# Supplementary material for: Identification of Potential Immune-Related circRNA–miRNA–mRNA Regulatory Network in Intestine of Paralichthys olivaceus During Edwardsiella tarda Infection
Source: Front Genet. 2019 Aug 14;10:731. doi: 10.3389/fgene.2019.00731 (PMC6702444; doi:10.3389/fgene.2019.00731)
Supplement: Supplementary file 3 [file Table_3.xlsx]

## Sheet: Sheet1
circRNA_id	chr	start	end	strand	full_length	spliced_length	gene_id	feature	samples	junction_read	non_junction_read	Gene_Name
novel_circ_0000001	NC_002386.1	9032	9184	-	152	152	--	--	H8_3,H12_3	2,2	0,0	--
novel_circ_0000002	NW_017859641.1	10131393	10139384	+	7991	7409	109628232;	intron:10131542-10133123,intron:10133556-10139222,exon:10139222-10139384,;	H8_1	3	39	--
novel_circ_0000003	NW_017859641.1	10194077	10195536	+	1459	1042	109629002;	intron:10195243-10195407,intron:10194223-10195101,;	HO_2,H2_1,H2_2,H2_3,H8_3,H12_1,H12_2,H12_3	4,5,6,4,2,3,3,6	29,33,14,9,13,24,22,16	--
novel_circ_0000004	NW_017859641.1	10344369	10344556	+	187	187	--	--	HO_2	2	0	--
novel_circ_0000005	NW_017859641.1	10413686	10413903	-	217	217	--	--	HO_3,H2_2	2,2	0,0	--
novel_circ_0000006	NW_017859641.1	10413692	10413909	-	217	217	--	--	H2_2	2	0	--
novel_circ_0000007	NW_017859641.1	10429204	10434701	-	5497	5497	--	--	HO_3	11	0	--
novel_circ_0000008	NW_017859641.1	10434253	10435532	+	1279	1279	--	--	H12_1	2	0	--
novel_circ_0000009	NW_017859641.1	10435532	10435727	+	195	195	--	--	HO_1,H2_1,H2_3,H8_3,H12_3	2,3,2,3,4	0,0,0,0,0	--
novel_circ_0000010	NW_017859641.1	10435553	10435743	-	190	190	--	--	HO_1,H12_2	2,2	0,0	--
novel_circ_0000011	NW_017859641.1	10498306	10502451	+	4145	3885	109631304;	intron:10500347-10502106,intron:10498414-10500195,exon:10502106-10502451,;	H12_1	2	59	--
novel_circ_0000012	NW_017859641.1	10748926	10749220	+	294	294	--	--	H12_1	2	0	--
novel_circ_0000013	NW_017859641.1	10846817	10848861	+	2044	1815	109642975;	exon:10848640-10848861,intron:10847046-10848640,;	H8_3	2	9	--
novel_circ_0000014	NW_017859641.1	10862264	10862497	+	233	233	109639123;	exon:10861995-10862697,;	H12_3	2	18	--
novel_circ_0000015	NW_017859641.1	1101377	1106916	+	5539	1405	109627387;	intron:1103845-1105250,;	H2_3	2	1	--
novel_circ_0000016	NW_017859641.1	11020786	11022727	-	1941	839	109640547;	intron:11021173-11021432,exon:11020786-11020951,exon:11022337-11022505,exon:11021793-11022040,;	HO_2,H8_2	4,3	100115	--
novel_circ_0000017	NW_017859641.1	11273971	11274857	+	886	797	109645401;	exon:11273564-11274361,;	H8_1	2	7112	--
novel_circ_0000018	NW_017859641.1	11641646	11641997	+	351	202	109624309;	exon:11641804-11642006,;	H8_3	2	178	--
novel_circ_0000019	NW_017859641.1	11742566	11748272	-	5706	5706	--	--	HO_3	2	0	--
novel_circ_0000020	NW_017859641.1	11842914	11844509	+	1595	1332	109627737;	intron:11843051-11844383,;	H8_2,H8_3	2,2	49,57	--
novel_circ_0000021	NW_017859641.1	11842914	11847090	+	4176	3612	109627737;	intron:11843051-11844383,exon:11846760-11847090,intron:11844509-11846459,;	H8_1	3	133	--
novel_circ_0000022	NW_017859641.1	11852008	11852239	+	231	231	109627935;	exon:11851886-11852744,;	HO_3	2	62	--
novel_circ_0000023	NW_017859641.1	12985258	12989665	-	4407	4306	109626594;	exon:12987981-12988162,intron:12988162-12989125,intron:12985921-12987756,exon:12989125-12989369,exon:12984390-12985473,;	H8_2	2	136	--
novel_circ_0000024	NW_017859641.1	12985805	12989665	-	3860	3466	109626594;	intron:12989369-12989612,intron:12988162-12989125,exon:12989125-12989369,intron:12985921-12987756,exon:12987981-12988162,;	HO_2,H12_2	2,2	138149	--
novel_circ_0000025	NW_017859641.1	12999360	12999987	+	627	627	--	--	H12_1	2	0	--
novel_circ_0000026	NW_017859641.1	13021328	13022793	+	1465	1465	109626676;	intron:13021357-13022614,exon:13022614-13024233,;	H12_2	3	51	--
novel_circ_0000027	NW_017859641.1	13052321	13052991	-	670	556	109625099;	exon:13052321-13052677,exon:13052791-13052991,;	H2_2	4	10	--
novel_circ_0000028	NW_017859641.1	13217514	13220191	+	2677	1316	109628859;	intron:13219049-13219237,intron:13219828-13220068,intron:13218072-13218790,intron:13217788-13217958,;	H12_3	2	6	--
novel_circ_0000029	NW_017859641.1	13236615	13236779	-	164	164	--	--	H12_1	2	0	--
novel_circ_0000030	NW_017859641.1	13703323	13704378	-	1055	825	109637421;	exon:13703323-13703908,exon:13704166-13704406,;	H12_3	2	3834	--
novel_circ_0000031	NW_017859641.1	13729469	13730276	-	807	807	109628133;	exon:13729469-13729641,intron:13729641-13730098,exon:13730098-13730276,;	H2_2	3	44	--
novel_circ_0000032	NW_017859641.1	13846406	13847314	-	908	908	109624346;	intron:13846609-13847195,exon:13844975-13846609,;	H2_1	3	2	--
novel_circ_0000033	NW_017859641.1	13846406	13847565	-	1159	1159	109624346;	intron:13846609-13847195,exon:13844975-13846609,;	H2_2	2	6	--
novel_circ_0000034	NW_017859641.1	13855407	13855644	-	237	237	--	--	HO_1,H2_3,H12_1	3,2,3	0,0,0	--
novel_circ_0000035	NW_017859641.1	13951608	13953217	-	1609	1287	109625356;	intron:13951716-13952833,exon:13953047-13953217,;	H8_2	3	20	--
novel_circ_0000036	NW_017859641.1	16091054	16095923	+	4869	4802	109625799;	exon:16091054-16091278,intron:16091278-16095856,;	H12_2	2	291	--
novel_circ_0000037	NW_017859641.1	16454992	16455154	+	162	162	109626013;	exon:16453631-16456712,;	H8_3	2	51	--
novel_circ_0000038	NW_017859641.1	16588210	16588670	-	460	460	109631038;	exon:16588210-16588670,;	HO_3,H2_2,H2_3	2,2,3	26,8,22	--
novel_circ_0000039	NW_017859641.1	16644710	16645026	+	316	316	--	--	H8_2	2	0	--
novel_circ_0000040	NW_017859641.1	16698118	16701826	+	3708	3302	109627165;	intron:16698281-16700398,intron:16700517-16701702,;	H2_2	2	14	--
novel_circ_0000041	NW_017859641.1	17461143	17461548	-	405	405	--	--	H12_3	2	0	--
novel_circ_0000042	NW_017859641.1	17509821	17512718	-	2897	2608	109638234;	intron:17511048-17512580,intron:17509901-17510977,;	HO_2	2	40	--
novel_circ_0000043	NW_017859641.1	17532209	17532394	-	185	185	--	--	HO_3	2	0	--
novel_circ_0000044	NW_017859641.1	18107788	18108996	-	1208	1208	109624228;	exon:18107320-18107963,intron:18108246-18108907,exon:18108058-18108246,;	HO_2	2	17	--
novel_circ_0000045	NW_017859641.1	2077721	2077981	+	260	260	109628851;	exon:2077237-2078936,;	H8_2	2	47	--
novel_circ_0000046	NW_017859641.1	2098269	2099266	+	997	997	109626637;	intron:2098420-2099053,exon:2098269-2098420,exon:2099053-2099266,;	H8_2	2	58	--
novel_circ_0000047	NW_017859641.1	2098269	2104606	+	6337	6192	109626637;	intron:2102206-2103752,intron:2099266-2101993,intron:2103930-2104461,exon:2099053-2099266,exon:2103752-2103930,exon:2098269-2098420,exon:2101993-2102206,intron:2098420-2099053,;	HO_2,H2_1,H8_1,H12_1	2,3,2,2	543822607686	--
novel_circ_0000048	NW_017859641.1	2098269	2113961	+	15692	15428	109626637;	exon:2103752-2103930,exon:2098269-2098420,intron:2103930-2104461,intron:2102206-2103752,intron:2099266-2101993,exon:2099053-2099266,intron:2104606-2113842,exon:2101993-2102206,intron:2098420-2099053,;	HO_3,H2_2,H2_3,H8_1,H8_3,H12_1,H12_3	7,5,2,3,3,2,2	1.43293e+24	--
novel_circ_0000049	NW_017859641.1	2132943	2134009	+	1066	710	109626637;	intron:2133494-2133927,exon:2132943-2133220,;	HO_3,H2_3,H8_1,H8_3,H12_1	3,2,5,3,3	127,80,80,32,109	--
novel_circ_0000050	NW_017859641.1	223553	227938	+	4385	4385	109628111;	exon:227737-227938,intron:223739-227737,exon:223553-223739,;	HO_2,H2_2,H2_3,H12_1	2,3,4,2	83,59,39,70	--
novel_circ_0000051	NW_017859641.1	22901870	22903892	-	2022	1742	109627747;	intron:22903155-22903813,intron:22902016-22903100,;	HO_1,HO_2,HO_3,H2_1,H2_2,H8_1,H8_2,H12_1,H12_3	2,2,3,3,2,5,3,3,3	54,41,58,73,45,36,42,39,58	--
novel_circ_0000052	NW_017859641.1	22971988	22976003	-	4015	4015	109624860;	intron:22966038-22975874,;	H12_1,H12_3	2,3	15,46	--
novel_circ_0000053	NW_017859641.1	23154666	23154907	-	241	241	--	--	HO_1	2	0	--
novel_circ_0000054	NW_017859641.1	23219777	23223235	-	3458	2952	109626864;	intron:23222686-23223133,exon:23222453-23222686,intron:23219940-23222049,exon:23219777-23219940,;	HO_1,H8_2,H12_3	2,3,2	145127159	--
novel_circ_0000055	NW_017859641.1	23219777	23237784	-	18007	17350	109626864;	intron:23222686-23223133,exon:23222453-23222686,intron:23219940-23222049,intron:23223235-23224781,exon:23219777-23219940,intron:23224871-23226701,intron:23222186-23222453,intron:23226840-23234047,intron:23237376-23237708,intron:23234075-23237291,;	H8_2,H12_2	2,2	9601193	--
novel_circ_0000056	NW_017859641.1	23262719	23263052	-	333	333	109626886;	exon:23262719-23263085,;	H2_2,H8_3	2,4	94,88	--
novel_circ_0000057	NW_017859641.1	23375601	23392984	+	17383	16767	109638964;	exon:23375601-23375788,intron:23390186-23391992,intron:23392123-23392556,exon:23377357-23377521,intron:23389917-23390092,exon:23389641-23389917,exon:23392556-23392727,exon:23379348-23379514,intron:23379514-23389641,intron:23376376-23377357,intron:23377521-23379348,intron:23375788-23376242,;	H8_2	2	534	--
novel_circ_0000058	NW_017859641.1	23389641	23392984	+	3343	2861	109638964;	exon:23392556-23392727,exon:23389641-23389917,intron:23392123-23392556,intron:23389917-23390092,intron:23390186-23391992,;	HO_3,H2_1,H2_2,H8_2,H12_2,H12_3	4,2,3,3,2,3	1.85187e+17	--
novel_circ_0000059	NW_017859641.1	23399391	23415583	+	16192	15982	109638964;	exon:23403281-23403953,exon:23402516-23402672,exon:23402206-23402407,intron:23403953-23415482,intron:23399581-23402206,exon:23399391-23399581,intron:23402672-23403281,;	HO_1	2	765	--
novel_circ_0000060	NW_017859641.1	23402206	23402672	+	466	357	109638964;	exon:23402516-23402672,exon:23402206-23402407,;	H8_2	2	36	--
novel_circ_0000061	NW_017859641.1	23402206	23403953	+	1747	1638	109638964;	exon:23403281-23403953,intron:23402672-23403281,exon:23402516-23402672,exon:23402206-23402407,;	H8_3	2	231	--
novel_circ_0000062	NW_017859641.1	23458326	23458834	-	508	508	--	--	HO_1	2	0	--
novel_circ_0000063	NW_017859641.1	23458332	23458838	+	506	506	109627071;	exon:23458496-23459992,;	H2_1	2	58	--
novel_circ_0000064	NW_017859641.1	2569096	2577068	+	7972	7349	109626347;	intron:2573642-2576917,exon:2573478-2573642,intron:2570170-2573150,intron:2569168-2570098,;	H12_3	2	125	--
novel_circ_0000065	NW_017859641.1	2573150	2573642	+	492	164	109626347;	exon:2573478-2573642,;	HO_1,H12_3	2,2	0,1	--
novel_circ_0000066	NW_017859641.1	2579387	2582719	+	3332	2969	109626347;	intron:2579462-2580993,intron:2581137-2582575,;	H12_3	2	24	--
novel_circ_0000067	NW_017859641.1	2588247	2590360	+	2113	1668	109626347;	intron:2588380-2590048,;	HO_3,H8_1,H12_1	2,3,2	2,1,9	--
novel_circ_0000068	NW_017859641.1	2588247	2592522	+	4275	3758	109626347;	intron:2590360-2592450,intron:2588380-2590048,;	H8_1	3	5	--
novel_circ_0000069	NW_017859641.1	2738443	2738594	+	151	151	--	--	H8_1	2	0	--
novel_circ_0000070	NW_017859641.1	2783577	2788486	+	4909	4593	109627008;	intron:2783674-2786420,intron:2786509-2788356,;	HO_2,HO_3,H2_1,H2_2,H2_3,H8_1,H8_2,H8_3,H12_1,H12_2,H12_3	2,4,4,6,3,5,6,2,3,2,2	45,43,42,33,26,23,34,31,29,40,84	--
novel_circ_0000071	NW_017859641.1	2977066	2977229	+	163	163	--	--	HO_2	2	0	--
novel_circ_0000072	NW_017859641.1	3010947	3011142	-	195	195	--	--	H12_3	3	0	--
novel_circ_0000073	NW_017859641.1	3067989	3068905	+	916	499	109626717;	intron:3068294-3068793,;	H2_1,H8_3,H12_2	2,2,2	4,2,5	--
novel_circ_0000074	NW_017859641.1	3319397	3321507	+	2110	1453	109628482;	intron:3319607-3320850,exon:3319397-3319607,;	H12_3	2	25	--
novel_circ_0000075	NW_017859641.1	3387373	3391960	+	4587	633	109624610;109624716;	intron:3391264-3391471,;exon:3387807-3388233,;	HO_1,HO_2,HO_3,H2_1,H2_2,H2_3,H8_1,H8_2,H8_3,H12_1,H12_2,H12_3	7.1063e+58	1.61578e+49	--;--
novel_circ_0000076	NW_017859641.1	3388098	3392828	+	4730	607	109624610;	intron:3391264-3391471,exon:3392537-3392937,;	HO_1,H12_1,H12_2,H12_3	3301049816277	1493420334222500	--
novel_circ_0000077	NW_017859641.1	354977	369229	-	14252	14252	109624273;	intron:357180-359349,intron:319048-356617,exon:369028-369229,intron:359503-369028,exon:356617-357180,;	H8_2	2	248	--
novel_circ_0000078	NW_017859641.1	356617	359503	-	2886	2732	109624273;	intron:357180-359349,exon:356617-357180,;	HO_3,H8_1,H12_1	2,2,2	71,52,135	--
novel_circ_0000079	NW_017859641.1	356617	374245	-	17628	17514	109624273;	exon:356617-357180,intron:357180-359349,exon:359349-359503,exon:369028-369229,intron:369229-374131,intron:359503-369028,;	HO_2,H8_2,H8_3,H12_1,H12_3	4,4,2,3,2	429287339425395	--
novel_circ_0000080	NW_017859641.1	3658249	3661632	+	3383	3149	109634953;	exon:3658249-3658456,intron:3658456-3661398,;	H8_3	2	18	--
novel_circ_0000081	NW_017859641.1	3673130	3682213	+	9083	8693	109634953;	intron:3673318-3675104,intron:3679420-3680202,exon:3673130-3673318,intron:3680308-3682127,intron:3675245-3679363,;	H2_3	2	28	--
novel_circ_0000082	NW_017859641.1	369028	374245	-	5217	5103	109624273;	intron:369229-374131,exon:369028-369229,;	H2_1,H8_2,H12_1,H12_3	2,2,3,2	60,73,109,110	--
novel_circ_0000083	NW_017859641.1	3914292	3920039	+	5747	5642	109626973;	intron:3914469-3919934,exon:3914292-3914469,;	HO_1,HO_2,HO_3,H2_1,H2_2,H2_3,H8_1,H8_2,H8_3,H12_1,H12_2,H12_3	5,6,8,13,5,9,5,8,3,9,11,20	158,96,121,130,90,58,64,91,103,124,82,139	--
novel_circ_0000084	NW_017859641.1	3914309	3920039	+	5730	5642	109626973;	intron:3914469-3919934,exon:3914292-3914469,;	H8_1	2	62	--
novel_circ_0000085	NW_017859641.1	4120307	4127734	+	7427	7195	109626973;	exon:4122086-4122326,intron:4120409-4122086,intron:4122326-4127604,;	H2_3	2	83	--
novel_circ_0000086	NW_017859641.1	4183369	4189891	+	6522	6175	109626973;	intron:4183580-4189755,;	H12_1	3	76	--
novel_circ_0000087	NW_017859641.1	4183427	4189891	+	6464	6175	109626973;	intron:4183580-4189755,;	H8_1	2	57	--
novel_circ_0000088	NW_017859641.1	4189755	4204896	+	15141	15141	109626973;	intron:4189891-4203342,intron:4203435-4242546,;	H12_2,H12_3	2,3	199323	--
novel_circ_0000089	NW_017859641.1	4429224	4431178	-	1954	1907	109627807;	exon:4429224-4429409,intron:4429397-4431119,;	H8_1,H8_3	2,2	23,13	--
novel_circ_0000090	NW_017859641.1	4716121	4716421	-	300	300	--	--	H2_2	2	0	--
novel_circ_0000091	NW_017859641.1	4802391	4802902	-	511	511	109627113;	exon:4800725-4803281,;	H12_2	2	614	--
novel_circ_0000092	NW_017859641.1	4998302	4998959	+	657	554	109625764;	exon:4998302-4998481,intron:4998481-4998856,;	H2_2	2	20	--
novel_circ_0000093	NW_017859641.1	5004709	5005350	-	641	517	109625774;	intron:5004833-5005173,exon:5005173-5005350,;	H8_2	2	5	--
novel_circ_0000094	NW_017859641.1	5061460	5062324	+	864	351	109625646;	intron:5061855-5062206,;	H12_3	2	13	--
novel_circ_0000095	NW_017859641.1	5298765	5299598	+	833	833	--	--	H2_2,H2_3,H12_3	2,2,3	1,1,0	--
novel_circ_0000096	NW_017859641.1	5299835	5300883	+	1048	563	109626621;	intron:5299947-5300199,intron:5300353-5300664,;	HO_2,H2_2,H8_1,H8_2,H12_1,H12_2	2,2,3,2,3,2	9,2,12,3,3,7	--
novel_circ_0000097	NW_017859641.1	5325731	5331919	-	6188	5143	109625847;	intron:5329019-5331803,exon:5328538-5328759,exon:5326031-5326317,intron:5326686-5328538,;	H2_3	2	68	--
novel_circ_0000098	NW_017859641.1	5335736	5337219	-	1483	1483	109625847;	intron:5331943-5337111,;	HO_2,H8_2,H12_1	2,2,2	40,33,36	--
novel_circ_0000099	NW_017859641.1	5338562	5340128	-	1566	1271	109625847;	intron:5339707-5340026,exon:5339099-5339263,intron:5338674-5339099,intron:5339263-5339626,;	HO_3	2	39	--
novel_circ_0000100	NW_017859641.1	5388509	5391604	-	3095	2882	109625023;	exon:5391080-5391260,intron:5388606-5391080,intron:5391260-5391488,;	HO_1	2	155	--
novel_circ_0000101	NW_017859641.1	5807564	5809511	-	1947	1570	109634466;	intron:5807615-5808269,intron:5808358-5808705,intron:5808834-5809403,;	H12_1	2	110	--
novel_circ_0000102	NW_017859641.1	5990883	5991040	+	157	157	--	--	H8_1	2	0	--
novel_circ_0000103	NW_017859641.1	6021165	6035102	+	13937	12586	109624949;	intron:6024197-6025481,intron:6025626-6027055,intron:6034438-6034999,intron:6027200-6034281,intron:6023740-6024060,intron:6021219-6021734,intron:6021785-6023011,exon:6023570-6023740,;	H8_2	2	96	--
novel_circ_0000104	NW_017859641.1	6322876	6323041	-	165	165	--	--	H2_1	2	0	--
novel_circ_0000105	NW_017859641.1	6324801	6324952	+	151	151	109626519;	exon:6324293-6325299,;	H12_1	2	39	--
novel_circ_0000106	NW_017859641.1	6349771	6355428	-	5657	5277	109628604;	intron:6350891-6351456,intron:6349849-6350804,intron:6351565-6355322,;	H8_3	2	130	--
novel_circ_0000107	NW_017859641.1	6409107	6419277	-	10170	9922	109625485;	exon:6411001-6411205,intron:6409261-6410664,exon:6411763-6411928,exon:6410664-6410907,intron:6411205-6411763,intron:6411928-6418276,exon:6418276-6419277,;	H8_2,H8_3,H12_3	4,2,2	201181419	--
novel_circ_0000108	NW_017859641.1	6668074	6672705	-	4631	3889	109626552;	exon:6668074-6668240,intron:6670721-6671183,intron:6671313-6672558,intron:6668240-6670256,;	H2_2	2	56	--
novel_circ_0000109	NW_017859641.1	6920171	6923293	-	3122	2344	109626425;	intron:6921614-6922880,exon:6920171-6920329,intron:6920329-6921062,exon:6922880-6923067,;	HO_2	2	148	--
novel_circ_0000110	NW_017859641.1	7098988	7102019	+	3031	2788	109625718;	exon:7098988-7099471,exon:7101833-7102019,intron:7099471-7100224,intron:7100807-7101833,intron:7100312-7100652,;	HO_3	2	84	--
novel_circ_0000111	NW_017859641.1	7108596	7108774	-	178	178	--	--	H12_3	2	0	--
novel_circ_0000112	NW_017859641.1	7115785	7115966	-	181	181	--	--	HO_1	3	0	--
novel_circ_0000113	NW_017859641.1	7170836	7172342	-	1506	1438	109626437;	exon:7170836-7171094,intron:7171925-7172274,intron:7171094-7171607,exon:7171607-7171925,;	HO_3,H2_1	2,2	71,71	--
novel_circ_0000114	NW_017859641.1	7191819	7191971	+	152	152	109624636;	exon:7191047-7192394,;	H12_1	2	30	--
novel_circ_0000115	NW_017859641.1	7195768	7200277	-	4509	4509	109631751;	intron:7196660-7202560,exon:7195979-7196237,;	H2_1,H2_2,H8_1,H12_1	8,8,2,4	283229215257	--
novel_circ_0000116	NW_017859641.1	7195979	7200608	-	4629	4629	109631751;	exon:7196342-7196660,intron:7196660-7202560,exon:7195979-7196237,;	HO_1,HO_2,HO_3,H2_1,H2_2,H8_1,H8_2,H8_3,H12_1,H12_2	12,22,26,39,23,19,21,22,31,24	2.3023e+29	--
novel_circ_0000117	NW_017859641.1	7196342	7200960	-	4618	4618	109631751;	intron:7196660-7202560,exon:7196342-7196660,;	HO_1,HO_2,HO_3,H2_1,H2_2,H2_3,H8_1,H8_2,H8_3,H12_1,H12_2,H12_3	4,4,21,12,4,11,8,15,14,4,12,10	1.75181e+35	--
novel_circ_0000118	NW_017859641.1	7233340	7235627	+	2287	2287	--	--	HO_3	2	0	--
novel_circ_0000119	NW_017859641.1	7235010	7235665	-	655	475	109628360;	exon:7235486-7235698,intron:7235077-7235340,;	H8_3	2	11212	--
novel_circ_0000120	NW_017859641.1	7295164	7295935	+	771	694	109628540;	intron:7295314-7295858,exon:7295164-7295314,;	H12_1	4	20	--
novel_circ_0000121	NW_017859641.1	7325931	7330448	+	4517	4517	109625181;	intron:7327589-7344867,;	HO_3	2	85	--
novel_circ_0000122	NW_017859641.1	7364518	7367419	+	2901	1973	109628312;	intron:7364874-7366063,intron:7366501-7367285,;	H8_1	2	4	--
novel_circ_0000123	NW_017859641.1	7396896	7399217	+	2321	1975	109624449;	exon:7396896-7397410,exon:7397869-7398126,exon:7397509-7397778,exon:7398282-7399217,;	H2_1	2	3272	--
novel_circ_0000124	NW_017859641.1	7662300	7662457	-	157	157	--	--	HO_2	2	0	--
novel_circ_0000125	NW_017859641.1	7677433	7682593	+	5160	5160	--	--	H12_1	2	0	--
novel_circ_0000126	NW_017859641.1	7959961	7966794	+	6833	6833	--	--	HO_1	2	0	--
novel_circ_0000127	NW_017859641.1	8356726	8356995	-	269	269	--	--	H2_2	2	0	--
novel_circ_0000128	NW_017859641.1	8369331	8373479	-	4148	3290	109626963;	intron:8370177-8370511,intron:8372761-8373314,exon:8373314-8373479,intron:8372031-8372659,exon:8369933-8370177,intron:8370534-8371900,;	H8_2	2	41	--
novel_circ_0000129	NW_017859641.1	8570074	8574203	-	4129	3890	109628663;	intron:8570170-8574060,;	H12_2	2	57	--
novel_circ_0000130	NW_017859641.1	9002809	9002959	+	150	150	--	--	H12_2	2	0	--
novel_circ_0000131	NW_017859641.1	9087785	9089137	+	1352	938	109626987;	intron:9088177-9088772,exon:9088962-9089137,exon:9088009-9088177,;	HO_3	2	47	--
novel_circ_0000132	NW_017859641.1	9344956	9348638	+	3682	3682	109636731;	intron:9345022-9347593,exon:9348029-9348253,exon:9347769-9347926,exon:9348349-9352756,;	H12_1	2	1603	--
novel_circ_0000133	NW_017859641.1	9344959	9348638	+	3679	3679	109636731;	exon:9348029-9348253,intron:9345022-9347593,exon:9347769-9347926,exon:9348349-9352756,;	HO_2,H2_1,H2_2,H8_1,H12_3	3,4,2,2,2	1.20417e+19	--
novel_circ_0000134	NW_017859641.1	9348970	9349241	+	271	271	109636731;	exon:9348349-9352756,;	H12_2	2	724	--
novel_circ_0000135	NW_017859641.1	9349751	9349973	+	222	222	109636731;	exon:9348349-9352756,;	HO_3	2	423	--
novel_circ_0000136	NW_017859641.1	9350254	9350461	+	207	207	109636731;	exon:9348349-9352756,;	HO_3,H2_2,H2_3,H8_1,H12_2,H12_3	4,3,2,3,3,7	3.12336e+17	--
novel_circ_0000137	NW_017859641.1	9350254	9350551	+	297	297	109636731;	exon:9348349-9352756,;	HO_1,H12_3	2,2	871994	--
novel_circ_0000138	NW_017859641.1	9350551	9350737	+	186	186	109636731;	exon:9348349-9352756,;	HO_1,H8_1,H12_3	2,2,2	374174304	--
novel_circ_0000139	NW_017859641.1	9351193	9351598	+	405	405	109636731;	exon:9348349-9352756,;	HO_2	2	931	--
novel_circ_0000140	NW_017859641.1	9351323	9351517	+	194	194	109636731;	exon:9348349-9352756,;	H2_2	2	171	--
novel_circ_0000141	NW_017859641.1	9351890	9352085	-	195	195	--	--	H8_2	2	0	--
novel_circ_0000142	NW_017859641.1	9351953	9352247	-	294	294	--	--	HO_3	2	0	--
novel_circ_0000143	NW_017859641.1	9352421	9352583	-	162	162	--	--	H12_2	2	0	--
novel_circ_0000144	NW_017859642.1	10736430	10736588	+	158	158	109632046;	exon:10736430-10736588,;	H12_2	2	5	--
novel_circ_0000145	NW_017859642.1	10754663	10759397	+	4734	3752	109632046;	exon:10759240-10759397,exon:10755317-10755602,exon:10758579-10758897,exon:10756761-10756938,exon:10756026-10756575,intron:10757924-10758275,exon:10754928-10755162,intron:10756575-10756761,intron:10755602-10756026,exon:10758275-10758484,intron:10756938-10757800,;	HO_2	2	195	--
novel_circ_0000146	NW_017859642.1	10754663	10759998	+	5335	3759	109632046;	exon:10756026-10756575,exon:10754928-10755162,exon:10759240-10759397,exon:10758579-10758897,intron:10759397-10759871,intron:10756938-10757800,exon:10758996-10759163,exon:10754663-10754816,exon:10758275-10758484,intron:10757924-10758275,exon:10755317-10755602,;	H2_1,H2_3,H8_2,H12_2	2,2,2,3	161,110,98,180	--
novel_circ_0000147	NW_017859642.1	10849916	10850656	+	740	591	109631152;	intron:10850065-10850458,exon:10850458-10850656,;	H2_3	2	3	--
novel_circ_0000148	NW_017859642.1	10974746	10976042	-	1296	948	109629445;	intron:10974830-10975378,intron:10975497-10975897,;	HO_3,H12_1	2,2	65,38	--
novel_circ_0000149	NW_017859642.1	10989030	10989209	-	179	179	109629445;	intron:10983425-10991591,;	H8_1	2	3	--
novel_circ_0000150	NW_017859642.1	11067998	11070400	-	2402	1851	109632534;	intron:11069068-11069940,intron:11068160-11068977,exon:11067998-11068160,;	H2_1	2	46	--
novel_circ_0000151	NW_017859642.1	11176499	11178169	-	1670	161	109631695;	exon:11176499-11176660,;	H2_2,H8_1	2,2	3,2	--
novel_circ_0000152	NW_017859642.1	11177610	11178169	-	559	327	109631695;	intron:11177733-11178060,;	HO_3,H2_1	2,2	5,1	--
novel_circ_0000153	NW_017859642.1	11189651	11189802	-	151	151	109631675;	exon:11189544-11189867,;	H12_1	2	4	--
novel_circ_0000154	NW_017859642.1	11414133	11414666	-	533	326	109636227;	intron:11414264-11414590,;	H2_3,H8_1,H12_1	2,2,3	10,8,37	--
novel_circ_0000155	NW_017859642.1	11606227	11610768	-	4541	3378	109630744;	intron:11607039-11610157,intron:11610393-11610653,;	H2_1,H8_1	2,3	70,62	--
novel_circ_0000156	NW_017859642.1	11606726	11610768	-	4042	3378	109630744;	intron:11610393-11610653,intron:11607039-11610157,;	H2_3,H8_1,H8_3,H12_3	2,3,2,2	55,62,64,94	--
novel_circ_0000157	NW_017859642.1	11610157	11610996	-	839	260	109630744;	intron:11610393-11610653,;	H2_1	3	3	--
novel_circ_0000158	NW_017859642.1	11610471	11610768	-	297	297	--	--	H8_1	2	0	--
novel_circ_0000159	NW_017859642.1	11659007	11661365	-	2358	1090	109633007;	exon:11661198-11661365,intron:11659173-11660096,;	H8_3	2	8	--
novel_circ_0000160	NW_017859642.1	11796395	11796620	+	225	225	109634136;	exon:11795575-11797014,;	HO_2	2	16	--
novel_circ_0000161	NW_017859642.1	11876049	11878450	+	2401	2024	109630160;	intron:11876890-11878253,intron:11876170-11876634,exon:11878253-11878450,;	H12_1,H12_3	3,2	587553	--
novel_circ_0000162	NW_017859642.1	11879726	11880265	+	539	153	109630160;	exon:11879726-11879879,;	H12_1	2	16	--
novel_circ_0000163	NW_017859642.1	11884677	11884856	+	179	179	109630160;	exon:11884137-11884925,;	H12_3	2	44	--
novel_circ_0000164	NW_017859642.1	12180564	12182507	+	1943	875	109634541;	intron:12180709-12180902,intron:12181692-12182374,;	HO_2	2	6	--
novel_circ_0000165	NW_017859642.1	12202499	12202678	-	179	179	109633426;	exon:12199910-12206316,;	H12_3	3	32	--
novel_circ_0000166	NW_017859642.1	12402237	12402876	+	639	639	--	--	H8_3	2	0	--
novel_circ_0000167	NW_017859642.1	12771786	12772234	+	448	448	109630040;	intron:12771092-12777571,;	H2_1	4	12	--
novel_circ_0000168	NW_017859642.1	12887996	12888453	+	457	241	109634592;	intron:12888123-12888364,;	HO_2	3	3	--
novel_circ_0000169	NW_017859642.1	12977708	12984487	+	6779	5655	109633505;109631601;	intron:12983554-12984322,exon:12984322-12984487,intron:12979654-12982619,exon:12982619-12982799,intron:12982799-12983237,;exon:12977708-12978847,;	HO_1,HO_3,H2_1,H2_3,H8_1,H12_3	4,2,2,2,3,5	113,115,153,116,98,168	--;--
novel_circ_0000170	NW_017859642.1	13296128	13296342	+	214	214	109635995;	exon:13296073-13296835,;	H2_1	2	19	--
novel_circ_0000171	NW_017859642.1	13605469	13607378	-	1909	1909	109636467;	exon:13603733-13605740,intron:13606308-13606729,intron:13605740-13606047,;	H8_2	3	126	--
novel_circ_0000172	NW_017859642.1	13860845	13867784	+	6939	6610	109629363;	intron:13860954-13863677,intron:13863791-13867678,;	H8_3,H12_1,H12_2	3,4,4	26,41,53	--
novel_circ_0000173	NW_017859642.1	13901286	13901464	-	178	178	109633068;	exon:13899262-13904285,;	HO_1,HO_3,H2_1,H2_2,H2_3,H8_1,H8_2,H12_1,H12_2,H12_3	3,6,8,5,10,5,2,11,7,6	9,11,11,12,13,6,8,5,9,16	--
novel_circ_0000174	NW_017859642.1	13902019	13902538	-	519	519	109633068;	exon:13899262-13904285,;	H12_3	2	156	--
novel_circ_0000175	NW_017859642.1	13978579	13979589	+	1010	690	109630827;	intron:13978728-13979418,;	HO_1,H8_2	2,4	8,4	--
novel_circ_0000176	NW_017859642.1	141289	142988	+	1699	1493	109634041;	intron:141429-142922,;	HO_1	2	276	--
novel_circ_0000177	NW_017859642.1	14217812	14222494	-	4682	4288	109632508;	intron:14220976-14222367,intron:14217939-14220836,;	HO_3,H2_2,H8_1,H12_1,H12_2,H12_3	3,3,2,6,2,3	77,50,40,59,52,125	--
novel_circ_0000178	NW_017859642.1	14455926	14457496	-	1570	1570	109633543;	exon:14456309-14456474,exon:14456570-14456742,exon:14453811-14456158,exon:14457276-14457496,;	H8_3	2	80	--
novel_circ_0000179	NW_017859642.1	1459334	1461580	-	2246	2246	--	--	H8_2,H12_1	2,2	0,0	--
novel_circ_0000180	NW_017859642.1	14833086	14851468	-	18382	18268	109632737;	intron:14833200-14851301,exon:14851301-14851468,;	H12_1	2	277	--
novel_circ_0000181	NW_017859642.1	14913952	14917783	+	3831	3831	109632753;	intron:14913867-14917853,;	H12_3	2	263	--
novel_circ_0000182	NW_017859642.1	14917853	14919764	+	1911	1682	109632753;	intron:14918048-14919079,exon:14917853-14918048,intron:14919177-14919633,;	H12_2	2	55	--
novel_circ_0000183	NW_017859642.1	14925749	14926809	+	1060	236	109635483;	exon:14925988-14926224,;	HO_3,H2_2,H8_3,H12_1	2,2,3,2	23,21,12,25	--
novel_circ_0000184	NW_017859642.1	15277520	15278414	-	894	694	109631102;	exon:15277520-15278214,;	H2_3	2	13	--
novel_circ_0000185	NW_017859642.1	15307695	15314165	+	6470	5379	109630853;	intron:15307919-15309800,exon:15307695-15307919,intron:15313363-15313991,intron:15309945-15310590,exon:15313991-15314165,intron:15310742-15311418,intron:15312715-15313264,intron:15311499-15312101,;	H2_2	2	69	--
novel_circ_0000186	NW_017859642.1	15334687	15334986	-	299	299	109633411;	exon:15334405-15334986,;	H12_3	2	494	--
novel_circ_0000187	NW_017859642.1	1538926	1544599	+	5673	5458	109635811;	exon:1541524-1541703,intron:1539047-1539546,intron:1539605-1541524,exon:1544016-1544696,intron:1543619-1544016,intron:1541703-1543487,;	H12_1	2	81	--
novel_circ_0000188	NW_017859642.1	1541524	1544199	+	2675	2675	109635811;	intron:1541703-1543487,exon:1541524-1541703,intron:1543619-1544016,exon:1544016-1544696,;	H2_1	2	34	--
novel_circ_0000189	NW_017859642.1	1560206	1562037	-	1831	1665	109635831;	intron:1560275-1561940,;	H8_1	2	8	--
novel_circ_0000190	NW_017859642.1	15672240	15680221	+	7981	7981	--	--	HO_2,H8_2,H12_1	2,2,2	0,0,0	--
novel_circ_0000191	NW_017859642.1	15674024	15680528	+	6504	6504	--	--	HO_2,HO_3,H2_1,H8_1,H8_2,H8_3,H12_1,H12_2,H12_3	2,9,9,2,3,2,2,4,2	0,0,0,0,0,0,0,0,0	--
novel_circ_0000192	NW_017859642.1	16060048	16064461	+	4413	4358	109636260;	exon:16060048-16060320,intron:16060320-16062061,exon:16063589-16064461,intron:16062116-16063589,;	H2_1	2	511	--
novel_circ_0000193	NW_017859642.1	16270457	16270825	-	368	368	109633313;	exon:16270647-16271604,;	H12_1	2	8	--
novel_circ_0000194	NW_017859642.1	16273368	16274891	-	1523	1023	109633313;	exon:16274421-16274607,intron:16273511-16273916,intron:16273989-16274421,;	H8_2	2	17	--
novel_circ_0000195	NW_017859642.1	16276144	16279024	-	2880	1779	109633313;	intron:16277804-16278045,intron:16276964-16277211,exon:16277211-16277391,intron:16278539-16278862,intron:16277391-16277695,exon:16278862-16279024,intron:16276517-16276839,;	H12_1	2	74	--
novel_circ_0000196	NW_017859642.1	16500389	16506226	+	5837	5500	109633137;	intron:16500513-16504007,intron:16504110-16506116,;	HO_3	2	237	--
novel_circ_0000197	NW_017859642.1	16500389	16513754	+	13365	11802	109633137;	intron:16506226-16507892,exon:16507892-16508117,intron:16504110-16506116,intron:16500513-16504007,intron:16508355-16508692,exon:16508692-16508904,intron:16509628-16510936,intron:16511432-16511634,exon:16510936-16511165,exon:16509019-16509227,intron:16511757-16513672,;	H8_2	2	299	--
novel_circ_0000198	NW_017859642.1	16536811	16536961	+	150	150	--	--	HO_3	2	0	--
novel_circ_0000199	NW_017859642.1	16621811	16627411	-	5600	5363	109636371;	exon:16627252-16627411,intron:16621994-16625819,intron:16625873-16627252,;	HO_2,H2_1,H2_2,H12_1	2,3,2,2	60,52,37,48	--
novel_circ_0000200	NW_017859642.1	17139559	17141314	+	1755	1675	109636778;	exon:17141102-17141314,exon:17139559-17141022,;	H8_1	2	73	--
novel_circ_0000201	NW_017859642.1	17490715	17493143	-	2428	1758	109634973;	intron:17492152-17493006,intron:17491160-17491317,intron:17490792-17491062,intron:17491794-17492040,exon:17491563-17491794,;	HO_3	2	81	--
novel_circ_0000202	NW_017859642.1	17583382	17585544	+	2162	1763	109635401;	exon:17583382-17583568,intron:17583568-17585145,;	H2_1	2	58	--
novel_circ_0000203	NW_017859642.1	17589626	17590170	+	544	488	109635401;	exon:17589626-17589783,intron:17589783-17590114,;	H12_2	2	24	--
novel_circ_0000204	NW_017859642.1	17733265	17736382	+	3117	2735	109630891;	intron:17733705-17734014,intron:17734190-17735491,exon:17733265-17733446,exon:17735491-17735732,exon:17734014-17734190,intron:17735732-17736259,;	H12_3	2	52	--
novel_circ_0000205	NW_017859642.1	17903180	17910198	+	7018	7018	109631934;	intron:17899219-17905431,intron:17907828-17909357,intron:17905534-17907423,intron:17909465-17909909,;	H8_2	2	119	--
novel_circ_0000206	NW_017859642.1	17905431	17910198	+	4767	3862	109631934;	intron:17909465-17909909,intron:17907828-17909357,intron:17905534-17907423,;	H12_1	2	107	--
novel_circ_0000207	NW_017859642.1	17986590	17990262	+	3672	3434	109630907;	intron:17986716-17990150,;	HO_1,HO_3,H2_1,H2_2,H12_1	3,4,3,2,2	19,10,17,10,22	--
novel_circ_0000208	NW_017859642.1	18190960	18193109	+	2149	2149	109635424;	exon:18192829-18193109,intron:18191124-18192829,exon:18190960-18191124,;	H2_1,H8_3,H12_1,H12_3	2,3,2,3	78,64,85,94	--
novel_circ_0000209	NW_017859642.1	18243980	18244878	+	898	898	109632214;	intron:18244154-18244572,exon:18244572-18244878,exon:18243980-18244154,;	HO_3,H8_1	4,3	17,13	--
novel_circ_0000210	NW_017859642.1	18249108	18249885	+	777	629	109632214;	exon:18249604-18249885,exon:18249108-18249456,;	H12_3	2	25	--
novel_circ_0000211	NW_017859642.1	18397645	18397816	+	171	171	109630926;	exon:18397315-18397874,;	HO_3	2	71	--
novel_circ_0000212	NW_017859642.1	18717051	18719086	-	2035	992	109630934;	intron:18717987-18718979,;	H2_2	2	1	--
novel_circ_0000213	NW_017859642.1	18797871	18800629	+	2758	2493	109630212;	exon:18799018-18799216,intron:18797999-18799018,intron:18799216-18800492,;	H2_3	2	11	--
novel_circ_0000214	NW_017859642.1	18872359	18873890	+	1531	907	109630943;	intron:18872518-18873425,;	H8_1	2	6	--
novel_circ_0000215	NW_017859642.1	19193747	19201232	+	7485	7485	--	--	H2_1,H12_1,H12_2	2,2,4	0,0,0	--
novel_circ_0000216	NW_017859642.1	19315052	19315388	-	336	336	109629695;	exon:19315052-19315388,;	H12_2	2	34	--
novel_circ_0000217	NW_017859642.1	19514560	19519055	+	4495	4495	109634619;	exon:19514560-19515487,intron:19517018-19518264,exon:19516853-19517018,exon:19518264-19519055,intron:19515487-19516853,;	HO_3,H8_1	2,2	149100	--
novel_circ_0000218	NW_017859642.1	19652125	19652950	-	825	825	109629342;	exon:19651468-19652695,exon:19652777-19652950,;	H8_2	3	50	--
novel_circ_0000219	NW_017859642.1	19662260	19662505	+	245	245	109633607;	exon:19662158-19662683,;	H8_1	2	11	--
novel_circ_0000220	NW_017859642.1	19680667	19684421	+	3754	2794	109633575;	intron:19681243-19681687,intron:19681804-19684154,;	H12_1	2	25	--
novel_circ_0000221	NW_017859642.1	19688315	19688649	+	334	242	109633575;	intron:19688368-19688610,;	H8_2,H12_2	3,3	7,2	--
novel_circ_0000222	NW_017859642.1	19896177	19898837	+	2660	2269	109633993;	intron:19896692-19897223,intron:19897274-19898690,intron:19896319-19896641,;	H12_2	4	31	--
novel_circ_0000223	NW_017859642.1	20196591	20198091	-	1500	1144	109635675;	intron:20196802-20197946,;	H8_1	2	1	--
novel_circ_0000224	NW_017859642.1	20429040	20431729	-	2689	2449	109630975;	exon:20429344-20429642,intron:20429642-20431595,exon:20429040-20429238,;	HO_3	3	125	--
novel_circ_0000225	NW_017859642.1	20467278	20467454	+	176	176	--	--	H12_3	2	0	--
novel_circ_0000226	NW_017859642.1	20496137	20497142	+	1005	692	109630984;	intron:20496326-20497018,;	H12_1	2	4	--
novel_circ_0000227	NW_017859642.1	20565246	20571874	-	6628	6267	109634564;	intron:20568406-20571719,intron:20565367-20567764,exon:20571719-20571874,intron:20567865-20568267,;	H2_1,H8_2,H12_1,H12_2	2,2,2,2	76,62,56,60	--
novel_circ_0000228	NW_017859642.1	20565246	20577283	-	12037	11525	109634564;	exon:20571719-20571874,intron:20571874-20577132,intron:20568406-20571719,intron:20565367-20567764,intron:20567865-20568267,;	H2_3,H8_1,H12_1	2,2,2	76,79,125	--
novel_circ_0000229	NW_017859642.1	20567764	20571874	-	4110	3715	109634564;	intron:20568406-20571719,intron:20567865-20568267,;	HO_3	2	40	--
novel_circ_0000230	NW_017859642.1	20571719	20577283	-	5564	5409	109634564;	intron:20571874-20577132,exon:20577132-20577283,;	HO_2	2	60	--
novel_circ_0000231	NW_017859642.1	20588703	20591353	-	2650	2358	109634564;	exon:20590543-20591353,intron:20588995-20590543,;	HO_2,HO_3,H2_1,H12_3	2,3,3,3	60,98,100,132	--
novel_circ_0000232	NW_017859642.1	216091	218371	-	2280	2163	109629944;	intron:216208-218197,exon:218197-218371,;	HO_2,HO_3,H2_1,H2_2,H2_3,H8_1,H8_2,H8_3,H12_1,H12_2,H12_3	8,5,14,10,11,4,11,7,10,10,11	10,7,13,8,11,5,9,7,16,3,15	--
novel_circ_0000233	NW_017859642.1	21677090	21677286	+	196	196	--	--	H8_1	3	0	--
novel_circ_0000234	NW_017859642.1	21795067	21795424	-	357	153	109635538;	exon:21795067-21795220,;	HO_2	2	7	--
novel_circ_0000235	NW_017859642.1	22124998	22125842	-	844	725	109635465;	exon:22124998-22125201,intron:22125201-22125723,;	H12_3	2	16	--
novel_circ_0000236	NW_017859642.1	22124998	22128616	-	3618	3259	109635465;	intron:22125201-22125723,intron:22125842-22127423,exon:22124998-22125201,intron:22127511-22128464,;	HO_3	4	53	--
novel_circ_0000237	NW_017859642.1	22174237	22174413	-	176	176	--	--	H12_3	2	0	--
novel_circ_0000238	NW_017859642.1	2518292	2524283	-	5991	5695	109635311;	intron:2518368-2522796,intron:2522882-2524149,;	H12_1	2	15	--
novel_circ_0000239	NW_017859642.1	2543657	2549244	-	5587	5151	109636536;	exon:2543915-2544110,exon:2545326-2545493,exon:2544980-2545214,intron:2545493-2549178,intron:2544110-2544980,;	H12_2	2	40	--
novel_circ_0000240	NW_017859642.1	2629529	2630191	+	662	662	--	--	H2_1	2	0	--
novel_circ_0000241	NW_017859642.1	2830529	2830715	+	186	186	--	--	HO_2	2	0	--
novel_circ_0000242	NW_017859642.1	3038388	3047883	-	9495	8866	109632592;	exon:3047503-3047883,intron:3043409-3047503,intron:3039830-3043284,intron:3038831-3039769,;	HO_2	3	50	--
novel_circ_0000243	NW_017859642.1	3081728	3098545	-	16817	15849	109632592;	intron:3087418-3094111,intron:3094203-3095540,intron:3081860-3087328,intron:3096061-3098412,;	H8_2	2	90	--
novel_circ_0000244	NW_017859642.1	3094111	3098545	-	4434	3963	109632592;	intron:3095663-3095938,intron:3096061-3098412,intron:3094203-3095540,;	H8_3,H12_1	4,4	7,16	--
novel_circ_0000245	NW_017859642.1	3200186	3200453	+	267	267	--	--	HO_1,H12_2,H12_3	2,3,2	0,0,0	--
novel_circ_0000246	NW_017859642.1	3200190	3200466	+	276	276	--	--	H12_1	2	0	--
novel_circ_0000247	NW_017859642.1	3200196	3200466	+	270	270	--	--	HO_1,H12_2	4,2	0,0	--
novel_circ_0000248	NW_017859642.1	3234658	3240628	-	5970	5605	109632682;	intron:3238904-3240511,exon:3234658-3234861,intron:3238231-3238791,intron:3234861-3238096,;	HO_3,H12_1,H12_3	3,6,3	66,91,109	--
novel_circ_0000249	NW_017859642.1	3238096	3240628	-	2532	2167	109632682;	intron:3238231-3238791,intron:3238904-3240511,;	HO_3	3	32	--
novel_circ_0000250	NW_017859642.1	3255573	3260857	-	5284	4563	109632682;	intron:3258110-3258597,exon:3257940-3258110,intron:3255959-3257940,intron:3260124-3260726,intron:3258676-3259999,;	HO_2	2	49	--
novel_circ_0000251	NW_017859642.1	3260158	3260726	-	568	568	109632682;	intron:3260124-3260726,;	H12_1	2	13	--
novel_circ_0000252	NW_017859642.1	3961840	3979795	+	17955	17065	109629638;	intron:3976414-3978838,intron:3978910-3979121,intron:3961912-3976342,;	HO_3	2	105	--
novel_circ_0000253	NW_017859642.1	3976342	3979795	+	3453	3026	109629638;	intron:3979193-3979631,exon:3979631-3979795,intron:3976414-3978838,;	HO_1,H2_1,H8_1,H8_2,H8_3,H12_2,H12_3	2,4,3,4,2,2,2	38,33,24,26,17,20,63	--
novel_circ_0000254	NW_017859642.1	4084512	4085377	+	865	865	109629638;	exon:4084512-4084723,exon:4085168-4085377,intron:4084723-4085168,;	HO_1,HO_2,HO_3,H2_1,H2_2,H2_3,H8_1,H8_2,H8_3,H12_1,H12_2,H12_3	6,11,22,13,4,8,5,8,4,12,6,6	7,4,7,12,4,2,4,10,2,7,8,7	--
novel_circ_0000255	NW_017859642.1	4084512	4086128	+	1616	1616	109629638;	exon:4084512-4084723,intron:4085377-4112436,exon:4085168-4085377,intron:4084723-4085168,;	H12_3	2	16	--
novel_circ_0000256	NW_017859642.1	4112436	4118945	+	6509	6257	109629638;	intron:4112564-4118821,;	HO_2,H2_3,H8_1,H12_3	2,2,3,4	39,16,28,89	--
novel_circ_0000257	NW_017859642.1	411428	419208	-	7780	7367	109636060;	exon:419049-419208,intron:415019-418816,intron:411495-414906,;	H12_3	2	128	--
novel_circ_0000258	NW_017859642.1	4473514	4474035	+	521	257	109630524;	intron:4473648-4473905,;	H12_2	2	1	--
novel_circ_0000259	NW_017859642.1	4881467	4881737	-	270	270	109630272;	intron:4879983-4886536,;	HO_3	2	39	--
novel_circ_0000260	NW_017859642.1	495383	495569	-	186	186	109632450;	intron:477618-496933,;	H12_3	2	3	--
novel_circ_0000261	NW_017859642.1	496933	501104	-	4171	4171	109632450;	exon:500904-501104,exon:499177-499395,exon:497606-497771,exon:499861-500195,intron:497105-497606,intron:500195-500904,intron:499395-499861,intron:497771-499177,exon:496933-497105,;	H12_1	2	123	--
novel_circ_0000262	NW_017859642.1	4977975	4978141	+	166	166	--	--	H12_3	3	0	--
novel_circ_0000263	NW_017859642.1	5010759	5011078	+	319	319	--	--	H2_3	2	0	--
novel_circ_0000264	NW_017859642.1	5014561	5014717	+	156	156	109633618;	exon:5014520-5014717,;	H12_3	2	78	--
novel_circ_0000265	NW_017859642.1	504507	523305	-	18798	16162	109632450;	intron:521361-521937,exon:516480-517052,exon:521160-521361,intron:508403-509668,intron:519724-520531,exon:515264-515440,intron:506040-508273,exon:514524-514719,exon:514205-514406,intron:510815-512305,exon:519570-519724,exon:521937-522121,exon:504507-504681,exon:522211-522427,intron:515440-516480,intron:504681-505908,intron:518606-519095,exon:519095-519256,exon:512305-512536,exon:517170-517429,int…	H2_3	2	506	--
novel_circ_0000266	NW_017859642.1	5230064	5234195	+	4131	3673	109634180;	intron:5232748-5232914,intron:5230653-5232712,intron:5230207-5230592,intron:5233017-5234080,;	HO_2,H2_2,H2_3,H8_1,H8_2,H12_1,H12_2	2,3,2,4,2,2,2	35,19,15,22,29,28,27	--
novel_circ_0000267	NW_017859642.1	5269565	5273324	+	3759	2740	109634180;	exon:5272940-5273128,exon:5270487-5271012,intron:5271779-5272940,intron:5271012-5271683,exon:5270090-5270285,;	H8_2	2	38	--
novel_circ_0000268	NW_017859642.1	5297461	5299107	+	1646	1430	109633624;	intron:5297627-5298182,exon:5297461-5297627,intron:5298250-5298959,;	H8_1	2	99	--
novel_circ_0000269	NW_017859642.1	5302122	5304959	+	2837	2837	109633624;	exon:5303729-5306266,intron:5302437-5303729,;	HO_1	2	2496	--
novel_circ_0000270	NW_017859642.1	5304663	5304834	+	171	171	109633624;	exon:5303729-5306266,;	HO_3	2	257	--
novel_circ_0000271	NW_017859642.1	5505430	5505620	+	190	190	--	--	H2_2	3	0	--
novel_circ_0000272	NW_017859642.1	556701	558279	-	1578	1264	109636500;	intron:557015-558107,exon:558107-558279,;	H12_3	2	137	--
novel_circ_0000273	NW_017859642.1	5627562	5628066	+	504	374	109635153;	exon:5627911-5628066,intron:5627692-5627911,;	H12_2	2	13	--
novel_circ_0000274	NW_017859642.1	5912338	5913637	+	1299	1198	109635207;	intron:5912537-5913536,exon:5912338-5912537,;	H12_2	2	8	--
novel_circ_0000275	NW_017859642.1	5946308	5947521	+	1213	676	109635207;	intron:5946865-5947375,exon:5946308-5946474,;	H12_1	2	10	--
novel_circ_0000276	NW_017859642.1	6025196	6026212	-	1016	876	109630558;	exon:6026012-6026212,intron:6025336-6026012,;	H12_3	2	45	--
novel_circ_0000277	NW_017859642.1	6052290	6054671	-	2381	2257	109633786;	intron:6052414-6054501,exon:6054501-6054671,;	HO_2,H2_1,H8_1,H12_3	5,2,2,5	31,29,19,49	--
novel_circ_0000278	NW_017859642.1	6052290	6059103	-	6813	6813	109633786;	exon:6054501-6054671,intron:6052414-6054501,intron:6054671-6058499,intron:6058574-6066294,;	HO_2,HO_3,H2_3,H8_1,H8_2,H12_1	6,2,2,2,2,3	108,67,53,69,67,110	--
novel_circ_0000279	NW_017859642.1	6054501	6059103	-	4602	4602	109633786;	intron:6054671-6058499,intron:6058574-6066294,exon:6054501-6054671,;	HO_2,H2_2,H12_1,H12_3	2,2,2,2	84,44,76,118	--
novel_circ_0000280	NW_017859642.1	6058499	6059103	-	604	604	109633786;	intron:6058574-6066294,;	HO_1,HO_2,HO_3,H2_2,H2_3,H8_1,H8_2,H12_1,H12_2,H12_3	3,9,4,3,3,8,3,4,7,6	47,38,18,22,18,29,19,34,32,39	--
novel_circ_0000281	NW_017859642.1	6099612	6099767	+	155	155	--	--	H12_1	3	0	--
novel_circ_0000282	NW_017859642.1	6123324	6136807	-	13483	13483	109636081;	intron:6130519-6138150,exon:6123324-6123506,intron:6123506-6130486,;	H2_2	4	329	--
novel_circ_0000283	NW_017859642.1	6228257	6229246	-	989	678	109632446;	intron:6228661-6229141,exon:6228463-6228661,;	H12_3	3	17	--
novel_circ_0000284	NW_017859642.1	6228282	6229246	-	964	678	109632446;	intron:6228661-6229141,exon:6228463-6228661,;	HO_1,HO_2,HO_3,H2_1,H8_1,H8_3,H12_1,H12_3	3,3,3,2,4,2,4,5	10,3,9,8,8,6,10,17	--
novel_circ_0000285	NW_017859642.1	6359838	6361463	-	1625	1150	109636146;	intron:6359941-6361091,;	H8_2	3	13	--
novel_circ_0000286	NW_017859642.1	7013685	7014827	+	1142	751	109634889;	exon:7013685-7013952,intron:7013952-7014436,;	H12_2	2	9	--
novel_circ_0000287	NW_017859642.1	7076695	7080719	+	4024	3440	109630601;	intron:7077118-7078073,intron:7080294-7080690,exon:7079921-7080133,exon:7076932-7077118,intron:7078230-7079921,;	H8_2	2	64	--
novel_circ_0000288	NW_017859642.1	746184	749093	+	2909	2909	--	--	HO_2	2	0	--
novel_circ_0000289	NW_017859642.1	7501632	7502182	+	550	333	109636577;	intron:7501722-7502055,;	HO_1,H12_1	2,3	1,7	--
novel_circ_0000290	NW_017859642.1	7745195	7747811	+	2616	2489	109636637;	exon:7745195-7745415,intron:7745415-7747684,;	H2_3,H8_3	4,3	537415	--
novel_circ_0000291	NW_017859642.1	8220480	8238865	+	18385	17988	109634052;	intron:8230720-8232321,intron:8237434-8237839,intron:8237884-8238730,intron:8232381-8237395,intron:8220559-8230681,;	H8_1	2	98	--
novel_circ_0000292	NW_017859642.1	8224036	8226791	-	2755	2755	--	--	H12_2	2	0	--
novel_circ_0000293	NW_017859642.1	8225286	8225562	+	276	276	109634052;	intron:8220559-8230681,;	HO_1,H8_1	3,2	1,1	--
novel_circ_0000294	NW_017859642.1	8225297	8225573	-	276	276	--	--	HO_1,H8_1	3,2	0,0	--
novel_circ_0000295	NW_017859642.1	8225310	8225586	+	276	276	109634052;	intron:8220559-8230681,;	HO_1,H8_1	3,2	1,1	--
novel_circ_0000296	NW_017859642.1	8315833	8318743	+	2910	1877	109632931;	intron:8316348-8317124,exon:8317243-8318344,;	HO_1,HO_2,HO_3,H2_1,H2_2,H2_3,H8_1,H8_2,H8_3,H12_1,H12_2,H12_3	14,11,36,21,15,10,12,15,24,20,14,50	1.63218e+47	--
novel_circ_0000297	NW_017859642.1	8352509	8352984	-	475	475	109629781;	exon:8352422-8353100,;	H2_1	2	4155	--
novel_circ_0000298	NW_017859642.1	8352897	8353080	-	183	183	109629781;	exon:8352422-8353100,;	H8_3	2	305	--
novel_circ_0000299	NW_017859642.1	835823	839611	+	3788	3437	109630249;	intron:838779-839528,exon:838262-838416,intron:838416-838658,intron:835970-838262,;	HO_2	2	84	--
novel_circ_0000300	NW_017859642.1	8627327	8628761	+	1434	1286	109633776;	exon:8628598-8628761,intron:8627475-8628598,;	H8_2	2	64	--
novel_circ_0000301	NW_017859642.1	8631231	8631425	-	194	194	109633764;	exon:8630958-8631697,;	H8_3	2	113	--
novel_circ_0000302	NW_017859642.1	8632443	8633597	+	1154	1154	--	--	HO_1	2	0	--
novel_circ_0000303	NW_017859642.1	8660801	8662998	-	2197	1950	109634261;	intron:8660910-8662860,;	H12_3	2	107	--
novel_circ_0000304	NW_017859642.1	8660801	8666818	-	6017	5572	109634261;	exon:8664235-8664436,intron:8665257-8666703,intron:8662998-8664235,intron:8660910-8662860,intron:8664436-8665174,;	H12_3	2	269	--
novel_circ_0000305	NW_017859642.1	8749612	8749770	+	158	158	109630659;	exon:8747115-8751446,;	HO_3	2	3	--
novel_circ_0000306	NW_017859642.1	9017138	9017324	+	186	186	--	--	H8_2	2	0	--
novel_circ_0000307	NW_017859642.1	905922	913303	+	7381	6855	109634458;	intron:907423-913131,intron:906109-906897,exon:913131-913303,exon:905922-906109,;	HO_3	2	26	--
novel_circ_0000308	NW_017859642.1	935231	938120	-	2889	2525	109631580;	intron:935814-938001,intron:935346-935684,;	H8_2	3	26	--
novel_circ_0000309	NW_017859642.1	939676	941547	-	1871	1223	109631580;	intron:940215-941438,;	H8_1	2	6	--
novel_circ_0000310	NW_017859642.1	9437652	9446173	-	8521	7233	109630696;	exon:9441702-9441876,intron:9442753-9444623,intron:9437772-9441702,exon:9442562-9442753,intron:9441876-9442562,exon:9444623-9445005,;	H2_1	2	37	--
novel_circ_0000311	NW_017859642.1	9462239	9479259	-	17020	16834	109630696;	exon:9478957-9479259,exon:9462239-9462623,intron:9476258-9478957,intron:9470104-9475006,intron:9462623-9469662,exon:9469662-9470104,intron:9475168-9476234,;	H2_1,H12_3	4,2	172277	--
novel_circ_0000312	NW_017859642.1	9469662	9479259	-	9597	9411	109630696;	intron:9470104-9475006,intron:9475168-9476234,exon:9469662-9470104,intron:9476258-9478957,exon:9478957-9479259,;	HO_1,HO_3,H2_3	2,4,2	192,98,76	--
novel_circ_0000313	NW_017859642.1	9475006	9479259	-	4253	4067	109630696;	intron:9475168-9476234,intron:9476258-9478957,exon:9478957-9479259,;	HO_2,HO_3,H2_1,H2_2,H8_1,H12_1,H12_3	4,9,2,2,6,7,4	75,60,79,56,53,83,110	--
novel_circ_0000314	NW_017859642.1	9532903	9538964	-	6061	6061	109630696;	intron:9479259-9539981,;	HO_2	2	48	--
novel_circ_0000315	NW_017859642.1	9828632	9831503	+	2871	2550	109636524;	exon:9831332-9831503,intron:9828832-9830622,intron:9830943-9831332,exon:9828632-9828832,;	H12_2	2	126	--
novel_circ_0000316	NW_017859642.1	9830622	9831503	+	881	560	109636524;	intron:9830943-9831332,exon:9831332-9831503,;	HO_3,H2_2,H8_2	2,2,2	20,33,25	--
novel_circ_0000317	NW_017859643.1	10152455	10153258	+	803	803	--	--	HO_2	3	0	--
novel_circ_0000318	NW_017859643.1	10154097	10154662	+	565	565	109644458;	exon:10153619-10154757,;	HO_2,H8_2	3,2	13161185	--
novel_circ_0000319	NW_017859643.1	10529059	10530253	+	1194	953	109645065;	exon:10529898-10530253,intron:10529498-10529898,exon:10529059-10529257,;	HO_1,HO_2,HO_3,H2_1,H2_2,H2_3,H8_1,H8_2,H8_3,H12_1,H12_2,H12_3	7,14,11,13,12,15,11,5,9,13,7,8	91,77,137,101,75,66,58,49,67,110,73,95	--
novel_circ_0000320	NW_017859643.1	10529059	10546116	+	17057	15334	109645065;	exon:10545609-10545797,exon:10529059-10529257,exon:10543238-10543448,exon:10538540-10539068,intron:10541530-10542325,intron:10530253-10537749,exon:10529898-10530253,intron:10539068-10540878,exon:10545930-10546116,intron:10529498-10529898,intron:10543806-10545609,exon:10541150-10541310,intron:10537905-10538540,exon:10543629-10543806,exon:10542591-10542984,;	H8_2	2	308	--
novel_circ_0000321	NW_017859643.1	10627327	10632911	+	5584	5296	109643526;	intron:10631340-10632769,exon:10627327-10627545,intron:10627545-10631194,;	H8_3	2	9	--
novel_circ_0000322	NW_017859643.1	10655770	10659945	+	4175	3271	109643526;	intron:10658390-10659450,exon:10656179-10656559,exon:10658188-10658390,intron:10656559-10658188,;	H8_2	2	22	--
novel_circ_0000323	NW_017859643.1	10741972	10742209	+	237	237	--	--	H8_3	2	0	--
novel_circ_0000324	NW_017859643.1	10905836	10909206	+	3370	2829	109645980;	intron:10906221-10906794,intron:10907574-10908992,intron:10906865-10907075,intron:10907130-10907544,exon:10908992-10909206,;	H12_3	2	35	--
novel_circ_0000325	NW_017859643.1	1094302	1094808	+	506	506	--	--	HO_1,HO_3,H2_1,H2_2,H2_3,H12_1,H12_3	2,2,10,6,8,7,4	0,0,0,0,0,0,0	--
novel_circ_0000326	NW_017859643.1	1094360	1094808	+	448	448	--	--	HO_3,H2_1,H8_1,H12_1	2,7,4,2	0,0,0,0	--
novel_circ_0000327	NW_017859643.1	11581199	11581874	-	675	209	109647309;	exon:11581387-11581596,;	H2_2,H8_1	3,3	1,8	--
novel_circ_0000328	NW_017859643.1	11912268	11915113	-	2845	2845	109644508;	intron:11911583-11913170,exon:11914959-11915113,intron:11913262-11914959,;	HO_2,H12_1	4,2	171140	--
novel_circ_0000329	NW_017859643.1	11914959	11919379	-	4420	4313	109644508;	exon:11914959-11915113,exon:11917260-11917563,intron:11915113-11917323,exon:11919166-11919379,exon:11918771-11918996,intron:11917563-11918771,;	H2_3	2	239	--
novel_circ_0000330	NW_017859643.1	11917323	11934008	-	16685	16685	109644508;	exon:11917260-11917563,exon:11919166-11919379,exon:11918771-11918996,intron:11917563-11918771,intron:11919379-11940768,;	H2_3	2	490	--
novel_circ_0000331	NW_017859643.1	11971588	11971834	+	246	246	109643150;	exon:11971516-11972184,;	H12_1	4	72	--
novel_circ_0000332	NW_017859643.1	12602646	12617147	-	14501	14241	109647292;	intron:12602785-12617026,;	H8_1	2	43	--
novel_circ_0000333	NW_017859643.1	12638250	12640300	-	2050	1927	109647292;	intron:12638373-12640136,exon:12640136-12640300,;	HO_1,HO_3,H2_1,H2_2,H2_3,H8_1,H8_2,H12_2,H12_3	2,2,4,4,3,6,4,3,5	15,10,17,11,9,9,8,5,33	--
novel_circ_0000334	NW_017859643.1	12831260	12833507	+	2247	2028	109640888;	intron:12831320-12831850,intron:12832694-12833348,exon:12831850-12832694,;	H2_3	2	29	--
novel_circ_0000335	NW_017859643.1	13033268	13034847	+	1579	1579	109640864;	exon:13034685-13034847,intron:13033443-13034685,exon:13033268-13033443,;	H2_2,H12_3	3,5	10,35	--
novel_circ_0000336	NW_017859643.1	13086764	13088481	-	1717	1717	109638756;	intron:13085310-13088370,;	H2_1	2	97	--
novel_circ_0000337	NW_017859643.1	13166744	13167280	-	536	190	109638764;	exon:13167090-13167280,;	HO_2,HO_3,H2_1,H2_2,H2_3,H8_1,H8_2,H8_3,H12_1,H12_2,H12_3	16,17,12,24,17,20,20,13,23,20,39	6,2,10,3,6,4,11,6,7,3,18	--
novel_circ_0000338	NW_017859643.1	13166744	13175887	-	9143	8797	109638764;	exon:13167090-13167280,exon:13175694-13175887,intron:13167280-13175694,;	HO_3	2	93	--
novel_circ_0000339	NW_017859643.1	13205930	13206467	-	537	425	109640779;	exon:13206307-13206467,intron:13206042-13206307,;	H12_3	3	12	--
novel_circ_0000340	NW_017859643.1	13729437	13729965	-	528	441	109640269;	exon:13729437-13729695,exon:13729782-13729965,;	HO_2,HO_3,H2_2,H2_3,H8_2,H8_3,H12_1,H12_3	2,4,4,4,4,6,2,6	1.03169e+23	--
novel_circ_0000341	NW_017859643.1	14039461	14041389	+	1928	1632	109640132;	intron:14039652-14039898,exon:14039461-14039652,intron:14040034-14041229,;	HO_3	2	9	--
novel_circ_0000342	NW_017859643.1	14128222	14129970	-	1748	1534	109640026;	intron:14128321-14129855,;	H8_3	2	1	--
novel_circ_0000343	NW_017859643.1	14200522	14206806	+	6284	6047	109639815;	exon:14200522-14200711,intron:14200711-14204742,intron:14204831-14206658,;	HO_1,H2_3,H8_1	2,2,2	222115148	--
novel_circ_0000344	NW_017859643.1	14200522	14208092	+	7570	7333	109639815;	exon:14207885-14208092,intron:14204831-14206658,intron:14200711-14204742,intron:14206806-14207885,exon:14200522-14200711,;	HO_2	2	181	--
novel_circ_0000345	NW_017859643.1	14200522	14215392	+	14870	13893	109639815;	intron:14200711-14204742,intron:14209813-14210979,intron:14208092-14209484,exon:14210979-14211142,exon:14207885-14208092,intron:14206806-14207885,exon:14214716-14214892,exon:14215039-14215392,intron:14212933-14214716,intron:14204831-14206658,exon:14200522-14200711,exon:14211291-14211463,intron:14211463-14212818,;	H8_2	2	324	--
novel_circ_0000346	NW_017859643.1	14212818	14220141	+	7323	6983	109639815;	intron:14212933-14214716,intron:14215392-14218990,exon:14219413-14220141,intron:14219068-14219413,exon:14215039-14215392,exon:14214716-14214892,;	HO_3	3	319	--
novel_circ_0000347	NW_017859643.1	14335355	14335508	-	153	153	--	--	H12_2	2	0	--
novel_circ_0000348	NW_017859643.1	14357713	14359218	+	1505	1184	109640356;	intron:14357831-14358844,exon:14359047-14359218,;	H2_1,H2_2,H8_1,H12_1	2,2,2,2	20,20,20,37	--
novel_circ_0000349	NW_017859643.1	14360125	14364571	+	4446	3887	109640356;	intron:14362951-14364439,intron:14360226-14361440,intron:14362462-14362860,intron:14361556-14362343,;	HO_3,H2_2,H12_1	2,2,7	243139259	--
novel_circ_0000350	NW_017859643.1	14361440	14364571	+	3131	2673	109640356;	intron:14361556-14362343,intron:14362462-14362860,intron:14362951-14364439,;	H8_2	2	100	--
novel_circ_0000351	NW_017859643.1	14361440	14369279	+	7839	6629	109640356;	intron:14367547-14367903,intron:14368791-14369179,intron:14362951-14364439,intron:14366410-14367412,intron:14368513-14368738,intron:14362462-14362860,intron:14361556-14362343,intron:14368038-14368378,intron:14364571-14366216,;	H12_1	2	520	--
novel_circ_0000352	NW_017859643.1	14368378	14370825	+	2447	1541	109640356;	intron:14368513-14368738,intron:14369279-14370050,exon:14370668-14370825,intron:14368791-14369179,;	H8_2	2	34	--
novel_circ_0000353	NW_017859643.1	14523415	14530456	-	7041	7041	109639943;	intron:14498202-14530402,;	H2_1,H8_2,H12_1	2,2,2	36,34,39	--
novel_circ_0000354	NW_017859643.1	14523415	14530459	-	7044	7044	109639943;	intron:14498202-14530402,;	HO_3,H8_1,H12_3	3,2,6	30,23,133	--
novel_circ_0000355	NW_017859643.1	14918978	14921065	-	2087	1959	109642279;	intron:14919106-14920896,exon:14920896-14921065,;	HO_3,H2_2,H8_1	3,3,2	27,34,34	--
novel_circ_0000356	NW_017859643.1	14950808	14951134	+	326	326	109642257;	intron:14950687-14952219,;	H12_2	2	60	--
novel_circ_0000357	NW_017859643.1	14952995	14953478	-	483	483	--	--	H12_3	3	0	--
novel_circ_0000358	NW_017859643.1	14953001	14953484	+	483	483	--	--	H12_3	3	0	--
novel_circ_0000359	NW_017859643.1	14972941	14974302	+	1361	1361	--	--	H2_3	2	0	--
novel_circ_0000360	NW_017859643.1	15156418	15157797	+	1379	1253	109646586;	exon:15156418-15156615,intron:15156615-15157671,;	H2_2,H12_2	3,2	28,46	--
novel_circ_0000361	NW_017859643.1	15156418	15159083	+	2665	2390	109646586;	intron:15157797-15158934,exon:15156418-15156615,intron:15156615-15157671,;	HO_1,HO_2,HO_3,H2_1,H2_3,H8_3,H12_3	2,4,3,4,4,4,3	109,66,66,92,59,73,117	--
novel_circ_0000362	NW_017859643.1	15157671	15159083	+	1412	1137	109646586;	intron:15157797-15158934,;	H2_1,H8_2	3,2	28,26	--
novel_circ_0000363	NW_017859643.1	1539591	1539804	+	213	213	109642720;	exon:1539555-1540414,;	H2_2	2	134	--
novel_circ_0000364	NW_017859643.1	1544288	1544647	+	359	359	109642720;	exon:1542036-1544663,;	HO_2	2	591	--
novel_circ_0000365	NW_017859643.1	15582251	15582409	+	158	158	109646005;	exon:15581994-15582644,;	H8_1	2	2	--
novel_circ_0000366	NW_017859643.1	159174	166486	+	7312	7312	109645041;	exon:159174-159337,intron:163544-167679,intron:159337-159733,intron:162146-163070,exon:163070-163241,intron:160450-161691,intron:159791-160360,intron:161768-162009,;	H12_2	2	659	--
novel_circ_0000367	NW_017859643.1	16028617	16036095	+	7478	6883	109646251;	intron:16032505-16033452,intron:16033800-16034313,intron:16028776-16032417,exon:16034313-16034512,intron:16034512-16035900,exon:16035900-16036095,;	H8_1	2	110	--
novel_circ_0000368	NW_017859643.1	16080656	16080818	+	162	162	--	--	H12_3	2	0	--
novel_circ_0000369	NW_017859643.1	16340447	16341319	+	872	588	109647667;	intron:16340575-16341163,;	HO_3	2	1	--
novel_circ_0000370	NW_017859643.1	16970575	16970959	-	384	384	--	--	H2_1	2	0	--
novel_circ_0000371	NW_017859643.1	17135078	17135237	+	159	159	109643756;	exon:17133508-17135816,;	H12_3	3	3	--
novel_circ_0000372	NW_017859643.1	17159673	17160213	+	540	540	--	--	H8_2	2	0	--
novel_circ_0000373	NW_017859643.1	17161152	17161676	-	524	524	--	--	H12_1	2	0	--
novel_circ_0000374	NW_017859643.1	17202104	17203156	+	1052	669	109647068;	intron:17202210-17202722,exon:17202722-17202879,;	H12_1,H12_3	2,2	6,14	--
novel_circ_0000375	NW_017859643.1	17355228	17356676	-	1448	1335	109646739;	intron:17355341-17356520,exon:17356520-17356676,;	H2_3	2	112	--
novel_circ_0000376	NW_017859643.1	17682373	17684011	+	1638	1638	--	--	H8_2	2	0	--
novel_circ_0000377	NW_017859643.1	17818439	17820747	-	2308	1455	109637549;	intron:17819171-17820626,;	H8_2	3	4	--
novel_circ_0000378	NW_017859643.1	17823783	17830915	-	7132	5366	109637549;	intron:17824911-17826594,intron:17829870-17830801,intron:17824424-17824810,intron:17827731-17829687,intron:17823885-17824295,;	H2_2	2	8	--
novel_circ_0000379	NW_017859643.1	17826594	17830915	-	4321	3699	109637549;	intron:17827731-17829687,intron:17827293-17827664,intron:17829870-17830801,intron:17826735-17827176,;	H8_2,H8_3,H12_1	2,3,2	19,10,9	--
novel_circ_0000380	NW_017859643.1	18198385	18198611	+	226	226	--	--	H2_3	4	0	--
novel_circ_0000381	NW_017859643.1	18210100	18210739	+	639	639	109642458;	exon:18209983-18210733,;	H2_1	2	1615	--
novel_circ_0000382	NW_017859643.1	18210161	18210353	-	192	192	--	--	H12_3	2	0	--
novel_circ_0000383	NW_017859643.1	18269336	18269579	-	243	243	--	--	HO_1	2	0	--
novel_circ_0000384	NW_017859643.1	18274712	18276502	+	1790	1790	109638943;	exon:18274712-18274900,intron:18276117-18276323,intron:18275364-18275898,exon:18276323-18276502,intron:18274900-18275198,exon:18275898-18276117,exon:18275198-18275364,;	H8_2	2	190	--
novel_circ_0000385	NW_017859643.1	18481903	18482077	-	174	174	--	--	H2_3	3	0	--
novel_circ_0000386	NW_017859643.1	18493296	18496368	-	3072	2744	109644790;	intron:18493439-18495458,intron:18495547-18496272,;	H8_1,H12_1	2,2	16,35	--
novel_circ_0000387	NW_017859643.1	1850904	1853656	-	2752	2752	109645922;	exon:1853468-1853656,exon:1850904-1851155,intron:1851155-1853468,;	H12_3	2	58	--
novel_circ_0000388	NW_017859643.1	18513635	18514919	-	1284	1284	109644790;	exon:18513635-18514919,;	H2_3	2	146	--
novel_circ_0000389	NW_017859643.1	18868223	18881341	+	13118	12830	109638972;	intron:18868398-18880050,exon:18868223-18868398,intron:18880196-18881199,;	H2_1	4	235	--
novel_circ_0000390	NW_017859643.1	18880050	18881341	+	1291	1003	109638972;	intron:18880196-18881199,;	HO_2,HO_3,H2_1,H2_3,H8_1,H8_2,H12_2,H12_3	2,2,2,2,2,6,2,4	2,5,4,2,4,7,7,11	--
novel_circ_0000391	NW_017859643.1	18928739	18934930	+	6191	5893	109638972;	intron:18931873-18933409,exon:18929166-18929739,exon:18931625-18931873,intron:18928857-18929166,intron:18929739-18930414,intron:18933488-18934705,exon:18934705-18934930,intron:18930515-18931625,;	H12_2	2	144	--
novel_circ_0000392	NW_017859643.1	19192045	19192381	-	336	336	109645752;	exon:19191367-19192402,;	HO_1	2	2238	--
novel_circ_0000393	NW_017859643.1	19192177	19192366	+	189	189	--	--	H2_1,H2_2,H2_3	2,2,2	0,0,0	--
novel_circ_0000394	NW_017859643.1	19352420	19352969	+	549	549	109643727;	exon:19352420-19352969,;	HO_2,H2_3,H8_1,H8_3,H12_1,H12_3	2,2,2,2,11,2	68,47,67,81,109,133	--
novel_circ_0000395	NW_017859643.1	19352420	19369751	+	17331	17331	109643727;	exon:19369414-19369751,exon:19352420-19352969,intron:19352969-19369414,;	H2_1	6	679	--
novel_circ_0000396	NW_017859643.1	19446524	19447449	-	925	925	--	--	H8_3	2	0	--
novel_circ_0000397	NW_017859643.1	19670045	19675414	-	5369	3747	109641175;	exon:19671778-19672009,exon:19672537-19672735,intron:19670171-19670416,intron:19674049-19674402,intron:19672735-19673017,exon:19670626-19670849,intron:19673164-19673873,exon:19673873-19674183,intron:19671110-19671778,intron:19672009-19672537,;	HO_1,HO_2,HO_3,H2_1,H2_2,H2_3,H8_1,H8_2,H8_3,H12_1,H12_2,H12_3	4,17,11,21,15,18,8,11,11,32,6,18	8.04201e+45	--
novel_circ_0000398	NW_017859643.1	19670626	19675943	-	5317	3502	109641175;	intron:19671110-19671778,exon:19673873-19674183,intron:19673164-19673873,exon:19670626-19670849,intron:19672735-19673017,intron:19674049-19674402,exon:19672537-19672735,exon:19671778-19672009,intron:19672009-19672537,;	HO_1,HO_2,HO_3,H2_1,H2_2,H2_3,H8_1,H8_2,H8_3,H12_1,H12_2,H12_3	1.61343e+35	8.04201e+45	--
novel_circ_0000399	NW_017859643.1	19670976	19676472	-	5496	3585	109639001;109641175;	intron:19675943-19676249,;intron:19672009-19672537,exon:19671778-19672009,intron:19674049-19674402,exon:19672537-19672735,intron:19672735-19673017,exon:19673873-19674183,intron:19673164-19673873,intron:19671110-19671778,;	HO_2,HO_3,H2_1,H2_2,H2_3,H8_1,H8_2,H12_1,H12_2,H12_3	2,4,7,7,5,3,4,4,6,2	1.63612e+39	--;--
novel_circ_0000400	NW_017859643.1	19671778	19676829	-	5051	3140	109641175;109639001;	exon:19671778-19672009,intron:19672009-19672537,intron:19674049-19674402,intron:19672735-19673017,exon:19672537-19672735,exon:19673873-19674183,intron:19673164-19673873,;intron:19675943-19676249,intron:19676472-19676695,;	HO_1,H2_1,H2_2,H2_3,H8_1,H8_2,H12_1,H12_2,H12_3	4,3,2,3,5,3,6,5,6	6.31203e+34	--;--
novel_circ_0000401	NW_017859643.1	198020	198196	-	176	176	109646659;	exon:198007-198196,;	H2_1	2	47	--
novel_circ_0000402	NW_017859643.1	20024045	20025493	-	1448	1334	109643215;	exon:20024045-20024196,intron:20024196-20025379,;	H12_3	2	48	--
novel_circ_0000403	NW_017859643.1	20167848	20172954	-	5106	4678	109643851;	exon:20172513-20172687,exon:20169721-20170011,intron:20168009-20169721,intron:20170011-20172513,;	HO_2	2	28	--
novel_circ_0000404	NW_017859643.1	20176429	20185668	-	9239	8677	109643851;	exon:20176429-20176611,intron:20176848-20177915,intron:20181223-20184884,exon:20184884-20185098,intron:20177951-20179174,intron:20179288-20181048,exon:20185403-20185668,intron:20185098-20185403,;	H2_2,H12_1	2,2	66,78	--
novel_circ_0000405	NW_017859643.1	20269177	20277446	-	8269	7796	109646811;	intron:20276575-20277373,intron:20269275-20276273,;	H2_1,H2_2,H8_2,H8_3,H12_1,H12_3	5,4,3,2,2,2	2.66188e+17	--
novel_circ_0000406	NW_017859643.1	20509665	20513228	+	3563	2614	109644284;	intron:20511678-20512124,intron:20512749-20513078,intron:20510905-20511606,intron:20512226-20512653,intron:20509804-20510515,;	H2_2	2	30	--
novel_circ_0000407	NW_017859643.1	20746362	20746999	-	637	413	109644066;	intron:20746491-20746904,;	H12_3	2	19	--
novel_circ_0000408	NW_017859643.1	20746904	20748253	-	1349	1012	109644066;	exon:20747371-20747547,intron:20747869-20748146,intron:20747034-20747371,intron:20747547-20747769,;	H2_1	2	2748	--
novel_circ_0000409	NW_017859643.1	21139153	21141715	+	2562	2562	109639071;	intron:21134244-21141433,exon:21141433-21141715,;	HO_2	2	47	--
novel_circ_0000410	NW_017859643.1	21326673	21327639	+	966	821	109639080;	intron:21326829-21327494,exon:21326673-21326829,;	H2_1	2	13	--
novel_circ_0000411	NW_017859643.1	21326673	21330268	+	3595	3450	109639080;	intron:21326829-21327494,exon:21329620-21329796,intron:21327639-21329620,exon:21326673-21326829,exon:21330112-21330268,intron:21329796-21330112,;	H8_2	2	64	--
novel_circ_0000412	NW_017859643.1	21389186	21395858	+	6672	5105	109644808;	intron:21393122-21393578,exon:21395430-21395858,intron:21394640-21395044,intron:21389346-21392631,exon:21389186-21389346,exon:21392915-21393122,exon:21394196-21394361,;	HO_2	2	224	--
novel_circ_0000413	NW_017859643.1	21405999	21406455	+	456	456	--	--	H12_3	2	0	--
novel_circ_0000414	NW_017859643.1	21549584	21550295	-	711	333	109644685;	intron:21549686-21550019,;	HO_2,H2_1	2,2	0,2	--
novel_circ_0000415	NW_017859643.1	21549584	21551028	-	1444	1444	109644685;	intron:21549686-21550019,intron:21550295-21552381,;	HO_2,HO_3,H8_3,H12_1	3,2,2,4	12,10,7,32	--
novel_circ_0000416	NW_017859643.1	21577237	21578018	-	781	781	109639098;	exon:21577183-21578018,;	H12_2	2	162	--
novel_circ_0000417	NW_017859643.1	21928489	21928691	-	202	202	--	--	H8_2	2	0	--
novel_circ_0000418	NW_017859643.1	22350044	22351307	-	1263	991	109643002;	exon:22350867-22351155,intron:22350164-22350867,;	HO_1,HO_3	3,2	56,81	--
novel_circ_0000419	NW_017859643.1	2776990	2784481	+	7491	7063	109643787;	intron:2781485-2783537,intron:2777525-2781402,intron:2777062-2777457,intron:2783630-2784369,;	H12_1	2	313	--
novel_circ_0000420	NW_017859643.1	2817851	2826162	+	8311	8311	109638330;	exon:2817851-2819467,intron:2820531-2825710,intron:2819467-2820202,exon:2820202-2820531,exon:2825710-2826162,;	HO_1	2	267	--
novel_circ_0000421	NW_017859643.1	2911482	2913161	-	1679	1679	109644224;	exon:2909661-2911651,intron:2911651-2911909,intron:2912725-2913068,intron:2912208-2912608,;	H8_2	2	11	--
novel_circ_0000422	NW_017859643.1	3044838	3045328	-	490	358	109638350;	exon:3044838-3044996,intron:3044996-3045196,;	H12_3	2	6	--
novel_circ_0000423	NW_017859643.1	30714	31165	-	451	361	109638215;	exon:30999-31165,exon:30714-30909,;	HO_3,H2_1,H2_2,H2_3,H8_1,H8_2,H8_3,H12_1,H12_2,H12_3	7,11,6,3,16,6,4,4,4,5	21,40,11,17,8,15,11,11,13,14	--
novel_circ_0000424	NW_017859643.1	34436	34926	-	490	392	109638215;	exon:34436-34616,intron:34616-34828,;	HO_2	2	5	--
novel_circ_0000425	NW_017859643.1	373027	386189	-	13162	12659	109647912;	intron:382292-385128,intron:385228-386057,intron:373153-382147,;	HO_1,HO_2,HO_3,H2_1,H2_2,H2_3,H8_1,H8_2,H8_3,H12_1,H12_2,H12_3	7,7,6,11,11,19,13,14,13,29,6,12	4.97359e+35	--
novel_circ_0000426	NW_017859643.1	373027	391542	-	18515	17924	109647912;	intron:373153-382147,intron:385228-386057,intron:389418-391454,exon:389090-389418,intron:382292-385128,intron:386189-389090,;	HO_1,H2_1,H2_3,H8_1,H8_2,H12_1,H12_2,H12_3	2,7,4,2,4,2,5,5	1.39118e+31	--
novel_circ_0000427	NW_017859643.1	382147	386189	-	4042	3665	109647912;	intron:382292-385128,intron:385228-386057,;	HO_1,HO_2,HO_3,H2_1,H2_3,H8_1,H8_2,H8_3,H12_1,H12_3	3,3,4,6,5,3,5,5,13,5	138,134,131,138,90,75,117,94,154,211	--
novel_circ_0000428	NW_017859643.1	382147	391542	-	9395	8930	109647912;	intron:386189-389090,intron:382292-385128,exon:389090-389418,intron:389418-391454,intron:385228-386057,;	H2_1,H8_1,H8_2,H8_3,H12_3	3,2,2,2,4	1.50594e+18	--
novel_circ_0000429	NW_017859643.1	385128	391542	-	6414	6094	109647912;	exon:389090-389418,intron:389418-391454,intron:385228-386057,intron:386189-389090,;	HO_3	2	1285	--
novel_circ_0000430	NW_017859643.1	389090	389278	-	188	188	109647912;	exon:389090-389418,;	H12_1	2	254	--
novel_circ_0000431	NW_017859643.1	3960291	3965931	+	5640	5096	109638383;	intron:3961114-3965781,intron:3960542-3960971,;	H2_1	2	12	--
novel_circ_0000432	NW_017859643.1	4344384	4345199	+	815	462	109646596;	exon:4345038-4345199,intron:4344502-4344803,;	HO_2	2	7	--
novel_circ_0000433	NW_017859643.1	4584896	4587304	-	2408	2275	109645147;	intron:4585110-4587171,exon:4584896-4585110,;	H2_2	2	4	--
novel_circ_0000434	NW_017859643.1	4713455	4719930	+	6475	5438	109637092;	exon:4717351-4717534,intron:4714129-4715325,intron:4715478-4717351,intron:4717534-4718239,intron:4718316-4719131,exon:4715325-4715478,intron:4719285-4719798,;	H12_1	2	125	--
novel_circ_0000435	NW_017859643.1	4839760	4840270	+	510	510	--	--	H12_3	2	0	--
novel_circ_0000436	NW_017859643.1	4839760	4840546	+	786	786	--	--	H12_1	2	0	--
novel_circ_0000437	NW_017859643.1	4840444	4840836	-	392	176	109642083;	exon:4840444-4840620,;	HO_1,HO_3,H2_1,H8_2	2,2,4,2	2761133825362230	--
novel_circ_0000438	NW_017859643.1	5172280	5173953	+	1673	1496	109643689;	intron:5172327-5173823,;	H2_3	2	54	--
novel_circ_0000439	NW_017859643.1	5173823	5188173	+	14350	13631	109643689;	intron:5173953-5180567,intron:5180760-5181124,exon:5180567-5180760,intron:5181601-5188061,;	H8_1	2	193	--
novel_circ_0000440	NW_017859643.1	5180567	5181601	+	1034	866	109643689;	exon:5180567-5180760,intron:5180760-5181124,intron:5181180-5181489,;	HO_1,HO_2,H2_2,H2_3,H8_2,H8_3,H12_1,H12_3	2,3,2,3,3,2,3,3	42,37,41,38,31,42,42,45	--
novel_circ_0000441	NW_017859643.1	5658844	5666276	-	7432	7055	109637348;	intron:5658962-5662518,intron:5662640-5666139,;	H2_2	3	14	--
novel_circ_0000442	NW_017859643.1	5716314	5716609	-	295	295	109637348;	exon:5716314-5716609,;	HO_2	2	1	--
novel_circ_0000443	NW_017859643.1	5911522	5911917	+	395	395	--	--	H8_2	2	0	--
novel_circ_0000444	NW_017859643.1	6170209	6176079	-	5870	4741	109640476;	exon:6175010-6175239,exon:6175920-6176079,intron:6174474-6174787,intron:6170895-6171583,intron:6175239-6175920,exon:6170480-6170659,exon:6173062-6173264,intron:6172448-6173062,intron:6173264-6174245,exon:6171583-6171743,exon:6172061-6172214,exon:6174245-6174474,exon:6171814-6171967,;	H12_2	2	1676	--
novel_circ_0000445	NW_017859643.1	6171814	6172214	-	400	306	109640476;	exon:6171814-6171967,exon:6172061-6172214,;	HO_2,H8_3,H12_3	2,2,2	36,26,21	--
novel_circ_0000446	NW_017859643.1	6195041	6200605	+	5564	2107	109638439;109638430;	exon:6200049-6200426,;exon:6197353-6197609,exon:6195301-6195470,intron:6196400-6196681,exon:6196852-6197067,intron:6195470-6196279,;	H12_3	3	33	--;--
novel_circ_0000447	NW_017859643.1	6226530	6227286	-	756	756	--	--	H2_2,H8_2,H12_2,H12_3	4,2,2,2	0,0,0,0	--
novel_circ_0000448	NW_017859643.1	6230956	6231118	+	162	162	--	--	H2_2	2	0	--
novel_circ_0000449	NW_017859643.1	6358605	6358810	-	205	205	--	--	H2_2	2	0	--
novel_circ_0000450	NW_017859643.1	6412230	6412843	+	613	613	109637791;	exon:6412442-6413759,;	H2_3,H12_1	2,3	10,15	--
novel_circ_0000451	NW_017859643.1	656350	657981	+	1631	1475	109637853;	intron:657351-657825,exon:656350-657351,;	HO_2,HO_3,H2_1,H2_3,H8_1,H8_3,H12_1,H12_2,H12_3	5,7,5,2,3,3,4,2,6	59,64,115,68,73,60,90,74,123	--
novel_circ_0000452	NW_017859643.1	6590314	6591065	-	751	751	109647223;	intron:6590441-6590628,exon:6590628-6591336,;	H2_3	2	146	--
novel_circ_0000453	NW_017859643.1	6917907	6918072	+	165	165	109647593;	exon:6917819-6919342,;	HO_1	2	9	--
novel_circ_0000454	NW_017859643.1	7464610	7469725	-	5115	3860	109646490;	intron:7465203-7466065,intron:7466228-7466556,intron:7467345-7468182,intron:7468286-7469337,exon:7466065-7466228,intron:7466618-7467237,;	HO_2	2	93	--
novel_circ_0000455	NW_017859643.1	7480057	7480497	+	440	440	109643961;	exon:7479229-7481814,;	HO_1	2	58	--
novel_circ_0000456	NW_017859643.1	7617502	7621492	-	3990	3844	109646308;	intron:7617750-7621346,exon:7617502-7617750,;	H12_3	2	48	--
novel_circ_0000457	NW_017859643.1	7733795	7735707	-	1912	1666	109643645;	intron:7733918-7735584,;	HO_2	2	5	--
novel_circ_0000458	NW_017859643.1	7870326	7877270	-	6944	6545	109646608;	exon:7877116-7877270,intron:7873364-7876383,intron:7871407-7873234,intron:7876480-7877116,intron:7870418-7871327,;	H8_1	2	121	--
novel_circ_0000459	NW_017859643.1	7873234	7877270	-	4036	3809	109646608;	intron:7873364-7876383,exon:7877116-7877270,intron:7876480-7877116,;	HO_2,H8_2,H8_3,H12_1	2,2,3,5	131103190157	--
novel_circ_0000460	NW_017859643.1	7894351	7895763	-	1412	1315	109643940;	exon:7895603-7895763,intron:7894448-7895603,;	H12_3	2	19	--
novel_circ_0000461	NW_017859643.1	7909842	7910239	+	397	397	--	--	H2_3	2	0	--
novel_circ_0000462	NW_017859643.1	7917871	7918034	+	163	163	109640964;	exon:7917764-7918034,;	H12_3	3	3	--
novel_circ_0000463	NW_017859643.1	7933046	7933196	+	150	150	--	--	HO_1,HO_2,HO_3,H2_3,H12_2,H12_3	2,2,2,2,3,6	0,0,0,0,0,0	--
novel_circ_0000464	NW_017859643.1	8016067	8016259	+	192	192	--	--	H12_2	2	0	--
novel_circ_0000465	NW_017859643.1	8435682	8436036	+	354	354	--	--	H8_2	2	0	--
novel_circ_0000466	NW_017859643.1	8494769	8495593	-	824	488	109639524;	intron:8494913-8495232,exon:8495424-8495593,;	H12_2	2	65	--
novel_circ_0000467	NW_017859643.1	8799334	8799713	-	379	164	109639190;	exon:8799334-8799498,;	H8_2	2	9	--
novel_circ_0000468	NW_017859643.1	8800214	8800630	-	416	416	--	--	HO_1,HO_2,HO_3,H2_1,H2_2,H2_3,H8_1,H8_2,H8_3,H12_1,H12_2,H12_3	8,39,17,35,17,30,33,53,28,41,15,36	0,0,0,0,0,0,0,0,0,0,0,0	--
novel_circ_0000469	NW_017859643.1	8809005	8809230	+	225	225	--	--	HO_3	2	0	--
novel_circ_0000470	NW_017859643.1	8811942	8817025	-	5083	4813	109639791;	intron:8812085-8816898,;	H2_3	2	8	--
novel_circ_0000471	NW_017859643.1	8946982	8947621	+	639	503	109639257;	exon:8946982-8947147,intron:8947147-8947485,;	HO_1,HO_2,HO_3,H2_1,H2_2,H2_3,H8_1,H8_2,H8_3,H12_1,H12_2,H12_3	6,10,10,18,11,17,13,15,5,18,19,20	24,21,23,14,18,16,18,13,14,27,22,33	--
novel_circ_0000472	NW_017859643.1	8981801	8982293	+	492	492	109639283;	exon:8978573-8982040,;	H2_1	2	12	--
novel_circ_0000473	NW_017859643.1	9018832	9019114	+	282	282	--	--	H8_2	6	0	--
novel_circ_0000474	NW_017859643.1	9019580	9019769	+	189	189	--	--	H12_2	2	0	--
novel_circ_0000475	NW_017859643.1	9021132	9024790	-	3658	3658	109639213;	intron:9021113-9025568,;	H8_3	4	144	--
novel_circ_0000476	NW_017859643.1	9122593	9125009	+	2416	2416	109645510;	exon:9122593-9122781,intron:9122781-9124854,exon:9124854-9125009,;	H2_1,H8_1	3,3	603488	--
novel_circ_0000477	NW_017859643.1	9142090	9146389	+	4299	3890	109645535;	exon:9145943-9146105,exon:9142090-9142363,intron:9145662-9145943,intron:9142363-9145537,;	H2_2	2	142	--
novel_circ_0000478	NW_017859643.1	9145537	9146389	+	852	443	109645535;	intron:9145662-9145943,exon:9145943-9146105,;	H2_2	2	11	--
novel_circ_0000479	NW_017859643.1	9315804	9316452	-	648	364	109644729;	exon:9315804-9315991,intron:9315991-9316168,;	H12_3	3	31	--
novel_circ_0000480	NW_017859643.1	9315804	9328990	-	13186	13186	109644729;	intron:9321701-9324963,intron:9325056-9327131,exon:9315804-9315991,intron:9327174-9334007,intron:9316452-9321606,intron:9315991-9316168,;	H2_3,H8_1,H8_2	2,2,4	290325325	--
novel_circ_0000481	NW_017859643.1	9354148	9365742	-	11594	10328	109644379;	intron:9363626-9364292,intron:9355872-9358165,exon:9358878-9359054,exon:9362787-9363008,exon:9358455-9358669,exon:9360719-9361381,intron:9360071-9360719,intron:9359054-9359941,intron:9364759-9365112,exon:9361632-9361799,intron:9361381-9361632,intron:9365288-9365580,intron:9354257-9355816,intron:9358669-9358878,intron:9358245-9358455,exon:9365580-9365742,exon:9364292-9364486,intron:9361799-9362787…	H8_1	2	495	--
novel_circ_0000482	NW_017859643.1	936001	944942	-	8941	8706	109646751;	exon:941488-941667,intron:941667-942267,intron:936119-936463,intron:942480-944769,intron:936580-941488,exon:944769-944942,exon:942267-942480,;	HO_3,H12_3	3,2	225259	--
novel_circ_0000483	NW_017859643.1	9436139	9439637	-	3498	3299	109637799;	intron:9436510-9437090,exon:9437090-9437299,exon:9438446-9439637,exon:9436338-9436510,intron:9437299-9438446,;	H2_2	2	1064	--
novel_circ_0000484	NW_017859643.1	9682588	9693468	+	10880	10787	109638609;	exon:9682588-9683481,intron:9683481-9693375,;	HO_2	3	221	--
novel_circ_0000485	NW_017859643.1	9682588	9702265	+	19677	19677	109638609;	exon:9697667-9697878,exon:9682588-9683481,intron:9698384-9699064,intron:9683481-9693375,intron:9695827-9696183,exon:9699277-9699458,intron:9696336-9697667,intron:9693468-9695749,intron:9699745-9701992,exon:9701992-9705030,;	H2_3	2	271	--
novel_circ_0000486	NW_017859643.1	9693375	9702265	+	8890	8890	109638609;	intron:9696336-9697667,exon:9701992-9705030,exon:9696183-9696336,intron:9698384-9699064,exon:9697667-9697878,intron:9695827-9696183,intron:9699745-9701992,exon:9699277-9699458,intron:9693468-9695749,;	HO_2,H8_2,H12_3	2,2,3	92,85,166	--
novel_circ_0000487	NW_017859643.1	9769311	9769539	-	228	228	109646467;	exon:9768510-9770487,;	H12_1	2	144	--
novel_circ_0000488	NW_017859643.1	9931467	9931667	-	200	200	--	--	H2_2	2	0	--
novel_circ_0000489	NW_017859644.1	10206022	10222304	+	16282	16231	109624189;	intron:10206073-10219704,exon:10219704-10219965,exon:10222146-10222304,intron:10219965-10222146,;	HO_3,H2_2,H8_1,H8_2,H12_3	4,2,2,2,2	424309393416893	--
novel_circ_0000490	NW_017859644.1	10219704	10222304	+	2600	2600	109624189;	exon:10219704-10219965,intron:10219965-10222146,exon:10222146-10222304,;	HO_1,HO_2,HO_3,H2_1,H2_2,H2_3,H8_1,H8_2,H8_3,H12_1,H12_2,H12_3	21,45,45,41,27,38,50,48,29,69,22,50	107,71,107,128,65,94,84,104,103,180,111,178	--
novel_circ_0000491	NW_017859644.1	1031468	1033191	+	1723	1003	109624405;	intron:1032101-1032423,exon:1031910-1032101,intron:1032546-1033036,;	HO_3,H2_2,H8_3,H12_1	3,2,2,2	8,12,8,17	--
novel_circ_0000492	NW_017859644.1	10384639	10385089	-	450	383	109624371;	exon:10384643-10384799,intron:10384799-10385026,;	HO_1,H8_3	2,2	76,23	--
novel_circ_0000493	NW_017859644.1	10386987	10387284	-	297	297	--	--	H8_3	3	0	--
novel_circ_0000494	NW_017859644.1	10387809	10390296	-	2487	1317	109624371;	intron:10389011-10389521,exon:10387809-10388141,exon:10389521-10389694,intron:10388606-10388908,;	HO_1,H2_1,H8_2,H12_2	2,2,3,2	96511326541055	--
novel_circ_0000495	NW_017859644.1	10388497	10388987	+	490	490	--	--	HO_3	2	0	--
novel_circ_0000496	NW_017859644.1	10535297	10535554	+	257	257	--	--	H12_1	2	0	--
novel_circ_0000497	NW_017859644.1	11441714	11444032	+	2318	2246	109624098;	exon:11443845-11444032,intron:11441786-11443845,;	HO_2	2	26	--
novel_circ_0000498	NW_017859644.1	1145018	1147070	-	2052	1794	109624013;	intron:1145150-1146944,;	H8_2	2	12	--
novel_circ_0000499	NW_017859644.1	1145018	1158440	-	13422	13422	109624013;	intron:1145150-1146944,intron:1147070-1186342,;	HO_3	2	93	--
novel_circ_0000500	NW_017859644.1	11679599	11680876	-	1277	1092	109624192;	intron:11679652-11680744,;	HO_1	2	4	--
novel_circ_0000501	NW_017859644.1	11787514	11788551	-	1037	1037	--	--	HO_3	2	0	--
novel_circ_0000502	NW_017859644.1	12305294	12306270	+	976	976	109624101;	exon:12305294-12306761,;	H8_3	2	259	--
novel_circ_0000503	NW_017859644.1	12305370	12305752	+	382	382	109624101;	exon:12305294-12306761,;	HO_2	2	111	--
novel_circ_0000504	NW_017859644.1	1234015	1244666	-	10651	10573	109624362;	intron:1242368-1244034,exon:1234015-1234300,exon:1244034-1244666,intron:1234300-1242290,;	HO_2	2	679	--
novel_circ_0000505	NW_017859644.1	12578	13895	-	1317	1292	109624032;	exon:12500-13220,exon:13323-13895,;	H2_3,H12_1,H12_2	2,2,2	10,13,13	--
novel_circ_0000506	NW_017859644.1	12750873	12751148	+	275	275	--	--	H2_1,H8_1	2,2	0,0	--
novel_circ_0000507	NW_017859644.1	12848267	12848562	-	295	295	--	--	H2_2	2	0	--
novel_circ_0000508	NW_017859644.1	12848428	12849463	-	1035	1035	--	--	H8_2	2	0	--
novel_circ_0000509	NW_017859644.1	13134128	13144606	-	10478	9617	109624396;	intron:13134428-13135248,intron:13137825-13140084,intron:13140184-13144318,intron:13135366-13135851,intron:13136052-13137671,exon:13134128-13134428,;	H2_3,H12_1	2,3	19,32	--
novel_circ_0000510	NW_017859644.1	13397065	13397329	-	264	264	109624110;	exon:13396367-13397562,;	HO_2	2	1865	--
novel_circ_0000511	NW_017859644.1	13397125	13397451	-	326	326	109624110;	exon:13396367-13397562,;	HO_1	2	1803	--
novel_circ_0000512	NW_017859644.1	13399434	13399596	+	162	162	--	--	H12_3	2	0	--
novel_circ_0000513	NW_017859644.1	13401573	13409694	-	8121	6982	109624110;	intron:13404124-13405251,intron:13401833-13403935,exon:13403935-13404124,intron:13408300-13408509,exon:13409524-13409694,intron:13408599-13409362,intron:13405541-13406627,intron:13406813-13407963,exon:13406627-13406813,;	H8_3	3	1670	--
novel_circ_0000514	NW_017859644.1	13402724	13406298	+	3574	3574	--	--	HO_1,HO_3,H2_1,H12_3	3,5,2,5	0,0,0,0	--
novel_circ_0000515	NW_017859644.1	13403935	13409694	-	5759	4880	109624110;	exon:13409524-13409694,intron:13406813-13407963,intron:13404124-13405251,exon:13406627-13406813,exon:13403935-13404124,intron:13408599-13409362,intron:13408300-13408509,intron:13405541-13406627,;	H2_1	2	1633	--
novel_circ_0000516	NW_017859644.1	13407963	13409694	-	1731	1142	109624110;	intron:13408300-13408509,exon:13409524-13409694,intron:13408599-13409362,;	H12_1	4	480	--
novel_circ_0000517	NW_017859644.1	13626054	13629864	-	3810	3288	109624477;	intron:13629469-13629735,intron:13627864-13629156,intron:13626185-13626852,exon:13627114-13627864,exon:13629156-13629469,;	H12_3	3	133	--
novel_circ_0000518	NW_017859644.1	13665681	13670866	+	5185	1002	109624704;	intron:13669864-13670655,exon:13670655-13670866,;	HO_2,H8_1,H8_3,H12_2	56,58,50,59	377317302455	--
novel_circ_0000519	NW_017859644.1	13665687	13670866	+	5179	1002	109624704;	exon:13670655-13670866,intron:13669864-13670655,;	HO_2	2	377	--
novel_circ_0000520	NW_017859644.1	13671157	13684896	+	13739	10094	109624704;	intron:13672875-13674715,intron:13678248-13681122,exon:13671157-13671348,intron:13671348-13672705,intron:13674835-13675448,exon:13681348-13681774,intron:13675531-13678154,exon:13672705-13672875,;	HO_1,HO_2,HO_3,H2_1,H2_2,H2_3,H8_1,H8_2,H8_3,H12_1,H12_2,H12_3	22,24,33,31,22,14,12,18,21,29,37,29	3.7364e+47	--
novel_circ_0000521	NW_017859644.1	13672881	13673069	-	188	188	--	--	H2_1	2	0	--
novel_circ_0000522	NW_017859644.1	13674715	13681490	+	6775	6110	109624704;	intron:13675531-13678154,intron:13674835-13675448,intron:13678248-13681122,;	H2_1	2	1004	--
novel_circ_0000523	NW_017859644.1	13678154	13681490	+	3336	2874	109624704;	intron:13678248-13681122,;	HO_2,H8_1	2,2	337340	--
novel_circ_0000524	NW_017859644.1	13683177	13687227	+	4050	2005	109624705;	intron:13686387-13686996,exon:13683776-13683957,exon:13686223-13686387,intron:13685172-13686223,;	HO_1,HO_3,H2_1,H2_2,H8_1,H8_3,H12_1	4,54,2,3,4,2,12	92,423,60,41,71,44,193	--
novel_circ_0000525	NW_017859644.1	13683800	13687116	+	3316	1824	109624705;	exon:13686223-13686387,intron:13686387-13686996,intron:13685172-13686223,;	HO_1,HO_3,H2_2	2,2,2	92,414,40	--
novel_circ_0000526	NW_017859644.1	13683866	13687116	+	3250	1824	109624705;	exon:13686223-13686387,intron:13685172-13686223,intron:13686387-13686996,;	H8_1	2	70	--
novel_circ_0000527	NW_017859644.1	13684796	13687116	+	2320	1824	109624705;	intron:13686387-13686996,exon:13686223-13686387,intron:13685172-13686223,;	HO_3,H2_2,H8_1	11,2,3	414,40,70	--
novel_circ_0000528	NW_017859644.1	13763574	13766745	+	3171	2625	109624623;	intron:13763710-13766335,;	H2_1,H8_1	3,2	5,7	--
novel_circ_0000529	NW_017859644.1	13763574	13781123	+	17549	17158	109624623;	intron:13763710-13766335,exon:13780922-13781123,intron:13766745-13780922,exon:13766335-13766490,;	H12_1	4	43	--
novel_circ_0000530	NW_017859644.1	13860808	13864361	+	3553	3553	109624112;	intron:13860380-13864260,;	H8_2,H12_3	2,2	20,30	--
novel_circ_0000531	NW_017859644.1	14004779	14013920	+	9141	8822	109624616;	intron:14008760-14013718,intron:14004914-14006676,intron:14006763-14008663,exon:14013718-14013920,;	HO_2	3	119	--
novel_circ_0000532	NW_017859644.1	14237650	14249934	+	12284	11705	109624393;	intron:14237838-14243953,intron:14244055-14247725,intron:14249169-14249833,intron:14247789-14249045,;	HO_1	2	83	--
novel_circ_0000533	NW_017859644.1	14257228	14261579	+	4351	4209	109624393;	exon:14257228-14257385,intron:14257385-14261437,;	HO_3	2	11	--
novel_circ_0000534	NW_017859644.1	14257228	14275659	+	18431	17654	109624393;	intron:14274952-14275575,intron:14268103-14271547,intron:14271562-14274877,intron:14257385-14261437,intron:14267703-14267955,intron:14261579-14267547,;	H2_1	2	55	--
novel_circ_0000535	NW_017859644.1	14524181	14544856	+	20675	9429	109624455;109624457;109624456;109623989;	exon:14524181-14524388,;intron:14530650-14531162,exon:14531162-14531336,exon:14531415-14531853,;intron:14534459-14536397,intron:14539719-14540582,intron:14533336-14534426,intron:14537565-14539545,;intron:14541809-14543013,exon:14544682-14544856,intron:14543664-14544513,;	H12_3	4	70	--;--;--;--
novel_circ_0000536	NW_017859644.1	14850654	14851070	-	416	416	--	--	H8_3	2	0	--
novel_circ_0000537	NW_017859644.1	14850654	14861721	-	11067	10372	109624699;	intron:14859441-14861555,intron:14851070-14851547,intron:14851660-14859084,exon:14859084-14859441,;	H8_2	2	56	--
novel_circ_0000538	NW_017859644.1	14859084	14861721	-	2637	2471	109624699;	exon:14859084-14859441,intron:14859441-14861555,;	H12_1	2	19	--
novel_circ_0000539	NW_017859644.1	14987561	14987729	+	168	168	109624527;	exon:14987545-14987729,;	HO_1	3	3	--
novel_circ_0000540	NW_017859644.1	15041035	15041381	+	346	346	109624381;	intron:15040823-15041593,;	HO_1	2	8	--
novel_circ_0000541	NW_017859644.1	15187967	15188418	-	451	189	109648299;	exon:15187967-15188156,;	H8_1	2	481	--
novel_circ_0000542	NW_017859644.1	15208022	15208265	-	243	243	109624557;	exon:15207218-15208473,;	H2_2	2	44	--
novel_circ_0000543	NW_017859644.1	15262298	15275355	-	13057	13025	109624668;	intron:15262546-15271842,exon:15262298-15262546,exon:15271842-15275323,;	H12_1	2	612	--
novel_circ_0000544	NW_017859644.1	15274186	15274348	-	162	162	109624668;	exon:15271842-15275323,;	H2_1	2	3	--
novel_circ_0000545	NW_017859644.1	15379583	15380685	-	1102	746	109648045;	intron:15379716-15380252,exon:15380252-15380462,;	H12_1	2	132	--
novel_circ_0000546	NW_017859644.1	15379583	15380688	-	1105	746	109648045;	intron:15379716-15380252,exon:15380252-15380462,;	H8_1	2	100	--
novel_circ_0000547	NW_017859644.1	16051725	16057571	+	5846	5203	109623991;	exon:16051725-16051924,intron:16054125-16057387,exon:16057387-16057571,intron:16052406-16053964,;	H2_1	2	19	--
novel_circ_0000548	NW_017859644.1	16273307	16274259	+	952	952	109624318;	exon:16273307-16273469,exon:16274096-16274259,intron:16273469-16274096,;	H2_1,H2_2	2,2	36,42	--
novel_circ_0000549	NW_017859644.1	16368333	16368505	-	172	172	--	--	HO_2	2	0	--
novel_circ_0000550	NW_017859644.1	16484307	16485265	+	958	954	109624416;	exon:16484311-16485265,;	H2_1,H2_2	2,2	72,46	--
novel_circ_0000551	NW_017859644.1	16529255	16534770	+	5515	5197	109624416;	intron:16530271-16534680,intron:16529356-16530144,;	H2_3	2	14	--
novel_circ_0000552	NW_017859644.1	16692653	16692832	+	179	179	--	--	HO_2	2	0	--
novel_circ_0000553	NW_017859644.1	16723508	16724368	-	860	587	109624466;	intron:16724027-16724281,intron:16723618-16723951,;	H8_2	2	8	--
novel_circ_0000554	NW_017859644.1	16726759	16727837	-	1078	956	109624466;	intron:16726881-16727675,exon:16727675-16727837,;	HO_1,HO_2,HO_3,H2_1,H2_2,H8_1,H8_2,H8_3,H12_1,H12_2,H12_3	6,7,4,5,5,2,15,12,11,6,2	16,13,17,14,8,9,10,16,9,21,13	--
novel_circ_0000555	NW_017859644.1	16726759	16732207	-	5448	4416	109624466;	exon:16727675-16727837,intron:16730426-16732011,exon:16732011-16732207,exon:16729025-16729180,intron:16729717-16730335,intron:16726881-16727675,intron:16727837-16728743,;	HO_2	2	155	--
novel_circ_0000556	NW_017859644.1	16727675	16732207	-	4532	3622	109624466;	exon:16732011-16732207,exon:16727675-16727837,exon:16729025-16729180,intron:16730426-16732011,intron:16729717-16730335,intron:16727837-16728743,;	H8_3	2	147	--
novel_circ_0000557	NW_017859644.1	16733436	16733997	-	561	561	109624466;	exon:16733436-16733997,;	HO_2,H8_2	2,2	152,89	--
novel_circ_0000558	NW_017859644.1	16844489	16844712	-	223	223	109624578;	exon:16844163-16844796,;	H8_1	2	446	--
novel_circ_0000559	NW_017859644.1	16845669	16845819	+	150	150	--	--	H2_2	2	0	--
novel_circ_0000560	NW_017859644.1	16857622	16860052	-	2430	2045	109624673;	intron:16857748-16858291,intron:16858426-16859928,;	H12_1	2	402	--
novel_circ_0000561	NW_017859644.1	16879262	16880550	-	1288	1200	109624536;	intron:16879350-16880319,exon:16880319-16880550,;	H12_1	2	15	--
novel_circ_0000562	NW_017859644.1	17068253	17076799	+	8546	7390	109624395;	intron:17072378-17075105,exon:17075345-17075513,intron:17070084-17070605,intron:17070669-17071461,intron:17076315-17076656,exon:17072137-17072378,intron:17069807-17070004,intron:17071739-17072137,intron:17068374-17069695,intron:17075513-17076197,;	H12_1	2	281	--
novel_circ_0000563	NW_017859644.1	17303446	17306272	+	2826	2826	109623493;	exon:17306061-17306272,exon:17303446-17303663,intron:17303663-17306061,;	H2_1,H2_2,H2_3,H8_2,H12_1	4,2,3,6,3	26,16,7,20,17	--
novel_circ_0000564	NW_017859644.1	17350215	17354394	+	4179	4029	109623493;	intron:17350365-17352082,intron:17352257-17354197,exon:17352082-17352257,exon:17354197-17354394,;	H8_2	2	18	--
novel_circ_0000565	NW_017859644.1	17361476	17365536	+	4060	3951	109623493;	intron:17362756-17365322,exon:17365322-17365536,intron:17361585-17362585,exon:17362585-17362756,;	H2_2,H12_2	2,2	24,24	--
novel_circ_0000566	NW_017859644.1	18114325	18114539	+	214	214	--	--	H8_2	2	0	--
novel_circ_0000567	NW_017859644.1	18171234	18176127	-	4893	4754	109624549;	intron:18171434-18175988,exon:18171234-18171434,;	HO_1,HO_3,H2_1,H2_3,H12_1	3,2,3,2,2	167,103,154,78,111	--
novel_circ_0000568	NW_017859644.1	18175988	18181242	-	5254	5115	109624549;	intron:18179139-18180993,exon:18180993-18181242,intron:18176127-18178975,exon:18178975-18179139,;	HO_3	3	176	--
novel_circ_0000569	NW_017859644.1	18178975	18181242	-	2267	2267	109624549;	exon:18178975-18179139,exon:18180993-18181242,intron:18179139-18180993,;	H8_1,H12_3	3,2	70142	--
novel_circ_0000570	NW_017859644.1	18180993	18181242	-	249	249	109624549;	exon:18180993-18181242,;	HO_3	3	34	--
novel_circ_0000571	NW_017859644.1	18209905	18217733	-	7828	7828	--	--	H2_1,H8_2	2,2	0,0	--
novel_circ_0000572	NW_017859644.1	18498216	18498748	-	532	532	--	--	HO_1,HO_2,HO_3,H2_1,H2_2,H8_1,H8_2,H8_3,H12_1,H12_2,H12_3	9,15,5,7,9,8,27,4,12,7,11	0,0,0,0,0,0,0,0,0,0,0	--
novel_circ_0000573	NW_017859644.1	18498378	18501444	+	3066	3066	--	--	HO_3	2	0	--
novel_circ_0000574	NW_017859644.1	18935841	18941182	-	5341	4983	109624027;	intron:18938511-18941082,intron:18936001-18938413,;	HO_2	4	13	--
novel_circ_0000575	NW_017859644.1	19263568	19264306	-	738	738	--	--	HO_3	2	0	--
novel_circ_0000576	NW_017859644.1	19602352	19603302	+	950	668	109624442;	exon:19602352-19602508,intron:19602508-19603020,;	H8_1	2	5	--
novel_circ_0000577	NW_017859644.1	19832895	19838364	+	5469	5469	109624473;	exon:19834269-19834741,exon:19835939-19839383,exon:19833413-19834152,exon:19831017-19833108,intron:19834741-19835939,intron:19833108-19833413,;	HO_3	2	2268	--
novel_circ_0000578	NW_017859644.1	19836410	19836599	-	189	189	--	--	HO_1,H12_1	2,2	0,0	--
novel_circ_0000579	NW_017859644.1	20000878	20007180	+	6302	6019	109624545;	intron:20001027-20005709,intron:20005874-20007046,exon:20005709-20005874,;	HO_1,HO_2,HO_3,H2_1,H2_2,H2_3,H8_1,H8_2,H8_3,H12_2,H12_3	3,2,4,3,2,3,4,5,3,6,5	98,76,91,99,58,49,60,94,81,77,152	--
novel_circ_0000580	NW_017859644.1	2069492	2072031	+	2539	2237	109624036;	intron:2069588-2071124,intron:2071253-2071954,;	H12_3	3	12	--
novel_circ_0000581	NW_017859644.1	2195745	2195960	-	215	215	109624275;	exon:2195699-2196201,;	H2_1	2	10	--
novel_circ_0000582	NW_017859644.1	2317338	2319979	-	2641	2365	109624037;	intron:2317410-2319775,;	H12_1	2	4	--
novel_circ_0000583	NW_017859644.1	2723393	2731478	-	8085	7996	109624043;	intron:2723658-2731389,exon:2723393-2723658,;	HO_3,H12_1,H12_2,H12_3	2,2,3,2	37,46,38,100	--
novel_circ_0000584	NW_017859644.1	2784020	2784783	+	763	459	109624297;	exon:2784598-2784783,intron:2784324-2784598,;	H2_1	2	7	--
novel_circ_0000585	NW_017859644.1	2840782	2842723	-	1941	1941	109624044;	exon:2840782-2840982,exon:2842543-2842723,intron:2840982-2842543,;	HO_3,H12_2,H12_3	2,2,3	25,20,43	--
novel_circ_0000586	NW_017859644.1	2892006	2892380	-	374	374	--	--	H8_2	3	0	--
novel_circ_0000587	NW_017859644.1	2903849	2904807	+	958	958	109624045;	intron:2903035-2904840,;	HO_2	2	44	--
novel_circ_0000588	NW_017859644.1	3136152	3137645	-	1493	1493	109624403;	intron:3136345-3137491,exon:3137491-3137645,exon:3136152-3136345,;	HO_1	2	72	--
novel_circ_0000589	NW_017859644.1	31406	36603	-	5197	5197	--	--	H12_2	2	0	--
novel_circ_0000590	NW_017859644.1	3277722	3280710	-	2988	2527	109624607;	intron:3278060-3280587,;	H2_1	3	22	--
novel_circ_0000591	NW_017859644.1	3315463	3319323	-	3860	3860	109624308;	intron:3318551-3318785,exon:3318785-3319029,intron:3316927-3317401,intron:3318116-3318444,exon:3313868-3316717,;	H2_2	2	208	--
novel_circ_0000592	NW_017859644.1	3347621	3349180	+	1559	1143	109624226;	intron:3347762-3348905,;	HO_2	2	57	--
novel_circ_0000593	NW_017859644.1	3399711	3403385	-	3674	2941	109648256;	intron:3401245-3401473,intron:3399825-3400873,exon:3401473-3401623,intron:3401623-3402028,intron:3402465-3403281,intron:3402130-3402424,;	H2_1	2	267	--
novel_circ_0000594	NW_017859644.1	3421680	3422946	+	1266	819	109624047;	intron:3422031-3422850,;	H12_2	2	8	--
novel_circ_0000595	NW_017859644.1	3449728	3449978	+	250	250	109624047;	intron:3449728-3450009,;	H8_3	2	2	--
novel_circ_0000596	NW_017859644.1	3525788	3526019	+	231	231	109624348;	exon:3525256-3527646,;	H8_1	2	156	--
novel_circ_0000597	NW_017859644.1	3838900	3840181	-	1281	766	109624467;	intron:3839341-3839760,exon:3838900-3839054,exon:3839988-3840181,;	H8_2	2	219	--
novel_circ_0000598	NW_017859644.1	4182040	4184479	+	2439	1873	109624050;	intron:4182172-4183647,intron:4183717-4184115,;	H2_3	2	4	--
novel_circ_0000599	NW_017859644.1	4202876	4207121	+	4245	3389	109624050;	intron:4205832-4206417,intron:4203128-4203504,intron:4203543-4204052,intron:4206470-4206834,intron:4204124-4205679,;	H2_3,H12_3	2,2	3,31	--
novel_circ_0000600	NW_017859644.1	4202876	4208791	+	5915	3990	109624050;	intron:4207976-4208708,intron:4205832-4206417,intron:4204124-4205679,intron:4207121-4207863,intron:4203128-4203504,;	H2_1	2	17	--
novel_circ_0000601	NW_017859644.1	4236447	4236637	+	190	190	109624365;	intron:4234421-4254979,;	H2_1	2	10	--
novel_circ_0000602	NW_017859644.1	4919902	4924806	-	4904	4545	109624056;	intron:4922376-4924645,intron:4920011-4922287,;	H8_2,H12_1	2,2	51,33	--
novel_circ_0000603	NW_017859644.1	4926765	4927936	-	1171	738	109624056;	exon:4927764-4927936,intron:4927253-4927581,exon:4926765-4927003,;	H12_2	2	55	--
novel_circ_0000604	NW_017859644.1	4926765	4929321	-	2556	1598	109624056;	intron:4927936-4928603,exon:4927764-4927936,intron:4928690-4929211,exon:4926765-4927003,;	HO_1,H12_3	3,2	75,62	--
novel_circ_0000605	NW_017859644.1	5203347	5203911	+	564	558	109624556;	exon:5203353-5203911,;	HO_2,HO_3,H2_1,H2_2,H2_3,H8_1,H8_2,H8_3,H12_1,H12_3	6,11,11,10,4,7,8,3,8,14	9,19,25,25,14,29,22,21,36,46	--
novel_circ_0000606	NW_017859644.1	5345502	5353807	+	8305	8305	109624062;	intron:5345733-5353603,exon:5345502-5345733,exon:5353603-5353807,;	HO_2,HO_3,H2_1,H2_3,H8_1,H12_1,H12_2	4,3,8,5,3,7,4	95,91,89,63,60,123,100	--
novel_circ_0000607	NW_017859644.1	6035892	6037175	-	1283	944	109624338;	exon:6036940-6037175,intron:6036231-6036940,;	H12_2	2	86	--
novel_circ_0000608	NW_017859644.1	6111665	6112122	-	457	457	109648267;	exon:6111665-6112122,;	HO_3,H2_3	2,3	40,58	--
novel_circ_0000609	NW_017859644.1	6288954	6289151	-	197	197	109624066;	exon:6286498-6290332,;	H12_1	2	17	--
novel_circ_0000610	NW_017859644.1	6310643	6311032	-	389	389	109624066;	exon:6310643-6311032,;	H2_3	3	111	--
novel_circ_0000611	NW_017859644.1	6600168	6600330	-	162	162	--	--	H2_3	2	0	--
novel_circ_0000612	NW_017859644.1	6658821	6666841	+	8020	6286	109624071;	intron:6661406-6662712,exon:6660551-6660707,intron:6659378-6659733,intron:6662820-6666704,intron:6659845-6660262,exon:6658821-6658989,;	H2_1	2	46	--
novel_circ_0000613	NW_017859644.1	6756815	6757076	-	261	261	--	--	H12_2	2	0	--
novel_circ_0000614	NW_017859644.1	6761255	6763483	-	2228	1829	109624387;	intron:6761331-6762095,intron:6763004-6763349,intron:6762166-6762886,;	HO_2	2	46	--
novel_circ_0000615	NW_017859644.1	6761818	6763483	-	1665	1665	109624387;	intron:6763004-6763349,intron:6761331-6762095,intron:6762166-6762886,;	H8_3	3	19	--
novel_circ_0000616	NW_017859644.1	6762095	6763483	-	1388	1065	109624387;	intron:6762166-6762886,intron:6763004-6763349,;	HO_2,HO_3,H2_1,H2_2,H2_3,H8_1,H8_2,H8_3,H12_1,H12_2,H12_3	8,5,12,7,7,6,6,5,7,7,13	19,16,16,15,14,24,17,16,14,28,25	--
novel_circ_0000617	NW_017859644.1	6779987	6780250	+	263	263	--	--	H8_2	2	0	--
novel_circ_0000618	NW_017859644.1	6825051	6827992	-	2941	1911	109624580;	exon:6827818-6827992,intron:6826535-6827621,intron:6825754-6826405,;	HO_2,H2_2,H2_3,H12_1,H12_2	3,2,4,6,4	8,7,12,13,11	--
novel_circ_0000619	NW_017859644.1	689015	701622	+	12607	12607	--	--	HO_1,HO_2,HO_3,H2_1,H2_2,H2_3,H8_1,H8_2,H8_3,H12_1,H12_2,H12_3	6,11,9,19,11,12,5,9,2,13,6,6	0,0,0,0,0,0,0,0,0,0,0,0	--
novel_circ_0000620	NW_017859644.1	689090	701622	+	12532	12532	--	--	H8_2,H8_3,H12_2	2,2,4	0,0,0	--
novel_circ_0000621	NW_017859644.1	701400	701622	+	222	222	--	--	HO_3,H2_2,H12_1	3,2,5	0,0,0	--
novel_circ_0000622	NW_017859644.1	7105501	7110201	+	4700	4089	109624614;	exon:7107748-7108144,intron:7108144-7108772,intron:7105643-7107748,intron:7109133-7110093,;	H2_3	2	47	--
novel_circ_0000623	NW_017859644.1	7204925	7207200	+	2275	1570	109624453;	exon:7204925-7205108,intron:7206644-7207101,intron:7205627-7206557,;	HO_1,HO_2,HO_3,H8_2,H8_3,H12_1,H12_2	2,2,2,2,6,3,5	42,36,36,32,30,41,28	--
novel_circ_0000624	NW_017859644.1	7211748	7216333	+	4585	4585	109624453;	intron:7207200-7215843,exon:7215843-7216258,;	H2_3	2	266	--
novel_circ_0000625	NW_017859644.1	7390320	7391181	+	861	728	109623958;	intron:7390511-7391043,exon:7390315-7390511,;	HO_1,HO_3,H2_1,H2_2,H2_3,H8_1,H8_2,H8_3,H12_1,H12_2,H12_3	3,5,7,5,2,4,5,7,2,6,2	8,25,15,15,10,8,12,15,13,7,23	--
novel_circ_0000626	NW_017859644.1	7390320	7401268	+	10948	10144	109623958;	intron:7390511-7391043,exon:7400617-7400770,intron:7399519-7400131,intron:7391181-7397975,intron:7398197-7399380,exon:7390315-7390511,intron:7400770-7401222,exon:7397975-7398197,;	H8_2	2	159	--
novel_circ_0000627	NW_017859644.1	7587316	7588337	-	1021	871	109623956;	intron:7587520-7588187,exon:7587316-7587520,;	H12_3	3	32	--
novel_circ_0000628	NW_017859644.1	772510	775810	+	3300	3300	109623974;	exon:772510-772726,exon:775650-775810,intron:772726-775650,;	HO_3,H2_1,H2_2,H2_3,H8_1,H8_2,H8_3,H12_1,H12_2,H12_3	6,7,4,5,7,6,3,3,8,3	3.78332e+29	--
novel_circ_0000629	NW_017859644.1	772510	782785	+	10275	10126	109623974;	intron:775810-782636,exon:775650-775810,intron:772726-775650,exon:772510-772726,;	HO_2,HO_3,H2_1,H2_2,H8_1,H12_3	2,2,3,2,6,4	3.8065e+17	--
novel_circ_0000630	NW_017859644.1	7981880	7982109	+	229	229	--	--	H12_1	2	0	--
novel_circ_0000631	NW_017859644.1	8293748	8294308	+	560	462	109624701;	intron:8293799-8294261,;	H12_2	2	41	--
novel_circ_0000632	NW_017859644.1	8463157	8464218	-	1061	171	109624075;	exon:8463157-8463328,;	H2_2	2	3	--
novel_circ_0000633	NW_017859644.1	8463157	8469320	-	6163	5541	109624075;	exon:8464462-8464666,intron:8466790-8467257,exon:8463157-8463328,intron:8467423-8468403,intron:8463328-8463577,exon:8469111-8469320,intron:8463692-8464072,intron:8464666-8465710,intron:8468497-8469111,intron:8466376-8466736,intron:8464218-8464462,intron:8465827-8466280,exon:8467257-8467423,;	HO_2	2	204	--
novel_circ_0000634	NW_017859644.1	8557306	8557565	-	259	259	109624077;	exon:8557306-8557565,;	H8_1	2	6	--
novel_circ_0000635	NW_017859644.1	8620471	8620979	+	508	328	109624162;	intron:8620549-8620877,;	HO_1	2	6	--
novel_circ_0000636	NW_017859644.1	8748881	8749584	+	703	497	109624079;	intron:8748996-8749493,;	H12_2	2	56	--
novel_circ_0000637	NW_017859644.1	8748881	8749812	+	931	497	109624079;	intron:8748996-8749493,;	HO_1,HO_3,H2_1,H8_1,H8_2	2,2,2,2,3	57,45,75,33,31	--
novel_circ_0000638	NW_017859644.1	8748881	8751346	+	2465	1604	109624079;	intron:8750124-8751014,intron:8748996-8749493,exon:8749907-8750124,;	H8_1	2	541	--
novel_circ_0000639	NW_017859644.1	8748881	8754628	+	5747	2845	109624079;	intron:8750124-8751014,exon:8749907-8750124,exon:8753446-8753702,exon:8752717-8752882,intron:8752882-8753042,intron:8748996-8749493,exon:8754232-8754384,intron:8752209-8752717,;	H2_3	3	1487	--
novel_circ_0000640	NW_017859644.1	8751014	8754628	+	3614	1392	109624079;	exon:8754232-8754384,exon:8751430-8751581,exon:8752717-8752882,exon:8753446-8753702,intron:8752209-8752717,intron:8752882-8753042,;	H2_2	2	781	--
novel_circ_0000641	NW_017859644.1	8757315	8758541	+	1226	368	109624079;	exon:8757315-8757683,;	HO_1,HO_2,HO_3,H2_1,H2_2,H2_3,H8_1,H8_2,H8_3,H12_1,H12_2,H12_3	49,14,10,20,11,9,9,6,4,13,7,10	669,208,179,250,156,169,79,123,92,162,246,331	--
novel_circ_0000642	NW_017859644.1	8868417	8869110	+	693	693	--	--	H2_2	2	0	--
novel_circ_0000643	NW_017859644.1	8904781	8905228	-	447	447	109624145;	exon:8904685-8906126,;	H2_2,H2_3	2,2	266241	--
novel_circ_0000644	NW_017859644.1	892071	892262	+	191	191	--	--	HO_2	2	0	--
novel_circ_0000645	NW_017859644.1	892071	892264	+	193	193	--	--	H2_2	2	0	--
novel_circ_0000646	NW_017859644.1	8984691	8986583	+	1892	1892	--	--	HO_2	2	0	--
novel_circ_0000647	NW_017859644.1	9210849	9211051	-	202	202	--	--	H12_2	2	0	--
novel_circ_0000648	NW_017859644.1	9266542	9268200	-	1658	1176	109624488;	exon:9266542-9266695,intron:9267072-9268095,;	H12_1	2	54	--
novel_circ_0000649	NW_017859644.1	9409435	9409950	+	515	515	--	--	H2_1,H2_3,H8_3,H12_1	3,2,2,3	0,0,0,0	--
novel_circ_0000650	NW_017859644.1	989473	989722	+	249	249	--	--	H12_1	2	0	--
novel_circ_0000651	NW_017859644.1	991163	991941	+	778	778	--	--	HO_2,HO_3,H8_2,H8_3,H12_3	3,2,3,3,2	0,0,0,0,0	--
novel_circ_0000652	NW_017859644.1	9958119	9963156	+	5037	3130	109623667;	exon:9958119-9958300,intron:9958512-9959238,intron:9961316-9961742,intron:9960182-9960675,exon:9960012-9960182,exon:9960675-9960832,exon:9961147-9961316,intron:9959331-9959545,intron:9962436-9963030,;	HO_3	2	55	--
novel_circ_0000653	NW_017859645.1	10097682	10107500	+	9818	9818	--	--	HO_2	4	0	--
novel_circ_0000654	NW_017859645.1	10561695	10563051	-	1356	1356	109625125;	intron:10562475-10562853,exon:10562853-10563051,exon:10562310-10562475,intron:10561845-10562310,exon:10561695-10561845,;	H8_2	2	33	--
novel_circ_0000655	NW_017859645.1	10726257	10728444	+	2187	1740	109625096;	intron:10726470-10727212,exon:10726257-10726470,exon:10728285-10728444,intron:10728026-10728285,intron:10727659-10727864,exon:10727864-10728026,;	HO_3,H8_2	5,2	61,39	--
novel_circ_0000656	NW_017859645.1	1085931	1089890	+	3959	2889	109625073;	exon:1087526-1087729,exon:1086332-1086537,exon:1085931-1086102,intron:1087912-1088276,intron:1088600-1089271,intron:1086537-1086763,exon:1087170-1087355,exon:1089538-1090087,exon:1086763-1087078,;	HO_3,H2_3,H12_1	2,3,3	190134217	--
novel_circ_0000657	NW_017859645.1	11190010	11204121	+	14111	2448	109625175;	intron:11201545-11203159,exon:11203159-11203343,intron:11203343-11203993,;	HO_1,HO_2,HO_3,H2_1,H2_2,H2_3,H8_1,H8_2,H8_3,H12_1,H12_2,H12_3	1.08114e+47	1.50118e+47	--
novel_circ_0000658	NW_017859645.1	11190010	11204169	+	14159	2619	109625175;	intron:11203343-11203993,exon:11203993-11204164,intron:11201545-11203159,exon:11203159-11203343,;	HO_3	3	2029	--
novel_circ_0000659	NW_017859645.1	11193511	11209724	-	16213	16213	--	--	HO_2,HO_3,H12_1	4,3,2	0,0,0	--
novel_circ_0000660	NW_017859645.1	11214232	11214623	-	391	391	--	--	HO_2	2	0	--
novel_circ_0000661	NW_017859645.1	11214878	11215121	-	243	243	--	--	H12_2	2	0	--
novel_circ_0000662	NW_017859645.1	11351062	11355197	-	4135	3308	109625066;	exon:11351035-11351411,intron:11353042-11354956,intron:11351411-11352429,;	H2_1	2	56	--
novel_circ_0000663	NW_017859645.1	11442704	11450209	-	7505	7194	109625159;	intron:11442924-11446515,intron:11447501-11450125,intron:11446628-11447387,exon:11442704-11442924,;	H8_1,H12_2	3,2	70,78	--
novel_circ_0000664	NW_017859645.1	11446515	11450209	-	3694	3383	109625159;	intron:11447501-11450125,intron:11446628-11447387,;	H8_1,H12_2,H12_3	3,2,4	14,17,34	--
novel_circ_0000665	NW_017859645.1	11614321	11618911	+	4590	4590	109624798;	intron:11614823-11616696,exon:11618726-11619915,intron:11616758-11618726,;	H8_2	2	108	--
novel_circ_0000666	NW_017859645.1	11627779	11629683	-	1904	1904	109625057;	exon:11629499-11629683,intron:11628042-11629499,exon:11627779-11628042,;	H12_1	2	16	--
novel_circ_0000667	NW_017859645.1	11682685	11683404	-	719	235	109624879;	intron:11682808-11683043,;	H2_2,H12_2	3,2	2,3	--
novel_circ_0000668	NW_017859645.1	11901138	11904562	+	3424	3424	109624847;	intron:11904032-11904390,intron:11901292-11903871,exon:11904390-11904562,exon:11901138-11901292,exon:11903871-11904032,;	HO_2,HO_3,H2_1,H2_2,H2_3,H8_1,H8_2,H8_3,H12_1,H12_2,H12_3	11,2,10,6,7,8,17,6,31,5,10	1.44269e+32	--
novel_circ_0000669	NW_017859645.1	11901138	11917781	+	16643	16557	109624847;	intron:11904562-11911343,intron:11901292-11903871,intron:11914087-11914353,exon:11913897-11914087,intron:11904032-11904390,exon:11901138-11901292,intron:11911527-11913897,exon:11914353-11916397,exon:11903871-11904032,intron:11916397-11917695,exon:11904390-11904562,exon:11911343-11911527,;	HO_1	2	2431	--
novel_circ_0000670	NW_017859645.1	11911343	11917781	+	6438	6352	109624847;	exon:11911343-11911527,intron:11916397-11917695,intron:11914087-11914353,exon:11913897-11914087,exon:11914353-11916397,intron:11911527-11913897,;	HO_1	2	1804	--
novel_circ_0000671	NW_017859645.1	11941181	11943955	+	2774	2628	109624847;	exon:11943602-11943955,intron:11941327-11943602,;	HO_2,HO_3,H2_2,H2_3,H8_1,H8_2,H8_3,H12_1	4,2,4,3,2,2,4,4	1.52255e+23	--
novel_circ_0000672	NW_017859645.1	11968509	11968879	+	370	189	109625058;	exon:11968690-11968879,;	H8_2	2	17	--
novel_circ_0000673	NW_017859645.1	12085097	12085294	+	197	197	--	--	H8_3	2	0	--
novel_circ_0000674	NW_017859645.1	121815	127698	-	5883	4333	109625092;	exon:127541-127698,intron:123365-127541,;	HO_2	2	105	--
novel_circ_0000675	NW_017859645.1	12465233	12471091	+	5858	5610	109624992;	intron:12465368-12470978,;	H12_1	4	235	--
novel_circ_0000676	NW_017859645.1	12532138	12533181	+	1043	798	109625015;	intron:12532246-12533044,;	H2_1	2	28	--
novel_circ_0000677	NW_017859645.1	12601391	12604471	-	3080	2790	109625135;	intron:12601542-12604332,;	H2_1	2	151	--
novel_circ_0000678	NW_017859645.1	12604332	12610129	-	5797	5658	109625135;	intron:12604471-12609226,exon:12609967-12610129,exon:12609226-12609423,intron:12609423-12609967,;	HO_1,HO_2,H2_3,H8_2,H12_1	2,7,2,2,3	304173154124205	--
novel_circ_0000679	NW_017859645.1	12609226	12610129	-	903	903	109625135;	exon:12609226-12609423,intron:12609423-12609967,exon:12609967-12610129,;	HO_1,HO_3,H2_1,H8_2,H12_1,H12_2	2,2,2,2,3,2	31,24,34,16,15,22	--
novel_circ_0000680	NW_017859645.1	12609226	12614969	-	5743	5309	109625135;	exon:12613725-12614033,intron:12609423-12609967,intron:12610129-12613725,exon:12609226-12609423,intron:12614453-12614820,intron:12614033-12614330,;	H8_2	3	125	--
novel_circ_0000681	NW_017859645.1	12613725	12614969	-	1244	972	109625135;	exon:12613725-12614033,intron:12614453-12614820,intron:12614033-12614330,;	HO_3,H2_3	3,2	58,42	--
novel_circ_0000682	NW_017859645.1	127541	128876	-	1335	1335	109625092;	exon:128653-128876,intron:127698-128653,exon:127541-127698,;	H2_1,H2_2,H2_3,H8_1,H8_2,H8_3,H12_1,H12_2,H12_3	4,3,4,5,6,2,4,2,2	63,50,51,50,55,44,77,79,75	--
novel_circ_0000683	NW_017859645.1	13683551	13685038	+	1487	1227	109625156;	intron:13683702-13684929,;	H8_2	2	13	--
novel_circ_0000684	NW_017859645.1	13727346	13732611	+	5265	4112	109625156;	intron:13727471-13731583,;	H2_2	2	22	--
novel_circ_0000685	NW_017859645.1	13850209	13850724	+	515	345	109625172;	exon:13850567-13850724,exon:13850209-13850397,;	H2_2,H8_2,H8_3,H12_1,H12_3	3,3,3,2,5	19,14,24,28,27	--
novel_circ_0000686	NW_017859645.1	15314007	15315786	-	1779	1779	109624765;	exon:15314007-15315786,;	HO_1,HO_2,HO_3,H8_2,H12_2	5,2,8,4,7	105,74,85,73,94	--
novel_circ_0000687	NW_017859645.1	15314007	15322726	-	8719	8560	109624765;	exon:15314007-15315786,intron:15315786-15322567,;	H8_2	3	121	--
novel_circ_0000688	NW_017859645.1	15756658	15757520	+	862	605	109625114;	exon:15756658-15757263,;	H2_2,H8_2,H12_1,H12_2	2,3,2,2	468260410297	--
novel_circ_0000689	NW_017859645.1	15757396	15768228	+	10832	10458	109625114;	intron:15762278-15763613,exon:15768048-15768228,exon:15761376-15761536,exon:15763613-15763778,intron:15757520-15761030,intron:15761536-15762169,intron:15763778-15768048,exon:15761030-15761235,;	H2_3	2	852	--
novel_circ_0000690	NW_017859645.1	15803108	15803572	-	464	464	109625079;	intron:15802927-15803951,;	HO_1,HO_2,HO_3,H2_1,H2_2,H2_3,H8_1,H8_2,H8_3,H12_1,H12_3	2,3,4,7,6,5,6,12,3,9,5	21,38,57,36,28,31,48,35,42,77,57	--
novel_circ_0000691	NW_017859645.1	15826588	15836996	+	10408	10408	109625089;	intron:15830724-15831495,exon:15826588-15826776,exon:15833590-15833779,intron:15829800-15830644,intron:15833035-15833590,intron:15831842-15832109,intron:15832232-15832921,intron:15833779-15835259,exon:15831495-15831657,intron:15835403-15836823,exon:15836823-15838793,intron:15826952-15828041,intron:15828090-15829665,;	H2_1	2	229	--
novel_circ_0000692	NW_017859645.1	15829665	15835403	+	5738	4957	109625089;	intron:15829800-15830644,intron:15833779-15835259,intron:15831842-15832109,intron:15833035-15833590,exon:15831495-15831657,intron:15832232-15832921,exon:15833590-15833779,intron:15830724-15831495,;	H8_2,H12_2	2,2	113159	--
novel_circ_0000693	NW_017859645.1	16238576	16255437	+	16861	16780	109625219;	intron:16252901-16254647,intron:16254731-16255279,exon:16252725-16252901,intron:16238748-16252728,exon:16255279-16255437,exon:16238576-16238748,;	HO_2,H2_1,H8_1,H8_2,H12_1,H12_2,H12_3	2,5,2,6,2,2,2	63,66,37,82,49,64,174	--
novel_circ_0000694	NW_017859645.1	16238576	16263231	+	24655	24530	109625219;	exon:16238576-16238748,exon:16255279-16255437,intron:16255437-16263187,exon:16252725-16252901,intron:16238748-16252728,intron:16254731-16255279,intron:16252901-16254647,;	H2_3,H8_1,H8_2,H12_1,H12_3	3,4,4,4,5	21,58,123,74,247	--
novel_circ_0000695	NW_017859645.1	16403764	16404400	+	636	636	--	--	H2_1	3	0	--
novel_circ_0000696	NW_017859645.1	16403969	16404158	-	189	189	109624750;	exon:16403836-16404739,;	H2_2	2	54	--
novel_circ_0000697	NW_017859645.1	16419804	16420144	+	340	340	--	--	H2_3	2	0	--
novel_circ_0000698	NW_017859645.1	16432748	16436297	+	3549	3108	109624730;	intron:16434779-16435288,intron:16432824-16433569,intron:16435406-16436199,intron:16433616-16434677,;	H12_3	2	22	--
novel_circ_0000699	NW_017859645.1	16531355	16536536	+	5181	5033	109625048;	exon:16536322-16536536,intron:16534165-16536334,intron:16531467-16534117,;	HO_2,H8_2	2,2	114110	--
novel_circ_0000700	NW_017859645.1	165549	166820	+	1271	1175	109624976;	exon:166502-166820,exon:165549-166406,;	HO_2,HO_3,H2_1,H2_2,H2_3,H8_1,H8_2,H8_3,H12_1	3,3,2,3,2,4,4,9,2	9.53227e+29	--
novel_circ_0000701	NW_017859645.1	16557770	16560866	+	3096	2734	109625048;	intron:16557905-16559134,intron:16559209-16560714,;	HO_3,H8_2,H12_1,H12_3	2,2,2,2	40,23,44,48	--
novel_circ_0000702	NW_017859645.1	16568789	16577416	+	8627	7976	109625048;	intron:16569781-16577270,intron:16569143-16569630,;	HO_3	3	131	--
novel_circ_0000703	NW_017859645.1	16732055	16735497	+	3442	3294	109624862;	intron:16732203-16735305,exon:16735305-16735497,;	H8_2	2	93	--
novel_circ_0000704	NW_017859645.1	16735305	16742650	+	7345	7345	109624862;	exon:16742480-16742650,intron:16735497-16742480,exon:16735305-16735497,;	HO_3	2	47	--
novel_circ_0000705	NW_017859645.1	16742480	16747527	+	5047	5047	109624862;	exon:16747321-16747527,intron:16742650-16747321,exon:16742480-16742650,;	H8_1,H12_2	2,2	28,17	--
novel_circ_0000706	NW_017859645.1	16747321	16766664	+	19343	19144	109624862;	intron:16747527-16764976,intron:16765046-16766535,exon:16747321-16747527,;	H2_2,H2_3,H8_1,H8_2	2,2,2,4	111,96,180,266	--
novel_circ_0000707	NW_017859645.1	16771844	16774477	+	2633	2309	109624862;	intron:16773030-16774321,intron:16771976-16772994,;	H12_2	2	14	--
novel_circ_0000708	NW_017859645.1	16794528	16802302	-	7774	3258	109624745;	intron:16793904-16795375,intron:16795608-16796948,exon:16795375-16795608,exon:16796948-16797162,;	H8_1	2	251	--
novel_circ_0000709	NW_017859645.1	16794561	16802335	-	7774	3258	109624745;	exon:16796948-16797162,intron:16793904-16795375,intron:16795608-16796948,exon:16795375-16795608,;	H8_1	2	251	--
novel_circ_0000710	NW_017859645.1	16795375	16795608	-	233	233	109624745;	exon:16795375-16795608,;	HO_2	2	138	--
novel_circ_0000711	NW_017859645.1	16795501	16797020	-	1519	1340	109624745;	intron:16795608-16796948,;	HO_3	2	22	--
novel_circ_0000712	NW_017859645.1	16843294	16847053	+	3759	3759	--	--	H12_2	2	0	--
novel_circ_0000713	NW_017859645.1	16891329	16892380	+	1051	663	109625082;	intron:16891431-16891862,exon:16891862-16892094,;	HO_1	2	35	--
novel_circ_0000714	NW_017859645.1	16891329	16893257	+	1928	1928	109625082;	exon:16891862-16892094,intron:16892380-16892996,exon:16892996-16893931,intron:16891431-16891862,;	H12_1	2	86	--
novel_circ_0000715	NW_017859645.1	17157313	17162783	-	5470	5052	109625086;	intron:17160163-17161569,intron:17161774-17162365,exon:17159648-17160163,exon:17161569-17161774,intron:17157498-17159648,exon:17157313-17157498,;	HO_2	2	143	--
novel_circ_0000716	NW_017859645.1	17168355	17169818	-	1463	1183	109625086;	intron:17168503-17169686,;	H8_2,H8_3	3,2	2,13	--
novel_circ_0000717	NW_017859645.1	17194249	17198082	-	3833	3697	109625086;	intron:17194385-17196617,exon:17197930-17198082,intron:17196781-17197930,exon:17196617-17196781,;	HO_1,H2_3,H8_1,H8_2,H12_1	4,4,2,2,2	24,16,19,28,16	--
novel_circ_0000718	NW_017859645.1	17273597	17275096	-	1499	1499	109625218;	intron:17273838-17274370,exon:17273597-17273838,exon:17274370-17275096,;	HO_2,HO_3,H2_1,H2_2,H2_3,H8_1,H8_2,H8_3,H12_1,H12_2,H12_3	13,6,10,7,6,6,13,4,11,8,14	70,58,107,68,74,84,92,36,113,58,102	--
novel_circ_0000719	NW_017859645.1	17503745	17510390	-	6645	6645	109624783;	intron:17509564-17510231,exon:17510231-17510390,intron:17504303-17505906,intron:17506180-17509460,exon:17502108-17504303,intron:17504888-17506055,;	H8_2	2	263	--
novel_circ_0000720	NW_017859645.1	17731794	17734360	+	2566	2566	109625189;	intron:17732260-17733970,exon:17733970-17734360,exon:17731794-17732260,;	H8_2	2	40	--
novel_circ_0000721	NW_017859645.1	17733970	17740076	+	6106	6106	109625189;	exon:17733970-17734360,exon:17739837-17740076,intron:17734360-17739837,;	HO_3	3	64	--
novel_circ_0000722	NW_017859645.1	17739837	17746605	+	6768	6542	109625189;	intron:17740076-17741675,exon:17739837-17740076,intron:17744630-17746395,intron:17741784-17744513,exon:17746395-17746605,;	H12_1	3	49	--
novel_circ_0000723	NW_017859645.1	17876906	17881707	+	4801	1455	109624865;	exon:17880040-17880594,intron:17879549-17880040,exon:17879139-17879549,;	HO_1,HO_3,H2_1	2,2,2	24,26,45	--
novel_circ_0000724	NW_017859645.1	17912265	17916050	-	3785	3396	109624896;	intron:17912644-17913649,exon:17915782-17915989,exon:17915081-17915362,intron:17913859-17915132,exon:17913649-17913859,intron:17915362-17915782,;	HO_2	2	127	--
novel_circ_0000725	NW_017859645.1	17998767	17998942	-	175	175	109625112;	intron:17998301-17999142,;	HO_2,H2_3	3,4	17,15	--
novel_circ_0000726	NW_017859645.1	18090715	18104770	-	14055	13061	109624796;	intron:18101899-18104671,intron:18090847-18093739,intron:18094285-18099865,intron:18099964-18101579,exon:18093739-18093941,;	H8_1	2	88	--
novel_circ_0000727	NW_017859645.1	18115908	18121687	-	5779	5120	109624867;	intron:18116230-18121350,;	H8_2	2	167	--
novel_circ_0000728	NW_017859645.1	18121350	18121687	-	337	337	--	--	HO_3,H2_2,H8_1,H8_3,H12_3	2,2,2,2,2	0,0,0,0,0	--
novel_circ_0000729	NW_017859645.1	18142596	18143794	+	1198	1069	109625009;	exon:18142596-18142776,intron:18142776-18143665,;	H2_3	2	3	--
novel_circ_0000730	NW_017859645.1	18344267	18348624	+	4357	4357	109624868;	exon:18348425-18348913,intron:18344385-18348425,;	H2_2,H2_3,H8_2,H12_1	3,2,2,3	38,51,49,64	--
novel_circ_0000731	NW_017859645.1	18648418	18648646	+	228	228	109624998;	exon:18648083-18649464,;	HO_1	2	112	--
novel_circ_0000732	NW_017859645.1	18662572	18663746	-	1174	872	109624997;	exon:18662735-18662966,intron:18662966-18663607,;	HO_1,H12_3	2,2	43,44	--
novel_circ_0000733	NW_017859645.1	18697136	18705237	+	8101	8101	109625088;	intron:18679044-18722669,;	H2_1,H8_2	3,3	682370	--
novel_circ_0000734	NW_017859645.1	18830230	18834921	+	4691	4691	109624926;	intron:18812087-18834562,intron:18834685-18834862,;	H8_1,H8_3	3,2	47,27	--
novel_circ_0000735	NW_017859645.1	18834562	18834921	+	359	177	109624926;	intron:18834685-18834862,;	HO_1,HO_2,HO_3,H2_1,H2_2,H2_3,H8_1,H8_2,H8_3,H12_1,H12_2,H12_3	6,12,7,17,5,5,7,14,11,16,4,11	8,4,3,2,1,3,1,1,2,2,1,3	--
novel_circ_0000736	NW_017859645.1	18834562	18837531	+	2969	2463	109624926;	intron:18834921-18835624,intron:18834685-18834862,intron:18836567-18837396,intron:18835674-18835834,intron:18835893-18836487,;	HO_3,H8_2,H12_1	2,2,2	250215343	--
novel_circ_0000737	NW_017859645.1	18834562	18837874	+	3312	2712	109624926;	intron:18834921-18835624,intron:18834685-18834862,intron:18835674-18835834,intron:18836567-18837396,intron:18837531-18837780,intron:18835893-18836487,;	HO_1,HO_2,HO_3,H2_3,H8_2,H12_1	2,2,2,5,4,6	4.5324e+17	--
novel_circ_0000738	NW_017859645.1	18837396	18863006	+	25610	249	109624926;	intron:18837531-18837780,;	HO_2,H2_2,H12_1	4,4,3	3,3,7	--
novel_circ_0000739	NW_017859645.1	193402	193587	-	185	185	109625005;	exon:193402-193915,;	H2_1,H12_3	2,2	36,34	--
novel_circ_0000740	NW_017859645.1	1999695	2002959	+	3264	3134	109624818;	exon:1999695-1999935,intron:1999935-2002829,;	H8_1	2	15	--
novel_circ_0000741	NW_017859645.1	2009058	2022232	+	13174	12913	109624818;	intron:2013042-2022096,intron:2009183-2012877,exon:2012877-2013042,;	H12_1	2	93	--
novel_circ_0000742	NW_017859645.1	2009058	2032447	+	23389	22969	109624818;	intron:2031748-2032384,exon:2012877-2013042,intron:2022232-2031652,intron:2013042-2022096,intron:2009183-2012877,;	H12_1	3	159	--
novel_circ_0000743	NW_017859645.1	2506727	2507018	+	291	291	109625115;	exon:2506695-2507018,;	H2_3	2	78	--
novel_circ_0000744	NW_017859645.1	2510209	2510513	+	304	304	109625115;	exon:2509912-2512400,;	HO_2	2	187	--
novel_circ_0000745	NW_017859645.1	2531622	2533171	+	1549	1549	--	--	HO_1	2	0	--
novel_circ_0000746	NW_017859645.1	2564039	2564939	-	900	803	109625139;	intron:2564212-2564842,exon:2564039-2564212,;	H8_1,H12_2	5,3	24,26	--
novel_circ_0000747	NW_017859645.1	2564842	2566026	-	1184	962	109625139;	intron:2564939-2565901,;	HO_2	2	20	--
novel_circ_0000748	NW_017859645.1	2625354	2627519	-	2165	2165	109625107;	exon:2623580-2625727,exon:2627198-2627367,exon:2626594-2626796,intron:2625727-2626594,;	H12_2	2	106	--
novel_circ_0000749	NW_017859645.1	2630629	2632276	-	1647	1006	109625107;	intron:2631147-2632153,;	H2_1	2	8	--
novel_circ_0000750	NW_017859645.1	2670071	2673323	-	3252	2935	109625126;	intron:2671115-2673205,intron:2670166-2671011,;	HO_3,H2_2,H8_1,H12_2	2,2,2,4	92,45,33,55	--
novel_circ_0000751	NW_017859645.1	2684469	2687678	+	3209	3209	--	--	HO_1	2	0	--
novel_circ_0000752	NW_017859645.1	3145056	3149225	+	4169	3426	109624824;	exon:3149049-3149225,exon:3145356-3145523,intron:3145702-3147852,intron:3148278-3149049,exon:3145056-3145218,;	H2_1	3	183	--
novel_circ_0000753	NW_017859645.1	318345	322034	+	3689	3368	109625001;	exon:321826-322034,exon:318345-318519,intron:320320-321826,intron:319635-320150,intron:318519-319484,;	H8_2	2	45	--
novel_circ_0000754	NW_017859645.1	3401260	3406283	-	5023	4655	109624779;	intron:3401382-3405713,intron:3405816-3406140,;	HO_2,H2_1,H8_1,H12_1	2,3,4,2	40,48,40,43	--
novel_circ_0000755	NW_017859645.1	3432236	3432542	+	306	306	--	--	H2_2,H8_2	2,3	0,0	--
novel_circ_0000756	NW_017859645.1	3556306	3563140	+	6834	6463	109624726;	intron:3556461-3557456,intron:3557602-3562603,intron:3562701-3563013,exon:3556306-3556461,;	HO_1,HO_2,HO_3,H2_1,H2_2,H8_3,H12_1,H12_2,H12_3	3,3,3,8,4,3,5,2,3	65,61,78,82,66,52,80,66,112	--
novel_circ_0000757	NW_017859645.1	3562603	3563140	+	537	312	109624726;	intron:3562701-3563013,;	H2_3,H12_1	2,2	1,2	--
novel_circ_0000758	NW_017859645.1	3686390	3689238	+	2848	2569	109624956;	intron:3686536-3689105,;	HO_2,HO_3,H2_1,H2_2,H2_3,H8_1,H8_2,H12_1,H12_3	2,2,6,7,5,3,5,6,2	120,144,160,86,82,92,91,99,167	--
novel_circ_0000759	NW_017859645.1	3701955	3702325	+	370	370	109624956;	exon:3697984-3702428,;	H8_1	2	39	--
novel_circ_0000760	NW_017859645.1	3725659	3725927	-	268	268	109624786;	exon:3725594-3726353,;	HO_1,HO_2,H2_1,H2_2,H2_3,H12_1,H12_2,H12_3	4,9,11,4,7,2,3,3	2.99414e+23	--
novel_circ_0000761	NW_017859645.1	3809846	3810183	+	337	337	--	--	H2_3	2	0	--
novel_circ_0000762	NW_017859645.1	3810812	3812401	+	1589	1589	--	--	H8_2	2	0	--
novel_circ_0000763	NW_017859645.1	3812283	3812446	+	163	163	--	--	HO_1,H2_2,H12_3	2,2,3	0,0,0	--
novel_circ_0000764	NW_017859645.1	40220	41702	+	1482	682	109624965;	exon:40220-40411,exon:41154-41356,intron:40865-41154,;	H12_2	2	9	--
novel_circ_0000765	NW_017859645.1	4033346	4034315	+	969	969	--	--	HO_3	2	0	--
novel_circ_0000766	NW_017859645.1	4033684	4033842	-	158	158	--	--	HO_1	3	0	--
novel_circ_0000767	NW_017859645.1	4045110	4052196	-	7086	4442	109625197;	intron:4049969-4052136,exon:4049805-4049969,intron:4045822-4047767,exon:4045656-4045822,;	HO_3	2	13	--
novel_circ_0000768	NW_017859645.1	4215982	4226767	+	10785	9534	109624831;	intron:4216148-4224331,intron:4224579-4225930,;	H12_1	2	36	--
novel_circ_0000769	NW_017859645.1	4314449	4314655	+	206	206	--	--	H12_2	2	0	--
novel_circ_0000770	NW_017859645.1	4318034	4320757	-	2723	1977	109624970;	intron:4318166-4318544,intron:4319937-4320112,exon:4318544-4318823,intron:4318823-4319542,intron:4320203-4320442,intron:4319626-4319813,;	H12_3	2	298	--
novel_circ_0000771	NW_017859645.1	4412057	4413816	-	1759	1415	109624981;	intron:4412162-4413356,exon:4413356-4413577,;	H12_1	2	54	--
novel_circ_0000772	NW_017859645.1	4433914	4436350	-	2436	1650	109624981;	intron:4435802-4435993,intron:4434408-4435118,exon:4435480-4435802,intron:4435222-4435480,exon:4434239-4434408,;	H2_2	2	79	--
novel_circ_0000773	NW_017859645.1	46462	47619	+	1157	1157	109624965;	exon:46406-46624,exon:47413-49376,intron:46624-47413,;	H8_2	3	37	--
novel_circ_0000774	NW_017859645.1	4847345	4847605	+	260	260	--	--	H12_1	2	0	--
novel_circ_0000775	NW_017859645.1	4928574	4932674	-	4100	3346	109625060;	intron:4929134-4931520,intron:4931601-4932561,;	H8_3	2	152	--
novel_circ_0000776	NW_017859645.1	5802325	5803691	+	1366	445	109624801;	intron:5803297-5803577,exon:5803132-5803297,;	HO_2	2	10	--
novel_circ_0000777	NW_017859645.1	5804437	5804923	+	486	486	109624801;	exon:5804275-5805024,;	H2_3	2	171	--
novel_circ_0000778	NW_017859645.1	5896693	5898387	-	1694	1423	109625037;	intron:5896964-5898144,exon:5898144-5898387,;	H2_3	2	261	--
novel_circ_0000779	NW_017859645.1	5967797	5968319	+	522	522	--	--	H8_2	2	0	--
novel_circ_0000780	NW_017859645.1	5977643	5982122	+	4479	4372	109625129;	intron:5980313-5981906,exon:5981906-5982122,intron:5977684-5978353,intron:5978551-5980247,exon:5978353-5978551,;	H2_1	2	121	--
novel_circ_0000781	NW_017859645.1	6122719	6125447	+	2728	2398	109624889;	intron:6122916-6125314,;	H8_2,H12_2	2,2	12,7	--
novel_circ_0000782	NW_017859645.1	6166281	6166716	+	435	435	--	--	H8_1	2	0	--
novel_circ_0000783	NW_017859645.1	6487691	6489059	-	1368	1227	109625161;	exon:6488273-6488446,intron:6487832-6488273,exon:6488859-6489059,intron:6488446-6488859,;	H2_1,H2_2,H2_3,H8_2,H8_3,H12_1,H12_2	2,2,2,2,3,3,4	23,16,16,14,10,20,24	--
novel_circ_0000784	NW_017859645.1	6501269	6506625	-	5356	5356	109625161;	exon:6505442-6506625,exon:6501269-6501432,intron:6501432-6505442,;	HO_3,H2_1,H2_3,H12_1	2,2,2,2	173176110220	--
novel_circ_0000785	NW_017859645.1	6505442	6506625	-	1183	1183	109625161;	exon:6505442-6506625,;	HO_2	2	48	--
novel_circ_0000786	NW_017859645.1	6584501	6586646	+	2145	1810	109625041;	intron:6585478-6586569,intron:6584657-6585376,;	H2_3	2	5	--
novel_circ_0000787	NW_017859645.1	7090192	7090639	+	447	447	109625093;	exon:7090192-7090639,;	H2_1,H8_2	2,2	66,52	--
novel_circ_0000788	NW_017859645.1	71522	71695	+	173	173	109624968;	intron:68213-83328,;	H8_1	2	1	--
novel_circ_0000789	NW_017859645.1	7164749	7166539	+	1790	1662	109625179;	intron:7164877-7166375,exon:7166375-7166539,;	H8_2,H12_3	2,2	34,85	--
novel_circ_0000790	NW_017859645.1	7164749	7169166	+	4417	4289	109625179;	intron:7166539-7168921,intron:7164877-7166375,exon:7166375-7166539,exon:7168921-7169166,;	H2_1,H8_2	3,2	127108	--
novel_circ_0000791	NW_017859645.1	7232528	7234098	+	1570	1389	109624762;	exon:7233937-7234098,intron:7232628-7233351,intron:7233432-7233937,;	HO_1,HO_3,H2_1,H2_3,H8_1,H8_2,H8_3,H12_1,H12_2,H12_3	2,5,9,5,2,7,5,6,4,3	81,96,63,65,61,51,63,87,84,63	--
novel_circ_0000792	NW_017859645.1	7235850	7236045	+	195	195	109624762;	exon:7235848-7236354,;	HO_2,H8_2	3,3	198214	--
novel_circ_0000793	NW_017859645.1	7281278	7281478	-	200	200	109625200;	exon:7281282-7281741,;	H12_3	2	54	--
novel_circ_0000794	NW_017859645.1	8161630	8162099	-	469	349	109625136;	exon:8161924-8162099,intron:8161750-8161924,;	H8_1	2	3	--
novel_circ_0000795	NW_017859645.1	83657	84181	-	524	524	--	--	H8_2	2	0	--
novel_circ_0000796	NW_017859645.1	83659	84183	-	524	524	--	--	H8_2	3	0	--
novel_circ_0000797	NW_017859645.1	8394881	8398451	+	3570	3252	109625163;	intron:8394976-8397954,exon:8398177-8398451,;	H8_2,H12_1	3,3	92107	--
novel_circ_0000798	NW_017859645.1	875888	877613	+	1725	1257	109624815;	intron:876097-876544,exon:875888-876097,intron:876690-877291,;	H12_1	2	32	--
novel_circ_0000799	NW_017859645.1	9191427	9196811	+	5384	5384	--	--	H2_1,H2_2,H2_3	7,3,2	0,0,0	--
novel_circ_0000800	NW_017859645.1	9592066	9605222	-	13156	12706	109625208;	intron:9599756-9600601,intron:9592186-9599632,intron:9600681-9605096,;	HO_3,H2_1	2,2	190203	--
novel_circ_0000801	NW_017859645.1	9599612	9605222	-	5610	5260	109625208;	intron:9599756-9600601,intron:9600681-9605096,;	HO_2,H8_2	2,3	65,86	--
novel_circ_0000802	NW_017859645.1	9728148	9729811	+	1663	1663	109624989;	exon:9728148-9729811,;	HO_1,HO_3,H2_3,H8_2,H12_1,H12_2,H12_3	2,8,6,2,5,3,2	6.01505e+20	--
novel_circ_0000803	NW_017859645.1	9746379	9749811	+	3432	3432	109624989;	exon:9749401-9749811,intron:9729811-9749401,;	HO_2	2	327	--
novel_circ_0000804	NW_017859645.1	9749401	9749811	+	410	410	109624989;	exon:9749401-9749811,;	HO_1,HO_2,HO_3,H2_1,H2_2,H2_3,H8_1,H8_2,H8_3,H12_1,H12_2,H12_3	10,15,17,13,11,10,13,18,7,11,11,22	2.45155e+35	--
novel_circ_0000805	NW_017859645.1	9766294	9766700	+	406	406	109624989;	intron:9764043-9766971,;	H12_1	2	12	--
novel_circ_0000806	NW_017859645.1	9796410	9796569	+	159	159	109624989;	intron:9796197-9796649,;	H12_2	2	2	--
novel_circ_0000807	NW_017859645.1	9804219	9806240	+	2021	1711	109624795;	intron:9804336-9805721,intron:9805810-9806136,;	H8_2	2	51	--
novel_circ_0000808	NW_017859646.1	10069533	10070001	+	468	182	109625650;	exon:10069819-10070001,;	H12_3	3	987	--
novel_circ_0000809	NW_017859646.1	10070695	10071372	-	677	677	--	--	H12_3	2	0	--
novel_circ_0000810	NW_017859646.1	10071786	10071996	+	210	210	109625650;	exon:10071642-10071996,;	H8_3	2	1872	--
novel_circ_0000811	NW_017859646.1	10079365	10079619	+	254	254	109625273;	exon:10079130-10079787,;	H12_3	2	12	--
novel_circ_0000812	NW_017859646.1	10143583	10147684	-	4101	3781	109625693;	exon:10143583-10143736,intron:10145336-10145985,intron:10143736-10145158,exon:10145158-10145336,intron:10146305-10147524,exon:10147524-10147684,;	H2_1	2	80	--
novel_circ_0000813	NW_017859646.1	10507687	10509067	-	1380	1258	109625537;	intron:10507851-10508945,exon:10507687-10507851,;	H12_1	2	40	--
novel_circ_0000814	NW_017859646.1	1064900	1065149	+	249	249	--	--	HO_3	2	0	--
novel_circ_0000815	NW_017859646.1	10757697	10757944	-	247	247	--	--	H2_3,H12_3	3,2	0,0	--
novel_circ_0000816	NW_017859646.1	10757703	10757950	+	247	247	--	--	H2_3,H12_3	3,2	0,0	--
novel_circ_0000817	NW_017859646.1	10825040	10826754	-	1714	1714	109625484;	intron:10825010-10826751,;	H2_1	4	32	--
novel_circ_0000818	NW_017859646.1	10843795	10845024	-	1229	1229	--	--	H12_3	2	0	--
novel_circ_0000819	NW_017859646.1	10974894	10975080	-	186	186	109625791;	exon:10974139-10977303,;	HO_1,H12_3	2,5	10,5	--
novel_circ_0000820	NW_017859646.1	11079373	11081086	+	1713	1472	109625404;	intron:11079499-11080971,;	H12_3	3	32	--
novel_circ_0000821	NW_017859646.1	11079373	11087036	+	7663	7144	109625404;	intron:11079499-11080971,intron:11081086-11086758,;	H2_3,H12_3	3,2	15122	--
novel_circ_0000822	NW_017859646.1	1108985	1109286	+	301	301	--	--	H12_1	2	0	--
novel_circ_0000823	NW_017859646.1	11114730	11115835	+	1105	1016	109625404;	exon:11115617-11115835,intron:11114819-11115617,;	HO_3,H8_1,H8_2,H12_1	7,2,3,3	6,3,8,14	--
novel_circ_0000824	NW_017859646.1	1158951	1160010	-	1059	1059	--	--	H12_3	2	0	--
novel_circ_0000825	NW_017859646.1	11740373	11740716	+	343	162	109625608;	exon:11740554-11740716,;	H12_3	2	50	--
novel_circ_0000826	NW_017859646.1	11744701	11744918	+	217	217	--	--	HO_1	2	0	--
novel_circ_0000827	NW_017859646.1	11751470	11752166	+	696	612	109625605;	intron:11751554-11751956,exon:11751956-11752166,;	HO_1,HO_2,HO_3,H2_1,H2_2,H2_3,H8_1,H8_2,H8_3,H12_1,H12_2,H12_3	15,13,25,14,9,13,28,29,6,25,11,30	76,84,105,83,78,68,69,62,86,136,103,92	--
novel_circ_0000828	NW_017859646.1	11751488	11752166	+	678	612	109625605;	intron:11751554-11751956,exon:11751956-11752166,;	H2_3	3	68	--
novel_circ_0000829	NW_017859646.1	11751956	11752329	+	373	210	109625605;	exon:11751956-11752166,;	H2_1,H2_3,H8_3	3,2,4	65,56,71	--
novel_circ_0000830	NW_017859646.1	11751956	11752335	+	379	210	109625605;	exon:11751956-11752166,;	HO_1,HO_2,HO_3,H2_1,H2_2,H2_3,H8_1,H8_2,H8_3,H12_1,H12_2,H12_3	14,28,59,44,27,36,21,31,37,36,22,38	60,62,85,65,54,56,52,53,71,109,83,79	--
novel_circ_0000831	NW_017859646.1	11772189	11782001	-	9812	9019	109625604;	intron:11780382-11781504,intron:11777175-11777994,exon:11781815-11782001,intron:11772274-11775888,intron:11781596-11781815,intron:11778283-11780232,intron:11776000-11777110,;	H8_3	2	211	--
novel_circ_0000832	NW_017859646.1	11775888	11782001	-	6113	5405	109625604;	intron:11776000-11777110,intron:11777175-11777994,intron:11778283-11780232,intron:11780382-11781504,intron:11781596-11781815,exon:11781815-11782001,;	H2_2	2	129	--
novel_circ_0000833	NW_017859646.1	11787626	11792225	-	4599	4063	109625604;	intron:11789689-11789935,intron:11790859-11791802,intron:11790059-11790761,exon:11789485-11789689,intron:11787772-11789485,intron:11791881-11792136,;	H8_1	2	92	--
novel_circ_0000834	NW_017859646.1	1179273	1179464	+	191	191	109625270;	exon:1179252-1180185,;	H8_2,H12_3	2,2	73131	--
novel_circ_0000835	NW_017859646.1	11819117	11820642	+	1525	1057	109625869;	exon:11819585-11819765,intron:11819765-11820481,exon:11820481-11820642,;	H2_3	2	10	--
novel_circ_0000836	NW_017859646.1	1191821	1193973	-	2152	1712	109625306;	intron:1193299-1193791,exon:1193791-1193973,intron:1192187-1193225,;	H12_1	2	86	--
novel_circ_0000837	NW_017859646.1	11946115	11951784	+	5669	5347	109625323;	intron:11946262-11951609,;	HO_2,H2_1	2,5	39,32	--
novel_circ_0000838	NW_017859646.1	1200392	1200558	-	166	166	--	--	H12_3	2	0	--
novel_circ_0000839	NW_017859646.1	1200697	1200853	-	156	156	--	--	H12_1	2	0	--
novel_circ_0000840	NW_017859646.1	12283777	12283953	+	176	176	109625771;	exon:12283002-12284555,;	H2_2	2	8	--
novel_circ_0000841	NW_017859646.1	1236695	1237317	+	622	622	109625504;	exon:1237140-1237317,intron:1236866-1237140,exon:1236695-1236866,;	H8_1	2	26	--
novel_circ_0000842	NW_017859646.1	1236695	1239352	+	2657	2657	109625504;	exon:1239168-1239352,exon:1236695-1236866,intron:1236866-1237140,exon:1237140-1237317,intron:1237317-1239168,;	H2_1,H12_1,H12_2,H12_3	4,2,4,2	92,116,113,98	--
novel_circ_0000843	NW_017859646.1	12564670	12565820	+	1150	154	109625715;	exon:12565666-12565820,;	HO_3,H2_2,H2_3,H8_3	4,2,3,3	3,1,2,4	--
novel_circ_0000844	NW_017859646.1	12570719	12570932	+	213	213	109625715;	exon:12569672-12572752,;	H12_1	2	26	--
novel_circ_0000845	NW_017859646.1	12636452	12638085	-	1633	700	109625414;	intron:12637669-12637895,intron:12636532-12636816,exon:12637895-12638085,;	H2_2	2	10	--
novel_circ_0000846	NW_017859646.1	12795173	12804145	+	8972	8972	109625590;	intron:12789886-12804011,;	H8_2	2	1125	--
novel_circ_0000847	NW_017859646.1	12804011	12805223	+	1212	703	109625590;	intron:12804145-12804337,intron:12804455-12804966,;	HO_3	2	44	--
novel_circ_0000848	NW_017859646.1	12804011	12806240	+	2229	1657	109625590;	intron:12804455-12804966,intron:12805223-12806177,intron:12804145-12804337,;	H8_2	2	109	--
novel_circ_0000849	NW_017859646.1	12804062	12804455	+	393	192	109625590;	intron:12804145-12804337,;	H12_1	2	6	--
novel_circ_0000850	NW_017859646.1	13177762	13179174	-	1412	1141	109625419;	intron:13177885-13179026,;	H12_2	4	1	--
novel_circ_0000851	NW_017859646.1	13405806	13406054	-	248	248	109625874;	intron:13404144-13406307,;	H8_2	2	1	--
novel_circ_0000852	NW_017859646.1	1342612	1343131	-	519	469	109625879;	intron:1342722-1343191,;	H2_3	2	2	--
novel_circ_0000853	NW_017859646.1	13998281	13999377	-	1096	877	109625625;	intron:13998371-13998560,intron:13998689-13999221,exon:13999221-13999377,;	H12_3	2	14	--
novel_circ_0000854	NW_017859646.1	14146074	14148155	-	2081	2081	109625884;	intron:14146442-14147875,exon:14147875-14148155,exon:14144061-14146442,;	H2_1,H8_3	2,2	235176	--
novel_circ_0000855	NW_017859646.1	14189910	14191797	+	1887	1621	109625614;	exon:14191633-14191797,intron:14190091-14190677,exon:14190677-14190839,exon:14189910-14190091,intron:14191105-14191633,;	HO_1	2	49	--
novel_circ_0000856	NW_017859646.1	14269755	14271088	+	1333	1170	109625689;	exon:14269755-14269976,intron:14270359-14270578,exon:14270578-14271088,exon:14270139-14270359,;	HO_1,HO_2,HO_3,H2_1,H2_2,H2_3,H8_1,H8_2,H8_3,H12_1,H12_2,H12_3	2,3,4,6,4,2,6,2,3,8,3,6	155,101,141,129,93,98,60,88,86,126,123,128	--
novel_circ_0000857	NW_017859646.1	14351152	14351701	+	549	549	109625760;	exon:14351152-14351701,;	HO_1,HO_2,HO_3,H2_1,H2_2,H2_3,H8_1,H8_2,H8_3,H12_1,H12_2,H12_3	6,5,15,10,14,14,12,38,2,23,6,16	136,122,132,141,99,116,80,102,83,126,94,186	--
novel_circ_0000858	NW_017859646.1	14381523	14381999	+	476	209	109625760;	exon:14381523-14381732,;	HO_1,HO_2,HO_3,H2_2,H2_3,H8_2,H12_1	2,4,3,4,3,3,3	22,15,23,17,11,12,8	--
novel_circ_0000859	NW_017859646.1	14409711	14414234	+	4523	4523	109625728;	exon:14414079-14414234,intron:14408553-14414079,;	H12_1	2	123	--
novel_circ_0000860	NW_017859646.1	14414079	14419664	+	5585	5110	109625728;	intron:14414234-14415066,intron:14418362-14418810,intron:14415656-14415953,exon:14414079-14414234,exon:14419498-14419664,intron:14417171-14418287,intron:14418919-14419498,exon:14415066-14415656,intron:14416128-14416880,exon:14415953-14416128,;	HO_3	2	388	--
novel_circ_0000861	NW_017859646.1	1446324	1447873	+	1549	1549	109625817;	intron:1437497-1452811,;	H8_2	2	21	--
novel_circ_0000862	NW_017859646.1	1463649	1470059	+	6410	5972	109625817;	intron:1466782-1469966,intron:1463772-1466103,intron:1466184-1466641,;	H12_1	2	31	--
novel_circ_0000863	NW_017859646.1	14933354	14940888	-	7534	3515	109625430;	intron:14933117-14936632,;	HO_3,H2_3	2,2	16,4	--
novel_circ_0000864	NW_017859646.1	14933435	14934206	+	771	771	--	--	H12_1,H12_3	3,2	0,0	--
novel_circ_0000865	NW_017859646.1	15047104	15053448	-	6344	5741	109625858;	intron:15052942-15053295,intron:15049347-15052752,intron:15047232-15049215,;	HO_3	3	33	--
novel_circ_0000866	NW_017859646.1	15049215	15053448	-	4233	3595	109625858;	intron:15049347-15052752,exon:15052752-15052942,;	HO_3,H2_1,H8_1	2,3,2	25,23,25	--
novel_circ_0000867	NW_017859646.1	15052752	15053448	-	696	543	109625858;	intron:15052942-15053295,exon:15052752-15052942,;	H12_1	5	2	--
novel_circ_0000868	NW_017859646.1	15120545	15123157	-	2612	2288	109625807;	intron:15120648-15121095,intron:15121186-15123027,;	H12_3	2	53	--
novel_circ_0000869	NW_017859646.1	15834791	15854637	-	19846	19846	109625676;	exon:15854451-15854637,exon:15834791-15835005,intron:15835005-15854451,;	HO_2,HO_3,H2_1,H2_2,H2_3,H8_2,H8_3	3,3,2,6,2,2,2	2.38224e+20	--
novel_circ_0000870	NW_017859646.1	16359141	16361000	+	1859	373	109625819;	exon:16360564-16360937,;	HO_1,HO_2,HO_3,H2_1,H2_2,H2_3,H8_1,H8_2,H8_3,H12_1,H12_2,H12_3	8,5,17,14,13,4,9,6,3,4,9,13	85,120,206,140,101,92,104,97,93,137,113,127	--
novel_circ_0000871	NW_017859646.1	16374307	16381113	+	6806	6153	109625819;	exon:16380951-16381113,intron:16374393-16376187,intron:16380191-16380951,intron:16376233-16378256,intron:16378323-16379737,;	H2_1,H2_3	2,2	325213	--
novel_circ_0000872	NW_017859646.1	16379737	16380191	+	454	177	109625819;	intron:16379882-16380059,;	HO_1	2	2	--
novel_circ_0000873	NW_017859646.1	16546358	16550808	+	4450	3287	109625623;	intron:16549928-16550152,exon:16547935-16548124,intron:16549443-16549774,intron:16549102-16549425,intron:16548124-16548424,intron:16548741-16548982,intron:16550273-16550683,exon:16547346-16547504,intron:16546849-16547346,exon:16546666-16546849,intron:16547504-16547935,;	HO_2	2	86	--
novel_circ_0000874	NW_017859646.1	16917167	16920452	+	3285	2906	109625856;	intron:16918209-16919488,intron:16919594-16920358,intron:16917255-16918118,;	H2_2,H8_1	2,2	38,41	--
novel_circ_0000875	NW_017859646.1	17032744	17039198	+	6454	5341	109625757;	intron:17035996-17039056,intron:17034553-17035381,intron:17034018-17034314,exon:17034314-17034553,intron:17035720-17035902,intron:17033450-17033953,intron:17032805-17033038,;	H8_1	2	221	--
novel_circ_0000876	NW_017859646.1	17036608	17036761	+	153	153	--	--	H12_1	2	0	--
novel_circ_0000877	NW_017859646.1	170401	171853	+	1452	1452	109625357;	exon:171682-171853,intron:170612-171682,exon:170401-170612,;	H12_3	2	111	--
novel_circ_0000878	NW_017859646.1	17131805	17134828	+	3023	3023	--	--	HO_1,HO_2,H2_1,H2_2,H2_3,H8_1,H8_2,H8_3,H12_1,H12_2,H12_3	3,7,7,4,3,4,6,5,8,2,6	0,0,0,0,0,0,0,0,0,0,0	--
novel_circ_0000879	NW_017859646.1	17136775	17138319	+	1544	1544	109625440;	intron:17137426-17137836,exon:17137836-17139821,intron:17136918-17137245,exon:17137245-17137426,;	H12_1	3	145	--
novel_circ_0000880	NW_017859646.1	17136775	17138324	+	1549	1549	109625440;	exon:17137836-17139821,intron:17137426-17137836,intron:17136918-17137245,exon:17137245-17137426,;	H8_2,H12_3	4,5	91117	--
novel_circ_0000881	NW_017859646.1	183949	184725	+	776	401	109625357;	intron:184430-184627,exon:184226-184430,;	H8_2	2	7	--
novel_circ_0000882	NW_017859646.1	197365	197540	-	175	175	--	--	H2_1	2	0	--
novel_circ_0000883	NW_017859646.1	2863542	2863854	-	312	312	109625724;	intron:2861020-2874942,;	HO_1	2	14	--
novel_circ_0000884	NW_017859646.1	3294492	3300049	-	5557	3173	109625441;	intron:3297653-3297833,intron:3298354-3299951,intron:3295872-3297107,exon:3295265-3295426,;	H8_3	2	66	--
novel_circ_0000885	NW_017859646.1	3408366	3414596	-	6230	6230	--	--	H2_1	2	0	--
novel_circ_0000886	NW_017859646.1	3549836	3561913	+	12077	11939	109625801;	intron:3550024-3561775,exon:3549836-3550024,;	HO_3,H2_1	3,2	104186	--
novel_circ_0000887	NW_017859646.1	3579742	3580536	+	794	659	109625801;	exon:3580350-3580536,intron:3579877-3580350,;	H8_2	2	13	--
novel_circ_0000888	NW_017859646.1	3600966	3602762	+	1796	1796	--	--	H2_1	2	0	--
novel_circ_0000889	NW_017859646.1	3906747	3907299	+	552	552	--	--	H2_2	2	0	--
novel_circ_0000890	NW_017859646.1	4063745	4065780	+	2035	2035	109625528;	intron:4020541-4072345,;	H12_2	2	32	--
novel_circ_0000891	NW_017859646.1	4342060	4342461	-	401	401	109625630;	exon:4341591-4343009,;	H2_1	5	1433	--
novel_circ_0000892	NW_017859646.1	4386489	4388597	+	2108	783	109625659;	intron:4386928-4387288,exon:4387676-4387914,exon:4386489-4386674,;	HO_2	2	22	--
novel_circ_0000893	NW_017859646.1	4601970	4607316	+	5346	4573	109625370;	intron:4606195-4607215,intron:4602299-4603233,intron:4605399-4606053,intron:4603365-4605330,;	HO_3	2	81	--
novel_circ_0000894	NW_017859646.1	4617612	4624755	+	7143	6471	109625370;	intron:4619200-4619720,intron:4617699-4619130,exon:4623018-4623178,intron:4623178-4624618,intron:4619853-4622773,;	H12_3	2	389	--
novel_circ_0000895	NW_017859646.1	4736569	4737651	+	1082	786	109625779;	exon:4736569-4737355,;	H12_1	2	69	--
novel_circ_0000896	NW_017859646.1	4847745	4848323	-	578	578	--	--	H8_1	2	0	--
novel_circ_0000897	NW_017859646.1	4969861	4985491	+	15630	15533	109625468;	intron:4969958-4985321,exon:4985321-4985491,;	H2_1	2	165	--
novel_circ_0000898	NW_017859646.1	5064961	5075047	+	10086	10086	109625469;	intron:5065138-5074893,exon:5064961-5065138,exon:5074893-5075047,;	HO_2	3	508	--
novel_circ_0000899	NW_017859646.1	5537556	5537709	-	153	153	--	--	H12_1	2	0	--
novel_circ_0000900	NW_017859646.1	5902745	5903298	+	553	553	109625808;	intron:5890855-5938082,;	H12_2	2	38	--
novel_circ_0000901	NW_017859646.1	6073392	6073579	-	187	187	--	--	H2_1	2	0	--
novel_circ_0000902	NW_017859646.1	6129462	6133637	-	4175	2433	109625255;	intron:6132452-6132839,exon:6130515-6130711,intron:6129626-6130134,intron:6130995-6132337,;	H2_1,H12_2	2,3	45,46	--
novel_circ_0000903	NW_017859646.1	6240316	6250855	-	10539	10539	--	--	H12_1	3	0	--
novel_circ_0000904	NW_017859646.1	6240320	6242168	+	1848	1548	109625579;	intron:6241361-6242054,intron:6240417-6241272,;	HO_1,HO_3,H2_1,H2_2,H2_3,H8_1,H8_3,H12_1,H12_2,H12_3	2,2,5,3,3,3,3,4,2,8	18,8,17,12,12,16,4,16,12,31	--
novel_circ_0000905	NW_017859646.1	6240320	6250850	+	10530	9971	109625579;	intron:6242579-6242811,intron:6240417-6241272,intron:6241361-6242054,exon:6242811-6242965,intron:6242168-6242467,intron:6242965-6249400,intron:6249464-6250767,;	H2_1,H2_3,H12_1	2,3,3	151,79,132	--
novel_circ_0000906	NW_017859646.1	6242467	6250850	+	8383	8124	109625579;	intron:6242965-6249400,exon:6242811-6242965,intron:6242579-6242811,intron:6249464-6250767,;	HO_2,HO_3,H2_1,H2_2,H8_2,H12_1,H12_3	5,4,2,3,5,2,4	81,100,133,87,116,112,182	--
novel_circ_0000907	NW_017859646.1	6418577	6419925	-	1348	1109	109625677;	intron:6419170-6419703,intron:6418666-6419020,exon:6419703-6419925,;	H2_1	2	35	--
novel_circ_0000908	NW_017859646.1	6419563	6419849	-	286	286	--	--	H2_1	2	0	--
novel_circ_0000909	NW_017859646.1	6540407	6541195	-	788	208	109625518;	exon:6540987-6541195,;	H2_1	2	17	--
novel_circ_0000910	NW_017859646.1	6545944	6547651	-	1707	1707	109625518;	exon:6545944-6546130,exon:6547450-6547651,intron:6546130-6547489,;	HO_1,H8_1,H8_2,H12_1,H12_2	2,2,2,2,2	63,35,51,60,74	--
novel_circ_0000911	NW_017859646.1	6552786	6553045	+	259	259	--	--	H12_3	2	0	--
novel_circ_0000912	NW_017859646.1	6587762	6590086	+	2324	2324	--	--	HO_3	2	0	--
novel_circ_0000913	NW_017859646.1	6617061	6618428	-	1367	1367	109625354;	exon:6616051-6619226,;	HO_3	2	2356	--
novel_circ_0000914	NW_017859646.1	6617278	6617709	+	431	431	--	--	H2_2	2	0	--
novel_circ_0000915	NW_017859646.1	6619287	6620048	+	761	761	--	--	HO_1,HO_2,HO_3,H2_1,H2_2,H2_3,H8_1,H8_2,H8_3,H12_1,H12_2,H12_3	32,34,34,42,32,22,36,36,25,33,25,28	0,0,0,0,0,0,0,0,0,0,0,0	--
novel_circ_0000916	NW_017859646.1	6621665	6621815	+	150	150	--	--	H12_2	2	0	--
novel_circ_0000917	NW_017859646.1	6627357	6627791	+	434	434	--	--	HO_2	2	0	--
novel_circ_0000918	NW_017859646.1	6755801	6756096	-	295	295	109625890;	exon:6755801-6756096,;	HO_1,HO_3,H2_3,H8_1,H8_2,H8_3,H12_1,H12_2,H12_3	2,6,2,2,4,3,4,2,3	20,32,27,17,23,26,39,26,39	--
novel_circ_0000919	NW_017859646.1	6828146	6833378	-	5232	5232	109625232;	intron:6828575-6828909,exon:6828909-6829118,exon:6828146-6828575,exon:6833124-6833378,intron:6829118-6830866,intron:6831025-6833130,exon:6830866-6831025,;	H8_2,H12_1	2,3	130217	--
novel_circ_0000920	NW_017859646.1	6828909	6833378	-	4469	4469	109625232;	intron:6829118-6830866,exon:6828909-6829118,exon:6830866-6831025,intron:6831025-6833130,exon:6833124-6833378,;	H8_3	2	97	--
novel_circ_0000921	NW_017859646.1	7285063	7286290	+	1227	1227	--	--	HO_2,HO_3,H2_1,H2_2,H2_3,H12_3	3,12,7,4,6,5	0,0,0,0,0,0	--
novel_circ_0000922	NW_017859646.1	7351142	7351818	+	676	205	109625261;	intron:7351506-7351711,;	HO_2,H2_1,H2_2,H2_3,H8_1	4,3,4,2,2	1,3,0,0,1	--
novel_circ_0000923	NW_017859646.1	735868	737600	-	1732	1732	--	--	HO_2,HO_3	2,3	0,0	--
novel_circ_0000924	NW_017859646.1	7400428	7400580	+	152	152	109625680;	exon:7400377-7401204,;	HO_3,H8_3	2,2	7,3	--
novel_circ_0000925	NW_017859646.1	7483639	7484426	-	787	208	109625651;	exon:7484218-7484426,;	H12_2	2	23	--
novel_circ_0000926	NW_017859646.1	7496005	7499030	-	3025	1210	109625651;	exon:7498677-7498827,intron:7498430-7498677,intron:7497707-7498298,intron:7496323-7496545,;	H2_3	2	27	--
novel_circ_0000927	NW_017859646.1	7606527	7614168	-	7641	7641	109625796;	intron:7611515-7614578,intron:7610927-7611422,exon:7610739-7610927,exon:7606527-7606704,intron:7606704-7610588,;	HO_2,HO_3,H8_1	2,4,2	74,63,43	--
novel_circ_0000928	NW_017859646.1	7687584	7689611	-	2027	2027	109625765;	intron:7666800-7690584,;	H12_2	2	124	--
novel_circ_0000929	NW_017859646.1	7977716	7979979	-	2263	2263	109625668;	intron:7977828-7979291,exon:7979291-7979475,intron:7979475-7980854,;	HO_3	2	51	--
novel_circ_0000930	NW_017859646.1	8266139	8266330	-	191	191	109625641;	exon:8265292-8268949,;	H12_2	2	28	--
novel_circ_0000931	NW_017859646.1	8294469	8300182	-	5713	5224	109625641;	intron:8296551-8300098,intron:8294596-8296273,;	H8_2	2	101	--
novel_circ_0000932	NW_017859646.1	8294469	8310899	-	16430	15546	109625641;	intron:8296551-8300098,intron:8308326-8308693,intron:8308801-8309021,intron:8294596-8296273,intron:8300182-8308275,intron:8309148-8310790,;	H8_1,H8_2,H12_3	2,3,5	311338532	--
novel_circ_0000933	NW_017859646.1	8308275	8310899	-	2624	2229	109625641;	intron:8309148-8310790,intron:8308801-8309021,intron:8308326-8308693,;	H12_1	2	48	--
novel_circ_0000934	NW_017859646.1	83991	96202	+	12211	10795	109625355;	intron:84108-87990,intron:88104-88603,exon:91346-91519,intron:89393-91074,intron:91519-96079,;	HO_2,HO_3,H2_1,H2_3,H12_1,H12_3	3,4,4,4,5,2	65,38,79,32,54,163	--
novel_circ_0000935	NW_017859646.1	8453728	8454292	+	564	564	109625720;	intron:8453728-8454340,;	H2_1	2	17	--
novel_circ_0000936	NW_017859646.1	8495218	8496164	+	946	727	109625876;	intron:8495601-8495962,exon:8495218-8495382,exon:8495962-8496164,;	H2_3,H12_1,H12_2	2,2,2	48,96,79	--
novel_circ_0000937	NW_017859646.1	8502209	8508452	-	6243	2341	109625656;109625657;	intron:8503837-8504654,intron:8504820-8505168,;exon:8506942-8508118,;	H12_1	252	3417	--;--
novel_circ_0000938	NW_017859646.1	8550782	8550932	-	150	150	109625648;	exon:8550782-8550954,;	HO_3,H2_1,H8_1	3,3,3	42,33,29	--
novel_circ_0000939	NW_017859646.1	8550782	8552015	-	1233	616	109625648;	exon:8550782-8550954,intron:8551218-8551662,;	HO_2,H2_1,H2_3,H8_3	4,2,2,3	287321250250	--
novel_circ_0000940	NW_017859646.1	8595129	8595336	+	207	207	--	--	H12_2	2	0	--
novel_circ_0000941	NW_017859646.1	8601735	8602909	-	1174	1081	109625852;	exon:8601735-8601908,exon:8602001-8602177,exon:8602704-8602909,intron:8602177-8602704,;	HO_2,H2_2	3,3	123,49	--
novel_circ_0000942	NW_017859646.1	8673086	8673269	+	183	183	--	--	H12_3	2	0	--
novel_circ_0000943	NW_017859646.1	8691701	8691999	-	298	298	109625458;	exon:8691701-8691999,;	H2_2	2	14	--
novel_circ_0000944	NW_017859646.1	8719448	8720762	-	1314	1314	109625456;	intron:8719657-8720462,exon:8720462-8720762,exon:8719448-8719657,;	H12_1	2	14	--
novel_circ_0000945	NW_017859646.1	8767025	8768346	-	1321	1321	109625795;	intron:8767205-8768096,exon:8768096-8768346,exon:8767025-8767205,;	H8_2	2	62	--
novel_circ_0000946	NW_017859646.1	8831697	8839823	-	8126	7913	109625733;	intron:8838657-8839596,exon:8839596-8839823,intron:8831821-8838568,;	H2_1	2	527	--
novel_circ_0000947	NW_017859646.1	8838568	8839823	-	1255	1166	109625733;	intron:8838657-8839596,exon:8839596-8839823,;	HO_3,H12_2	3,2	74,38	--
novel_circ_0000948	NW_017859646.1	9241016	9241322	+	306	306	109625684;	exon:9241016-9241322,;	HO_1,H12_1	2,2	166153	--
novel_circ_0000949	NW_017859646.1	9245423	9246312	+	889	826	109625684;	intron:9246023-9246505,intron:9245547-9245891,;	H12_2	2	16	--
novel_circ_0000950	NW_017859647.1	10084411	10084645	+	234	234	109626304;	intron:10078501-10090231,;	HO_2	2	32	--
novel_circ_0000951	NW_017859647.1	10205253	10208446	-	3193	2650	109626145;	intron:10205450-10208100,;	HO_1,HO_3,H12_1,H12_3	2,2,2,3	23,6,13,52	--
novel_circ_0000952	NW_017859647.1	10321119	10323794	-	2675	2675	109626156;	exon:10321499-10321666,exon:10319221-10321405,intron:10321666-10323692,;	HO_2,H12_3	2,3	165226	--
novel_circ_0000953	NW_017859647.1	10352748	10353744	-	996	996	109626156;	exon:10352748-10353744,;	HO_3,H2_1,H2_3,H8_1,H8_2	2,2,3,2,2	151,166,125,77,100	--
novel_circ_0000954	NW_017859647.1	1035712	1038450	+	2738	2571	109626486;	intron:1035754-1038325,;	HO_1	2	142	--
novel_circ_0000955	NW_017859647.1	10457495	10458138	+	643	643	--	--	H8_1	2	0	--
novel_circ_0000956	NW_017859647.1	10529218	10546077	-	16859	14954	109626068;	intron:10532588-10533413,intron:10533638-10534572,intron:10542911-10544594,intron:10529688-10532576,exon:10544594-10544802,intron:10539976-10540679,exon:10542652-10542911,intron:10534659-10539837,intron:10540747-10542175,intron:10545155-10546003,;	H2_1	2	56	--
novel_circ_0000957	NW_017859647.1	10717902	10721463	-	3561	3383	109626283;	exon:10717902-10718064,intron:10720344-10721262,exon:10721262-10721463,intron:10718064-10719943,intron:10720042-10720265,;	H2_2	2	1125	--
novel_circ_0000958	NW_017859647.1	10718122	10719943	-	1821	1821	109626283;	intron:10718064-10719943,;	HO_3	2	1089	--
novel_circ_0000959	NW_017859647.1	10719943	10721463	-	1520	1342	109626283;	intron:10720344-10721262,intron:10720042-10720265,exon:10721262-10721463,;	H2_1,H12_1	2,2	547507	--
novel_circ_0000960	NW_017859647.1	11324079	11325222	-	1143	423	109626521;	intron:11324462-11324885,;	HO_2	2	5	--
novel_circ_0000961	NW_017859647.1	11335078	11335230	+	152	152	109626484;	exon:11334290-11335394,;	H2_1,H8_2,H12_1,H12_2	2,2,3,2	6,5,6,17	--
novel_circ_0000962	NW_017859647.1	11351969	11353947	-	1978	1978	109626527;	exon:11353545-11353947,exon:11351969-11352289,intron:11352289-11353545,;	HO_3,H2_3	2,2	46,29	--
novel_circ_0000963	NW_017859647.1	11553356	11553646	+	290	290	109626289;	exon:11553003-11555650,;	HO_2	2	32	--
novel_circ_0000964	NW_017859647.1	11566232	11567585	-	1353	1006	109626288;	intron:11566491-11567238,exon:11566232-11566491,;	H12_1	2	46	--
novel_circ_0000965	NW_017859647.1	12062986	12063679	+	693	438	109626330;	intron:12063412-12063586,intron:12063066-12063330,;	H8_2	2	3	--
novel_circ_0000966	NW_017859647.1	12151995	12153107	-	1112	932	109626343;	intron:12152355-12152923,exon:12152923-12153107,exon:12151995-12152175,;	HO_3,H8_2,H8_3,H12_2	3,2,3,2	264193310233	--
novel_circ_0000967	NW_017859647.1	12151995	12155367	-	3372	2866	109626343;	exon:12153582-12153831,intron:12153831-12154616,intron:12153107-12153582,exon:12154616-12154772,exon:12155098-12155367,exon:12151995-12152175,intron:12152355-12152923,exon:12152923-12153107,;	HO_3,H12_1	3,2	14782231	--
novel_circ_0000968	NW_017859647.1	12338231	12338442	+	211	211	109626188;	exon:12338225-12338842,;	H12_2	2	99	--
novel_circ_0000969	NW_017859647.1	12338243	12338442	+	199	199	109626188;	exon:12338225-12338842,;	H2_1	2	76	--
novel_circ_0000970	NW_017859647.1	12538150	12538722	+	572	572	--	--	H12_3	2	0	--
novel_circ_0000971	NW_017859647.1	12649991	12650442	+	451	451	109625988;	exon:12649080-12650562,;	HO_3	2	39	--
novel_circ_0000972	NW_017859647.1	12686743	12686899	+	156	156	109626535;	exon:12686624-12687397,;	H2_1	2	40	--
novel_circ_0000973	NW_017859647.1	12788284	12791541	-	3257	3257	109626312;	intron:12790164-12791421,exon:12789149-12789768,exon:12788809-12788995,exon:12786829-12788492,exon:12789882-12790164,;	H12_2	3	380	--
novel_circ_0000974	NW_017859647.1	12925132	12931808	-	6676	6676	--	--	HO_3	2	0	--
novel_circ_0000975	NW_017859647.1	129324	135564	-	6240	6240	109625995;	intron:129533-131855,exon:131855-132025,exon:129061-129533,intron:132025-135426,;	H12_3	2	535	--
novel_circ_0000976	NW_017859647.1	12951141	12952072	-	931	931	--	--	H12_3	3	0	--
novel_circ_0000977	NW_017859647.1	13002925	13003349	+	424	424	--	--	H8_2	2	0	--
novel_circ_0000978	NW_017859647.1	131855	135564	-	3709	3571	109625995;	intron:132025-135426,exon:131855-132025,;	H2_1	2	275	--
novel_circ_0000979	NW_017859647.1	13327620	13328517	-	897	630	109626499;	intron:13327766-13328396,;	H8_3	2	9	--
novel_circ_0000980	NW_017859647.1	13350629	13355909	+	5280	4697	109626214;	exon:13352450-13352626,exon:13354209-13354410,exon:13350629-13350952,intron:13354655-13355790,intron:13351171-13351635,intron:13352626-13354209,exon:13351635-13351869,intron:13351869-13352450,;	H12_2	2	211	--
novel_circ_0000981	NW_017859647.1	1335331	1335528	+	197	197	109626541;	exon:1335228-1335606,;	H8_2	2	34	--
novel_circ_0000982	NW_017859647.1	13381748	13382911	+	1163	1027	109626217;	exon:13381748-13382007,exon:13382386-13382600,exon:13382736-13382911,intron:13382007-13382386,;	HO_2,H8_1	2,2	106,91	--
novel_circ_0000983	NW_017859647.1	13381748	13393837	+	12089	11341	109626217;	intron:13390840-13391005,intron:13389088-13389942,exon:13382736-13382911,intron:13392290-13393686,exon:13382386-13382600,exon:13386931-13387092,intron:13391174-13392196,intron:13387092-13388977,intron:13382911-13386931,exon:13391005-13391174,intron:13390198-13390670,exon:13390670-13390840,exon:13381748-13382007,intron:13382007-13382386,;	H12_2	2	264	--
novel_circ_0000984	NW_017859647.1	13460169	13461593	-	1424	1424	109626215;	exon:13460169-13460338,intron:13460338-13461342,exon:13461342-13461593,;	HO_1	2	56	--
novel_circ_0000985	NW_017859647.1	13619080	13619469	+	389	224	109626083;	intron:13619204-13619428,;	H12_3	2	2	--
novel_circ_0000986	NW_017859647.1	1369068	1392294	+	23226	19851	109626030;109625952;	intron:1372973-1382165,exon:1382165-1383112,intron:1369751-1372831,intron:1369200-1369617,;intron:1387445-1389285,exon:1391846-1392021,intron:1389732-1391846,exon:1389285-1389732,intron:1385728-1387367,;	H12_1	3	274	--;--
novel_circ_0000987	NW_017859647.1	13833014	13838537	+	5523	4579	109626448;	intron:13834011-13838433,exon:13833854-13834011,;	H2_3	2	214	--
novel_circ_0000988	NW_017859647.1	15121450	15126601	+	5151	2699	109626087;	intron:15122652-15124261,intron:15124664-15125754,;	H2_3	2	3	--
novel_circ_0000989	NW_017859647.1	15790256	15790977	+	721	721	109626328;	exon:15790256-15790977,;	H8_3,H12_1,H12_3	2,2,2	144,176,79	--
novel_circ_0000990	NW_017859647.1	15803171	15803758	+	587	495	109626328;	exon:15803171-15803327,exon:15803419-15803758,;	HO_1,HO_2,HO_3,H2_1,H2_2,H2_3,H8_1,H8_2,H12_1,H12_2,H12_3	4,11,2,6,2,2,6,10,4,2,3	20,46,13,26,7,20,19,29,48,28,24	--
novel_circ_0000991	NW_017859647.1	15831284	15835875	+	4591	3503	109626328;	intron:15831409-15832282,intron:15832859-15835489,;	HO_2	2	32	--
novel_circ_0000992	NW_017859647.1	1740341	1740494	+	153	153	109626032;	exon:1737175-1741148,;	H12_2	2	4	--
novel_circ_0000993	NW_017859647.1	1869590	1869818	+	228	228	109626362;	exon:1869307-1870377,;	H12_3	2	109	--
novel_circ_0000994	NW_017859647.1	2010252	2011565	-	1313	1313	--	--	H2_3	2	0	--
novel_circ_0000995	NW_017859647.1	2094873	2096933	+	2060	1847	109626170;	intron:2095181-2095491,exon:2094873-2095181,intron:2095617-2096846,;	H2_3,H8_2	2,2	171169	--
novel_circ_0000996	NW_017859647.1	2098325	2100926	+	2601	2220	109626170;	intron:2098398-2100618,;	H2_2	2	154	--
novel_circ_0000997	NW_017859647.1	2181371	2183752	-	2381	1922	109626393;	exon:2183462-2183752,exon:2181371-2181560,intron:2182019-2183462,;	H2_2	3	179	--
novel_circ_0000998	NW_017859647.1	219671	219952	+	281	281	--	--	H8_3	2	0	--
novel_circ_0000999	NW_017859647.1	219671	245425	+	25754	24601	109626026;	intron:242284-245346,intron:231375-238011,intron:219952-226115,intron:226609-230982,intron:238113-242182,intron:226214-226512,;	H8_1	3	661	--
novel_circ_0001000	NW_017859647.1	2262087	2262422	-	335	335	109626251;	exon:2262087-2262422,;	H2_1	2	26	--
novel_circ_0001001	NW_017859647.1	2316801	2321300	-	4499	4163	109626323;	intron:2317217-2321203,exon:2317040-2317217,;	H8_1	3	122	--
novel_circ_0001002	NW_017859647.1	238011	245425	+	7414	7131	109626026;	intron:242284-245346,intron:238113-242182,;	HO_3,H12_3	2,2	189297	--
novel_circ_0001003	NW_017859647.1	2551651	2553995	-	2344	1994	109625927;	exon:2553778-2553995,intron:2551800-2552605,exon:2553501-2553691,intron:2552719-2553501,;	HO_2,HO_3,H2_3,H8_1,H8_2	2,2,2,3,5	91,117,79,75,85	--
novel_circ_0001004	NW_017859647.1	2632019	2634539	-	2520	2287	109626517;	exon:2632252-2632441,intron:2632441-2634317,exon:2634317-2634539,;	H2_1	2	9	--
novel_circ_0001005	NW_017859647.1	2780585	2782575	-	1990	1867	109626354;	intron:2780780-2782452,exon:2780585-2780780,;	H12_1	2	73	--
novel_circ_0001006	NW_017859647.1	291071	295019	-	3948	3571	109625946;	exon:291071-291238,intron:291477-294881,;	H2_1,H2_2,H2_3,H8_2,H12_1,H12_2,H12_3	11,2,2,4,3,2,2	45,27,9,16,35,35,60	--
novel_circ_0001007	NW_017859647.1	291071	298869	-	7798	7798	109625946;	intron:291477-294881,exon:291071-291238,intron:295019-307493,;	H8_3	2	64	--
novel_circ_0001008	NW_017859647.1	2952662	2953982	+	1320	1028	109626318;	intron:2952812-2953840,;	H8_1	2	57	--
novel_circ_0001009	NW_017859647.1	3171389	3171568	+	179	179	--	--	H12_1,H12_2	3,2	0,0	--
novel_circ_0001010	NW_017859647.1	3174787	3175092	-	305	305	--	--	H2_1	2	0	--
novel_circ_0001011	NW_017859647.1	3318720	3326147	-	7427	6990	109625923;	intron:3319053-3326043,;	H2_1	2	86	--
novel_circ_0001012	NW_017859647.1	3326043	3328112	-	2069	2069	109625923;	intron:3326147-3340317,;	H2_3	3	33	--
novel_circ_0001013	NW_017859647.1	3761032	3763011	-	1979	1745	109626379;	intron:3761168-3762913,;	HO_2,H2_1	2,2	20,31	--
novel_circ_0001014	NW_017859647.1	3761032	3763727	-	2695	2376	109626379;	intron:3763011-3763642,intron:3761168-3762913,;	H2_1,H8_2,H12_3	2,3,2	39,38,70	--
novel_circ_0001015	NW_017859647.1	3761032	3767189	-	6157	5838	109626379;	intron:3763011-3763642,intron:3761168-3762913,exon:3766960-3767189,intron:3763727-3766960,;	H2_3	4	90	--
novel_circ_0001016	NW_017859647.1	3766960	3767189	-	229	229	109626379;	exon:3766960-3767189,;	H2_3	2	36	--
novel_circ_0001017	NW_017859647.1	402948	403668	-	720	720	109626491;	exon:403445-403668,intron:403143-403445,exon:402948-403143,;	HO_3,H2_2	2,2	89,62	--
novel_circ_0001018	NW_017859647.1	4042093	4043620	+	1527	1527	--	--	H2_1	2	0	--
novel_circ_0001019	NW_017859647.1	4051930	4053471	+	1541	1541	--	--	HO_1	2	0	--
novel_circ_0001020	NW_017859647.1	4245750	4247842	+	2092	2092	--	--	HO_3,H2_3,H8_2,H12_2	4,2,2,2	0,0,0,0	--
novel_circ_0001021	NW_017859647.1	4364276	4366300	-	2024	1587	109626405;	intron:4364763-4365968,intron:4364381-4364610,exon:4364610-4364763,;	H2_1	2	35	--
novel_circ_0001022	NW_017859647.1	4365968	4366300	-	332	332	--	--	H2_3	2	0	--
novel_circ_0001023	NW_017859647.1	4549722	4550362	+	640	640	109626313;	exon:4549722-4550362,;	H2_1	2	30	--
novel_circ_0001024	NW_017859647.1	5040224	5046485	+	6261	5973	109626286;	intron:5040378-5046351,;	H2_3	2	82	--
novel_circ_0001025	NW_017859647.1	5162331	5162604	+	273	273	109626360;	exon:5160988-5163744,;	H2_1	2	646	--
novel_circ_0001026	NW_017859647.1	5226775	5228587	-	1812	1812	109626386;	intron:5224052-5232455,;	H12_3	2	45	--
novel_circ_0001027	NW_017859647.1	5295497	5296286	-	789	789	--	--	H2_1	2	0	--
novel_circ_0001028	NW_017859647.1	5454220	5455142	+	922	799	109625921;	exon:5454220-5454472,intron:5454472-5455019,;	HO_2,H2_1,H8_2,H12_2	4,2,2,2	16,35,19,14	--
novel_circ_0001029	NW_017859647.1	5502740	5508606	+	5866	5545	109626395;	intron:5502856-5507845,intron:5507902-5508458,;	HO_1,HO_2,HO_3,H2_1,H2_2,H2_3,H8_1,H8_2,H8_3,H12_1,H12_2,H12_3	3,3,11,11,11,5,7,8,12,11,13,11	197,100,88,119,80,73,84,101,81,97,114,148	--
novel_circ_0001030	NW_017859647.1	5507845	5508606	+	761	556	109626395;	intron:5507902-5508458,;	HO_2,H2_2	3,3	23,11	--
novel_circ_0001031	NW_017859647.1	5523632	5524570	+	938	662	109626395;	intron:5523761-5524423,;	H8_1,H8_2	3,4	10,16	--
novel_circ_0001032	NW_017859647.1	5523632	5526925	+	3293	3017	109626395;	exon:5526733-5526925,intron:5523761-5524423,intron:5524570-5526733,;	HO_1,HO_2,HO_3,H2_1,H2_2,H2_3,H8_1,H8_2,H12_1,H12_2,H12_3	6,3,11,7,8,8,10,5,9,6,10	96,61,57,83,35,41,60,75,45,75,96	--
novel_circ_0001033	NW_017859647.1	5523632	5529205	+	5573	5573	109626395;	intron:5523761-5524423,intron:5526925-5537100,exon:5526733-5526925,intron:5524570-5526733,;	H2_1,H2_3	3,5	164103	--
novel_circ_0001034	NW_017859647.1	5537100	5540432	+	3332	3332	109626395;	exon:5540273-5542831,exon:5538153-5538317,intron:5538317-5540273,intron:5537449-5537904,;	H8_1	2	58	--
novel_circ_0001035	NW_017859647.1	5916213	5918028	+	1815	287	109626055;	intron:5916542-5916829,;	H2_3	2	2	--
novel_circ_0001036	NW_017859647.1	5956531	5957509	-	978	890	109626338;	intron:5956619-5957306,exon:5957306-5957509,;	H12_3	2	32	--
novel_circ_0001037	NW_017859647.1	5984667	5990019	-	5352	5253	109626338;	exon:5989865-5990019,intron:5988369-5989865,exon:5984667-5985222,intron:5985222-5988270,;	HO_1,HO_2,HO_3,H2_1,H2_2,H8_3,H12_1,H12_2,H12_3	3,6,7,4,6,6,5,2,12	2.43186e+26	--
novel_circ_0001038	NW_017859647.1	6026438	6034297	-	7859	7627	109626338;	intron:6026557-6034184,;	HO_2,H12_1	2,2	60,73	--
novel_circ_0001039	NW_017859647.1	6449045	6451248	+	2203	2072	109626500;	intron:6449176-6451081,exon:6451081-6451248,;	HO_2,H12_1,H12_2	2,4,2	7,6,12	--
novel_circ_0001040	NW_017859647.1	6463108	6464324	+	1216	1098	109626500;	intron:6463297-6464206,exon:6463108-6463297,;	HO_2	2	13	--
novel_circ_0001041	NW_017859647.1	6463108	6471009	+	7901	7238	109626500;	intron:6464324-6468812,intron:6463297-6464206,intron:6468911-6469720,intron:6469857-6470889,;	H2_2,H8_1	4,3	16,16	--
novel_circ_0001042	NW_017859647.1	6647330	6654006	+	6676	6676	--	--	H2_1	2	0	--
novel_circ_0001043	NW_017859647.1	6652472	6654006	+	1534	1534	--	--	H12_3	2	0	--
novel_circ_0001044	NW_017859647.1	666422	671253	-	4831	4183	109626197;	intron:666701-667155,intron:667250-670046,intron:670190-671123,;	H2_3,H8_1	3,2	111135	--
novel_circ_0001045	NW_017859647.1	672889	674304	-	1415	888	109626197;	intron:673293-674181,;	H8_1	2	13	--
novel_circ_0001046	NW_017859647.1	690055	690498	+	443	350	109626196;	exon:690055-690228,exon:690321-690498,;	HO_3	2	79	--
novel_circ_0001047	NW_017859647.1	7174535	7174940	+	405	405	109626210;	intron:7166400-7192821,;	H12_3	2	7	--
novel_circ_0001048	NW_017859647.1	7179067	7179734	+	667	667	109626210;	intron:7166400-7192821,;	HO_1,HO_2,HO_3,H8_1,H12_1,H12_3	2,3,4,5,4,6	10,16,17,13,19,23	--
novel_circ_0001049	NW_017859647.1	7210570	7210933	+	363	363	109626430;	exon:7209870-7211989,;	H8_2	2	208	--
novel_circ_0001050	NW_017859647.1	7210963	7211164	-	201	201	--	--	HO_2	2	0	--
novel_circ_0001051	NW_017859647.1	7218498	7218804	-	306	306	--	--	H8_2	2	0	--
novel_circ_0001052	NW_017859647.1	7256350	7257003	-	653	653	--	--	H8_1,H12_3	3,3	0,0	--
novel_circ_0001053	NW_017859647.1	7780753	7789453	-	8700	8441	109626221;	intron:7782845-7785898,intron:7782446-7782690,exon:7782690-7782845,exon:7789296-7789453,exon:7785898-7786083,intron:7780883-7782317,intron:7786083-7789296,;	HO_1,HO_3,H2_3,H8_1,H12_1,H12_2	2,2,3,3,3,2	4.73454e+17	--
novel_circ_0001054	NW_017859647.1	7833964	7834129	+	165	165	--	--	H8_3	2	0	--
novel_circ_0001055	NW_017859647.1	7906830	7907250	+	420	420	109626232;	exon:7905306-7907773,;	H2_2	2	327	--
novel_circ_0001056	NW_017859647.1	7938779	7939330	+	551	175	109626272;	exon:7938779-7938954,;	H2_2	2	3	--
novel_circ_0001057	NW_017859647.1	8093016	8100343	+	7327	6842	109626433;	intron:8096676-8099094,intron:8099213-8099588,exon:8100190-8100343,intron:8099834-8100190,exon:8096497-8096676,intron:8093136-8096497,;	HO_3	3	296	--
novel_circ_0001058	NW_017859647.1	8208175	8210256	-	2081	1891	109626299;	exon:8210042-8210256,intron:8208537-8210042,exon:8208175-8208347,;	H8_3	2	9	--
novel_circ_0001059	NW_017859647.1	8210042	8214145	-	4103	3696	109626299;	intron:8210256-8211388,intron:8211488-8214052,;	H2_2	2	23	--
novel_circ_0001060	NW_017859647.1	8311504	8325907	-	14403	14090	109626409;	intron:8311592-8325682,;	H2_2	2	49	--
novel_circ_0001061	NW_017859647.1	85120	95335	-	10215	7098	109626489;	intron:89319-90380,intron:92772-93586,exon:87946-88155,intron:85231-87946,intron:91202-92362,exon:90380-90619,intron:90619-91106,exon:94348-94569,exon:93982-94174,;	H8_1	2	106	--
novel_circ_0001062	NW_017859647.1	8547436	8548232	+	796	796	--	--	HO_1,H12_3	2,2	0,0	--
novel_circ_0001063	NW_017859647.1	862395	862621	-	226	226	109626390;	exon:861672-862684,;	H2_3	2	26	--
novel_circ_0001064	NW_017859647.1	8714832	8716385	-	1553	846	109626455;	intron:8715368-8715676,exon:8716183-8716385,intron:8714931-8715267,;	H2_3	2	11	--
novel_circ_0001065	NW_017859647.1	8736487	8736950	+	463	365	109626471;	exon:8736771-8736950,exon:8736487-8736673,;	HO_1,HO_3,H8_2,H12_1	2,2,3,3	24,25,9,36	--
novel_circ_0001066	NW_017859647.1	8736487	8743509	+	7022	6361	109626471;	exon:8736771-8736950,intron:8736950-8738289,intron:8738657-8739589,intron:8739684-8743409,exon:8736487-8736673,;	H12_1	2	148	--
novel_circ_0001067	NW_017859647.1	8736487	8756810	+	20323	19548	109626471;	exon:8754455-8754638,intron:8736950-8738289,exon:8736771-8736950,intron:8754638-8756696,exon:8736487-8736673,intron:8738657-8739589,intron:8739684-8743409,intron:8743509-8754455,;	H12_1	4	404	--
novel_circ_0001068	NW_017859647.1	8754455	8756810	+	2355	2241	109626471;	intron:8754638-8756696,exon:8754455-8754638,;	H8_2	3	24	--
novel_circ_0001069	NW_017859647.1	9348879	9350922	-	2043	2043	109626236;	intron:9348328-9351061,;	H2_2	2	390	--
novel_circ_0001070	NW_017859647.1	9354152	9354717	-	565	565	--	--	H2_2	2	0	--
novel_circ_0001071	NW_017859648.1	10100186	10105124	-	4938	4517	109626711;	intron:10100425-10104942,;	H8_2	2	31	--
novel_circ_0001072	NW_017859648.1	10393518	10393682	+	164	164	--	--	H2_1	2	0	--
novel_circ_0001073	NW_017859648.1	10410599	10412679	-	2080	2080	109627117;	exon:10411697-10412679,intron:10410794-10411697,exon:10410599-10410794,;	H2_1	2	94	--
novel_circ_0001074	NW_017859648.1	10480189	10480444	-	255	255	109626912;	intron:10479872-10480968,;	HO_2,H2_1,H8_2,H12_2	40,57,28,70	60131120148	--
novel_circ_0001075	NW_017859648.1	10480189	10480835	-	646	646	109626912;	intron:10479872-10480968,;	HO_1,HO_2,HO_3,H2_1,H2_3,H8_1,H8_2,H8_3,H12_1,H12_2,H12_3	44,33,36,59,47,36,32,54,87,75,48	2.75215e+32	--
novel_circ_0001076	NW_017859648.1	10480205	10480984	+	779	779	--	--	HO_1	3	0	--
novel_circ_0001077	NW_017859648.1	10480279	10480667	-	388	388	109626912;	intron:10479872-10480968,;	H8_3	6	37	--
novel_circ_0001078	NW_017859648.1	10480279	10481058	-	779	779	109626912;	intron:10479872-10480968,;	HO_1,HO_2,HO_3,H2_1,H2_2,H2_3,H8_1,H8_2,H8_3,H12_1,H12_2,H12_3	31,9,27,58,33,45,32,35,40,65,48,41	2.06203e+35	--
novel_circ_0001079	NW_017859648.1	10480577	10480835	-	258	258	109626912;	intron:10479872-10480968,;	HO_1,HO_2,HO_3,H2_1,H2_2,H2_3,H8_1,H8_2,H8_3,H12_1,H12_2,H12_3	50,34,38,84,57,41,38,35,64,111,119,62	110,112,120,155,121,102,90,51,134,249,213,130	--
novel_circ_0001080	NW_017859648.1	10480593	10480984	+	391	391	--	--	HO_1,H2_1,H8_1,H12_2	4,2,2,2	0,0,0,0	--
novel_circ_0001081	NW_017859648.1	10480667	10481058	-	391	391	109626912;	intron:10479872-10480968,;	HO_1,HO_2,HO_3,H2_1,H2_3,H8_1,H8_2,H8_3,H12_1,H12_2	3,12,6,9,5,7,7,5,5,11	59,65,50,78,44,65,43,65,75,62	--
novel_circ_0001082	NW_017859648.1	10480968	10481223	-	255	250	109626912;	exon:10480968-10481218,;	HO_1,HO_2,HO_3,H2_1,H2_2,H2_3,H8_1,H8_2,H8_3,H12_1,H12_2,H12_3	125,175,209,217,123,139,114,164,94,238,169,176	10,29,25,24,24,17,29,48,0,90,20,33	--
novel_circ_0001083	NW_017859648.1	10513399	10514334	-	935	414	109626920;	intron:10513507-10513921,;	H12_3	2	9	--
novel_circ_0001084	NW_017859648.1	10646341	10646586	+	245	245	109627146;	exon:10645740-10646652,;	H12_2	2	1501	--
novel_circ_0001085	NW_017859648.1	11402672	11405659	-	2987	1906	109627090;	exon:11404507-11404671,intron:11403183-11403774,intron:11404224-11404507,intron:11404671-11405539,;	HO_1,HO_2,HO_3,H2_1,H2_2,H2_3,H8_1,H8_2,H8_3,H12_1,H12_2,H12_3	6,9,6,10,3,3,7,8,5,5,9,6	138,155,186,179,122,103,89,112,89,153,137,135	--
novel_circ_0001086	NW_017859648.1	11608574	11612321	-	3747	3416	109626977;	intron:11608699-11609016,intron:11609142-11612241,;	HO_1,HO_2,H2_1,H2_3,H8_1,H8_2,H8_3,H12_1,H12_2,H12_3	2,2,5,4,3,3,2,6,2,4	2.76133e+29	--
novel_circ_0001087	NW_017859648.1	11692883	11698926	+	6043	5700	109627143;	intron:11697080-11698739,intron:11692962-11697003,;	H8_1	2	13	--
novel_circ_0001088	NW_017859648.1	117487	122432	-	4945	4712	109626986;	exon:122155-122432,intron:117720-122155,;	H8_2	2	439	--
novel_circ_0001089	NW_017859648.1	117487	123011	-	5524	5524	109626986;	exon:122155-122432,intron:122432-126106,intron:117720-122155,;	HO_3	2	891	--
novel_circ_0001090	NW_017859648.1	11922242	11925417	+	3175	3120	109627142;	intron:11922474-11923286,intron:11923341-11924653,exon:11922242-11922474,exon:11924653-11925417,;	HO_3,H12_1	2,2	761929	--
novel_circ_0001091	NW_017859648.1	12871523	12881177	+	9654	9314	109627012;	intron:12877709-12881071,intron:12871643-12877595,;	HO_3,H2_1,H8_3,H12_1	2,2,2,2	73,79,68,91	--
novel_circ_0001092	NW_017859648.1	12953165	12953680	+	515	515	--	--	H8_1	3	0	--
novel_circ_0001093	NW_017859648.1	13164098	13168269	+	4171	2360	109626874;109626872;	intron:13164417-13164874,exon:13165085-13165504,;intron:13166443-13167927,;	HO_2,H2_1,H2_3,H8_2,H8_3,H12_2	18,6,3,29,7,12	3.10372e+17	--;--
novel_circ_0001094	NW_017859648.1	13164874	13168741	+	3867	2076	109626874;109626872;	exon:13165085-13165504,;intron:13168513-13168686,intron:13166443-13167927,;	HO_2,HO_3,H2_1,H2_2,H8_1,H8_2,H12_1	4,3,2,3,2,12,8	2.93336e+20	--;--
novel_circ_0001095	NW_017859648.1	13165187	13170308	-	5121	5121	--	--	H8_1,H8_2	5,8	0,0	--
novel_circ_0001096	NW_017859648.1	13165280	13170401	+	5121	3691	109626874;109626872;	exon:13165085-13165504,;intron:13166443-13167927,intron:13168741-13169986,intron:13168513-13168686,exon:13170206-13170576,;	H8_2,H12_1,H12_3	3,4,2	391451393	--;--
novel_circ_0001097	NW_017859648.1	13219702	13221996	-	2294	1540	109626884;	exon:13220784-13220946,intron:13219796-13220784,intron:13221484-13221874,;	H8_2,H12_2	2,2	35,27	--
novel_circ_0001098	NW_017859648.1	13267319	13281841	-	14522	14522	109626880;	exon:13267319-13267490,intron:13267490-13292516,;	H8_2	2	100	--
novel_circ_0001099	NW_017859648.1	1336081	1339459	-	3378	2997	109626608;	intron:1338578-1339311,intron:1337150-1338431,exon:1336081-1336338,intron:1336338-1337064,;	H2_3	4	21	--
novel_circ_0001100	NW_017859648.1	13565995	13566310	+	315	315	109627028;	intron:13559864-13653335,;	H2_1	2	6	--
novel_circ_0001101	NW_017859648.1	1364191	1366704	-	2513	2162	109627022;	exon:1366547-1366704,intron:1365837-1366547,intron:1364322-1365439,exon:1365439-1365617,;	HO_2,H2_2,H2_3,H8_3,H12_1,H12_2	2,2,4,2,2,3	33,28,23,29,57,30	--
novel_circ_0001102	NW_017859648.1	13653335	13657304	+	3969	3646	109627028;	intron:13656200-13657217,intron:13653468-13656097,;	HO_2,H2_2,H8_2,H12_1	5,2,2,2	36,32,42,51	--
novel_circ_0001103	NW_017859648.1	1365439	1367486	-	2047	1535	109627022;	exon:1365439-1365617,intron:1365837-1366547,intron:1366704-1367351,;	H8_3	2	34	--
novel_circ_0001104	NW_017859648.1	1390679	1390868	-	189	189	109627134;	exon:1389606-1393076,;	H12_1	2	64	--
novel_circ_0001105	NW_017859648.1	14195413	14197158	+	1745	1745	109627019;	exon:14197002-14197158,exon:14195413-14195610,intron:14195610-14197002,;	HO_2,H8_1,H12_1	2,4,3	60,41,64	--
novel_circ_0001106	NW_017859648.1	14217489	14222555	+	5066	4943	109626941;	intron:14218301-14220290,exon:14217489-14217644,exon:14220290-14222555,intron:14217644-14218178,;	HO_1,HO_2,HO_3,H2_1,H2_2,H2_3,H8_1,H8_2,H8_3,H12_1,H12_2,H12_3	13,30,23,20,6,16,34,28,32,14,14,15	4.29478e+35	--
novel_circ_0001107	NW_017859648.1	14220290	14222555	+	2265	2265	109626941;	exon:14220290-14222555,;	HO_3,H12_1	3,2	481459	--
novel_circ_0001108	NW_017859648.1	14237651	14238811	+	1160	912	109626941;	intron:14237866-14238240,exon:14237651-14237866,intron:14238340-14238663,;	H8_1	2	32	--
novel_circ_0001109	NW_017859648.1	14336674	14337116	+	442	232	109626905;	exon:14336884-14337116,;	H8_3	2	37	--
novel_circ_0001110	NW_017859648.1	14472630	14478532	-	5902	5621	109626587;	intron:14472722-14474243,intron:14474303-14478403,;	H2_1,H12_1	2,3	61101	--
novel_circ_0001111	NW_017859648.1	14523283	14539875	+	16592	16023	109626729;	intron:14525578-14529049,exon:14525420-14525578,intron:14529111-14533092,intron:14523603-14525420,intron:14533171-14539767,;	H12_1	2	168	--
novel_circ_0001112	NW_017859648.1	1469671	1471283	+	1612	1294	109626778;	intron:1469789-1471083,;	H2_1	2	1	--
novel_circ_0001113	NW_017859648.1	14934967	14938055	+	3088	2045	109627036;	intron:14936640-14937328,exon:14937328-14937736,exon:14934967-14935256,exon:14935980-14936640,;	H2_3,H8_3	3,2	28,9	--
novel_circ_0001114	NW_017859648.1	1495223	1497943	+	2720	2535	109627063;	intron:1496914-1497077,intron:1495395-1496866,intron:1497168-1497897,exon:1495223-1495395,;	H2_1,H2_2,H2_3,H8_2,H12_1	4,2,3,2,4	125,70,78,56,88	--
novel_circ_0001115	NW_017859648.1	1495223	1512796	+	17573	15414	109627063;	intron:1510621-1511507,intron:1503713-1504844,exon:1503557-1503713,intron:1497168-1497897,intron:1505576-1506100,intron:1510191-1510511,intron:1509477-1510085,intron:1496914-1497077,intron:1501949-1503305,intron:1495395-1496866,intron:1497943-1501895,exon:1495223-1495395,exon:1512616-1512796,intron:1511841-1512616,intron:1506221-1509212,;	H12_1	2	413	--
novel_circ_0001116	NW_017859648.1	14957092	14957573	+	481	194	109627036;	exon:14957092-14957286,;	H2_2,H8_1,H12_1,H12_3	2,2,2,3	1,1,2,2	--
novel_circ_0001117	NW_017859648.1	14984757	14985418	+	661	493	109627036;	intron:14984912-14985250,exon:14984757-14984912,;	H2_1,H12_3	3,2	1,7	--
novel_circ_0001118	NW_017859648.1	1506100	1510621	+	4521	3919	109627063;	intron:1506221-1509212,intron:1509477-1510085,intron:1510191-1510511,;	H2_2,H8_1,H8_2,H12_1	2,3,3,5	74,47,56,85	--
novel_circ_0001119	NW_017859648.1	15278935	15279410	+	475	475	109626732;	exon:15278935-15279410,;	H12_3	2	199	--
novel_circ_0001120	NW_017859648.1	15278935	15285801	+	6866	6769	109626732;	intron:15279410-15283296,exon:15278935-15279410,intron:15283331-15285739,;	H2_1	2	197	--
novel_circ_0001121	NW_017859648.1	15425153	15426070	-	917	917	--	--	H12_1	3	0	--
novel_circ_0001122	NW_017859648.1	15426587	15426779	+	192	192	--	--	HO_1	2	0	--
novel_circ_0001123	NW_017859648.1	1758774	1759643	+	869	869	109626628;	exon:1759116-1762136,exon:1758774-1758977,;	H2_1	2	211	--
novel_circ_0001124	NW_017859648.1	1866479	1868830	+	2351	1838	109626681;	exon:1868650-1868830,exon:1868392-1868578,intron:1866559-1867154,intron:1867515-1868392,;	H12_3	2	12	--
novel_circ_0001125	NW_017859648.1	1887137	1887354	+	217	217	109626681;	exon:1886858-1888008,;	H8_3	2	6	--
novel_circ_0001126	NW_017859648.1	1944631	1947282	+	2651	2651	--	--	H2_3	2	0	--
novel_circ_0001127	NW_017859648.1	1978775	1981595	+	2820	2458	109627002;	intron:1979416-1980674,exon:1980674-1980875,exon:1978775-1979416,intron:1980875-1981233,;	HO_2	2	7	--
novel_circ_0001128	NW_017859648.1	205302	207014	+	1712	627	109626668;	intron:205876-206503,;	HO_2,HO_3,H8_1,H8_2,H8_3	2,2,2,2,2	4,3,0,3,1	--
novel_circ_0001129	NW_017859648.1	2213214	2214772	+	1558	978	109626684;	exon:2214021-2214330,intron:2213352-2214021,;	HO_2,HO_3,H2_1,H2_3,H8_1,H8_2,H12_1,H12_3	4,10,4,5,2,4,3,9	9,10,21,9,6,2,11,16	--
novel_circ_0001130	NW_017859648.1	2213214	2217892	+	4678	3049	109626684;	intron:2213352-2214021,intron:2214776-2216847,exon:2214021-2214330,;	HO_2	3	18	--
novel_circ_0001131	NW_017859648.1	2309629	2309808	-	179	179	--	--	H8_2	2	0	--
novel_circ_0001132	NW_017859648.1	243559	260196	+	16637	14578	109626673;	exon:244939-245140,exon:253637-253827,intron:256662-257021,intron:244089-244939,intron:250307-251503,intron:243712-243915,intron:246791-249844,intron:257225-259193,intron:245411-246341,exon:259474-259650,intron:251691-253637,exon:251503-251691,exon:257021-257225,exon:243915-244089,intron:253827-256304,exon:249844-250307,;	H2_2	3	209	--
novel_circ_0001133	NW_017859648.1	3034153	3037227	+	3074	2923	109626742;	exon:3034153-3034324,exon:3036922-3037076,intron:3034324-3036922,;	HO_3	2	457	--
novel_circ_0001134	NW_017859648.1	3036922	3037227	+	305	154	109626742;	exon:3036922-3037076,;	H2_1,H2_2	2,2	23,22	--
novel_circ_0001135	NW_017859648.1	3176978	3178095	-	1117	436	109627077;	intron:3177464-3177900,;	H8_1	2	3	--
novel_circ_0001136	NW_017859648.1	3520853	3527183	-	6330	6330	109627161;	intron:3525797-3529749,intron:3523706-3525018,intron:3521000-3521536,intron:3525075-3525417,intron:3521663-3523506,;	H2_1	3	17	--
novel_circ_0001137	NW_017859648.1	356617	371207	-	14590	13881	109626674;	intron:358751-361948,exon:356617-356790,exon:367459-367625,intron:357054-358677,intron:362017-362291,intron:367625-371087,intron:363331-367459,intron:362373-363231,;	H2_3	2	223	--
novel_circ_0001138	NW_017859648.1	367459	371207	-	3748	3628	109626674;	intron:367625-371087,exon:367459-367625,;	HO_3	4	30	--
novel_circ_0001139	NW_017859648.1	3706781	3708597	-	1816	598	109626687;	intron:3707097-3707695,;	H2_2	2	9	--
novel_circ_0001140	NW_017859648.1	3811936	3813349	+	1413	1160	109626600;	intron:3812065-3813225,;	H2_1	2	4	--
novel_circ_0001141	NW_017859648.1	404125	409169	+	5044	4462	109627049;	intron:407613-408805,intron:404245-407515,;	H8_2	2	112	--
novel_circ_0001142	NW_017859648.1	4082310	4086167	+	3857	3192	109626956;	intron:4083931-4084226,intron:4082458-4082928,intron:4083046-4083771,exon:4084758-4084921,exon:4083771-4083931,intron:4084340-4084559,intron:4084921-4086081,;	HO_2	3	35	--
novel_circ_0001143	NW_017859648.1	424575	425815	+	1240	936	109627049;	intron:424787-425511,exon:424575-424787,;	HO_2	3	49	--
novel_circ_0001144	NW_017859648.1	4263148	4265149	+	2001	1875	109626908;	exon:4263148-4263325,intron:4263325-4265023,;	HO_1	2	21	--
novel_circ_0001145	NW_017859648.1	4295673	4295841	+	168	168	109626908;	exon:4295236-4296008,;	H8_2	2	24	--
novel_circ_0001146	NW_017859648.1	4443293	4449195	-	5902	5579	109626972;	intron:4443441-4448446,intron:4448550-4449124,;	H12_2	2	115	--
novel_circ_0001147	NW_017859648.1	4649019	4651502	-	2483	2174	109627156;	exon:4651302-4651502,exon:4651050-4651222,intron:4649164-4650792,exon:4650792-4650966,;	H8_3	2	39	--
novel_circ_0001148	NW_017859648.1	502202	502622	+	420	236	109626675;	exon:502386-502622,;	H2_3,H8_2	2,2	166150	--
novel_circ_0001149	NW_017859648.1	502202	511411	+	9209	7580	109626675;	intron:502622-504415,exon:506128-506311,intron:508078-508335,intron:509601-509931,intron:504585-505954,intron:508420-509265,intron:506516-508010,intron:510398-511061,exon:504415-504585,exon:502386-502622,exon:510158-510398,;	HO_3,H2_2,H8_1,H8_2,H12_1	3,2,2,3,3	1.28082e+16	--
novel_circ_0001150	NW_017859648.1	506128	510398	+	4270	3349	109626675;	intron:506516-508010,exon:510158-510398,exon:506128-506311,intron:508078-508335,intron:508420-509265,intron:509601-509931,;	H8_3	2	483	--
novel_circ_0001151	NW_017859648.1	5157684	5160097	-	2413	2332	109627130;	exon:5159897-5160097,intron:5157765-5159897,;	HO_1,H2_3	2,2	27,17	--
novel_circ_0001152	NW_017859648.1	519711	521277	+	1566	1475	109626675;	exon:519711-519910,intron:519910-521186,;	HO_2,H8_1	6,3	131,99	--
novel_circ_0001153	NW_017859648.1	533913	542148	+	8235	6364	109626675;	intron:536406-538671,intron:541119-542007,intron:534159-535671,intron:539054-540753,;	H2_1	2	762	--
novel_circ_0001154	NW_017859648.1	538671	541119	+	2448	1699	109626675;	intron:539054-540753,;	H8_1	2	104	--
novel_circ_0001155	NW_017859648.1	5642806	5644530	-	1724	1549	109626661;	intron:5642889-5644438,;	HO_1	2	32	--
novel_circ_0001156	NW_017859648.1	5642806	5646857	-	4051	3748	109626661;	intron:5644530-5646729,intron:5642889-5644438,;	H12_1	2	109	--
novel_circ_0001157	NW_017859648.1	56595	68814	-	12219	12219	109626985;	intron:56743-63080,intron:63254-71482,exon:63080-63254,;	H12_3	2	2120	--
novel_circ_0001158	NW_017859648.1	6165903	6169532	+	3629	3541	109626877;	intron:6166103-6169444,exon:6165903-6166103,;	H2_3	3	2	--
novel_circ_0001159	NW_017859648.1	6357757	6358366	-	609	386	109626988;	exon:6357757-6357915,exon:6358138-6358366,;	HO_2,H2_2,H2_3,H8_1,H8_2,H8_3,H12_1	4,2,3,4,2,2,2	36,35,25,36,25,62,63	--
novel_circ_0001160	NW_017859648.1	6372740	6374019	+	1279	890	109627095;	exon:6373614-6373769,intron:6372879-6373614,;	H2_3	3	11	--
novel_circ_0001161	NW_017859648.1	6555197	6557765	+	2568	2568	109626660;	intron:6556903-6557490,exon:6557490-6560875,;	H12_1	2	7	--
novel_circ_0001162	NW_017859648.1	6575255	6575407	-	152	152	109626906;	exon:6575182-6575582,;	H12_3	2	2	--
novel_circ_0001163	NW_017859648.1	6608279	6610050	+	1771	1330	109627035;	intron:6608452-6609609,exon:6608279-6608452,;	HO_3,H2_1,H2_3,H12_1	2,3,2,2	30,35,9,32	--
novel_circ_0001164	NW_017859648.1	6651853	6652390	+	537	537	--	--	H8_3	2	0	--
novel_circ_0001165	NW_017859648.1	6709490	6710093	+	603	603	109626754;	exon:6708703-6710648,;	H8_3	2	123	--
novel_circ_0001166	NW_017859648.1	6739765	6743717	+	3952	2536	109626894;	intron:6741529-6742365,intron:6743128-6743630,intron:6739907-6740562,intron:6740904-6741447,;	H2_2	2	158	--
novel_circ_0001167	NW_017859648.1	6746614	6747066	+	452	368	109626894;	exon:6746891-6747066,exon:6746614-6746807,;	HO_1,HO_2,H8_1,H12_1,H12_3	2,6,2,5,3	131145122253217	--
novel_circ_0001168	NW_017859648.1	6754033	6756837	+	2804	2804	--	--	H12_1	6	0	--
novel_circ_0001169	NW_017859648.1	6785792	6787014	+	1222	790	109627106;	exon:6786862-6787014,intron:6785867-6786298,intron:6786373-6786580,;	HO_3,H2_1	2,2	13,33	--
novel_circ_0001170	NW_017859648.1	6812529	6812698	-	169	169	109627060;	intron:6810296-6815971,;	HO_2	2	1	--
novel_circ_0001171	NW_017859648.1	71482	73489	-	2007	2007	109626985;	intron:71575-72053,intron:72124-75077,;	HO_2	3	159	--
novel_circ_0001172	NW_017859648.1	7297923	7300372	+	2449	2361	109627073;	intron:7298011-7300118,exon:7300118-7300372,;	H8_2	2	59	--
novel_circ_0001173	NW_017859648.1	7422103	7427148	-	5045	5045	109626607;	intron:7422332-7427473,exon:7422103-7422332,;	H8_1	2	113	--
novel_circ_0001174	NW_017859648.1	7427473	7427852	-	379	379	--	--	HO_2,H2_1,H2_2,H2_3,H8_1,H8_2,H8_3,H12_1,H12_2	4,5,5,2,5,3,3,6,8	0,0,0,0,0,0,0,0,0	--
novel_circ_0001175	NW_017859648.1	7489823	7496597	+	6774	4995	109626923;	intron:7492938-7493792,intron:7490619-7491279,intron:7493920-7494888,intron:7496215-7496449,intron:7491577-7492609,intron:7492678-7492856,intron:7489900-7490507,intron:7495000-7495462,;	H12_1,H12_3	2,2	151232	--
novel_circ_0001176	NW_017859648.1	8105259	8107801	+	2542	1344	109627172;	exon:8105840-8105990,intron:8105224-8105840,intron:8106702-8107080,exon:8107601-8107801,;	H8_2	2	137	--
novel_circ_0001177	NW_017859648.1	8196374	8198536	-	2162	2024	109626705;	intron:8197786-8198398,exon:8196374-8197786,;	HO_2,HO_3,H8_2,H12_3	3,3,2,4	136120126154	--
novel_circ_0001178	NW_017859648.1	8313118	8315378	+	2260	2260	109626990;	intron:8313262-8316071,;	HO_3,H2_1,H2_2,H2_3,H8_1,H8_2,H8_3,H12_3	3,3,8,2,4,2,2,3	1.46197e+23	--
novel_circ_0001179	NW_017859648.1	8320129	8322910	+	2781	2214	109626990;	intron:8321309-8322555,exon:8320524-8320707,intron:8320232-8320524,intron:8320707-8321200,;	H2_3	2	52	--
novel_circ_0001180	NW_017859648.1	8320129	8325399	+	5270	4456	109626990;	exon:8324809-8325232,intron:8322910-8324558,exon:8320524-8320707,intron:8320232-8320524,intron:8320707-8321200,intron:8321309-8322555,exon:8324558-8324729,;	H2_3	2	212	--
novel_circ_0001181	NW_017859648.1	8356748	8358763	+	2015	1500	109626865;	exon:8356748-8356960,intron:8357127-8358415,;	H8_3	2	6	--
novel_circ_0001182	NW_017859648.1	8571696	8572222	-	526	487	109626948;	intron:8571855-8572183,exon:8571696-8571855,;	HO_1,HO_2,H8_2,H8_3,H12_1	2,6,3,7,2	146152141526114	--
novel_circ_0001183	NW_017859648.1	8571696	8572276	-	580	487	109626948;	exon:8571696-8571855,intron:8571855-8572183,;	H8_3	3	526	--
novel_circ_0001184	NW_017859648.1	8571696	8576589	-	4893	3884	109626948;	exon:8574736-8574960,intron:8572320-8572672,intron:8574960-8575136,intron:8571855-8572183,intron:8573830-8574493,exon:8576175-8576367,intron:8575571-8576175,exon:8571696-8571855,intron:8573088-8573731,exon:8575136-8575306,intron:8575306-8575473,exon:8572672-8572878,;	H2_1,H8_3	2,7	7329738	--
novel_circ_0001185	NW_017859648.1	8575166	8575552	+	386	386	--	--	HO_1	2	0	--
novel_circ_0001186	NW_017859648.1	8576427	8576841	+	414	414	--	--	H8_2	2	0	--
novel_circ_0001187	NW_017859648.1	8758417	8759241	-	824	824	--	--	HO_1,H2_2,H2_3,H8_1,H8_2,H8_3,H12_3	2,3,3,2,3,4,3	0,0,0,0,0,0,0	--
novel_circ_0001188	NW_017859648.1	9027776	9035813	+	8037	6823	109627166;	intron:9029162-9029826,exon:9034706-9034869,exon:9033334-9033576,intron:9029984-9031432,intron:9028010-9028942,exon:9031681-9031857,exon:9027644-9028010,exon:9029826-9029984,intron:9031857-9033129,exon:9033723-9033907,exon:9034014-9034216,exon:9028942-9029162,intron:9034869-9035665,;	H12_2	2	233	--
novel_circ_0001189	NW_017859648.1	9104602	9106435	+	1833	1833	109626656;	exon:9106259-9106435,exon:9104602-9104838,exon:9105693-9105849,intron:9105849-9106259,intron:9104838-9105693,;	H8_1	2	38	--
novel_circ_0001190	NW_017859648.1	9145824	9148347	-	2523	2376	109626992;	intron:9146034-9148197,exon:9145824-9146037,;	H2_2	2	99	--
novel_circ_0001191	NW_017859648.1	9187560	9188214	-	654	250	109626883;	intron:9187855-9188105,;	HO_2	2	4	--
novel_circ_0001192	NW_017859648.1	9212943	9213155	-	212	212	109626708;	exon:9212943-9213155,;	H8_1	2	15	--
novel_circ_0001193	NW_017859648.1	9273908	9275589	-	1681	1074	109626815;	intron:9274290-9275364,;	H2_1	2	5	--
novel_circ_0001194	NW_017859648.1	9304964	9305120	+	156	156	109627154;	exon:9304400-9305819,;	H8_2	2	60	--
novel_circ_0001195	NW_017859648.1	9470440	9470620	+	180	180	109626916;	intron:9469074-9477994,;	H12_2	2	40	--
novel_circ_0001196	NW_017859648.1	9477994	9483932	+	5938	5767	109626916;	exon:9483759-9483932,intron:9481007-9483759,intron:9478088-9480930,;	HO_2,H12_1,H12_2	2,2,2	110128151	--
novel_circ_0001197	NW_017859648.1	9483759	9488499	+	4740	4740	109626916;	intron:9483932-9488298,exon:9483759-9483932,exon:9488298-9488499,;	H2_3	2	119	--
novel_circ_0001198	NW_017859648.1	9497011	9498419	+	1408	1408	--	--	H2_1	2	0	--
novel_circ_0001199	NW_017859648.1	9497775	9498045	+	270	270	--	--	HO_2	2	0	--
novel_circ_0001200	NW_017859649.1	10083491	10083729	+	238	238	109627551;	exon:10083491-10083729,;	HO_2,HO_3	2,2	138150	--
novel_circ_0001201	NW_017859649.1	10095614	10098672	+	3058	2838	109627551;	intron:10095753-10096466,intron:10096618-10098591,exon:10096466-10096618,;	HO_3,H2_3,H8_1,H8_2	2,3,3,2	39,48,41,24	--
novel_circ_0001202	NW_017859649.1	10095614	10107153	+	11539	11076	109627551;	intron:10096618-10098591,exon:10106976-10107153,intron:10095753-10096466,intron:10103868-10104901,intron:10098672-10103718,intron:10105723-10106976,exon:10103718-10103868,exon:10096466-10096618,intron:10105045-10105624,;	HO_2	2	257	--
novel_circ_0001203	NW_017859649.1	10119578	10119786	+	208	208	109627551;	exon:10118043-10121004,;	H12_3	2	128	--
novel_circ_0001204	NW_017859649.1	10349182	10349396	-	214	214	--	--	H2_1	2	0	--
novel_circ_0001205	NW_017859649.1	10442932	10443622	-	690	230	109627624;	intron:10443068-10443298,;	H12_1,H12_3	2,3	2,1	--
novel_circ_0001206	NW_017859649.1	10530849	10531578	-	729	729	--	--	H8_1	2	0	--
novel_circ_0001207	NW_017859649.1	10699063	10699484	-	421	182	109627659;	intron:10699171-10699353,;	HO_2,HO_3,H2_2,H2_3,H8_1,H8_3,H12_2,H12_3	2,2,5,3,2,2,2,3	1,0,0,0,0,0,0,1	--
novel_circ_0001208	NW_017859649.1	10732005	10742267	-	10262	1720	109627725;109627346;	exon:10732005-10732429,intron:10731209-10732333,;exon:10742039-10742211,;	H2_3	4	34	--;--
novel_circ_0001209	NW_017859649.1	10732249	10743520	+	11271	5602	109627344;	exon:10739535-10739741,intron:10738592-10739535,exon:10737908-10738106,intron:10739741-10739973,exon:10739973-10740152,intron:10735307-10735705,exon:10740729-10740939,exon:10741172-10742267,intron:10735767-10737908,;	HO_3	7	93	--
novel_circ_0001210	NW_017859649.1	10732312	10743583	+	11271	2870	109627344;	intron:10738592-10739535,intron:10739741-10739973,exon:10741172-10742267,exon:10740729-10740939,intron:10740152-10740341,exon:10738252-10738453,;	H8_1	7	69	--
novel_circ_0001211	NW_017859649.1	10732333	10743604	-	11271	4134	109627346;	intron:10742211-10746345,;	H8_1	7	35	--
novel_circ_0001212	NW_017859649.1	11278159	11282566	+	4407	4289	109627254;	exon:11278159-11278329,intron:11278329-11282448,;	HO_3	2	59	--
novel_circ_0001213	NW_017859649.1	11278159	11288753	+	10594	10104	109627254;	exon:11278159-11278329,intron:11285474-11288216,intron:11278329-11282448,intron:11282566-11285333,intron:11288357-11288663,;	HO_1,HO_3	2,2	219127	--
novel_circ_0001214	NW_017859649.1	11282448	11288753	+	6305	5815	109627254;	intron:11288357-11288663,intron:11282566-11285333,intron:11285474-11288216,;	H8_2	2	65	--
novel_circ_0001215	NW_017859649.1	11420106	11420302	+	196	196	--	--	H2_1	3	0	--
novel_circ_0001216	NW_017859649.1	11539717	11540621	+	904	756	109627672;	exon:11540437-11540621,intron:11539865-11540437,;	H2_2	2	9	--
novel_circ_0001217	NW_017859649.1	11652080	11653155	-	1075	886	109627602;	intron:11652188-11653074,;	H12_3	2	28	--
novel_circ_0001218	NW_017859649.1	11678895	11680461	-	1566	1337	109627602;	intron:11679947-11680304,exon:11680304-11680461,intron:11678989-11679812,;	HO_1,H2_3,H8_1,H8_2,H12_1,H12_2	2,4,2,4,7,4	45,12,17,28,38,41	--
novel_circ_0001219	NW_017859649.1	11692397	11692604	-	207	207	109627602;	intron:11680461-11692825,;	H12_2	3	2	--
novel_circ_0001220	NW_017859649.1	11783426	11786229	+	2803	1931	109627690;	intron:11784598-11784844,intron:11784076-11784285,exon:11785776-11785983,intron:11783540-11784019,intron:11784986-11785776,;	HO_2	2	33	--
novel_circ_0001221	NW_017859649.1	11821249	11821963	+	714	600	109627548;	intron:11821363-11821801,exon:11821801-11821963,;	H8_1	2	5	--
novel_circ_0001222	NW_017859649.1	12075038	12075600	+	562	562	109627394;	exon:12074342-12076989,;	H12_3	3	93	--
novel_circ_0001223	NW_017859649.1	12202604	12207181	-	4577	4577	109627586;	exon:12202448-12202790,intron:12202790-12206949,exon:12206949-12207181,;	HO_1,H2_1	2,2	469718	--
novel_circ_0001224	NW_017859649.1	12321369	12323407	-	2038	1703	109627617;	intron:12321473-12321870,intron:12321981-12323287,;	HO_3,H12_2	2,4	29,22	--
novel_circ_0001225	NW_017859649.1	12385144	12390531	-	5387	3779	109627519;	intron:12388189-12389963,intron:12385653-12386316,intron:12387269-12388075,intron:12390030-12390386,exon:12386596-12386776,;	HO_3,H2_1,H8_1,H8_2,H12_1,H12_2	4,4,4,2,5,2	86,74,50,49,79,64	--
novel_circ_0001226	NW_017859649.1	12480122	12481023	-	901	689	109627354;	exon:12480334-12481023,;	HO_3,H8_2	2,2	133,81	--
novel_circ_0001227	NW_017859649.1	12523298	12523587	+	289	151	109627416;	exon:12523436-12523587,;	H12_1	2	178	--
novel_circ_0001228	NW_017859649.1	12523723	12523885	+	162	162	109627416;	exon:12523669-12523901,;	HO_2,HO_3,H2_1,H2_2,H2_3,H8_1,H8_3,H12_1,H12_2,H12_3	3,6,12,3,3,4,4,8,5,3	101,198,164,117,121,158,86,171,217,40	--
novel_circ_0001229	NW_017859649.1	125384	130043	+	4659	4380	109627302;	intron:129440-129944,intron:125490-129366,;	HO_1,HO_2,H2_1,H2_3,H8_1,H8_2,H8_3,H12_1,H12_3	2,2,5,3,2,4,6,7,6	93,78,77,47,80,78,85,122,127	--
novel_circ_0001230	NW_017859649.1	12847672	12849628	-	1956	1836	109627692;	intron:12849147-12849575,exon:12847672-12847845,intron:12847845-12849080,;	H8_1	2	87	--
novel_circ_0001231	NW_017859649.1	13147513	13148071	+	558	558	--	--	H8_1	2	0	--
novel_circ_0001232	NW_017859649.1	13241693	13242599	+	906	906	109627285;	intron:13241729-13242363,exon:13242363-13243749,;	H12_1	2	1690	--
novel_circ_0001233	NW_017859649.1	13242363	13242583	+	220	220	109627285;	exon:13242363-13243749,;	HO_1,HO_2,HO_3,H2_1,H2_2,H2_3,H8_1,H8_2,H8_3,H12_1,H12_2,H12_3	3,2,6,13,4,8,3,5,6,4,6,7	1.16689e+40	--
novel_circ_0001234	NW_017859649.1	13242931	13243175	-	244	244	--	--	H2_3	2	0	--
novel_circ_0001235	NW_017859649.1	13307073	13311654	+	4581	3917	109627595;	exon:13307073-13307259,intron:13307259-13310990,;	HO_1,HO_3,H2_1,H2_3,H8_1,H8_2,H12_2,H12_3	2,5,2,4,2,2,5,2	145,190,166,106,98,144,156,164	--
novel_circ_0001236	NW_017859649.1	13310990	13311654	+	664	664	--	--	H8_1	2	0	--
novel_circ_0001237	NW_017859649.1	13318712	13319143	+	431	238	109627595;	intron:13318808-13319046,;	HO_1	3	4	--
novel_circ_0001238	NW_017859649.1	13322771	13323374	+	603	603	109627595;	exon:13322304-13324317,;	H8_1	2	321	--
novel_circ_0001239	NW_017859649.1	13482289	13483038	-	749	600	109627248;	exon:13482813-13483038,intron:13482438-13482813,;	H2_1,H8_2,H12_3	5,3,2	1,2,4	--
novel_circ_0001240	NW_017859649.1	13482289	13489444	-	7155	7155	109627248;	exon:13482813-13483038,intron:13483038-13519826,;	H8_1	2	27	--
novel_circ_0001241	NW_017859649.1	13525579	13527516	-	1937	1937	109627724;	intron:13525733-13529244,;	H12_3	3	36	--
novel_circ_0001242	NW_017859649.1	13646502	13648608	-	2106	1450	109627657;	intron:13646640-13647155,intron:13647898-13648508,intron:13647237-13647562,;	HO_2,HO_3,H2_3,H8_1,H8_2,H8_3,H12_1,H12_2,H12_3	3,2,2,10,3,10,6,4,3	18,20,12,12,14,26,27,25,18	--
novel_circ_0001243	NW_017859649.1	13653398	13654450	-	1052	1052	109627657;	exon:13653398-13653584,intron:13653584-13654205,exon:13654205-13654450,;	H12_1	2	53	--
novel_circ_0001244	NW_017859649.1	13765819	13781613	+	15794	15677	109627627;	intron:13765936-13781424,exon:13781424-13781613,;	H8_1	2	38	--
novel_circ_0001245	NW_017859649.1	13915482	13916014	+	532	532	109627575;	exon:13915482-13916014,;	HO_1,HO_2,HO_3,H2_1,H2_2,H2_3,H8_1,H8_2,H8_3,H12_1,H12_2,H12_3	15,30,31,45,30,26,28,49,17,34,17,32	3.73272e+35	--
novel_circ_0001246	NW_017859649.1	13976645	13979003	+	2358	2358	109627575;	intron:13975087-13982812,;	H12_3	4	61	--
novel_circ_0001247	NW_017859649.1	14113202	14113355	+	153	153	--	--	HO_3,H12_2	2,2	0,0	--
novel_circ_0001248	NW_017859649.1	1423476	1429117	-	5641	5641	109627375;	exon:1423476-1423667,intron:1423667-1428873,exon:1428873-1429117,;	HO_3	2	24	--
novel_circ_0001249	NW_017859649.1	145502	145743	-	241	241	109627303;	exon:145460-145768,;	HO_2	4	14	--
novel_circ_0001250	NW_017859649.1	14568427	14571252	+	2825	2552	109627594;	exon:14568427-14568634,exon:14570284-14570455,intron:14568634-14570287,intron:14570455-14570976,;	HO_1,H2_1,H2_2,H2_3,H8_1,H12_1,H12_2	2,2,2,2,2,2,2	73,83,62,40,48,63,59	--
novel_circ_0001251	NW_017859649.1	14575067	14576223	+	1156	490	109627594;	intron:14575588-14576078,;	H2_1,H2_3,H8_1	2,3,3	6,1,1	--
novel_circ_0001252	NW_017859649.1	1517493	1517772	+	279	279	109627363;	exon:1517283-1517772,;	H12_3	2	39	--
novel_circ_0001253	NW_017859649.1	152906	153075	-	169	169	--	--	HO_1	3	0	--
novel_circ_0001254	NW_017859649.1	158485	161009	-	2524	2190	109627303;	intron:159935-160903,exon:159271-159532,exon:159671-159935,intron:158574-159271,;	HO_2	3	60	--
novel_circ_0001255	NW_017859649.1	1766310	1766650	-	340	154	109627378;	exon:1766496-1766650,;	H8_1,H12_1	2,2	3,5	--
novel_circ_0001256	NW_017859649.1	1775520	1776266	-	746	746	--	--	H2_1,H2_3	2,4	0,0	--
novel_circ_0001257	NW_017859649.1	1775935	1776266	-	331	331	--	--	H8_2	2	0	--
novel_circ_0001258	NW_017859649.1	1815109	1816244	-	1135	712	109627364;	intron:1815193-1815905,;	HO_2,HO_3,H2_1,H2_3,H8_1,H8_3,H12_2,H12_3	4,2,3,3,2,3,3,4	7,9,5,6,1,6,4,11	--
novel_circ_0001259	NW_017859649.1	188391	188567	+	176	176	--	--	H12_2	2	0	--
novel_circ_0001260	NW_017859649.1	1937396	1937793	-	397	397	109627368;	exon:1934253-1938292,;	H8_2	2	34	--
novel_circ_0001261	NW_017859649.1	1950237	1950493	-	256	256	109627368;	exon:1949901-1950788,;	H12_1	2	7	--
novel_circ_0001262	NW_017859649.1	2879916	2881303	+	1387	1387	109627205;	exon:2880981-2881303,intron:2880167-2880981,exon:2879916-2880167,;	H2_1,H2_2,H12_1	3,2,4	30,19,33	--
novel_circ_0001263	NW_017859649.1	2894865	2895160	-	295	295	--	--	HO_3	2	0	--
novel_circ_0001264	NW_017859649.1	2932071	2949590	-	17519	17192	109627643;	intron:2932155-2936030,intron:2936144-2949461,;	H12_3	2	264	--
novel_circ_0001265	NW_017859649.1	3039763	3041843	+	2080	1950	109627579;	exon:3039763-3039943,intron:3039943-3041713,;	H2_2,H2_3,H8_2	2,3,3	49,65,45	--
novel_circ_0001266	NW_017859649.1	3174666	3175195	+	529	226	109627705;	exon:3174666-3174892,;	H12_3	3	7	--
novel_circ_0001267	NW_017859649.1	31897	32154	-	257	257	109627646;	exon:31757-32371,;	H8_2	2	596	--
novel_circ_0001268	NW_017859649.1	3316305	3318799	-	2494	2039	109627573;	intron:3316662-3318701,;	H8_1,H12_1	2,3	35,35	--
novel_circ_0001269	NW_017859649.1	3439580	3450386	-	10806	10404	109627469;	exon:3442816-3443037,intron:3443037-3443876,intron:3444002-3446056,intron:3449399-3450303,exon:3449245-3449399,intron:3439994-3442816,exon:3446056-3446329,exon:3439773-3439994,intron:3446329-3449245,;	H12_3	2	838	--
novel_circ_0001270	NW_017859649.1	3505293	3507114	+	1821	1821	109627590;	exon:3505293-3505592,exon:3506206-3507114,intron:3505592-3506206,;	HO_1,HO_2,HO_3,H2_1,H2_2,H2_3,H8_1,H8_2,H8_3,H12_1,H12_2,H12_3	9,11,11,26,20,17,17,21,7,14,17,20	129,137,98,245,141,157,135,151,81,195,170,246	--
novel_circ_0001271	NW_017859649.1	3523942	3528299	+	4357	4357	109627590;	intron:3527078-3527912,intron:3520023-3526971,;	H2_2	2	28	--
novel_circ_0001272	NW_017859649.1	3526971	3528299	+	1328	995	109627590;	intron:3527078-3527912,exon:3528138-3528299,;	H8_1,H12_1	2,3	4,6	--
novel_circ_0001273	NW_017859649.1	3687892	3688196	-	304	304	109627593;	exon:3687711-3689251,;	H12_2	2	2410	--
novel_circ_0001274	NW_017859649.1	3829137	3830901	-	1764	1458	109627313;	intron:3829284-3830742,;	HO_1,HO_2	2,2	26,11	--
novel_circ_0001275	NW_017859649.1	3972824	3990772	-	17948	17293	109627451;	exon:3990600-3990772,intron:3983622-3986317,intron:3973191-3978806,intron:3986452-3990600,intron:3978919-3983582,;	H2_3,H8_2,H12_1,H12_2,H12_3	2,3,2,2,3	89142168158252	--
novel_circ_0001276	NW_017859649.1	3978806	3990772	-	11966	11678	109627451;	intron:3983622-3986317,exon:3990600-3990772,intron:3986452-3990600,intron:3978919-3983582,;	H12_3	3	190	--
novel_circ_0001277	NW_017859649.1	3986317	3990772	-	4455	4320	109627451;	exon:3990600-3990772,intron:3986452-3990600,;	H8_1,H12_1	2,3	23,68	--
novel_circ_0001278	NW_017859649.1	4045224	4058314	+	13090	7899	109627514;109627517;	intron:4049429-4051129,intron:4048783-4049351,exon:4048614-4048783,exon:4051282-4051983,intron:4045688-4047487,intron:4047721-4048614,intron:4045224-4045592,exon:4047487-4047721,;exon:4056847-4057268,intron:4057268-4057675,exon:4057675-4058314,;	H8_3	6	1123	--;--
novel_circ_0001279	NW_017859649.1	4045241	4058331	-	13090	13090	--	--	H8_3	6	0	--
novel_circ_0001280	NW_017859649.1	4045592	4058314	+	12722	7531	109627517;109627514;	intron:4057268-4057675,exon:4056847-4057268,exon:4057675-4058314,;exon:4048614-4048783,intron:4048783-4049351,exon:4047487-4047721,exon:4051282-4051983,intron:4047721-4048614,intron:4049429-4051129,intron:4045688-4047487,;	HO_1,HO_2,HO_3,H2_1,H2_2,H2_3,H8_1,H8_2,H8_3,H12_1,H12_2,H12_3	55,26,34,47,27,19,22,35,72,45,49,38	1.20913e+46	--;--
novel_circ_0001281	NW_017859649.1	4059806	4062031	+	2225	2129	109627517;	intron:4061083-4061285,exon:4061869-4062031,exon:4061285-4061454,exon:4060849-4061083,intron:4059902-4060849,intron:4061454-4061869,;	H2_1	3	319	--
novel_circ_0001282	NW_017859649.1	4074283	4074904	-	621	621	--	--	H2_1,H2_2,H8_2	2,2,3	0,0,0	--
novel_circ_0001283	NW_017859649.1	43524	44243	+	719	719	109627225;	intron:43524-44244,;	H12_2	3	247	--
novel_circ_0001284	NW_017859649.1	4681596	4684614	+	3018	3018	109627651;	intron:4682337-4683675,exon:4683675-4684614,exon:4681596-4682337,;	HO_1,HO_2,H2_1,H2_2,H2_3,H8_1,H8_2,H12_1,H12_2,H12_3	2,2,4,2,2,6,2,4,3,2	98,71,86,56,77,76,83,108,90,154	--
novel_circ_0001285	NW_017859649.1	4729602	4731516	+	1914	1835	109627651;	exon:4729602-4729869,intron:4729869-4731437,;	HO_3,H12_1,H12_2	4,3,2	19,18,27	--
novel_circ_0001286	NW_017859649.1	4759061	4759298	+	237	237	109627539;	exon:4758462-4760072,;	H8_1	2	38	--
novel_circ_0001287	NW_017859649.1	4783756	4784112	+	356	356	--	--	HO_3	2	0	--
novel_circ_0001288	NW_017859649.1	4792312	4792465	+	153	153	109627673;	exon:4792234-4792487,;	H8_1	2	3	--
novel_circ_0001289	NW_017859649.1	4874272	4885166	+	10894	9611	109627619;	intron:4882511-4882735,exon:4876614-4876870,intron:4875260-4875425,intron:4875616-4876614,exon:4878619-4878770,intron:4880112-4882393,exon:4874740-4875033,exon:4882735-4882892,exon:4879910-4880112,intron:4876870-4877534,exon:4875425-4875616,intron:4877606-4878619,intron:4878770-4879910,intron:4882892-4884768,;	HO_2	2	942	--
novel_circ_0001290	NW_017859649.1	574355	578171	+	3816	2904	109627227;109627411;	exon:576319-576755,intron:576755-578946,;exon:574355-574632,;	HO_2,H12_1,H12_3	3,4,2	84,112,95	--;--
novel_circ_0001291	NW_017859649.1	578946	582741	+	3795	3442	109627227;	intron:579046-580051,intron:580187-582624,;	HO_1,H2_3,H8_1,H12_1	3,2,3,2	32,24,28,47	--
novel_circ_0001292	NW_017859649.1	578946	582792	+	3846	3442	109627227;	intron:580187-582624,intron:579046-580051,;	HO_2	2	23	--
novel_circ_0001293	NW_017859649.1	58818	66590	-	7772	6669	109627732;	exon:58818-59019,intron:63738-63940,intron:59019-60601,intron:65778-66427,intron:60651-61594,intron:64599-65620,exon:66427-66590,intron:61720-63628,;	H12_3	2	325	--
novel_circ_0001294	NW_017859649.1	618400	625745	-	7345	6140	109627306;	exon:618400-618578,intron:621213-624756,intron:619182-621069,intron:618578-619110,;	HO_3	3	26	--
novel_circ_0001295	NW_017859649.1	64214	66590	-	2376	1991	109627732;	intron:64599-65620,exon:66427-66590,exon:65620-65778,intron:65778-66427,;	HO_2,H2_2,H8_1,H8_3,H12_1,H12_2	2,2,2,4,3,3	21,29,40,39,51,33	--
novel_circ_0001296	NW_017859649.1	6626017	6631754	+	5737	5402	109627321;	intron:6629553-6630957,intron:6626148-6628305,exon:6629397-6629553,exon:6631577-6631754,intron:6631040-6631577,intron:6628426-6629397,;	H2_2	2	212	--
novel_circ_0001297	NW_017859649.1	6629397	6632611	+	3214	2995	109627321;	exon:6631577-6631754,intron:6631754-6632475,intron:6629553-6630957,exon:6629397-6629553,intron:6631040-6631577,;	HO_3	2	214	--
novel_circ_0001298	NW_017859649.1	6633653	6633870	-	217	217	109627612;	exon:6633707-6634633,;	H12_2	3	32	--
novel_circ_0001299	NW_017859649.1	6872577	6872952	-	375	375	--	--	HO_2,HO_3,H2_2	2,2,4	1,0,0	--
novel_circ_0001300	NW_017859649.1	6953966	6954182	+	216	216	109627628;	exon:6953836-6954182,;	H2_3,H12_3	2,2	33,36	--
novel_circ_0001301	NW_017859649.1	6954026	6954182	+	156	156	109627628;	exon:6953836-6954182,;	H2_1	2	1	--
novel_circ_0001302	NW_017859649.1	6956460	6957866	+	1406	589	109627628;	intron:6956556-6957145,;	HO_2,HO_3,H2_1,H2_2,H12_1	3,3,2,3,2	24,34,35,17,45	--
novel_circ_0001303	NW_017859649.1	6957770	6958006	-	236	236	--	--	H12_2	2	0	--
novel_circ_0001304	NW_017859649.1	7198398	7198586	-	188	188	--	--	H2_2	2	0	--
novel_circ_0001305	NW_017859649.1	7220721	7233247	-	12526	7638	109627533;	intron:7221139-7221472,intron:7227937-7228619,intron:7229878-7230082,intron:7224803-7225210,exon:7226008-7226221,exon:7228619-7228780,intron:7229164-7229684,intron:7231374-7232012,exon:7226384-7226556,exon:7227164-7227371,exon:7230660-7230834,exon:7223116-7223278,exon:7224246-7224495,exon:7220721-7220894,intron:7232693-7232975,exon:7230975-7231128,exon:7223720-7223933,exon:7230369-7230543,intron:…	H12_3	2	5324	--
novel_circ_0001306	NW_017859649.1	7232012	7233247	-	1235	530	109627533;	intron:7232693-7232975,intron:7232346-7232594,;	HO_1,HO_2,HO_3,H2_1,H2_2,H2_3,H8_1,H8_2,H12_1,H12_2,H12_3	5,7,7,11,7,6,6,7,4,5,7	8,7,5,7,13,9,2,7,5,15,10	--
novel_circ_0001307	NW_017859649.1	7246393	7246682	+	289	289	--	--	H12_2	2	0	--
novel_circ_0001308	NW_017859649.1	7385681	7386669	-	988	815	109627325;	intron:7385884-7386496,exon:7385681-7385884,;	H8_3	2	8	--
novel_circ_0001309	NW_017859649.1	8101656	8101975	+	319	319	--	--	H2_1	2	0	--
novel_circ_0001310	NW_017859649.1	8270053	8270457	-	404	404	109627495;	intron:8270012-8270457,;	H12_1	2	67	--
novel_circ_0001311	NW_017859649.1	8458827	8459086	+	259	259	109627520;	exon:8458038-8459704,;	H8_1	3	3	--
novel_circ_0001312	NW_017859649.1	8661456	8663709	+	2253	1954	109627693;	intron:8661534-8661888,intron:8662878-8663620,intron:8661954-8662812,;	HO_2,H2_1,H2_2,H2_3,H8_1,H8_2,H12_1,H12_3	2,3,3,2,2,7,5,2	90,91,84,66,44,69,103,81	--
novel_circ_0001313	NW_017859649.1	8674167	8676795	+	2628	2406	109627722;	intron:8675230-8676666,exon:8675069-8675230,intron:8674260-8675069,;	HO_1,HO_2,HO_3,H2_1,H2_2,H2_3,H8_1,H8_2	2,4,2,6,2,2,6,2	59,34,27,56,45,39,38,52	--
novel_circ_0001314	NW_017859649.1	8683062	8685211	+	2149	1675	109627722;	intron:8683448-8685123,;	H8_1	2	14	--
novel_circ_0001315	NW_017859649.1	8699440	8699832	+	392	219	109627709;	exon:8699407-8699626,;	HO_2	2	20	--
novel_circ_0001316	NW_017859649.1	8712018	8713876	+	1858	1852	109627295;	intron:8712832-8713757,exon:8711905-8712322,exon:8712517-8712832,intron:8712322-8712517,;	HO_1,HO_2,HO_3,H2_1,H2_2,H2_3,H8_1,H8_2,H8_3,H12_1,H12_2,H12_3	317,71,47,137,96,79,413,708,12,946,1189,54	2.18157e+46	--
novel_circ_0001317	NW_017859649.1	8712517	8714183	+	1666	1666	109627295;	exon:8713757-8714183,intron:8712832-8713757,exon:8712517-8712832,;	HO_1,HO_2,HO_3,H2_1,H2_2,H2_3,H8_1,H8_2,H8_3,H12_1,H12_2,H12_3	778,2008,1170,724,497,454,577,1603,2169,3850,2140,93	3.5091e+50	--
novel_circ_0001318	NW_017859649.1	8713987	8714497	+	510	510	109627295;	intron:8714183-8714378,exon:8713757-8714183,;	H12_1	2	1602	--
novel_circ_0001319	NW_017859649.1	8744533	8745427	+	894	152	109627544;	exon:8744845-8744997,;	HO_2,H8_1,H12_2	2,3,3	2,0,1	--
novel_circ_0001320	NW_017859649.1	8807246	8807517	+	271	271	--	--	H12_3	2	0	--
novel_circ_0001321	NW_017859649.1	8923301	8923957	+	656	656	109627588;	exon:8923301-8923957,;	H12_1	2	182	--
novel_circ_0001322	NW_017859649.1	8949895	8953106	-	3211	2503	109627555;	intron:8952383-8952790,intron:8950603-8952166,exon:8952790-8953106,exon:8952166-8952383,;	H2_3	2	32	--
novel_circ_0001323	NW_017859649.1	8956879	8961992	-	5113	4529	109627555;	intron:8958647-8959368,intron:8957030-8957468,exon:8959368-8961992,exon:8957468-8957914,exon:8958043-8958343,;	H2_2	2	209	--
novel_circ_0001324	NW_017859649.1	9418509	9419190	+	681	503	109627599;	intron:9418592-9419095,;	HO_2	3	13	--
novel_circ_0001325	NW_017859649.1	9529297	9535715	+	6418	5546	109627339;	exon:9534435-9534662,intron:9533491-9534127,exon:9534127-9534295,intron:9531468-9532675,exon:9535460-9535715,intron:9532786-9533186,intron:9529546-9531160,intron:9534662-9535460,intron:9531215-9531456,;	H2_1,H2_3	4,2	152,95	--
novel_circ_0001326	NW_017859649.1	9542047	9542222	-	175	175	--	--	H8_2	3	0	--
novel_circ_0001327	NW_017859649.1	9746389	9746554	-	165	165	--	--	HO_2	2	0	--
novel_circ_0001328	NW_017859649.1	9778740	9779051	-	311	311	--	--	H2_2	2	0	--
novel_circ_0001329	NW_017859649.1	9790278	9795060	+	4782	4433	109627430;	exon:9794900-9795060,intron:9792415-9793785,exon:9791430-9791699,intron:9794003-9794900,intron:9790478-9791184,intron:9791699-9792312,exon:9790278-9790478,exon:9793785-9794003,;	HO_2,H12_3	2,3	153218	--
novel_circ_0001330	NW_017859649.1	9791184	9795060	+	3876	3367	109627430;	exon:9791430-9791699,exon:9793785-9794003,intron:9792415-9793785,intron:9791699-9792312,intron:9794003-9794900,;	HO_2,HO_3,H2_1	3,2,2	114135110	--
novel_circ_0001331	NW_017859649.1	9803455	9804015	+	560	560	--	--	H12_1	2	0	--
novel_circ_0001332	NW_017859649.1	9803541	9804686	+	1145	1145	--	--	HO_2	2	0	--
novel_circ_0001333	NW_017859649.1	9808020	9808481	+	461	461	109627429;	exon:9807906-9808831,;	HO_2	2	108	--
novel_circ_0001334	NW_017859650.1	10014749	10015204	+	455	323	109627782;	intron:10014806-10015129,;	H12_1	2	10	--
novel_circ_0001335	NW_017859650.1	10036886	10040445	+	3559	794	109627904;	exon:10037107-10037901,;	HO_1,H2_1,H8_3	2,3,2	133186223	--
novel_circ_0001336	NW_017859650.1	10292361	10296105	-	3744	3744	109628153;	intron:10292570-10295906,exon:10295906-10296105,exon:10292361-10292570,;	H12_1	2	19	--
novel_circ_0001337	NW_017859650.1	10301140	10304872	-	3732	3732	109628153;	intron:10302484-10304684,intron:10296105-10302344,;	H12_1	2	16	--
novel_circ_0001338	NW_017859650.1	10476959	10477515	+	556	205	109628034;	exon:10477310-10477515,;	H2_2	2	3	--
novel_circ_0001339	NW_017859650.1	10482181	10487169	+	4988	2777	109628038;109628037;	exon:10485332-10485491,intron:10486441-10486651,exon:10486651-10486945,intron:10485491-10485891,;exon:10484243-10485062,exon:10482149-10482382,intron:10482720-10483382,;	HO_3,H8_1	4,2	252203	--;--
novel_circ_0001340	NW_017859650.1	10486826	10487200	-	374	374	109628042;	intron:10473826-10489679,;	HO_2	2	14	--
novel_circ_0001341	NW_017859650.1	10608764	10609170	-	406	406	109627811;	exon:10607529-10611661,;	H8_2	2	9	--
novel_circ_0001342	NW_017859650.1	10871662	10871875	+	213	213	--	--	H8_3	2	0	--
novel_circ_0001343	NW_017859650.1	10874946	10876013	-	1067	1067	--	--	H2_2,H8_1,H8_2,H12_1	2,2,2,3	0,0,0,0	--
novel_circ_0001344	NW_017859650.1	11241172	11243346	+	2174	1808	109628179;	intron:11241293-11243101,;	H8_3	2	38	--
novel_circ_0001345	NW_017859650.1	11399026	11402734	+	3708	3708	109628069;	intron:11399254-11401591,exon:11399026-11399254,exon:11401591-11402734,;	H8_2	2	156	--
novel_circ_0001346	NW_017859650.1	11434485	11439531	+	5046	4802	109627911;	intron:11434611-11439413,;	H2_2,H8_2	2,3	250189	--
novel_circ_0001347	NW_017859650.1	1153865	1155012	+	1147	734	109628250;	exon:1154818-1155012,intron:1154028-1154568,;	HO_1	2	12	--
novel_circ_0001348	NW_017859650.1	11838547	11842973	+	4426	3822	109628049;	intron:11838700-11839088,intron:11840745-11840943,intron:11839162-11840641,intron:11841084-11842841,;	H2_3	2	25	--
novel_circ_0001349	NW_017859650.1	11910529	11910907	-	378	378	--	--	HO_1	2	0	--
novel_circ_0001350	NW_017859650.1	11922350	11923392	+	1042	903	109628203;	exon:11923203-11923392,intron:11922489-11923203,;	H2_1,H2_3,H8_1,H8_2,H12_1,H12_2	4,2,3,3,3,3	70,60,45,49,56,67	--
novel_circ_0001351	NW_017859650.1	11968388	11968654	-	266	266	109628109;	exon:11968114-11968755,;	H2_2	2	170	--
novel_circ_0001352	NW_017859650.1	11968388	11968669	-	281	281	109628109;	exon:11968114-11968755,;	H2_2	2	195	--
novel_circ_0001353	NW_017859650.1	12020436	12021918	-	1482	1202	109628202;	intron:12020586-12021788,;	H2_1	2	10	--
novel_circ_0001354	NW_017859650.1	12027365	12032472	-	5107	4810	109628202;	exon:12032289-12032472,intron:12030137-12032289,intron:12027394-12027621,intron:12027750-12029998,;	H8_2	2	37	--
novel_circ_0001355	NW_017859650.1	12029998	12032472	-	2474	2335	109628202;	exon:12032289-12032472,intron:12030137-12032289,;	H2_1,H12_1,H12_3	4,6,2	15,29,43	--
novel_circ_0001356	NW_017859650.1	12124933	12132881	-	7948	7948	109628228;	exon:12131099-12132881,intron:12125327-12127663,exon:12124007-12125134,intron:12128012-12128297,exon:12128297-12128707,intron:12128707-12131099,;	HO_2	2	195	--
novel_circ_0001357	NW_017859650.1	12131099	12132881	-	1782	1782	109628228;	exon:12131099-12132881,;	H8_2	3	96	--
novel_circ_0001358	NW_017859650.1	12260134	12262329	-	2195	2195	109628132;	intron:12260311-12260845,exon:12262152-12262329,intron:12260902-12262152,exon:12259613-12260311,;	HO_2	2	20	--
novel_circ_0001359	NW_017859650.1	12384688	12385040	+	352	164	109628012;	exon:12384688-12384852,;	HO_2,H2_1,H2_2,H2_3,H8_1,H8_2,H12_1	3,2,4,2,3,8,4	1.90242e+20	--
novel_circ_0001360	NW_017859650.1	12385906	12386072	+	166	166	109628012;	exon:12385503-12386571,;	H2_1	3	297	--
novel_circ_0001361	NW_017859650.1	12525411	12529407	+	3996	3268	109627917;	exon:12525411-12525570,intron:12528595-12528976,intron:12527068-12528496,intron:12526309-12526969,intron:12525570-12526210,;	H2_2	2	56	--
novel_circ_0001362	NW_017859650.1	12675597	12692256	+	16659	16659	--	--	HO_3	2	0	--
novel_circ_0001363	NW_017859650.1	12800097	12803251	-	3154	2916	109628190;	intron:12800803-12803034,exon:12803034-12803251,intron:12800187-12800655,;	HO_3	3	56	--
novel_circ_0001364	NW_017859650.1	1317912	1320156	+	2244	2244	109628122;	intron:1318639-1319614,intron:1319698-1321392,intron:1317982-1318580,;	H8_2	2	32	--
novel_circ_0001365	NW_017859650.1	1332292	1332603	+	311	311	109628122;	exon:1332292-1332603,;	H2_1	2	2	--
novel_circ_0001366	NW_017859650.1	13394118	13394612	+	494	494	--	--	H2_3	2	0	--
novel_circ_0001367	NW_017859650.1	13530403	13549287	-	18884	18172	109627844;	intron:13536402-13540278,exon:13548953-13549287,intron:13540379-13548953,intron:13533383-13534515,intron:13530501-13533315,intron:13534597-13536039,;	HO_2	2	168	--
novel_circ_0001368	NW_017859650.1	13942351	13944977	+	2626	2626	109628089;	exon:13944714-13946395,intron:13942446-13944125,exon:13944424-13944608,;	HO_2	3	248	--
novel_circ_0001369	NW_017859650.1	14161373	14164531	-	3158	2999	109628152;	intron:14163454-14164421,exon:14163200-14163454,intron:14161540-14162836,intron:14162885-14163200,exon:14161373-14161540,;	HO_1,HO_2,HO_3,H2_1,H2_2,H8_2,H8_3,H12_1	2,4,3,7,3,3,3,9	137,154,228,179,117,107,60,194	--
novel_circ_0001370	NW_017859650.1	14161373	14177921	-	16548	15912	109628152;	intron:14164531-14165123,intron:14168823-14169909,intron:14162885-14163200,intron:14167893-14168773,intron:14161540-14162836,intron:14165210-14166284,exon:14163200-14163454,intron:14174515-14177762,intron:14171524-14174442,exon:14177762-14178161,exon:14161373-14161540,intron:14166360-14166716,intron:14169984-14171378,intron:14163454-14164421,intron:14166802-14167769,;	H2_2	2	511	--
novel_circ_0001371	NW_017859650.1	14161893	14162051	-	158	158	109628152;	intron:14161540-14162836,;	H2_2	2	2	--
novel_circ_0001372	NW_017859650.1	14165123	14167893	-	2770	2397	109628152;	intron:14166802-14167769,intron:14166360-14166716,intron:14165210-14166284,;	HO_1,HO_2,HO_3,H2_1,H2_2,H2_3,H8_1,H8_2,H8_3,H12_1,H12_2,H12_3	3,7,12,8,13,8,9,6,3,23,3,12	94,92,135,106,69,59,91,62,51,109,85,135	--
novel_circ_0001373	NW_017859650.1	1623635	1624009	-	374	374	--	--	HO_2	2	0	--
novel_circ_0001374	NW_017859650.1	1623635	1626901	-	3266	2356	109628177;	intron:1625019-1626310,exon:1626500-1626668,intron:1624009-1624906,;	H8_2,H8_3,H12_1	3,3,2	39,47,106	--
novel_circ_0001375	NW_017859650.1	1627588	1628333	-	745	595	109628177;	intron:1628062-1628255,exon:1627878-1628062,intron:1627660-1627878,;	H2_1	2	30	--
novel_circ_0001376	NW_017859650.1	1840546	1845419	+	4873	4555	109627783;	intron:1840694-1842669,intron:1842777-1845357,;	HO_2,HO_3,H2_1,H2_2,H2_3,H8_1,H8_2,H8_3,H12_1,H12_2,H12_3	13,9,17,11,5,6,11,13,16,2,11	94,123,71,64,61,74,46,89,130,81,144	--
novel_circ_0001377	NW_017859650.1	208956	210084	+	1128	681	109627814;	intron:209306-209619,exon:209899-210084,exon:209619-209802,;	H12_3	2	91	--
novel_circ_0001378	NW_017859650.1	2359107	2361061	-	1954	1449	109627861;	intron:2359786-2360787,exon:2359107-2359281,exon:2360787-2361061,;	HO_3	2	26	--
novel_circ_0001379	NW_017859650.1	2399899	2400074	-	175	175	109627861;	intron:2399565-2401007,;	H2_3	2	2	--
novel_circ_0001380	NW_017859650.1	2401233	2401485	+	252	252	--	--	HO_2	2	0	--
novel_circ_0001381	NW_017859650.1	2565413	2572222	-	6809	3028	109628007;	intron:2568013-2569324,intron:2570570-2570935,exon:2570350-2570570,exon:2569624-2569885,intron:2571023-2571647,exon:2567536-2567783,;	HO_2	2	267	--
novel_circ_0001382	NW_017859650.1	2565892	2572098	-	6206	3700	109628007;	exon:2570350-2570570,intron:2568013-2569324,intron:2571789-2571996,exon:2569624-2569885,intron:2571023-2571647,intron:2570570-2570935,exon:2567536-2567783,intron:2569885-2570350,;	HO_2,HO_3,H2_1,H2_2,H2_3,H8_2,H8_3,H12_1,H12_2,H12_3	16,59,59,28,34,22,23,44,8,47	2.6715e+31	--
novel_circ_0001383	NW_017859650.1	2565892	2572906	-	7014	4301	109628007;	intron:2569885-2570350,intron:2572098-2572906,intron:2571023-2571647,intron:2570570-2570935,exon:2569624-2569885,intron:2568013-2569324,exon:2567536-2567783,exon:2570350-2570570,;	HO_1,H2_1,H12_2	2,2,2	450888564	--
novel_circ_0001384	NW_017859650.1	2584704	2593421	-	8717	7763	109628005;	intron:2590646-2591459,intron:2591565-2592966,intron:2584834-2585576,intron:2585712-2589215,intron:2589342-2590426,exon:2590426-2590646,;	HO_2	2	156	--
novel_circ_0001385	NW_017859650.1	2715111	2716028	+	917	917	--	--	H8_1,H8_2,H12_3	3,2,3	0,0,0	--
novel_circ_0001386	NW_017859650.1	349914	350181	+	267	267	--	--	HO_2,HO_3,H8_1	3,2,2	0,0,0	--
novel_circ_0001387	NW_017859650.1	3734598	3736081	+	1483	1287	109627868;	intron:3735439-3735925,intron:3734670-3735315,exon:3735925-3736081,;	H12_1	2	9	--
novel_circ_0001388	NW_017859650.1	3785875	3786134	+	259	259	--	--	HO_3	2	0	--
novel_circ_0001389	NW_017859650.1	3835101	3835258	+	157	157	--	--	H8_1	2	0	--
novel_circ_0001390	NW_017859650.1	3953109	3953380	-	271	271	--	--	H8_3	2	0	--
novel_circ_0001391	NW_017859650.1	4606757	4608779	-	2022	1783	109628155;	intron:4606879-4608662,;	H8_3	2	54	--
novel_circ_0001392	NW_017859650.1	517986	518363	+	377	377	109627852;	exon:517986-518363,;	H12_1	2	31	--
novel_circ_0001393	NW_017859650.1	517986	522147	+	4161	4161	109627852;	exon:517986-518363,exon:521952-522147,intron:518363-521952,;	HO_1,H2_1,H2_2,H8_1,H8_3,H12_1,H12_2,H12_3	2,4,2,4,6,3,2,2	143,148,101,88,111,126,122,143	--
novel_circ_0001394	NW_017859650.1	5264524	5267191	-	2667	2407	109627872;	exon:5264524-5264689,intron:5266025-5267058,intron:5265568-5265961,intron:5264689-5265505,;	HO_3,H8_2,H12_2,H12_3	4,5,2,2	18,20,23,36	--
novel_circ_0001395	NW_017859650.1	527342	532246	+	4904	4466	109627852;	exon:527342-527547,intron:531306-531840,intron:530358-531199,intron:527547-530272,intron:531972-532133,;	H12_2	2	293	--
novel_circ_0001396	NW_017859650.1	527342	536211	+	8869	8270	109627852;	exon:535993-536211,intron:531306-531840,intron:530358-531199,intron:534166-535993,exon:533913-534166,intron:527547-530272,exon:527342-527547,intron:532246-533913,;	H8_1	2	561	--
novel_circ_0001397	NW_017859650.1	537937	538120	+	183	183	109627852;	exon:537937-538120,;	H12_3	3	34	--
novel_circ_0001398	NW_017859650.1	537937	540719	+	2782	2417	109627852;	exon:538711-539369,intron:539607-540592,exon:537937-538120,intron:538120-538711,;	HO_2,HO_3,H2_1,H2_2,H2_3,H8_1,H8_3,H12_1,H12_2	6,5,4,6,3,6,4,4,9	3.66594e+26	--
novel_circ_0001399	NW_017859650.1	5589877	5590163	-	286	286	109628145;	exon:5589877-5590163,;	HO_2	2	7	--
novel_circ_0001400	NW_017859650.1	5737335	5737509	+	174	174	109628224;	exon:5736604-5738005,;	H12_1	2	155	--
novel_circ_0001401	NW_017859650.1	5737338	5737509	+	171	171	109628224;	exon:5736604-5738005,;	H12_3	2	90	--
novel_circ_0001402	NW_017859650.1	5764934	5766677	-	1743	585	109628082;	intron:5765080-5765665,;	H2_3	2	1	--
novel_circ_0001403	NW_017859650.1	5805597	5806306	-	709	333	109627878;	intron:5805743-5805918,exon:5806148-5806306,;	HO_2	3	4	--
novel_circ_0001404	NW_017859650.1	5878269	5886565	-	8296	8074	109628130;	intron:5880491-5880795,intron:5884478-5885192,exon:5880334-5880491,intron:5880908-5884202,exon:5884202-5884478,intron:5878378-5880334,intron:5885465-5886395,exon:5886395-5886565,exon:5885192-5885465,;	H8_2	3	156	--
novel_circ_0001405	NW_017859650.1	5900072	5901620	-	1548	1404	109628130;	intron:5900144-5901548,;	H12_3	4	68	--
novel_circ_0001406	NW_017859650.1	6496312	6502118	-	5806	5362	109628192;	intron:6500678-6501975,intron:6497993-6500565,intron:6496385-6497878,;	H12_1	2	54	--
novel_circ_0001407	NW_017859650.1	6562921	6563611	-	690	198	109627822;	intron:6563039-6563237,;	HO_3,H2_1,H8_1	2,2,2	8,4,2	--
novel_circ_0001408	NW_017859650.1	6690530	6693175	+	2645	2540	109627881;	exon:6690530-6690772,intron:6691688-6693070,exon:6691531-6691688,intron:6690772-6691531,;	HO_1,HO_2,HO_3,H2_1,H2_2,H2_3,H8_1,H8_2,H8_3,H12_1,H12_2,H12_3	4,9,8,10,7,5,8,11,9,4,8,9	2.81168e+35	--
novel_circ_0001409	NW_017859650.1	6773938	6779792	-	5854	2542	109628162;	exon:6777250-6779113,exon:6779610-6779792,intron:6779113-6779610,;	HO_1,HO_2,HO_3,H2_1,H2_2,H2_3,H8_1,H8_2,H8_3,H12_1,H12_2,H12_3	71,87,76,59,66,56,43,44,19,79,89,105	3.07221e+47	--
novel_circ_0001410	NW_017859650.1	6777715	6777993	+	278	278	--	--	H12_3	2	0	--
novel_circ_0001411	NW_017859650.1	6783863	6796316	-	12453	12453	109628162;	intron:6783973-6796084,exon:6796084-6796796,;	HO_2	2	1252	--
novel_circ_0001412	NW_017859650.1	6813727	6817766	-	4039	3250	109627991;	exon:6813979-6814200,intron:6815968-6817404,intron:6815047-6815229,exon:6815229-6815391,intron:6814200-6814905,exon:6813727-6813879,exon:6815491-6815709,exon:6815794-6815968,;	H8_1	3	56	--
novel_circ_0001413	NW_017859650.1	6828559	6828885	-	326	326	--	--	H12_1	2	0	--
novel_circ_0001414	NW_017859650.1	6984014	6986192	-	2178	1667	109628197;	intron:6985133-6986063,intron:6984267-6985004,;	HO_2	2	23	--
novel_circ_0001415	NW_017859650.1	7447415	7448365	-	950	719	109627928;	exon:7448201-7448365,intron:7447512-7448067,;	HO_1,HO_2,HO_3,H2_1,H2_2,H2_3,H8_1,H8_2,H8_3,H12_1,H12_2,H12_3	2,5,13,4,5,8,15,6,7,13,2,9	10,16,15,22,3,11,11,13,9,9,9,28	--
novel_circ_0001416	NW_017859650.1	7492798	7495917	+	3119	2403	109628136;	intron:7494437-7495792,intron:7493875-7494290,intron:7493173-7493806,;	H2_2	2	14	--
novel_circ_0001417	NW_017859650.1	7595608	7599039	+	3431	3431	109628046;	intron:7595608-7599065,;	HO_1	2	50	--
novel_circ_0001418	NW_017859650.1	7605432	7606074	+	642	186	109628046;	exon:7605432-7605618,;	H2_1,H2_2,H8_1,H12_2,H12_3	8,2,4,2,4	3,7,4,1,1	--
novel_circ_0001419	NW_017859650.1	7615651	7619026	+	3375	2691	109628046;	intron:7617094-7618931,exon:7616875-7617094,intron:7615828-7616286,exon:7615651-7615828,;	HO_2,H2_1,H12_3	2,4,2	38,24,38	--
novel_circ_0001420	NW_017859650.1	7690923	7692737	-	1814	851	109628206;	intron:7692041-7692592,intron:7691043-7691343,;	H8_3	3	16	--
novel_circ_0001421	NW_017859650.1	7710291	7712187	+	1896	1896	109628126;	intron:7711553-7712008,exon:7712008-7712187,exon:7711379-7711553,intron:7710607-7711379,exon:7710291-7710607,;	HO_2,HO_3,H2_1,H2_2,H2_3,H8_1,H8_2,H8_3,H12_1,H12_2,H12_3	4,9,18,7,7,6,8,7,5,3,17	37,39,45,42,29,58,21,22,47,54,64	--
novel_circ_0001422	NW_017859650.1	7710312	7712187	+	1875	1875	109628126;	exon:7711379-7711553,intron:7710607-7711379,exon:7710291-7710607,intron:7711553-7712008,exon:7712008-7712187,;	HO_1,HO_2,HO_3,H2_1,H2_2,H2_3,H8_1,H8_2,H8_3,H12_1,H12_2,H12_3	6,6,8,9,5,5,7,3,2,18,3,8	36,36,37,43,38,29,56,20,22,45,53,59	--
novel_circ_0001423	NW_017859650.1	8333535	8341025	+	7490	4221	109627887;	intron:8339463-8340793,intron:8333669-8336560,;	H2_1	2	16	--
novel_circ_0001424	NW_017859650.1	8413898	8425684	-	11786	11786	--	--	H2_1	2	0	--
novel_circ_0001425	NW_017859650.1	8414297	8426071	+	11774	624	109628188;109628189;	exon:8425606-8425780,;intron:8414417-8414630,exon:8414630-8414867,;	H12_1	2	4422	--;--
novel_circ_0001426	NW_017859650.1	8414304	8426078	-	11774	11774	--	--	H12_1	2	0	--
novel_circ_0001427	NW_017859650.1	8414630	8426191	+	11561	570	109628189;109628188;	exon:8414630-8414867,;exon:8426032-8426191,exon:8425606-8425780,;	HO_1,HO_2,H2_1,H2_2,H2_3,H8_2,H12_1,H12_2	421,185,12,17,11,114,3963,143	1.21636e+28	--;--
novel_circ_0001428	NW_017859650.1	8414854	8420188	-	5334	5334	--	--	H8_1,H12_2	3,2	0,0	--
novel_circ_0001429	NW_017859650.1	8415737	8426191	+	10454	333	109628188;	exon:8425606-8425780,exon:8426032-8426191,;	H12_1	2	6397	--
novel_circ_0001430	NW_017859650.1	8415767	8419002	-	3235	3235	--	--	H12_1	3	0	--
novel_circ_0001431	NW_017859650.1	8470713	8472329	+	1616	565	109628072;	intron:8471443-8471841,exon:8471086-8471253,;	H2_3	2	7	--
novel_circ_0001432	NW_017859650.1	8625778	8627552	+	1774	1079	109628253;	intron:8626395-8627474,;	H8_1	2	1	--
novel_circ_0001433	NW_017859650.1	8625778	8627633	+	1855	1238	109628253;	intron:8626395-8627474,exon:8626236-8626395,;	HO_1,HO_2,HO_3,H2_1,H2_2,H2_3,H8_1,H8_2,H8_3,H12_1,H12_3	6,3,3,4,5,8,5,6,3,8,7	5,8,3,6,4,2,1,8,4,9,6	--
novel_circ_0001434	NW_017859650.1	8824475	8826364	-	1889	1632	109628098;	exon:8824475-8826107,;	HO_2,H8_1,H8_2,H8_3,H12_1,H12_3	2,4,2,2,4,2	126,80,79,163,136,197	--
novel_circ_0001435	NW_017859650.1	882607	892997	-	10390	10209	109628128;	intron:882698-884224,exon:892815-892997,intron:889579-892815,exon:889407-889579,intron:884532-885082,exon:884224-884532,intron:885172-889407,;	HO_1,HO_2,HO_3,H2_1,H2_2,H2_3,H8_1,H8_2,H12_1,H12_2,H12_3	3,3,3,10,3,4,5,13,16,4,12	88,115,63,113,63,81,59,101,96,84,154	--
novel_circ_0001436	NW_017859650.1	882616	892997	-	10381	10209	109628128;	intron:889579-892815,exon:889407-889579,intron:882698-884224,exon:892815-892997,intron:885172-889407,intron:884532-885082,exon:884224-884532,;	HO_2,HO_3,H2_1,H2_3,H8_1,H8_2,H8_3,H12_1,H12_2,H12_3	2,8,7,5,6,6,4,9,4,9	115,63,113,81,59,101,67,96,84,154	--
novel_circ_0001437	NW_017859650.1	8850338	8857983	-	7645	5740	109628065;	intron:8852547-8854649,intron:8856290-8857854,intron:8855858-8856178,intron:8850467-8852221,;	H2_3	2	42	--
novel_circ_0001438	NW_017859650.1	885082	892997	-	7915	7825	109628128;	intron:889579-892815,exon:889407-889579,exon:892815-892997,intron:885172-889407,;	H12_1	2	68	--
novel_circ_0001439	NW_017859650.1	8855731	8857983	-	2252	1884	109628065;	intron:8855858-8856178,intron:8856290-8857854,;	H2_3	2	17	--
novel_circ_0001440	NW_017859650.1	8857854	8872493	-	14639	14510	109628065;	exon:8872316-8872493,intron:8857983-8872316,;	HO_2	2	209	--
novel_circ_0001441	NW_017859650.1	889407	892997	-	3590	3590	109628128;	intron:889579-892815,exon:889407-889579,exon:892815-892997,;	HO_2,HO_3,H2_1,H2_2,H2_3,H8_1,H8_2,H8_3,H12_1,H12_2,H12_3	9,2,13,9,20,5,6,3,6,4,4	34,21,31,15,30,13,36,14,30,30,47	--
novel_circ_0001442	NW_017859650.1	8906821	8908004	-	1183	1112	109628123;	exon:8906892-8908004,;	HO_1	2	61	--
novel_circ_0001443	NW_017859650.1	8932255	8941778	+	9523	8609	109627892;	intron:8936933-8938825,intron:8934829-8935482,intron:8935597-8936883,intron:8932325-8934124,intron:8934447-8934752,intron:8938903-8940917,intron:8940998-8941658,;	H2_3,H8_3	3,2	89102	--
novel_circ_0001444	NW_017859650.1	8990175	8994150	+	3975	3975	--	--	HO_1	2	0	--
novel_circ_0001445	NW_017859650.1	9212453	9215609	-	3156	3156	109627893;	exon:9211495-9213229,intron:9213406-9215459,;	HO_3	2	27	--
novel_circ_0001446	NW_017859650.1	9663574	9665328	-	1754	1646	109628167;	intron:9663682-9665167,exon:9665167-9665328,;	H8_1,H12_3	4,2	8,37	--
novel_circ_0001447	NW_017859650.1	9884258	9885408	-	1150	625	109627899;	intron:9884657-9885282,;	HO_1	2	2	--
novel_circ_0001448	NW_017859650.1	9912198	9919850	-	7652	7549	109627899;	intron:9912301-9913543,intron:9913839-9915114,exon:9913543-9913839,exon:9919596-9919850,intron:9915315-9918026,exon:9918026-9918206,intron:9918206-9919596,exon:9915114-9915315,;	HO_3	2	75	--
novel_circ_0001449	NW_017859650.1	9999764	10006390	-	6626	4418	109628120;	intron:10000504-10001538,exon:9999764-9999940,intron:10005038-10005196,intron:10005423-10005668,exon:10001975-10002155,intron:10001664-10001975,exon:10005196-10005423,exon:10004522-10004692,exon:10004181-10004362,intron:10005740-10006169,intron:10002370-10002973,exon:10004800-10005038,exon:10006169-10006390,exon:10003789-10004034,;	HO_2	2	713	--
novel_circ_0001450	NW_017859651.1	1007025	1009421	-	2396	1852	109628556;	exon:1007025-1007178,intron:1007577-1009276,;	H8_1	2	20	--
novel_circ_0001451	NW_017859651.1	10221183	10221410	-	227	227	109628822;	exon:10220364-10222606,;	H2_1	2	28	--
novel_circ_0001452	NW_017859651.1	10292693	10295740	-	3047	2719	109628618;	intron:10294674-10295638,intron:10292802-10294557,;	HO_2,H2_2,H8_2	2,2,2	64,59,41	--
novel_circ_0001453	NW_017859651.1	10360924	10362644	+	1720	1720	109628351;	intron:10361129-10361997,exon:10361997-10362172,exon:10362444-10362644,intron:10362172-10362444,exon:10360924-10361129,;	HO_1,HO_2,HO_3,H2_1,H2_3,H8_1,H8_2,H8_3,H12_1,H12_2,H12_3	11,10,6,7,2,5,10,5,5,5,8	1.99295e+32	--
novel_circ_0001454	NW_017859651.1	10389973	10394424	+	4451	4012	109628753;	exon:10393084-10393246,intron:10390091-10392083,intron:10393246-10394138,intron:10392118-10393084,;	HO_3,H8_1	2,2	87,58	--
novel_circ_0001455	NW_017859651.1	10408829	10422837	+	14008	13647	109628753;	intron:10408956-10415596,exon:10422671-10422837,intron:10419726-10422671,intron:10419418-10419665,intron:10415681-10419330,;	HO_2,H2_2,H12_3	2,2,3	248220455	--
novel_circ_0001456	NW_017859651.1	10415596	10422837	+	7241	6760	109628753;	exon:10422671-10422837,intron:10415681-10419330,intron:10419726-10422671,;	HO_2,H2_1,H2_2,H8_1,H8_3,H12_1	2,4,2,4,2,3	1.39171e+17	--
novel_circ_0001457	NW_017859651.1	10419330	10422837	+	3507	3111	109628753;	exon:10422671-10422837,intron:10419726-10422671,;	H2_2	3	77	--
novel_circ_0001458	NW_017859651.1	10573745	10577271	-	3526	3526	109628567;	intron:10576194-10576505,exon:10576616-10578406,exon:10574428-10576194,exon:10572355-10574154,;	H8_2	3	1716	--
novel_circ_0001459	NW_017859651.1	10577139	10577343	+	204	204	--	--	H12_2	2	0	--
novel_circ_0001460	NW_017859651.1	10579444	10579626	-	182	182	109628567;	intron:10578839-10579765,;	H2_2	3	5	--
novel_circ_0001461	NW_017859651.1	10908596	10913213	-	4617	1067	109628329;109628434;	intron:10908990-10909697,;exon:10912053-10912253,exon:10912567-10912727,;	HO_3,H2_1	4,14	22,46	--;--
novel_circ_0001462	NW_017859651.1	10908861	10913486	-	4625	1229	109628329;109628434;	intron:10908990-10909697,;exon:10913324-10913486,exon:10912053-10912253,exon:10912567-10912727,;	H2_1,H2_3,H8_1,H8_2,H12_3	17,11,16,16,12	56,43,61,55,58	--;--
novel_circ_0001463	NW_017859651.1	10909925	10914048	-	4123	963	109628434;109628329;	exon:10912053-10912253,intron:10913706-10913899,exon:10912567-10912727,exon:10913324-10913486,;exon:10909925-10910173,;	H8_2	2	53	--;--
novel_circ_0001464	NW_017859651.1	1098063	1098297	+	234	234	--	--	HO_1	2	0	--
novel_circ_0001465	NW_017859651.1	1124691	1129916	-	5225	4772	109628630;	intron:1124961-1126031,exon:1124691-1124961,intron:1126672-1129698,exon:1126484-1126672,exon:1129698-1129916,;	H12_1	2	518	--
novel_circ_0001466	NW_017859651.1	11323757	11324046	-	289	289	109628607;	intron:11322643-11324267,;	HO_1	2	5	--
novel_circ_0001467	NW_017859651.1	11368954	11371499	-	2545	2545	109628837;	intron:11369215-11371841,intron:11368403-11369118,intron:11369386-11373328,;	H12_3	3	30	--
novel_circ_0001468	NW_017859651.1	11369118	11370948	-	1830	1830	109628837;	intron:11369215-11371841,intron:11369386-11373328,;	HO_1,HO_2,HO_3,H2_1,H2_2,H2_3,H8_1,H8_2,H8_3,H12_1,H12_2,H12_3	43,57,43,74,43,54,65,43,35,71,88,58	25,35,26,22,19,21,26,16,19,33,39,23	--
novel_circ_0001469	NW_017859651.1	11369305	11371766	-	2461	2461	109628837;	intron:11369215-11371841,intron:11369386-11373328,;	HO_1,HO_3,H12_2	2,3,3	29,22,39	--
novel_circ_0001470	NW_017859651.1	11369433	11371960	-	2527	2527	109628837;	intron:11369386-11373328,;	H12_3	4	33	--
novel_circ_0001471	NW_017859651.1	11369855	11372382	-	2527	2527	109628837;	intron:11369386-11373328,;	H8_3,H12_2	2,2	21,36	--
novel_circ_0001472	NW_017859651.1	11459640	11461684	-	2044	1441	109628373;	exon:11460243-11460994,exon:11461466-11461684,intron:11460994-11461466,;	H8_2	2	153	--
novel_circ_0001473	NW_017859651.1	11467152	11470222	-	3070	3070	109628337;	intron:11467363-11469931,exon:11466322-11467363,;	H8_1	3	8	--
novel_circ_0001474	NW_017859651.1	11623377	11628470	-	5093	4491	109628590;	intron:11623873-11628364,;	H8_3	2	25	--
novel_circ_0001475	NW_017859651.1	11623778	11641142	-	17364	17042	109628590;	intron:11628470-11641021,intron:11623873-11628364,;	H2_1	2	177	--
novel_circ_0001476	NW_017859651.1	11693014	11693526	-	512	512	--	--	HO_3	2	0	--
novel_circ_0001477	NW_017859651.1	11838692	11850221	+	11529	11382	109628489;	intron:11838884-11850074,exon:11838692-11838884,;	H12_1	2	32	--
novel_circ_0001478	NW_017859651.1	11863859	11875514	+	11655	11243	109628489;	intron:11864011-11868484,intron:11868602-11875372,;	H12_3	2	106	--
novel_circ_0001479	NW_017859651.1	11883909	11884629	+	720	720	--	--	H2_2	2	0	--
novel_circ_0001480	NW_017859651.1	12186589	12191289	+	4700	1755	109628658;	intron:12186747-12188502,;	H12_2	2	6	--
novel_circ_0001481	NW_017859651.1	1248761	1249009	+	248	248	109628615;	exon:1248360-1249635,;	H8_2	3	190	--
novel_circ_0001482	NW_017859651.1	12808707	12813737	-	5030	5030	109628760;	intron:12810023-12810345,intron:12804845-12809871,intron:12810466-12811714,intron:12811843-12824538,;	H8_3	2	21	--
novel_circ_0001483	NW_017859651.1	12824538	12838688	-	14150	14024	109628760;	intron:12824664-12838455,exon:12838455-12838688,;	H12_1	6	159	--
novel_circ_0001484	NW_017859651.1	1310107	1310447	-	340	340	--	--	H8_3	2	0	--
novel_circ_0001485	NW_017859651.1	1320026	1320309	+	283	283	109628636;	exon:1319717-1320309,;	H12_1	2	63	--
novel_circ_0001486	NW_017859651.1	13306684	13378477	+	71793	6964	109628527;109628515;109628432;	exon:13336248-13336578,exon:13337826-13338165,exon:13337119-13337310,intron:13337310-13337826,intron:13336578-13337119,;exon:13333614-13333809,intron:13329516-13330554,exon:13330554-13330736,intron:13332334-13333614,intron:13330736-13331712,;exon:13378278-13378477,exon:13376387-13376599,exon:13376721-13376927,exon:13377236-13377792,exon:13377933-13378136,;	H12_3	14	8841	--;--;--
novel_circ_0001487	NW_017859651.1	13364168	13364366	-	198	198	109628428;	exon:13364147-13364555,;	HO_1,HO_2,H2_3,H8_3,H12_3	2,2,4,2,2	6879996387801400	--
novel_circ_0001488	NW_017859651.1	13364263	13366008	+	1745	1745	--	--	H8_3	2	0	--
novel_circ_0001489	NW_017859651.1	13368839	13369082	+	243	243	--	--	HO_2,H12_3	3,2	0,0	--
novel_circ_0001490	NW_017859651.1	13423263	13425331	-	2068	1791	109628754;	exon:13423617-13423769,exon:13425083-13425331,exon:13423263-13423450,exon:13423879-13424081,intron:13424081-13425083,;	HO_2,HO_3,H2_1	2,2,4	146237210	--
novel_circ_0001491	NW_017859651.1	13443433	13449549	-	6116	5492	109628706;	intron:13446176-13449471,intron:13444868-13445638,intron:13443514-13444306,exon:13444663-13444868,exon:13445638-13445896,exon:13446004-13446176,;	H12_3	2	168	--
novel_circ_0001492	NW_017859651.1	13585568	13586635	-	1067	818	109628274;	intron:13585733-13586551,;	H12_1	2	2	--
novel_circ_0001493	NW_017859651.1	13829151	13830404	+	1253	894	109628427;	intron:13829264-13829835,intron:13829959-13830282,;	H12_1	2	25	--
novel_circ_0001494	NW_017859651.1	13867438	13875248	-	7810	7393	109628744;	intron:13867576-13872319,intron:13872441-13875091,;	H8_1,H12_1	2,2	125174	--
novel_circ_0001495	NW_017859651.1	1556047	1556387	+	340	340	--	--	H2_2	2	0	--
novel_circ_0001496	NW_017859651.1	2104518	2104704	-	186	186	109628554;	exon:2103576-2105629,;	H8_3	2	32	--
novel_circ_0001497	NW_017859651.1	2121099	2127673	+	6574	4953	109628553;	intron:2124042-2124456,exon:2121099-2121291,exon:2122158-2122327,exon:2121411-2121666,intron:2121666-2122158,intron:2124662-2125185,exon:2127471-2127706,intron:2122327-2123666,intron:2125669-2126355,exon:2125456-2125669,exon:2124456-2124662,exon:2126355-2126584,;	HO_2	2	830	--
novel_circ_0001498	NW_017859651.1	2248273	2248746	-	473	473	--	--	H2_1	2	0	--
novel_circ_0001499	NW_017859651.1	2263624	2264060	+	436	288	109628797;	exon:2263573-2263861,;	H2_1,H2_2,H12_1,H12_3	3,2,3,3	5480375248214460	--
novel_circ_0001500	NW_017859651.1	2380774	2381749	-	975	538	109628771;	intron:2381106-2381644,;	HO_1,H12_2	2,2	7,8	--
novel_circ_0001501	NW_017859651.1	2503142	2546125	-	42983	42983	--	--	H8_2,H12_3	11,6	0,0	--
novel_circ_0001502	NW_017859651.1	2798972	2800882	-	1910	1791	109628676;	exon:2800716-2800882,intron:2799091-2800716,;	HO_1,HO_2,HO_3,H2_1,H2_2,H2_3,H8_1,H8_2,H8_3,H12_1,H12_2,H12_3	25,35,50,33,36,33,39,57,30,45,32,49	38,20,18,34,12,16,18,19,8,21,23,29	--
novel_circ_0001503	NW_017859651.1	2998694	2999784	+	1090	763	109628635;	exon:2999290-2999475,intron:2999475-2999641,exon:2998979-2999192,exon:2998694-2998893,;	HO_1,H2_3	2,2	619825	--
novel_circ_0001504	NW_017859651.1	3072642	3074453	-	1811	1811	--	--	H8_2	2	0	--
novel_circ_0001505	NW_017859651.1	3072651	3074455	+	1804	1249	109628585;	intron:3073682-3074096,intron:3072732-3073567,;	H2_1,H12_2,H12_3	3,3,4	59,67,59	--
novel_circ_0001506	NW_017859651.1	3075997	3076149	+	152	152	--	--	H12_1	2	0	--
novel_circ_0001507	NW_017859651.1	3139379	3140715	-	1336	1082	109628525;	exon:3139369-3139529,intron:3139747-3140669,;	HO_1	2	261	--
novel_circ_0001508	NW_017859651.1	3193905	3194538	-	633	633	109628655;	exon:3193905-3194538,;	H2_1,H2_2	2,2	427297	--
novel_circ_0001509	NW_017859651.1	3230221	3230384	+	163	163	109628600;	exon:3229680-3231033,;	H2_1	2	1161	--
novel_circ_0001510	NW_017859651.1	3230343	3230585	+	242	242	109628600;	exon:3229680-3231033,;	H2_2	4	640	--
novel_circ_0001511	NW_017859651.1	3425544	3425722	-	178	178	--	--	H8_2	4	0	--
novel_circ_0001512	NW_017859651.1	345616	348095	-	2479	2241	109628648;	intron:346486-347597,intron:345740-346274,exon:347927-348095,exon:347597-347813,exon:346274-346486,;	H2_1	2	27	--
novel_circ_0001513	NW_017859651.1	364878	367398	-	2520	2196	109628648;	intron:365338-366630,exon:366630-366834,exon:364878-365122,intron:366834-367290,;	H12_1	3	104	--
novel_circ_0001514	NW_017859651.1	364878	380971	-	16093	15500	109628648;	intron:369581-370744,exon:371735-371894,intron:371894-373712,exon:369416-369581,exon:370744-370897,intron:373849-374876,intron:365338-366630,exon:364878-365122,intron:367398-369416,exon:366630-366834,exon:374876-375057,intron:366834-367290,intron:375057-380839,intron:370897-371735,;	HO_2,H12_2,H12_3	5,2,2	472509665	--
novel_circ_0001515	NW_017859651.1	3652250	3652556	-	306	306	--	--	HO_3	3	0	--
novel_circ_0001516	NW_017859651.1	369416	375057	-	5641	5351	109628648;	exon:369416-369581,intron:369581-370744,exon:371735-371894,exon:374876-375057,intron:370897-371735,intron:371894-373712,intron:373849-374876,;	H8_3	2	139	--
novel_circ_0001517	NW_017859651.1	369416	380971	-	11555	11133	109628648;	intron:369581-370744,exon:374876-375057,intron:375057-380839,intron:373849-374876,intron:370897-371735,exon:369416-369581,intron:371894-373712,exon:371735-371894,;	H2_2,H8_2,H8_3,H12_1	2,2,2,2	202291204280	--
novel_circ_0001518	NW_017859651.1	3729884	3731601	+	1717	1717	--	--	H8_1	2	0	--
novel_circ_0001519	NW_017859651.1	373712	380971	-	7259	6990	109628648;	intron:373849-374876,intron:375057-380839,exon:374876-375057,;	H8_1	3	96	--
novel_circ_0001520	NW_017859651.1	4043251	4052678	-	9427	7053	109628348;	exon:4049946-4050415,intron:4043362-4049946,;	H8_2,H12_2	2,2	122155	--
novel_circ_0001521	NW_017859651.1	4049946	4052678	-	2732	469	109628348;	exon:4049946-4050415,;	H12_3	2	106	--
novel_circ_0001522	NW_017859651.1	4062103	4063667	-	1564	1332	109628390;	intron:4062202-4063534,;	H12_2	4	29	--
novel_circ_0001523	NW_017859651.1	412413	419096	-	6683	6469	109628648;	intron:412557-419026,;	H2_2,H8_2	2,2	194192	--
novel_circ_0001524	NW_017859651.1	4388120	4390063	-	1943	1010	109628393;	intron:4388469-4388895,intron:4388988-4389382,intron:4389728-4389918,;	HO_3	2	16	--
novel_circ_0001525	NW_017859651.1	4407095	4407310	-	215	215	109628617;	exon:4406309-4407369,;	HO_1	4	222	--
novel_circ_0001526	NW_017859651.1	4457525	4457767	-	242	242	109628692;	exon:4457304-4457781,;	H2_1	2	97	--
novel_circ_0001527	NW_017859651.1	4515422	4515623	-	201	201	--	--	H2_2	2	0	--
novel_circ_0001528	NW_017859651.1	4606615	4606822	+	207	207	--	--	H12_3	4	0	--
novel_circ_0001529	NW_017859651.1	4613356	4613762	-	406	406	--	--	H8_2,H12_2	4,3	0,0	--
novel_circ_0001530	NW_017859651.1	4616125	4627664	-	11539	10251	109628603;	intron:4620260-4621093,intron:4623023-4625365,exon:4621093-4621304,exon:4616376-4616553,intron:4621778-4622944,intron:4626794-4627598,exon:4616125-4616296,exon:4621602-4621778,intron:4616553-4620158,intron:4625646-4626229,exon:4626611-4626794,;	HO_1	2	655	--
novel_circ_0001531	NW_017859651.1	4620158	4627664	-	7506	6298	109628603;	exon:4621602-4621778,intron:4620260-4621093,exon:4621093-4621304,intron:4621778-4622944,intron:4626794-4627598,exon:4626611-4626794,intron:4625646-4626229,intron:4623023-4625365,;	H2_1	2	232	--
novel_circ_0001532	NW_017859651.1	4626229	4626794	-	565	183	109628603;	exon:4626611-4626794,;	H2_1	3	22	--
novel_circ_0001533	NW_017859651.1	4647902	4648265	-	363	161	109628714;	exon:4648104-4648265,;	H2_1,H2_2,H8_1,H8_2,H12_1,H12_2,H12_3	2,3,4,5,3,3,2	13,4,8,2,12,10,6	--
novel_circ_0001534	NW_017859651.1	4942369	4942679	+	310	310	--	--	H2_3	2	0	--
novel_circ_0001535	NW_017859651.1	4954600	4957421	-	2821	1734	109628442;109628770;	exon:4956783-4957117,;intron:4954135-4955236,exon:4955236-4955535,;	H8_1,H12_2	2,4	267286	--;--
novel_circ_0001536	NW_017859651.1	5145225	5145573	-	348	348	109628708;	exon:5144896-5146903,;	H12_2	2	146	--
novel_circ_0001537	NW_017859651.1	5352784	5354428	+	1644	1190	109628705;	intron:5353735-5354316,intron:5353020-5353629,;	H12_3	2	56	--
novel_circ_0001538	NW_017859651.1	544857	546411	+	1554	1271	109628341;	intron:544940-545639,intron:545739-546311,;	HO_1	2	484	--
novel_circ_0001539	NW_017859651.1	548215	548622	-	407	407	--	--	H2_1,H8_2	2,3	0,0	--
novel_circ_0001540	NW_017859651.1	5502437	5502640	+	203	203	--	--	H2_2	2	0	--
novel_circ_0001541	NW_017859651.1	5675055	5675278	-	223	223	109628654;	exon:5674439-5676851,;	H8_1	2	172	--
novel_circ_0001542	NW_017859651.1	5735624	5736697	+	1073	572	109628601;	intron:5736190-5736589,intron:5735752-5735925,;	H8_2	3	11	--
novel_circ_0001543	NW_017859651.1	5763746	5764360	-	614	614	--	--	H2_3	2	0	--
novel_circ_0001544	NW_017859651.1	5782123	5786857	-	4734	4441	109628819;	intron:5782261-5786702,;	HO_2,H8_1	3,2	83,61	--
novel_circ_0001545	NW_017859651.1	5782123	5791175	-	9052	9052	109628819;	intron:5782261-5786702,exon:5786702-5786857,intron:5786857-5826732,;	H12_1	2	113	--
novel_circ_0001546	NW_017859651.1	5788564	5788899	-	335	335	--	--	HO_1	2	0	--
novel_circ_0001547	NW_017859651.1	593849	596422	+	2573	2287	109628690;	intron:595574-596333,intron:593930-594727,intron:594753-595484,;	H2_1,H2_3,H12_2	2,2,2	68,40,77	--
novel_circ_0001548	NW_017859651.1	595484	596422	+	938	759	109628690;	intron:595574-596333,;	HO_3,H2_1,H2_3	2,2,4	22,26,20	--
novel_circ_0001549	NW_017859651.1	695323	701456	+	6133	5987	109628327;	intron:699472-701288,intron:695469-699260,exon:699260-699472,exon:701288-701456,;	HO_2,H2_1,H2_3,H8_1,H8_2,H8_3	4,7,2,2,6,2	76,106,89,64,116,96	--
novel_circ_0001550	NW_017859651.1	695323	711464	+	16141	15878	109628327;	exon:701288-701456,exon:711299-711464,exon:699260-699472,intron:699472-701288,intron:710917-711299,exon:710410-710917,intron:701456-706737,intron:695469-699260,intron:706854-710410,;	HO_1,H8_2,H12_3	2,2,2	535299521	--
novel_circ_0001551	NW_017859651.1	7028488	7028651	+	163	163	--	--	H8_3	5	0	--
novel_circ_0001552	NW_017859651.1	706737	711464	+	4727	4228	109628327;	exon:710410-710917,intron:706854-710410,exon:711299-711464,;	HO_2,HO_3,H2_3,H8_1,H8_2,H12_1,H12_2	4,2,2,3,2,2,2	98,93,48,64,72,96,72	--
novel_circ_0001553	NW_017859651.1	7220657	7224506	+	3849	1181	109628757;	exon:7223792-7223980,intron:7221560-7222347,exon:7221354-7221560,;	HO_3,H2_1,H2_3	2,3,4	17,22,4	--
novel_circ_0001554	NW_017859651.1	7262018	7262237	-	219	219	--	--	H12_3	4	0	--
novel_circ_0001555	NW_017859651.1	7262846	7263088	+	242	242	--	--	HO_3	2	0	--
novel_circ_0001556	NW_017859651.1	7262846	7263240	+	394	394	--	--	H8_2,H12_3	2,2	0,0	--
novel_circ_0001557	NW_017859651.1	7263397	7263590	-	193	193	109628726;	exon:7263397-7263600,;	H12_1,H12_3	2,2	23692461	--
novel_circ_0001558	NW_017859651.1	7269907	7270096	+	189	189	--	--	H12_1	3	0	--
novel_circ_0001559	NW_017859651.1	7597971	7598975	+	1004	1004	--	--	H8_2	2	0	--
novel_circ_0001560	NW_017859651.1	7903459	7903895	-	436	364	109628624;	exon:7903531-7903895,;	H12_3	2	151	--
novel_circ_0001561	NW_017859651.1	8127161	8127873	+	712	712	109628808;	intron:8121039-8142921,;	HO_1	2	28	--
novel_circ_0001562	NW_017859651.1	8142921	8155852	+	12931	12832	109628808;	intron:8143103-8153511,exon:8155666-8155852,exon:8142921-8143103,intron:8153610-8155666,;	H2_2	2	406	--
novel_circ_0001563	NW_017859651.1	8172437	8173124	+	687	264	109628808;	intron:8172557-8172821,;	H12_1	2	1	--
novel_circ_0001564	NW_017859651.1	8181053	8181366	+	313	313	--	--	HO_2,H2_3,H8_2,H12_1,H12_2	4,2,3,3,4	0,0,0,0,0	--
novel_circ_0001565	NW_017859651.1	8238156	8238622	+	466	186	109628739;	exon:8238156-8238342,;	H8_2	4	5	--
novel_circ_0001566	NW_017859651.1	8266671	8268203	+	1532	1254	109628739;	intron:8266835-8267925,exon:8266671-8266835,;	H2_2	2	4	--
novel_circ_0001567	NW_017859651.1	8319503	8320923	-	1420	902	109628545;	exon:8319845-8320318,exon:8320719-8320923,intron:8319620-8319845,;	H12_3	2	106	--
novel_circ_0001568	NW_017859651.1	8341125	8342195	-	1070	939	109628545;	intron:8341415-8342064,exon:8341125-8341415,;	H12_1,H12_3	3,2	67,76	--
novel_circ_0001569	NW_017859651.1	8348493	8359304	-	10811	9519	109628545;	intron:8354945-8356582,exon:8350783-8350956,exon:8358177-8358360,intron:8358951-8359209,exon:8349421-8349600,intron:8348595-8349228,intron:8350950-8353938,intron:8349923-8350783,intron:8349600-8349832,intron:8356696-8358177,intron:8354005-8354692,exon:8358743-8358951,;	H2_2	2	586	--
novel_circ_0001570	NW_017859651.1	8356582	8359304	-	2722	2130	109628545;	exon:8358177-8358360,exon:8358743-8358951,intron:8358951-8359209,intron:8356696-8358177,;	H8_1,H8_2,H12_3	3,3,2	119,98,168	--
novel_circ_0001571	NW_017859651.1	8358177	8359304	-	1127	1032	109628545;	exon:8358743-8358951,intron:8358360-8358743,exon:8358177-8358360,intron:8358951-8359209,;	HO_2,H2_1	2,2	36,49	--
novel_circ_0001572	NW_017859651.1	8425431	8426485	+	1054	551	109628679;	exon:8425431-8425671,exon:8425836-8425994,exon:8426091-8426244,;	H12_3	2	33	--
novel_circ_0001573	NW_017859651.1	8470032	8471386	+	1354	518	109628277;	exon:8471080-8471386,intron:8470868-8471080,;	H8_3	2	79	--
novel_circ_0001574	NW_017859651.1	8505128	8505321	-	193	193	--	--	H12_2	2	0	--
novel_circ_0001575	NW_017859651.1	8527535	8527962	-	427	189	109628778;	exon:8527535-8527724,;	H12_2	2	60	--
novel_circ_0001576	NW_017859651.1	8578538	8579035	-	497	365	109628769;	exon:8578538-8578720,exon:8578852-8579035,;	HO_1,HO_2,HO_3,H2_1,H2_3,H8_1,H8_2,H8_3,H12_2,H12_3	3,5,9,6,5,3,12,3,2,6	34,49,63,66,41,29,34,51,59,36	--
novel_circ_0001577	NW_017859651.1	8815998	8816171	-	173	173	--	--	H12_2	2	0	--
novel_circ_0001578	NW_017859651.1	8827205	8828106	-	901	589	109628709;	intron:8827374-8827963,;	H2_3	2	1	--
novel_circ_0001579	NW_017859651.1	8853535	8855520	-	1985	1748	109628709;	intron:8854725-8855412,intron:8853712-8854596,exon:8853535-8853712,;	H12_3	2	26	--
novel_circ_0001580	NW_017859651.1	8910204	8910361	-	157	157	--	--	H8_2	2	0	--
novel_circ_0001581	NW_017859651.1	9078915	9079328	+	413	413	--	--	HO_2	2	0	--
novel_circ_0001582	NW_017859651.1	9097282	9102045	-	4763	4615	109628674;	exon:9097282-9097482,intron:9101647-9102008,intron:9097482-9099288,intron:9099377-9101625,;	HO_2,H8_2,H12_1	3,3,2	104123123	--
novel_circ_0001583	NW_017859651.1	9167649	9170225	-	2576	2252	109628562;	intron:9168937-9170136,intron:9167781-9168834,;	HO_3	2	52	--
novel_circ_0001584	NW_017859651.1	9299286	9299473	+	187	187	109628544;	exon:9299286-9299473,;	H2_1	4	52	--
novel_circ_0001585	NW_017859651.1	9433432	9437929	+	4497	4497	109628549;	exon:9435853-9436087,exon:9437487-9439195,intron:9434051-9435581,exon:9433432-9434051,exon:9436776-9436936,intron:9436087-9436776,intron:9437092-9437319,intron:9435677-9435853,;	H12_3	3	597	--
novel_circ_0001586	NW_017859651.1	9443060	9443267	-	207	207	109628464;	exon:9443000-9443280,;	H12_1	2	133	--
novel_circ_0001587	NW_017859651.1	9479998	9480357	+	359	359	--	--	H8_1	2	0	--
novel_circ_0001588	NW_017859651.1	9501553	9519260	+	17707	17464	109628416;	intron:9501664-9514441,exon:9514441-9514657,intron:9514657-9519128,;	HO_1,HO_2,HO_3,H2_1,H2_2,H2_3,H8_1,H8_2,H8_3,H12_1,H12_3	2,3,4,11,4,4,4,6,2,9,13	6.8943e+33	--
novel_circ_0001589	NW_017859651.1	9514441	9519260	+	4819	4687	109628416;	intron:9514657-9519128,exon:9514441-9514657,;	HO_1,HO_2,HO_3,H2_1,H2_2,H2_3,H8_1,H8_2,H8_3,H12_1,H12_2,H12_3	8,12,5,24,16,11,15,17,11,23,5,17	218,144,190,162,99,83,115,190,147,192,130,350	--
novel_circ_0001590	NW_017859651.1	9514441	9533004	+	18563	18384	109628416;	exon:9514441-9514657,intron:9529689-9532942,intron:9519443-9529572,exon:9519128-9519443,intron:9514657-9519128,;	H2_3,H12_2	4,3	347590	--
novel_circ_0001591	NW_017859651.1	9519128	9533004	+	13876	13697	109628416;	intron:9519443-9529572,intron:9529689-9532942,exon:9519128-9519443,;	HO_2	2	464	--
novel_circ_0001592	NW_017859651.1	9629482	9642315	+	12833	12833	109628589;	intron:9629717-9642146,exon:9642146-9642315,exon:9629482-9629717,;	H2_3	2	132	--
novel_circ_0001593	NW_017859651.1	9681567	9683112	+	1545	1545	109628589;	exon:9681567-9681779,exon:9682936-9683112,intron:9681779-9682936,;	H12_3	2	35	--
novel_circ_0001594	NW_017859651.1	9685153	9686465	+	1312	1091	109628589;	exon:9686297-9686465,exon:9685153-9686076,;	H2_3	3	45	--
novel_circ_0001595	NW_017859651.1	9720683	9721282	+	599	599	109628737;	exon:9720683-9720860,exon:9721014-9722431,;	H2_1,H2_2,H12_1	2,2,2	26,15,19	--
novel_circ_0001596	NW_017859651.1	9929209	9929422	+	213	213	109628684;	exon:9929209-9929422,;	H2_3,H8_3	2,2	1,1	--
novel_circ_0001597	NW_017859652.1	10344111	10344458	-	347	347	109629034;	intron:10309955-10347532,;	HO_1	2	3	--
novel_circ_0001598	NW_017859652.1	10347532	10347839	-	307	307	--	--	HO_2	2	0	--
novel_circ_0001599	NW_017859652.1	10347532	10350133	-	2601	2601	109629034;	intron:10347640-10356222,;	HO_1,HO_2,HO_3,H2_1,H2_2,H2_3,H8_2	2,3,9,2,3,6,10	38,43,24,29,17,25,40	--
novel_circ_0001600	NW_017859652.1	1098256	1104443	+	6187	5433	109629213;	intron:1098396-1103829,;	H2_2	2	245	--
novel_circ_0001601	NW_017859652.1	11055757	11059857	-	4100	3637	109629245;	exon:11055757-11055987,intron:11057724-11059492,intron:11055987-11056583,exon:11056583-11056759,intron:11056759-11057626,;	H8_1,H12_1	2,3	15,21	--
novel_circ_0001602	NW_017859652.1	11069273	11070509	-	1236	1089	109629245;	exon:11069273-11069441,intron:11069441-11070362,;	H2_2,H2_3,H8_1,H12_1	3,2,2,4	2,2,3,4	--
novel_circ_0001603	NW_017859652.1	11173476	11179408	-	5932	2115	109628994;	intron:11178286-11179339,intron:11177145-11177728,exon:11178131-11178286,exon:11176593-11176917,;	HO_1,HO_2,H2_1,H2_2,H2_3,H8_1,H8_2,H8_3,H12_1,H12_2,H12_3	4,4,10,5,3,2,3,2,3,5,3	27,19,84,47,47,32,11,12,48,35,30	--
novel_circ_0001604	NW_017859652.1	11373747	11377205	+	3458	3108	109628853;	intron:11376010-11377081,intron:11373872-11375909,;	HO_1,HO_2,HO_3,H2_1,H2_2,H2_3,H8_1,H8_2,H8_3,H12_1,H12_2,H12_3	5,9,7,16,10,7,6,10,4,13,6,7	73,70,59,57,52,44,50,44,45,46,54,74	--
novel_circ_0001605	NW_017859652.1	11811776	11813026	+	1250	893	109628883;	intron:11812650-11812884,intron:11811911-11812570,;	H12_1	2	2	--
novel_circ_0001606	NW_017859652.1	11876815	11882712	-	5897	5086	109629087;	intron:11881074-11882255,intron:11877342-11880863,exon:11877177-11877342,exon:11876815-11877034,;	H2_2,H2_3,H12_2	2,2,2	12,3,8	--
novel_circ_0001607	NW_017859652.1	12155436	12157171	-	1735	1450	109629209;	intron:12155783-12157080,exon:12155436-12155589,;	H12_1	2	54	--
novel_circ_0001608	NW_017859652.1	1237412	1239517	-	2105	1603	109629278;	intron:1237491-1238573,intron:1238719-1239070,exon:1239347-1239517,;	H12_1	2	12	--
novel_circ_0001609	NW_017859652.1	12570637	12570853	-	216	216	109629411;	exon:12570615-12570886,;	H12_1	2	192	--
novel_circ_0001610	NW_017859652.1	1312490	1318509	+	6019	2924	109628957;	exon:1313379-1313589,intron:1316263-1316871,intron:1315320-1316169,exon:1314250-1314441,intron:1312623-1313379,intron:1313940-1314250,;	HO_1,HO_2,HO_3,H2_1,H2_2,H2_3,H8_1,H8_2,H8_3,H12_1,H12_2,H12_3	19,15,9,31,11,9,10,16,15,23,13,18	34,15,20,54,34,40,26,30,25,50,30,44	--
novel_circ_0001611	NW_017859652.1	1312490	1320629	+	8139	3100	109628957;	exon:1314543-1314719,exon:1313379-1313589,exon:1314250-1314441,intron:1312623-1313379,intron:1315320-1316169,intron:1313940-1314250,intron:1316263-1316871,;	HO_1,HO_3,H2_2,H2_3,H12_2	2,2,2,4,5	34,20,34,40,30	--
novel_circ_0001612	NW_017859652.1	13161627	13161956	-	329	329	--	--	HO_2,H2_2,H8_1	5,2,2	0,0,0	--
novel_circ_0001613	NW_017859652.1	1360016	1361435	-	1419	1419	--	--	H8_2	2	0	--
novel_circ_0001614	NW_017859652.1	13630937	13633569	-	2632	2298	109629009;	intron:13631013-13632116,intron:13632225-13633420,;	HO_3	2	237	--
novel_circ_0001615	NW_017859652.1	13671948	13672239	-	291	291	109629006;	exon:13671948-13672239,;	H12_2	2	17	--
novel_circ_0001616	NW_017859652.1	1419611	1420269	-	658	658	--	--	HO_2,HO_3,H2_1,H2_2,H2_3,H8_1,H8_2,H8_3,H12_1,H12_2,H12_3	5,3,6,5,5,6,6,7,4,9,3	2,2,5,1,0,0,3,0,2,2,0	--
novel_circ_0001617	NW_017859652.1	1451393	1452053	+	660	626	109629142;	exon:1451894-1452057,intron:1451431-1451894,;	H8_3	2	69	--
novel_circ_0001618	NW_017859652.1	1757720	1758027	+	307	307	109628958;	intron:1757294-1758865,;	H2_1	2	13	--
novel_circ_0001619	NW_017859652.1	1765213	1765474	+	261	261	109628958;	exon:1765213-1768014,;	HO_3,H2_3	2,4	67,66	--
novel_circ_0001620	NW_017859652.1	1794792	1796310	+	1518	1518	109629175;	intron:1793452-1795833,intron:1794876-1796807,;	HO_2,H2_1,H12_1	3,4,2	88109120	--
novel_circ_0001621	NW_017859652.1	1795290	1796310	+	1020	1020	109629175;	intron:1793452-1795833,intron:1794876-1796807,;	HO_3,H2_2	3,2	66,52	--
novel_circ_0001622	NW_017859652.1	1967283	1968586	+	1303	958	109628960;	exon:1968322-1968586,intron:1967403-1968097,;	HO_3,H8_2	3,3	26,14	--
novel_circ_0001623	NW_017859652.1	1977393	1979004	+	1611	1611	109628960;	intron:1977556-1978781,exon:1978781-1979004,exon:1977393-1977556,;	HO_3,H8_1	3,3	25,19	--
novel_circ_0001624	NW_017859652.1	1997457	1998991	+	1534	1534	109628960;	exon:1997457-1997685,exon:1998816-1998991,intron:1997685-1998816,;	H12_3	2	67	--
novel_circ_0001625	NW_017859652.1	2050208	2050435	+	227	227	--	--	HO_3	2	0	--
novel_circ_0001626	NW_017859652.1	2073479	2073983	+	504	504	--	--	H2_1	2	0	--
novel_circ_0001627	NW_017859652.1	2101587	2115873	+	14286	14286	--	--	H8_1	2	0	--
novel_circ_0001628	NW_017859652.1	2157929	2160580	+	2651	2069	109628963;	intron:2158049-2159765,exon:2160414-2160580,exon:2159765-2159952,;	H8_1	2	10	--
novel_circ_0001629	NW_017859652.1	2166316	2167198	+	882	882	--	--	HO_2,HO_3,H8_3,H12_1,H12_3	3,2,2,3,2	1,3,1,5,0	--
novel_circ_0001630	NW_017859652.1	2190582	2193737	+	3155	3155	109628963;	exon:2193549-2193737,intron:2167198-2191850,intron:2191983-2193549,;	H12_2	2	25	--
novel_circ_0001631	NW_017859652.1	2191850	2193737	+	1887	1754	109628963;	exon:2193549-2193737,intron:2191983-2193549,;	HO_1,HO_2,HO_3,H2_1,H2_2,H2_3,H8_1,H8_2,H8_3,H12_1,H12_2,H12_3	6,15,18,21,19,18,24,12,15,25,10,16	35,27,18,21,14,18,18,10,18,21,16,37	--
novel_circ_0001632	NW_017859652.1	2199110	2199263	+	153	153	--	--	H12_3	2	0	--
novel_circ_0001633	NW_017859652.1	2207835	2209767	+	1932	1932	109628963;	exon:2207835-2208011,intron:2208011-2209602,exon:2209602-2209767,;	HO_2,HO_3,H2_1,H2_2,H8_2,H8_3,H12_1,H12_3	4,5,10,5,5,2,2,4	18,13,16,7,16,7,4,24	--
novel_circ_0001634	NW_017859652.1	2207835	2214491	+	6656	6154	109628963;	intron:2212909-2214325,intron:2208011-2209602,exon:2214325-2214491,intron:2209767-2210352,intron:2210728-2212769,exon:2209602-2209767,exon:2210352-2210542,;	H12_1	2	27	--
novel_circ_0001635	NW_017859652.1	2224479	2225002	+	523	523	109629131;	exon:2223622-2225636,;	H2_3	2	284	--
novel_circ_0001636	NW_017859652.1	2357082	2357603	-	521	521	109629143;	exon:2357008-2360058,;	HO_1	2	151	--
novel_circ_0001637	NW_017859652.1	2411524	2411693	+	169	169	--	--	H8_1,H8_2	2,2	0,0	--
novel_circ_0001638	NW_017859652.1	2411524	2411742	+	218	218	--	--	HO_3,H2_2,H8_2	3,2,3	0,0,0	--
novel_circ_0001639	NW_017859652.1	2411548	2411709	+	161	161	--	--	H12_3	2	0	--
novel_circ_0001640	NW_017859652.1	2638426	2640020	-	1594	1594	109629168;	intron:2638621-2639965,exon:2637956-2638621,;	HO_3	2	476	--
novel_circ_0001641	NW_017859652.1	2705101	2705256	+	155	155	--	--	H8_2	2	0	--
novel_circ_0001642	NW_017859652.1	2781582	2781865	+	283	283	109628862;	exon:2781549-2781878,;	HO_1	2	3931	--
novel_circ_0001643	NW_017859652.1	2781695	2781863	-	168	168	--	--	HO_1,H2_1,H2_2,H12_1	2,3,4,9	0,0,0,0	--
novel_circ_0001644	NW_017859652.1	2882501	2882815	+	314	261	109629032;	exon:2882554-2882815,;	H2_2	2	10	--
novel_circ_0001645	NW_017859652.1	2995560	2995815	-	255	255	109629214;	exon:2995539-2997148,;	H12_2	2	26	--
novel_circ_0001646	NW_017859652.1	3034378	3034649	+	271	271	--	--	HO_2	2	0	--
novel_circ_0001647	NW_017859652.1	3052460	3053594	+	1134	1134	--	--	HO_1	2	0	--
novel_circ_0001648	NW_017859652.1	3071963	3076135	-	4172	4172	--	--	HO_1,HO_2,HO_3,H2_1,H2_2,H2_3,H8_1,H8_2,H8_3,H12_2,H12_3	5,6,7,7,6,3,4,3,3,2,3	0,0,0,0,0,0,0,0,0,0,0	--
novel_circ_0001649	NW_017859652.1	3312183	3315766	-	3583	3398	109629249;	exon:3312183-3312344,intron:3312972-3315723,intron:3312344-3312830,;	H8_2	2	122	--
novel_circ_0001650	NW_017859652.1	339872	340104	-	232	232	109629389;	exon:338159-340611,;	HO_3	2	2	--
novel_circ_0001651	NW_017859652.1	348464	349033	+	569	203	109628852;	intron:348544-348747,;	H2_1	2	1	--
novel_circ_0001652	NW_017859652.1	3630103	3630810	-	707	448	109629025;	intron:3630230-3630678,;	H2_3	2	3	--
novel_circ_0001653	NW_017859652.1	3683939	3696365	-	12426	12363	109629259;	exon:3688908-3689071,intron:3684002-3688908,exon:3696169-3696365,intron:3689071-3696169,;	HO_1	2	111	--
novel_circ_0001654	NW_017859652.1	3737633	3737785	+	152	152	--	--	HO_1	2	0	--
novel_circ_0001655	NW_017859652.1	4002037	4002857	-	820	719	109629230;	intron:4002189-4002756,exon:4002037-4002189,;	HO_1	2	51	--
novel_circ_0001656	NW_017859652.1	4002037	4002877	-	840	567	109629230;	intron:4002189-4002756,;	H12_1	2	72	--
novel_circ_0001657	NW_017859652.1	413471	421581	+	8110	8110	109629268;	intron:419097-419634,intron:420731-420906,intron:417744-418737,exon:421142-424209,intron:413603-417669,intron:419989-420402,;	H12_2	2	1136	--
novel_circ_0001658	NW_017859652.1	4158	4532	+	374	374	109628889;	exon:3545-4916,;	H2_1	2	339	--
novel_circ_0001659	NW_017859652.1	4173708	4175087	+	1379	1379	109629153;	exon:4173708-4173871,exon:4174895-4175087,intron:4173871-4174895,;	H12_2	2	94	--
novel_circ_0001660	NW_017859652.1	4397117	4398657	+	1540	1540	--	--	H8_3	2	0	--
novel_circ_0001661	NW_017859652.1	4459288	4460838	+	1550	1550	--	--	H12_1	2	0	--
novel_circ_0001662	NW_017859652.1	4517348	4537216	+	19868	2713	109629392;109629266;	exon:4519235-4519456,intron:4517557-4518149,intron:4519602-4519921,exon:4519921-4520836,exon:4517348-4517557,;exon:4536759-4537216,;	HO_2,HO_3,H2_1,H8_1,H12_3	3,3,4,3,3	4.03654e+24	--;--
novel_circ_0001663	NW_017859652.1	4520035	4520238	+	203	203	109629392;	exon:4519921-4520836,;	H12_2	2	6	--
novel_circ_0001664	NW_017859652.1	4536836	4537216	+	380	380	109629266;	exon:4536759-4537216,;	H12_2	2	18943	--
novel_circ_0001665	NW_017859652.1	4536903	4537216	+	313	313	109629266;	exon:4536759-4537216,;	H8_3	2	10235	--
novel_circ_0001666	NW_017859652.1	4537168	4538615	+	1447	1447	109629266;	exon:4538465-4538674,intron:4537216-4538465,;	H12_2,H12_3	3,3	788519	--
novel_circ_0001667	NW_017859652.1	4538492	4538954	+	462	209	109629266;	exon:4538465-4538674,;	H2_2	2	2271	--
novel_circ_0001668	NW_017859652.1	4538764	4539336	+	572	165	109629266;	exon:4539171-4539336,;	H8_1	2	1419	--
novel_circ_0001669	NW_017859652.1	4539171	4539541	+	370	165	109629266;	exon:4539171-4539336,;	H2_1	4	1555	--
novel_circ_0001670	NW_017859652.1	4540378	4540594	+	216	216	109629266;	exon:4540132-4540917,;	H12_2	5	7828	--
novel_circ_0001671	NW_017859652.1	4540378	4540831	+	453	453	109629266;	exon:4540132-4540917,;	H8_1	2	46824	--
novel_circ_0001672	NW_017859652.1	4540504	4540821	+	317	317	109629266;	exon:4540132-4540917,;	H2_1,H8_3,H12_3	2,2,2	426132765819270	--
novel_circ_0001673	NW_017859652.1	4619477	4619727	-	250	250	109629334;	exon:4619477-4619727,;	HO_2	2	4	--
novel_circ_0001674	NW_017859652.1	4851735	4871955	+	20220	19929	109629031;	intron:4851819-4860611,intron:4860682-4871819,;	H12_1	4	132	--
novel_circ_0001675	NW_017859652.1	5077765	5081048	+	3283	3189	109629185;	exon:5077765-5077933,intron:5077933-5080954,;	HO_2	2	32	--
novel_circ_0001676	NW_017859652.1	509121	509320	+	199	199	--	--	H8_2	2	0	--
novel_circ_0001677	NW_017859652.1	5250136	5251895	-	1759	427	109628933;	exon:5250985-5251210,exon:5251409-5251611,;	HO_2	2	7	--
novel_circ_0001678	NW_017859652.1	5381217	5386749	+	5532	5103	109628973;	exon:5386562-5386749,intron:5386003-5386562,exon:5383950-5385091,intron:5381327-5383326,exon:5383326-5383695,intron:5385091-5385939,;	H2_2	2	139	--
novel_circ_0001679	NW_017859652.1	5434689	5434873	-	184	184	109629367;	exon:5434689-5434875,;	HO_3,H2_2	2,2	16931467	--
novel_circ_0001680	NW_017859652.1	5450574	5451980	-	1406	372	109629186;	exon:5450862-5451055,exon:5451801-5451980,;	HO_3,H2_1,H8_1,H8_2,H8_3,H12_1,H12_3	2,2,5,5,3,5,3	97,86,70,61,84,75,92	--
novel_circ_0001681	NW_017859652.1	5451591	5451980	-	389	179	109629186;	exon:5451801-5451980,;	H12_3	2	40	--
novel_circ_0001682	NW_017859652.1	5530862	5531045	-	183	183	--	--	H12_1	2	0	--
novel_circ_0001683	NW_017859652.1	6062242	6062523	+	281	281	109629194;	exon:6062236-6062766,;	H12_1	2	392	--
novel_circ_0001684	NW_017859652.1	6084481	6087421	-	2940	2921	109628976;	exon:6084481-6084675,exon:6087130-6087463,intron:6085698-6087130,intron:6084915-6085419,exon:6085419-6085698,intron:6084675-6084854,;	H2_3	2	136	--
novel_circ_0001685	NW_017859652.1	6150222	6151004	-	782	782	109629193;	exon:6149656-6152284,;	H8_2	2	221	--
novel_circ_0001686	NW_017859652.1	616770	616969	+	199	199	109629274;	exon:615715-618780,;	H12_3	2	143	--
novel_circ_0001687	NW_017859652.1	6203524	6203918	+	394	394	--	--	H2_2	2	0	--
novel_circ_0001688	NW_017859652.1	6220590	6239865	+	19275	19275	109629202;	intron:6218898-6238516,intron:6238585-6242078,;	H2_3,H8_1	2,2	772904	--
novel_circ_0001689	NW_017859652.1	6238516	6239865	+	1349	1349	109629202;	intron:6238585-6242078,;	HO_2,H2_3,H12_3	3,3,5	169130300	--
novel_circ_0001690	NW_017859652.1	6248027	6249806	+	1779	1779	109629202;	intron:6247929-6249890,;	HO_1,HO_2,HO_3,H2_1,H2_2,H2_3,H8_1,H8_2,H8_3,H12_1,H12_2,H12_3	94,97,118,110,72,66,72,51,40,137,99,125	78,65,67,76,46,41,58,41,24,77,74,108	--
novel_circ_0001691	NW_017859652.1	6854576	6859884	-	5308	4958	109628979;	intron:6855759-6859716,intron:6854664-6855665,;	H8_3	2	30	--
novel_circ_0001692	NW_017859652.1	6920125	6924195	-	4070	3950	109629169;	exon:6920125-6920368,intron:6920368-6924075,;	H8_2,H12_2	2,2	30,40	--
novel_circ_0001693	NW_017859652.1	6944184	6947275	-	3091	3091	109629169;	intron:6944301-7001153,;	H12_1	2	15	--
novel_circ_0001694	NW_017859652.1	7128672	7131141	-	2469	1899	109629157;	intron:7129522-7130492,intron:7128816-7129378,intron:7130636-7131003,;	H2_1,H8_1,H12_1	2,2,3	48,32,40	--
novel_circ_0001695	NW_017859652.1	7130492	7131141	-	649	367	109629157;	intron:7130636-7131003,;	H8_3	2	9	--
novel_circ_0001696	NW_017859652.1	714722	715458	-	736	640	109629317;	intron:714818-715256,exon:715256-715458,;	HO_2,HO_3,H2_3,H8_1	3,4,3,3	10,14,0,6	--
novel_circ_0001697	NW_017859652.1	714722	718387	-	3665	2992	109629317;	exon:715256-715458,intron:715458-718248,;	H12_1	2	13	--
novel_circ_0001698	NW_017859652.1	7330154	7332245	-	2091	1948	109629360;	intron:7330297-7332083,exon:7332083-7332245,;	HO_2	3	36	--
novel_circ_0001699	NW_017859652.1	7330154	7340443	-	10289	9768	109629360;	intron:7336559-7337547,intron:7339281-7340343,intron:7335703-7336469,intron:7337700-7339190,exon:7337547-7337700,exon:7332083-7332245,intron:7332245-7335606,intron:7330297-7332083,;	H8_3	3	351	--
novel_circ_0001700	NW_017859652.1	7694625	7699805	+	5180	5149	109629410;	intron:7694656-7698409,intron:7698561-7699648,exon:7698409-7698561,exon:7699648-7699805,;	H12_3	2	95	--
novel_circ_0001701	NW_017859652.1	7698409	7699805	+	1396	1244	109629410;	exon:7699648-7699805,intron:7698561-7699648,;	H2_1	2	10	--
novel_circ_0001702	NW_017859652.1	7731275	7731879	+	604	273	109629299;	exon:7731606-7731879,;	H2_1	2	74	--
novel_circ_0001703	NW_017859652.1	7755644	7756859	+	1215	384	109629137;	intron:7755771-7756155,;	H2_1	2	2	--
novel_circ_0001704	NW_017859652.1	7781966	7791936	+	9970	6411	109629134;109629136;	intron:7791246-7791778,exon:7791778-7791936,intron:7789059-7791029,;exon:7784737-7784923,exon:7785648-7785809,exon:7783128-7783297,intron:7785170-7785648,intron:7785809-7785995,exon:7787091-7787264,exon:7783646-7783828,intron:7787264-7787783,intron:7783828-7784737,exon:7788027-7788216,intron:7786183-7786580,exon:7786780-7786982,;	HO_2,H2_3,H12_2,H12_3	28,20,22,15	168,48,99,125	--;--
novel_circ_0001705	NW_017859652.1	7782176	7792117	+	9941	6411	109629134;109629136;	intron:7789059-7791029,exon:7791778-7791936,intron:7791246-7791778,;exon:7783128-7783297,exon:7785648-7785809,exon:7784737-7784923,exon:7787091-7787264,exon:7783646-7783828,intron:7785170-7785648,intron:7785809-7785995,intron:7783828-7784737,intron:7787264-7787783,intron:7786183-7786580,exon:7786780-7786982,exon:7788027-7788216,;	HO_1,HO_2,HO_3,H2_1,H2_2,H2_3,H8_1,H8_2,H8_3,H12_1,H12_2,H12_3	10,15,9,8,6,3,3,6,3,7,8,5	75,168,130,80,54,48,67,60,38,132,99,125	--;--
novel_circ_0001706	NW_017859652.1	7907497	7910692	+	3195	2741	109629191;	intron:7909585-7911929,exon:7909188-7909585,;	H12_2	2	1881	--
novel_circ_0001707	NW_017859652.1	7909375	7909547	+	172	172	109629191;	exon:7909188-7909585,;	H8_1	2	196	--
novel_circ_0001708	NW_017859652.1	8002677	8003018	-	341	341	--	--	H8_3	2	0	--
novel_circ_0001709	NW_017859652.1	8065112	8068192	+	3080	2392	109628905;	intron:8065252-8067644,;	H2_1	2	108	--
novel_circ_0001710	NW_017859652.1	8107409	8112034	+	4625	2879	109629276;	intron:8111039-8111801,exon:8109531-8109739,intron:8108378-8109531,intron:8110153-8110909,;	H12_2	2	184	--
novel_circ_0001711	NW_017859652.1	8315482	8323663	-	8181	8181	109628880;	exon:8315482-8315665,exon:8323436-8323663,intron:8315665-8323436,;	H8_1,H8_3	2,2	24,19	--
novel_circ_0001712	NW_017859652.1	8565808	8566120	+	312	312	--	--	H2_1	2	0	--
novel_circ_0001713	NW_017859652.1	8744815	8745322	+	507	507	109629184;	exon:8744815-8745322,;	HO_3,H8_2,H12_3	2,5,3	206116202	--
novel_circ_0001714	NW_017859652.1	8769401	8774237	+	4836	4836	109629237;	exon:8772964-8773234,exon:8770896-8771068,intron:8767383-8770896,intron:8771068-8771394,exon:8773829-8774024,intron:8773234-8773829,intron:8771479-8771913,exon:8772100-8772698,;	H8_3	2	166	--
novel_circ_0001715	NW_017859652.1	8770896	8774237	+	3341	2264	109629237;	intron:8771479-8771913,exon:8770896-8771068,intron:8773234-8773829,exon:8772964-8773234,exon:8772100-8772698,exon:8773829-8774024,;	H2_1	2	180	--
novel_circ_0001716	NW_017859652.1	89324	90111	+	787	787	109628954;	intron:89547-89928,exon:89324-89547,exon:89928-90111,;	HO_3,H2_1,H2_3,H8_3	3,2,4,3	16,21,6,13	--
novel_circ_0001717	NW_017859652.1	9262171	9264619	-	2448	2448	109629270;	intron:9260448-9263482,exon:9264458-9264619,intron:9263602-9264039,intron:9264102-9264458,;	HO_1	2	16	--
novel_circ_0001718	NW_017859652.1	9263482	9264619	-	1137	517	109629270;	exon:9264458-9264619,intron:9264102-9264458,;	HO_2,H2_3,H12_1,H12_3	4,5,3,2	4,4,6,4	--
novel_circ_0001719	NW_017859652.1	971809	977228	+	5419	5227	109629328;	exon:976530-976746,intron:971972-975244,exon:971809-971972,intron:975307-976530,intron:976746-977099,;	HO_3	2	61	--
novel_circ_0001720	NW_017859652.1	9835162	9846120	-	10958	10678	109629225;	intron:9840984-9845930,intron:9835246-9836543,intron:9836631-9840876,exon:9845930-9846120,;	H2_2	2	272	--
novel_circ_0001721	NW_017859652.1	9840876	9856419	-	15543	15056	109629225;	intron:9852462-9855883,intron:9855973-9856281,intron:9840984-9845930,exon:9845930-9846120,intron:9846120-9852311,;	HO_2,HO_3,H2_2,H12_3	4,2,2,2	511716418860	--
novel_circ_0001722	NW_017859652.1	9852311	9856419	-	4108	3729	109629225;	intron:9855973-9856281,intron:9852462-9855883,;	HO_2,HO_3,H2_2,H2_3,H8_1,H8_2,H12_3	3,2,2,3,2,2,5	113,142,75,93,121,89,178	--
novel_circ_0001723	NW_017859652.1	9855883	9856419	-	536	308	109629225;	intron:9855973-9856281,;	H2_2,H8_1,H8_3,H12_1,H12_3	2,2,2,4,2	0,3,1,1,3	--
novel_circ_0001724	NW_017859652.1	9984099	9984995	-	896	896	109629399;	exon:9983899-9985069,;	H2_3	2	556	--
novel_circ_0001725	NW_017859653.1	10082810	10083742	+	932	932	--	--	HO_2,H2_1,H2_2,H8_2	3,3,3,2	0,0,0,0	--
novel_circ_0001726	NW_017859653.1	10083456	10084426	+	970	970	--	--	HO_2	2	0	--
novel_circ_0001727	NW_017859653.1	10128658	10129444	+	786	732	109629668;	intron:10128712-10129203,exon:10129203-10129444,;	H2_1,H12_1	2,3	15,20	--
novel_circ_0001728	NW_017859653.1	10167622	10168734	-	1112	1112	--	--	HO_2,H2_1,H2_2,H8_1,H8_2,H12_2,H12_3	2,7,3,3,4,4,7	0,0,0,0,0,0,0	--
novel_circ_0001729	NW_017859653.1	10606773	10611440	-	4667	4667	109629767;	intron:10607116-10611136,exon:10611136-10611440,exon:10604817-10607116,;	H8_2,H8_3	2,2	85,64	--
novel_circ_0001730	NW_017859653.1	10611136	10611440	-	304	304	109629767;	exon:10611136-10611440,;	H12_3	2	29	--
novel_circ_0001731	NW_017859653.1	10772472	10786705	-	14233	13393	109629832;	intron:10781352-10782477,intron:10777052-10781252,exon:10772472-10772626,intron:10772765-10776693,intron:10782596-10786582,;	H2_2	2	141	--
novel_circ_0001732	NW_017859653.1	10781252	10786705	-	5453	5111	109629832;	intron:10782596-10786582,intron:10781352-10782477,;	H2_2	2	28	--
novel_circ_0001733	NW_017859653.1	10781252	10796062	-	14810	14251	109629832;	intron:10781352-10782477,intron:10793516-10795915,intron:10786705-10793446,intron:10782596-10786582,;	HO_2	2	144	--
novel_circ_0001734	NW_017859653.1	10786582	10796062	-	9480	9140	109629832;	intron:10793516-10795915,intron:10786705-10793446,;	H2_1,H2_2,H8_1	2,3,4	148104138	--
novel_circ_0001735	NW_017859653.1	10793446	10803214	-	9768	9551	109629832;	intron:10796062-10802990,intron:10793516-10795915,exon:10802990-10803214,;	HO_1	2	150	--
novel_circ_0001736	NW_017859653.1	10795915	10803214	-	7299	7152	109629832;	intron:10796062-10802990,exon:10802990-10803214,;	H2_2	2	91	--
novel_circ_0001737	NW_017859653.1	10855597	10861020	-	5423	5423	109629759;	exon:10855597-10855755,intron:10857401-10860731,intron:10855755-10857155,exon:10857155-10857401,exon:10860731-10861020,;	HO_2	2	369	--
novel_circ_0001738	NW_017859653.1	10865134	10870316	-	5182	4631	109629759;	exon:10865402-10865582,intron:10868030-10868564,exon:10867066-10867512,exon:10865159-10865316,exon:10870163-10870316,exon:10867662-10868030,intron:10865766-10867066,intron:10868670-10870163,;	H2_3	2	400	--
novel_circ_0001739	NW_017859653.1	11150041	11151419	-	1378	1168	109629790;	exon:11151051-11151209,intron:11150268-11151051,exon:11150041-11150268,;	H12_3	4	41	--
novel_circ_0001740	NW_017859653.1	11407744	11408028	+	284	284	--	--	H8_3	2	0	--
novel_circ_0001741	NW_017859653.1	11634263	11634446	+	183	183	109629679;	intron:11618655-11636512,;	H12_1	2	1	--
novel_circ_0001742	NW_017859653.1	11636512	11641603	+	5091	4997	109629679;	exon:11636512-11636708,intron:11640487-11641509,intron:11636708-11640288,exon:11640288-11640487,;	H8_1	3	64	--
novel_circ_0001743	NW_017859653.1	11654291	11657203	+	2912	2912	109629679;	intron:11656805-11660856,intron:11654439-11655174,intron:11655652-11655825,exon:11655825-11656024,exon:11655174-11655652,exon:11656118-11656381,intron:11656381-11656649,;	H2_1	2	93	--
novel_circ_0001744	NW_017859653.1	12032007	12032681	+	674	201	109629714;	exon:12032007-12032208,;	H2_1,H12_3	2,4	2,2	--
novel_circ_0001745	NW_017859653.1	12038545	12039086	-	541	188	109629716;	exon:12038545-12038733,;	H8_3	2	22	--
novel_circ_0001746	NW_017859653.1	1207672	1209228	-	1556	1143	109629720;	intron:1207993-1209136,;	H8_1,H8_2	3,2	24,16	--
novel_circ_0001747	NW_017859653.1	12078889	12079719	+	830	794	109629806;	exon:12079250-12079412,intron:12079057-12079250,exon:12078857-12079057,intron:12079412-12079651,;	HO_1	2	617	--
novel_circ_0001748	NW_017859653.1	12079740	12079893	+	153	153	109629806;	exon:12079651-12080216,;	H8_2	2	27	--
novel_circ_0001749	NW_017859653.1	12405232	12410249	+	5017	5017	--	--	H8_2	3	0	--
novel_circ_0001750	NW_017859653.1	12480051	12482292	-	2241	1930	109629900;	intron:12481083-12482209,intron:12480157-12480961,;	HO_2,H2_2,H12_2	3,2,2	61,70,70	--
novel_circ_0001751	NW_017859653.1	12581165	12581479	+	314	314	109629835;	exon:12580666-12581596,;	H12_1	2	46	--
novel_circ_0001752	NW_017859653.1	12700160	12701739	+	1579	1579	--	--	H8_1	2	0	--
novel_circ_0001753	NW_017859653.1	12703873	12704026	+	153	153	--	--	H12_1	2	0	--
novel_circ_0001754	NW_017859653.1	12715832	12716063	-	231	231	--	--	H12_3	3	0	--
novel_circ_0001755	NW_017859653.1	12778912	12783515	+	4603	4254	109629582;	intron:12779045-12782764,intron:12782878-12783413,;	HO_2,HO_3,H2_1,H2_2,H8_1	2,2,5,2,4	33,28,33,24,23	--
novel_circ_0001756	NW_017859653.1	12839459	12840086	+	627	627	--	--	H8_2	2	0	--
novel_circ_0001757	NW_017859653.1	12851568	12852559	-	991	989	109629779;	exon:12852399-12852631,intron:12851642-12852399,;	H2_2	2	19	--
novel_circ_0001758	NW_017859653.1	1319224	1319387	+	163	163	--	--	H12_2	2	0	--
novel_circ_0001759	NW_017859653.1	13252168	13252452	+	284	284	109629897;	exon:13249779-13256289,;	H2_2	2	4	--
novel_circ_0001760	NW_017859653.1	1329017	1342844	+	13827	13225	109629882;	intron:1341312-1342700,intron:1338130-1341203,intron:1329191-1334513,intron:1334594-1338036,;	H8_2,H12_1	2,2	106,97	--
novel_circ_0001761	NW_017859653.1	1334513	1342844	+	8331	7903	109629882;	intron:1341312-1342700,intron:1338130-1341203,intron:1334594-1338036,;	H12_2	2	46	--
novel_circ_0001762	NW_017859653.1	1553730	1556832	-	3102	3102	109629518;	exon:1553730-1553897,exon:1556676-1556832,intron:1553897-1556676,;	H12_2,H12_3	2,2	25,34	--
novel_circ_0001763	NW_017859653.1	1553730	1567107	-	13377	13377	109629518;	exon:1566925-1567107,intron:1556832-1560001,intron:1560229-1566925,exon:1556676-1556832,exon:1560001-1560229,exon:1553730-1553897,intron:1553897-1556676,;	HO_2	2	163	--
novel_circ_0001764	NW_017859653.1	1556676	1567107	-	10431	10431	109629518;	intron:1560229-1566925,intron:1556832-1560001,exon:1556676-1556832,exon:1560001-1560229,exon:1566925-1567107,;	HO_3	2	108	--
novel_circ_0001765	NW_017859653.1	1857844	1861759	-	3915	3915	109629692;	exon:1857844-1858079,exon:1861525-1861759,intron:1858079-1861525,;	HO_3	2	35	--
novel_circ_0001766	NW_017859653.1	1902081	1903252	-	1171	1000	109629692;	exon:1903063-1903252,intron:1902252-1903063,;	HO_3	2	7	--
novel_circ_0001767	NW_017859653.1	1949236	1952912	-	3676	3538	109629692;	intron:1949374-1952739,exon:1952739-1952912,;	HO_1,HO_2,H8_1	3,3,2	32,21,12	--
novel_circ_0001768	NW_017859653.1	2088797	2089562	-	765	765	109629875;	intron:2088766-2089562,;	H12_1	2	25	--
novel_circ_0001769	NW_017859653.1	237398	239716	-	2318	1342	109629599;	exon:238430-238644,exon:237398-237610,intron:238644-239560,;	H12_2	2	12	--
novel_circ_0001770	NW_017859653.1	2799901	2804923	+	5022	4701	109629510;	intron:2800070-2802831,intron:2802983-2804754,exon:2799901-2800070,;	H12_3	2	68	--
novel_circ_0001771	NW_017859653.1	2799901	2809381	+	9480	9159	109629510;	intron:2800070-2802831,exon:2809199-2809381,intron:2802983-2804754,intron:2804923-2809199,exon:2799901-2800070,;	H12_3	2	126	--
novel_circ_0001772	NW_017859653.1	28271	30956	-	2685	2490	109629516;	exon:28271-28464,intron:28464-30335,intron:30448-30874,;	H8_2,H12_1	2,2	25,36	--
novel_circ_0001773	NW_017859653.1	2886364	2906095	-	19731	14627	109629519;109629705;109629671;	exon:2904886-2905301,intron:2905301-2905861,exon:2905861-2906095,;intron:2901012-2901464,intron:2897324-2897743,intron:2902705-2904019,exon:2896036-2896273,intron:2894287-2896036,intron:2898600-2900654,intron:2902040-2902512,intron:2896533-2897065,exon:2901860-2902040,exon:2902512-2902705,intron:2900744-2900931,exon:2892520-2894287,;intron:2889343-2890385,intron:2891704-2892213,intron:2890802-289…	HO_1,HO_2,HO_3,H2_1,H2_2,H2_3,H8_1,H8_2,H12_1,H12_2	5,10,7,10,2,3,6,4,11,10	1.79014e+39	--;--;--
novel_circ_0001774	NW_017859653.1	2897743	2907143	-	9400	6925	109629519;109629705;	intron:2906095-2906544,intron:2906828-2907088,exon:2905861-2906095,intron:2905301-2905861,exon:2904886-2905301,;intron:2897877-2898032,exon:2901860-2902040,intron:2902705-2904019,exon:2902512-2902705,intron:2902040-2902512,intron:2901012-2901464,intron:2898600-2900654,intron:2900744-2900931,;	HO_2,H2_1,H12_3	2,3,3	474862618	--;--
novel_circ_0001775	NW_017859653.1	3016648	3054272	+	37624	10280	109629783;109629782;	exon:3029390-3029763,intron:3026264-3026866,intron:3026984-3027908,intron:3028051-3028638,intron:3025601-3026123,intron:3024007-3025502,intron:3023377-3023825,exon:3023825-3024007,;intron:3018088-3018730,intron:3020055-3020833,intron:3016830-3017944,exon:3016648-3016830,exon:3021783-3021964,intron:3020911-3021612,exon:3022058-3022684,intron:3019371-3019912,intron:3018871-3019253,;	HO_1,HO_2,HO_3,H2_1,H2_2,H2_3,H8_1,H8_2,H8_3,H12_1,H12_2,H12_3	41,39,53,92,47,49,57,38,33,66,51,55	2.65274e+35	--;--
novel_circ_0001776	NW_017859653.1	3017944	3024007	+	6063	3470	109629782;109629783;	intron:3019371-3019912,intron:3020911-3021612,intron:3018088-3018730,intron:3020055-3020833,exon:3022058-3022684,;exon:3023825-3024007,;	H2_1	2	15	--;--
novel_circ_0001777	NW_017859653.1	3023825	3054272	+	30447	4685	109629783;	intron:3026984-3027908,exon:3023825-3024007,intron:3024007-3025502,intron:3026264-3026866,intron:3025601-3026123,intron:3028051-3028638,exon:3029390-3029763,;	HO_1,HO_2,HO_3,H2_1,H2_3,H8_1,H8_2,H8_3,H12_1,H12_2,H12_3	5,7,12,7,5,8,9,6,8,7,9	30,15,17,19,8,12,33,11,25,23,36	--
novel_circ_0001778	NW_017859653.1	3028638	3060939	+	32301	2826	109629783;109629784;	exon:3029066-3029247,exon:3029390-3029763,;intron:3058265-3059207,intron:3059348-3059581,intron:3059699-3060796,;	HO_2,H2_2,H8_2	6,5,5	172150169	--;--
novel_circ_0001779	NW_017859653.1	3159659	3160760	+	1101	1024	109629805;	intron:3159982-3160598,exon:3160598-3160818,intron:3159720-3159908,;	HO_1,HO_2,HO_3,H2_1,H2_2,H2_3,H8_1,H12_1,H12_3	3,5,3,6,2,3,3,4,7	103,96,101,158,100,115,121,173,119	--
novel_circ_0001780	NW_017859653.1	3285827	3287105	+	1278	1034	109629817;	exon:3286914-3287105,exon:3285827-3286010,intron:3286010-3286670,;	HO_2,HO_3,H2_2,H2_3,H8_2,H12_1,H12_3	4,5,6,5,3,3,2	21,58,27,33,20,46,32	--
novel_circ_0001781	NW_017859653.1	3739094	3739738	+	644	644	109629707;	exon:3739094-3739738,;	HO_3	2	5	--
novel_circ_0001782	NW_017859653.1	3824231	3828717	-	4486	4050	109629448;	intron:3824361-3824929,intron:3828027-3828651,intron:3825017-3827593,intron:3827710-3827992,;	HO_2	2	360	--
novel_circ_0001783	NW_017859653.1	3824231	3831545	-	7314	6747	109629448;	intron:3828027-3828651,intron:3824361-3824929,intron:3828717-3831414,intron:3827710-3827992,intron:3825017-3827593,;	HO_1,H2_1,H8_2,H8_3,H12_2	2,2,2,2,2	458420469534506	--
novel_circ_0001784	NW_017859653.1	3824231	3841114	-	16883	15970	109629448;	intron:3836437-3838371,intron:3828717-3831414,intron:3828027-3828651,intron:3838473-3841004,intron:3825017-3827593,intron:3824361-3824929,intron:3833556-3834336,intron:3831545-3833537,intron:3827710-3827992,intron:3834359-3836345,;	HO_2,H12_1	2,3	1043966	--
novel_circ_0001785	NW_017859653.1	4115803	4124392	-	8589	8450	109629527;	intron:4115942-4124174,exon:4124174-4124392,;	HO_2,H12_3	2,2	56144	--
novel_circ_0001786	NW_017859653.1	4142324	4148899	-	6575	6426	109629527;	exon:4142324-4142629,intron:4142629-4148750,;	HO_2,H2_1,H2_2,H2_3,H8_1,H8_2,H12_1,H12_3	5,6,3,4,2,3,7,5	48,34,31,23,26,40,47,59	--
novel_circ_0001787	NW_017859653.1	4322734	4323108	+	374	157	109629901;	exon:4322951-4323108,;	H12_1	2	1	--
novel_circ_0001788	NW_017859653.1	443792	446783	-	2991	2991	--	--	H8_1,H8_3	2,2	0,0	--
novel_circ_0001789	NW_017859653.1	4478663	4479151	-	488	488	109629573;	intron:4478617-4479151,;	H8_1	2	7	--
novel_circ_0001790	NW_017859653.1	4645571	4646424	+	853	853	--	--	H8_3	3	0	--
novel_circ_0001791	NW_017859653.1	5073116	5074106	-	990	562	109629619;	intron:5073266-5073622,exon:5073900-5074106,;	H2_1,H8_2	2,3	1,4	--
novel_circ_0001792	NW_017859653.1	5195048	5195256	+	208	208	--	--	HO_2	2	0	--
novel_circ_0001793	NW_017859653.1	5210725	5244574	+	33849	33849	109629870;	exon:5210396-5210915,intron:5210915-5244443,;	HO_1,HO_2,HO_3,H2_1,H2_3,H8_1,H12_1,H12_2,H12_3	6,4,4,9,10,4,5,7,5	3.5411e+35	--
novel_circ_0001794	NW_017859653.1	5244443	5308299	+	63856	63472	109629870;	intron:5282506-5307753,intron:5307788-5308194,intron:5244574-5282393,;	HO_1,H8_2	7,7	960383	--
novel_circ_0001795	NW_017859653.1	5282393	5325821	+	43428	42696	109629870;	intron:5312832-5317854,intron:5317909-5318744,intron:5319427-5320386,intron:5308299-5312659,intron:5318955-5319309,exon:5325647-5325821,exon:5318744-5318955,intron:5307788-5308194,intron:5320519-5325647,intron:5282506-5307753,;	H8_1,H12_2	6,5	179325	--
novel_circ_0001796	NW_017859653.1	5317854	5325821	+	7967	7661	109629870;	intron:5319427-5320386,exon:5318744-5318955,intron:5320519-5325647,intron:5317909-5318744,intron:5318955-5319309,exon:5325647-5325821,;	H8_2,H8_3,H12_1	3,2,2	59,17,32	--
novel_circ_0001797	NW_017859653.1	5317854	5339403	+	21549	20889	109629870;	intron:5320519-5325647,intron:5317909-5318744,intron:5325821-5339105,exon:5339105-5339403,exon:5318744-5318955,exon:5325647-5325821,intron:5319427-5320386,;	HO_2	4	99	--
novel_circ_0001798	NW_017859653.1	5363161	5372684	+	9523	9390	109629870;	exon:5372470-5372684,intron:5363294-5372470,;	HO_3	2	45	--
novel_circ_0001799	NW_017859653.1	5363161	5380883	+	17722	17589	109629870;	intron:5363294-5372470,exon:5380696-5380883,exon:5372470-5372684,intron:5372684-5380696,;	H12_3	2	224	--
novel_circ_0001800	NW_017859653.1	5446240	5446418	+	178	178	109629831;	intron:5443456-5450096,;	HO_1	3	1	--
novel_circ_0001801	NW_017859653.1	5478308	5487724	+	9416	9416	--	--	H12_1	2	0	--
novel_circ_0001802	NW_017859653.1	5794442	5800454	+	6012	5825	109629691;	exon:5797174-5797387,intron:5797387-5797854,intron:5798149-5799912,exon:5797854-5798149,exon:5794442-5796987,exon:5799912-5800454,;	HO_3	2	134	--
novel_circ_0001803	NW_017859653.1	5953077	5963859	+	10782	9671	109629462;	intron:5956386-5957726,intron:5954068-5955500,exon:5957726-5957964,intron:5953308-5953837,intron:5957964-5963774,intron:5955919-5956241,;	H12_2	2	36	--
novel_circ_0001804	NW_017859653.1	6040670	6044797	-	4127	3232	109629858;	intron:6042112-6042854,intron:6043559-6044444,intron:6043007-6043471,exon:6041744-6041931,intron:6040790-6041744,;	H2_2	2	169	--
novel_circ_0001805	NW_017859653.1	6097041	6099176	+	2135	1820	109629828;	intron:6097699-6099021,intron:6097130-6097628,;	HO_1,HO_2,H8_1	3,3,2	26,28,22	--
novel_circ_0001806	NW_017859653.1	6118889	6119170	+	281	281	--	--	H12_2	2	0	--
novel_circ_0001807	NW_017859653.1	6157877	6162506	-	4629	4373	109629661;	intron:6157986-6162359,;	HO_2,H8_2,H12_3	2,2,2	17,29,39	--
novel_circ_0001808	NW_017859653.1	6157877	6171277	-	13400	13048	109629661;	intron:6162506-6171181,intron:6157986-6162359,;	HO_1	2	125	--
novel_circ_0001809	NW_017859653.1	6157877	6173346	-	15469	15044	109629661;	intron:6171277-6173273,intron:6162506-6171181,intron:6157986-6162359,;	H2_1,H2_3,H12_1	4,2,2	112,67,88	--
novel_circ_0001810	NW_017859653.1	6484408	6496060	+	11652	10189	109629660;	intron:6494388-6495975,intron:6490996-6493280,intron:6484571-6490889,;	H12_1	2	27	--
novel_circ_0001811	NW_017859653.1	6587996	6600260	+	12264	11036	109629660;	intron:6588233-6592595,exon:6592595-6592829,intron:6593726-6600166,;	H2_2	2	30	--
novel_circ_0001812	NW_017859653.1	6669857	6672355	+	2498	1889	109629746;	intron:6671861-6672208,intron:6670166-6671708,;	H8_1	2	32	--
novel_circ_0001813	NW_017859653.1	6687862	6688017	+	155	155	--	--	H2_2	3	0	--
novel_circ_0001814	NW_017859653.1	6710052	6717886	-	7834	3587	109629895;109629896;	exon:6711389-6711595,exon:6713828-6714200,exon:6710052-6710244,intron:6711865-6712256,intron:6710849-6711389,exon:6710675-6710849,intron:6712595-6713828,;intron:6717015-6717494,;	H2_1	2	29	--;--
novel_circ_0001815	NW_017859653.1	6710064	6717844	+	7780	7780	--	--	HO_2,HO_3,H8_1,H8_2,H12_1,H12_3	2,4,3,3,2,3	0,0,0,0,0,0	--
novel_circ_0001816	NW_017859653.1	6710675	6718933	-	8258	4276	109629896;109629895;	exon:6716709-6717015,intron:6717015-6717494,intron:6717886-6718461,;exon:6711389-6711595,intron:6712595-6713828,intron:6711865-6712256,exon:6710675-6710849,exon:6713828-6714200,intron:6710849-6711389,;	H8_3,H12_3	2,2	7,87	--;--
novel_circ_0001817	NW_017859653.1	6736620	6737301	+	681	681	--	--	H12_1	2	0	--
novel_circ_0001818	NW_017859653.1	6808223	6811028	-	2805	2420	109629535;	intron:6808703-6809224,exon:6809224-6809443,exon:6810306-6810643,intron:6809443-6810306,exon:6808223-6808703,;	HO_3	2	59	--
novel_circ_0001819	NW_017859653.1	6861309	6862612	-	1303	1303	--	--	HO_2,HO_3,H2_3,H8_2,H12_3	2,2,2,2,2	0,0,0,0,0	--
novel_circ_0001820	NW_017859653.1	6966424	6969022	-	2598	2598	109629840;	intron:6967535-6968013,intron:6968125-6968861,exon:6968861-6969022,exon:6965198-6966585,exon:6967355-6967535,;	H12_3	2	36	--
novel_circ_0001821	NW_017859653.1	7000857	7003173	-	2316	2282	109629500;	exon:7002646-7003173,intron:7001877-7002646,exon:7000597-7001583,;	H12_2	6	7	--
novel_circ_0001822	NW_017859653.1	7243163	7244178	-	1015	1015	109629754;	intron:7243487-7244913,intron:7243126-7243425,intron:7243483-7244359,;	H8_2	2	635	--
novel_circ_0001823	NW_017859653.1	7295745	7296279	-	534	321	109629724;	exon:7295730-7296051,;	H12_2	2	765	--
novel_circ_0001824	NW_017859653.1	7312613	7318774	+	6161	5768	109629723;	intron:7312794-7313389,intron:7313508-7318681,;	H8_3	2	43	--
novel_circ_0001825	NW_017859653.1	8004899	8005081	+	182	182	109629453;	exon:8004731-8005775,;	HO_2	2	13	--
novel_circ_0001826	NW_017859653.1	8052379	8052747	+	368	368	109629750;	exon:8052379-8052747,;	HO_2,H2_1	3,2	20,34	--
novel_circ_0001827	NW_017859653.1	8135232	8135942	+	710	688	109629838;	intron:8135399-8135920,exon:8135232-8135399,;	H12_3	2	1105	--
novel_circ_0001828	NW_017859653.1	842942	843693	-	751	292	109629717;	exon:843401-843693,;	H8_1	2	4	--
novel_circ_0001829	NW_017859653.1	8444424	8454336	+	9912	9912	109629712;	exon:8454163-8454336,intron:8453101-8454163,intron:8429191-8452993,;	HO_3,H8_1,H8_2,H12_3	2,2,2,2	136113158263	--
novel_circ_0001830	NW_017859653.1	8444424	8457716	+	13292	13292	109629712;	intron:8453101-8454163,intron:8429191-8452993,exon:8454163-8454336,intron:8454336-8457612,;	H12_3	2	365	--
novel_circ_0001831	NW_017859653.1	8452993	8457716	+	4723	4511	109629712;	exon:8454163-8454336,intron:8453101-8454163,intron:8454336-8457612,;	H8_2	3	82	--
novel_circ_0001832	NW_017859653.1	8452993	8460612	+	7619	7407	109629712;	intron:8454336-8457612,exon:8454163-8454336,intron:8453101-8454163,intron:8457716-8460434,exon:8460434-8460612,;	H2_2,H8_3,H12_1,H12_3	3,2,3,2	49110114218	--
novel_circ_0001833	NW_017859653.1	8457612	8460612	+	3000	2896	109629712;	exon:8460434-8460612,intron:8457716-8460434,;	HO_2,HO_3,H2_1,H8_1,H8_2,H8_3,H12_1,H12_2,H12_3	2,2,5,3,5,2,4,3,6	45,31,27,27,36,38,37,30,81	--
novel_circ_0001834	NW_017859653.1	8462172	8465011	+	2839	2737	109629712;	intron:8462355-8464909,exon:8462172-8462355,;	HO_2,H2_2,H12_3	2,3,2	30,24,89	--
novel_circ_0001835	NW_017859653.1	853657	857584	-	3927	3383	109629717;	intron:855528-857520,intron:854772-855436,exon:853657-854384,;	HO_2,H12_1	2,2	35,32	--
novel_circ_0001836	NW_017859653.1	8717817	8719161	-	1344	1015	109629871;	exon:8718981-8719161,intron:8717900-8718735,;	H2_2	2	5	--
novel_circ_0001837	NW_017859653.1	8722600	8730280	-	7680	7333	109629871;	exon:8722903-8723126,intron:8723126-8725349,exon:8725349-8725511,exon:8727276-8727461,intron:8725511-8727276,intron:8727461-8728326,intron:8728441-8730143,exon:8722600-8722808,;	H8_1	2	35	--
novel_circ_0001838	NW_017859653.1	8752017	8755243	-	3226	3019	109629871;	intron:8752179-8753038,exon:8752017-8752179,intron:8753140-8755138,;	H2_1,H8_1,H12_1	3,2,2	11,8,14	--
novel_circ_0001839	NW_017859653.1	8815069	8816685	+	1616	1286	109629743;	intron:8815556-8816505,exon:8816505-8816685,exon:8815069-8815226,;	HO_1,HO_3,H2_1,H8_1,H12_1,H12_3	4,2,4,4,2,4	24,15,9,14,26,31	--
novel_circ_0001840	NW_017859653.1	8843823	8846297	-	2474	1064	109629541;	intron:8844911-8845286,intron:8844589-8844799,intron:8846146-8846625,;	H12_3	3	3	--
novel_circ_0001841	NW_017859653.1	8958753	8959896	+	1143	824	109629747;	intron:8959072-8959699,exon:8959699-8959896,;	H2_3	3	13	--
novel_circ_0001842	NW_017859653.1	9179895	9180286	+	391	190	109629543;	exon:9179895-9180085,;	HO_2,HO_3,H2_1,H2_2,H2_3,H8_1,H8_2,H8_3,H12_1,H12_2,H12_3	12,10,6,2,3,8,16,5,12,6,6	1,10,3,3,1,4,3,2,5,4,5	--
novel_circ_0001843	NW_017859653.1	9476189	9476586	+	397	229	109629865;	intron:9476230-9476459,;	H12_1	2	6	--
novel_circ_0001844	NW_017859653.1	9542233	9548082	+	5849	5849	--	--	HO_3,H8_1,H8_3,H12_1,H12_2,H12_3	5,4,3,2,2,2	0,0,0,0,0,0	--
novel_circ_0001845	NW_017859653.1	9778992	9786939	-	7947	4182	109629808;109629795;	exon:9780457-9780617,intron:9779531-9780457,;intron:9782648-9782838,exon:9785535-9785698,intron:9786349-9786850,exon:9785087-9785252,exon:9782838-9783029,intron:9783229-9783996,intron:9784290-9784630,exon:9782152-9782648,intron:9785252-9785535,;	H12_1	69	1188	--;--
novel_circ_0001846	NW_017859653.1	9779225	9787460	-	8235	4561	109629795;109629808;	intron:9786939-9787318,exon:9785535-9785698,intron:9784290-9784630,intron:9783229-9783996,intron:9782648-9782838,intron:9786349-9786850,exon:9785087-9785252,intron:9785252-9785535,exon:9782152-9782648,exon:9782838-9783029,;exon:9780457-9780617,intron:9779531-9780457,;	HO_1,HO_2,HO_3,H2_1,H2_2,H2_3,H8_1,H8_2,H8_3,H12_1,H12_2,H12_3	1.00265e+41	9.09824e+39	--;--
novel_circ_0001847	NW_017859653.1	9808930	9813496	+	4566	4431	109629550;	intron:9809097-9810378,intron:9810411-9813394,exon:9808930-9809097,;	H2_2	2	24	--
novel_circ_0001848	NW_017859653.1	9829107	9832252	+	3145	1459	109629818;	intron:9831204-9831417,exon:9831417-9831597,exon:9829107-9829313,intron:9831860-9832107,exon:9831045-9831204,intron:9830339-9830639,exon:9830185-9830339,;	H8_1	4	152	--
novel_circ_0001849	NW_017859653.1	9830639	9832252	+	1613	799	109629818;	exon:9831417-9831597,intron:9831204-9831417,exon:9831045-9831204,intron:9831860-9832107,;	HO_2,HO_3,H2_1,H2_2,H2_3,H8_2,H8_3,H12_1,H12_2,H12_3	8,4,7,4,6,11,8,8,3,7	67,95,73,53,68,52,78,97,70,96	--
novel_circ_0001850	NW_017859653.1	9831153	9831597	+	444	393	109629818;	exon:9831417-9831597,intron:9831204-9831417,;	H2_1	2	50	--
novel_circ_0001851	NW_017859653.1	9891620	9893824	+	2204	1934	109629552;	intron:9892717-9893762,intron:9891754-9892643,;	HO_1,H8_2	2,2	65,21	--
novel_circ_0001852	NW_017859653.1	9976523	9981467	+	4944	3670	109629553;	intron:9977928-9980446,intron:9980530-9981315,exon:9977167-9977382,exon:9981315-9981467,;	HO_2,H2_1	70102	547894	--
novel_circ_0001853	NW_017859653.1	9976790	9992536	+	15746	12624	109629553;109629789;	intron:9977928-9980446,intron:9983415-9983696,exon:9988842-9989057,intron:9986279-9986573,intron:9988336-9988842,exon:9981315-9981467,intron:9980530-9981315,intron:9984025-9986099,exon:9987793-9987965,exon:9983200-9983415,exon:9977733-9977928,exon:9989385-9989580,intron:9982109-9983200,intron:9981467-9981712,exon:9987113-9987268,exon:9986099-9986279,intron:9987268-9987793,exon:9983696-9983919,int…	HO_3	20	2463	--;--
novel_circ_0001854	NW_017859653.1	9977509	9989057	+	11548	10434	109629553;	intron:9983415-9983696,intron:9977928-9980446,intron:9988336-9988842,intron:9984025-9986099,exon:9981712-9981884,exon:9988842-9989057,exon:9983200-9983415,exon:9983696-9983919,exon:9981315-9981467,intron:9986677-9987113,intron:9982109-9983200,intron:9981467-9981712,intron:9986279-9986573,exon:9986099-9986279,intron:9980530-9981315,exon:9987113-9987268,exon:9987793-9987965,intron:9987268-9987793,e…	HO_1,HO_2,H2_2,H12_2	2,2,2,2	1223121613241560	--
novel_circ_0001855	NW_017859653.1	9978013	9983919	+	5906	5401	109629553;	exon:9981315-9981467,exon:9983696-9983919,intron:9977928-9980446,exon:9983200-9983415,intron:9982109-9983200,exon:9981712-9981884,intron:9981467-9981712,intron:9980530-9981315,;	HO_2,H2_1,H2_3,H12_1	4,5,3,3	8281294828628	--
novel_circ_0001856	NW_017859653.1	9978013	9989580	+	11567	10434	109629553;	intron:9988336-9988842,intron:9980530-9981315,exon:9986099-9986279,exon:9981315-9981467,exon:9989385-9989580,exon:9981712-9981884,intron:9982109-9983200,intron:9977928-9980446,exon:9987793-9987965,intron:9986279-9986573,exon:9987113-9987268,intron:9983415-9983696,intron:9984025-9986099,intron:9986677-9987113,exon:9983696-9983919,intron:9981467-9981712,intron:9987268-9987793,exon:9983200-9983415,e…	H2_3,H8_3,H12_1,H12_2,H12_3	20,14,12,24,9	1.31492e+18	--
novel_circ_0001857	NW_017859653.1	9980426	9986279	+	5853	5418	109629553;	intron:9981467-9981712,exon:9983200-9983415,intron:9983415-9983696,exon:9986099-9986279,intron:9980530-9981315,exon:9981315-9981467,intron:9982109-9983200,exon:9981712-9981884,intron:9984025-9986099,exon:9983696-9983919,;	HO_1,HO_2,HO_3,H2_1,H2_2,H2_3,H8_1,H8_2,H8_3,H12_1,H12_2,H12_3	123,114,161,204,148,161,105,97,97,130,185,95	5.76531e+35	--
novel_circ_0001858	NW_017859653.1	9980426	9991118	+	10692	8597	109629553;109629789;	intron:9983415-9983696,intron:9986677-9987113,intron:9984025-9986099,exon:9983696-9983919,intron:9981467-9981712,intron:9987268-9987793,exon:9983200-9983415,exon:9988842-9989057,intron:9988336-9988842,intron:9980530-9981315,exon:9986099-9986279,exon:9981315-9981467,exon:9989385-9989580,exon:9981712-9981884,intron:9982109-9983200,exon:9987793-9987965,intron:9986279-9986573,exon:9987113-9987268,;ex…	HO_1,HO_2,HO_3,H2_1,H2_2,H2_3,H8_1,H8_2,H8_3,H12_1,H12_2,H12_3	34,27,27,49,30,28,10,14,21,23,25,31	1.59814e+47	--;--
novel_circ_0001859	NW_017859653.1	9980446	9986279	+	5833	5418	109629553;	intron:9982109-9983200,intron:9983415-9983696,intron:9981467-9981712,intron:9984025-9986099,exon:9986099-9986279,exon:9981712-9981884,intron:9980530-9981315,exon:9983200-9983415,exon:9983696-9983919,exon:9981315-9981467,;	H12_2	2	691	--
novel_circ_0001860	NW_017859653.1	9981315	9986677	+	5362	4927	109629553;	exon:9983696-9983919,intron:9984025-9986099,exon:9981712-9981884,intron:9982109-9983200,exon:9981315-9981467,exon:9986099-9986279,intron:9983415-9983696,intron:9986279-9986573,exon:9983200-9983415,intron:9981467-9981712,;	HO_1,HO_2,HO_3,H2_1,H2_2,H2_3,H8_1,H8_2,H8_3,H12_1,H12_2,H12_3	84,65,97,125,105,74,72,48,78,63,110,95	4.98464e+35	--
novel_circ_0001861	NW_017859653.1	9984003	9989580	+	5577	4752	109629553;	exon:9986099-9986279,intron:9988336-9988842,exon:9989385-9989580,intron:9986677-9987113,intron:9984025-9986099,exon:9987793-9987965,intron:9987268-9987793,exon:9988842-9989057,exon:9987113-9987268,intron:9986279-9986573,;	HO_1,HO_2,HO_3,H2_1,H2_2,H2_3,H8_1,H8_2,H8_3,H12_1,H12_2,H12_3	54,37,69,93,64,74,49,38,44,48,76,50	4.82437e+35	--
novel_circ_0001862	NW_017859653.1	9986166	9991005	-	4839	4839	--	--	HO_1,H2_2,H2_3,H8_1,H8_2,H8_3,H12_1,H12_2,H12_3	36,18,24,11,18,16,17,14,12	0,0,0,0,0,0,0,0,0	--
novel_circ_0001863	NW_017859653.1	9986573	9991118	+	4545	2885	109629553;109629789;	intron:9986677-9987113,intron:9987268-9987793,exon:9988842-9989057,exon:9987793-9987965,exon:9987113-9987268,intron:9988336-9988842,exon:9989385-9989580,;exon:9990437-9991118,;	HO_1,HO_2,HO_3,H2_1,H2_2,H2_3,H8_1,H8_2,H8_3,H12_1,H12_2,H12_3	11,8,26,29,19,14,14,9,16,20,12,25	1.00082e+42	--;--
novel_circ_0001864	NW_017859653.1	9987113	9991118	+	4005	2449	109629789;109629553;	exon:9990437-9991118,;exon:9987113-9987268,intron:9988336-9988842,intron:9987268-9987793,exon:9988842-9989057,exon:9989385-9989580,exon:9987793-9987965,;	H2_2	2	976	--;--
novel_circ_0001865	NW_017859654.1	10027772	10029628	+	1856	1069	109630216;	intron:10028227-10028573,intron:10028946-10029125,exon:10028573-10028757,exon:10029269-10029429,exon:10028027-10028227,;	HO_3	2	37	--
novel_circ_0001866	NW_017859654.1	102126	104501	-	2375	1801	109630221;	intron:104202-104378,exon:102440-102622,intron:102622-103853,exon:102126-102338,;	H2_1	6	118	--
novel_circ_0001867	NW_017859654.1	10297265	10299048	-	1783	1198	109630327;	exon:10298574-10298785,intron:10297404-10297965,intron:10298339-10298574,exon:10298148-10298339,;	H8_3	2	29	--
novel_circ_0001868	NW_017859654.1	10608760	10609195	+	435	155	109630286;	exon:10608760-10608915,;	H8_2	3	1	--
novel_circ_0001869	NW_017859654.1	10610803	10610965	+	162	162	109630286;	exon:10609917-10611418,;	H2_1	3	174	--
novel_circ_0001870	NW_017859654.1	10649801	10652334	-	2533	2380	109630352;	exon:10649801-10649960,intron:10649960-10650364,intron:10650517-10652107,exon:10652107-10652334,;	HO_1	2	94	--
novel_circ_0001871	NW_017859654.1	10652107	10652334	-	227	227	109630352;	exon:10652107-10652334,;	HO_1,H8_2	2,2	21,8	--
novel_circ_0001872	NW_017859654.1	10663526	10673693	-	10167	10103	109630352;	intron:10663688-10673629,exon:10663526-10663688,;	H2_1,H2_2,H8_1,H12_1	2,2,3,2	10687456541133	--
novel_circ_0001873	NW_017859654.1	10663526	10679022	-	15496	15315	109630352;	intron:10673693-10678905,intron:10663688-10673629,exon:10663526-10663688,;	H2_2,H12_3	2,3	11811964	--
novel_circ_0001874	NW_017859654.1	10725838	10728283	+	2445	2001	109630189;	exon:10725838-10725990,exon:10727771-10727972,exon:10728063-10728288,intron:10726439-10727500,intron:10725990-10726352,;	H2_1	2	57	--
novel_circ_0001875	NW_017859654.1	107379	109308	-	1929	1789	109630221;	exon:108918-109308,intron:107519-108918,;	H12_3	2	148	--
novel_circ_0001876	NW_017859654.1	11075365	11078769	+	3404	2592	109630279;	intron:11078009-11078214,intron:11076718-11077908,intron:11076350-11076603,exon:11078601-11078769,intron:11075451-11076227,;	H8_2,H12_1	6,5	41,80	--
novel_circ_0001877	NW_017859654.1	11249478	11252758	+	3280	3017	109629991;	intron:11249643-11252660,;	HO_3	2	5	--
novel_circ_0001878	NW_017859654.1	113888	115789	-	1901	1583	109630221;	intron:113962-115295,exon:115295-115545,;	HO_2,H8_2,H12_3	3,3,3	56,43,95	--
novel_circ_0001879	NW_017859654.1	113888	128546	-	14658	13248	109630221;	intron:123989-128126,exon:128126-128300,intron:113962-115295,exon:115295-115545,intron:115789-119242,exon:128388-128546,intron:119322-121233,intron:121640-123472,;	H12_3	2	837	--
novel_circ_0001880	NW_017859654.1	11409929	11410177	+	248	248	109630213;	exon:11409929-11410177,;	HO_2,H2_3,H8_1,H8_2,H8_3,H12_1,H12_2,H12_3	5,4,3,3,4,4,2,2	5,1,11,7,5,6,8,9	--
novel_circ_0001881	NW_017859654.1	11423864	11424855	+	991	687	109630213;	intron:11424011-11424698,;	H12_1	2	23	--
novel_circ_0001882	NW_017859654.1	11450978	11451421	-	443	232	109630214;	exon:11450978-11451210,;	H8_2	2	42	--
novel_circ_0001883	NW_017859654.1	11651814	11653996	+	2182	1963	109630436;	intron:11651883-11652739,intron:11652787-11653894,;	H8_2	2	14	--
novel_circ_0001884	NW_017859654.1	11673690	11674173	+	483	483	--	--	HO_2	2	0	--
novel_circ_0001885	NW_017859654.1	11821934	11822129	+	195	195	--	--	H2_2	2	0	--
novel_circ_0001886	NW_017859654.1	11924543	11924846	-	303	303	--	--	H12_3	2	0	--
novel_circ_0001887	NW_017859654.1	11968965	11969155	+	190	190	109629982;	exon:11968620-11969205,;	H2_3	2	122	--
novel_circ_0001888	NW_017859654.1	11968971	11969161	+	190	190	109629982;	exon:11968620-11969205,;	H2_3	2	107	--
novel_circ_0001889	NW_017859654.1	11974504	11975154	+	650	571	109629982;	intron:11974579-11974980,exon:11974980-11975150,;	H12_3	2	55	--
novel_circ_0001890	NW_017859654.1	12094683	12095138	+	455	170	109630253;	exon:12094968-12095138,;	HO_1	2	22	--
novel_circ_0001891	NW_017859654.1	12097841	12098415	+	574	328	109630253;	intron:12097944-12098272,;	H12_1	2	6	--
novel_circ_0001892	NW_017859654.1	12123793	12123979	-	186	186	--	--	H12_3	2	0	--
novel_circ_0001893	NW_017859654.1	12309471	12314487	+	5016	4322	109629937;	exon:12309471-12309717,intron:12309717-12313119,intron:12314057-12314290,exon:12313557-12313801,exon:12314290-12314487,;	H12_3	2	53	--
novel_circ_0001894	NW_017859654.1	12382152	12382354	-	202	202	--	--	HO_2	2	0	--
novel_circ_0001895	NW_017859654.1	1247254	1247428	-	174	174	109630028;	exon:1245226-1248960,;	H12_2	2	6	--
novel_circ_0001896	NW_017859654.1	128126	136853	-	8727	8230	109630221;	exon:128126-128300,intron:135907-136662,intron:128546-133142,exon:136662-136853,intron:135557-135800,intron:133218-135489,;	H2_1,H2_2	2,2	367252	--
novel_circ_0001897	NW_017859654.1	12993227	13003039	-	9812	7881	109629997;	intron:12999482-12999958,exon:13002008-13002236,intron:13002236-13002692,intron:13000435-13000949,intron:13001626-13002008,intron:12998611-12999385,exon:13000949-13001104,intron:12995297-12995928,exon:12998430-12998611,exon:12998154-12998306,intron:12994204-12995076,exon:12994020-12994204,exon:13002882-13003039,intron:12996378-12997147,intron:13001104-13001292,intron:12993655-12994020,exon:129927…	HO_3	2	555	--
novel_circ_0001898	NW_017859654.1	12996260	12997258	+	998	998	--	--	H12_3	2	0	--
novel_circ_0001899	NW_017859654.1	13002008	13003039	-	1031	841	109629997;	exon:13002882-13003039,intron:13002236-13002692,exon:13002008-13002236,;	H2_1	2	121	--
novel_circ_0001900	NW_017859654.1	13031185	13042331	-	11146	10620	109629945;	intron:13037857-13042235,intron:13031275-13037517,;	H12_3	2	140	--
novel_circ_0001901	NW_017859654.1	13037517	13043548	-	6031	5472	109629945;	intron:13037857-13042235,intron:13042331-13043425,;	HO_1	2	73	--
novel_circ_0001902	NW_017859654.1	13143176	13144459	-	1283	1205	109630274;	exon:13143176-13143359,intron:13143359-13144381,;	H2_1	2	6	--
novel_circ_0001903	NW_017859654.1	13258325	13259280	+	955	275	109629958;	exon:13259005-13259280,;	HO_1,H12_1	3,2	9,7	--
novel_circ_0001904	NW_017859654.1	135489	136853	-	1364	1189	109630221;	exon:136662-136853,intron:135557-135800,intron:135907-136662,;	H2_3	2	36	--
novel_circ_0001905	NW_017859654.1	1650990	1660596	-	9606	9495	109630290;	exon:1650990-1651158,intron:1651158-1660485,;	H12_2	2	111	--
novel_circ_0001906	NW_017859654.1	1656335	1656548	+	213	213	--	--	H8_2	2	0	--
novel_circ_0001907	NW_017859654.1	168983	169895	-	912	684	109630221;	intron:169067-169751,;	H12_3	2	66	--
novel_circ_0001908	NW_017859654.1	1710915	1711127	-	212	212	109630200;	intron:1696987-1712300,;	H12_3	2	25	--
novel_circ_0001909	NW_017859654.1	2176716	2180991	-	4275	3104	109630243;	exon:2178858-2179026,exon:2175806-2177193,exon:2178072-2178763,intron:2179555-2179960,exon:2180556-2180783,intron:2177846-2178072,;	HO_3	2	190	--
novel_circ_0001910	NW_017859654.1	2380796	2392906	+	12110	11641	109630428;	exon:2392696-2392906,intron:2390593-2392696,intron:2386917-2387908,exon:2380796-2380966,intron:2380966-2384404,intron:2384520-2386791,intron:2388044-2390502,;	H12_3	2	352	--
novel_circ_0001911	NW_017859654.1	2387908	2390593	+	2685	2458	109630428;	intron:2388044-2390502,;	H12_1	2	28	--
novel_circ_0001912	NW_017859654.1	2400917	2411682	+	10765	10228	109630428;	intron:2402575-2411316,intron:2402145-2402476,intron:2401033-2402017,exon:2411510-2411682,;	H2_2	2	143	--
novel_circ_0001913	NW_017859654.1	2429788	2438354	+	8566	8317	109630428;	intron:2429919-2438236,;	H12_3	2	256	--
novel_circ_0001914	NW_017859654.1	245686	248334	-	2648	2416	109630232;	intron:245790-246678,intron:246765-248293,;	H8_1	3	54	--
novel_circ_0001915	NW_017859654.1	2464296	2464739	+	443	223	109630384;	exon:2464516-2464739,;	H2_3	4	14	--
novel_circ_0001916	NW_017859654.1	2668067	2668685	+	618	377	109630112;	intron:2668185-2668562,;	H8_1	2	1	--
novel_circ_0001917	NW_017859654.1	273744	274173	-	429	321	109630022;	exon:273852-274173,;	H8_1	2	4	--
novel_circ_0001918	NW_017859654.1	321326	322864	-	1538	1466	109630022;	intron:321398-322652,exon:322652-322864,;	HO_2,H12_1	2,3	68136	--
novel_circ_0001919	NW_017859654.1	3248448	3249235	-	787	554	109630305;	intron:3248562-3249116,;	H8_1	2	9	--
novel_circ_0001920	NW_017859654.1	3308973	3310994	-	2021	1703	109630033;	intron:3310659-3310892,intron:3309078-3310548,;	HO_2,HO_3,H12_2	3,3,5	11,8,12	--
novel_circ_0001921	NW_017859654.1	346181	353500	-	7319	7223	109630230;	exon:346181-346389,intron:346389-347475,exon:347475-347727,intron:347727-353404,;	HO_3	2	205	--
novel_circ_0001922	NW_017859654.1	353404	357331	-	3927	3831	109630230;	intron:353500-355597,exon:356163-357331,exon:355597-355781,intron:355781-356163,;	H12_3	2	752	--
novel_circ_0001923	NW_017859654.1	353404	362126	-	8722	8626	109630230;	intron:353500-355597,intron:357331-361894,exon:361894-362126,exon:356163-357331,intron:355781-356163,exon:355597-355781,;	HO_1,HO_3,H2_2	2,3,2	958951678	--
novel_circ_0001924	NW_017859654.1	361894	364481	-	2587	2587	109630230;	exon:361894-362126,exon:364090-364481,intron:362126-364090,;	H8_1	2	171	--
novel_circ_0001925	NW_017859654.1	38993	42070	-	3077	2575	109630221;	intron:39125-39441,intron:39885-41968,intron:39568-39744,;	H12_3	2	107	--
novel_circ_0001926	NW_017859654.1	3960537	3965842	-	5305	4512	109630256;	intron:3962425-3962952,exon:3964212-3964413,exon:3963887-3964105,intron:3965012-3965719,intron:3960682-3962169,intron:3963064-3963887,intron:3964413-3964962,;	HO_2	2	228	--
novel_circ_0001927	NW_017859654.1	3994283	3995048	-	765	691	109630284;	intron:3994678-3994974,exon:3994283-3994678,;	H2_3,H8_2	2,2	45,49	--
novel_circ_0001928	NW_017859654.1	4162614	4162868	+	254	254	109630342;	exon:4162534-4162868,;	H12_1	2	1145	--
novel_circ_0001929	NW_017859654.1	4219468	4220398	+	930	721	109630342;	intron:4219602-4219936,intron:4220011-4220239,exon:4220239-4220398,;	HO_3,H8_1,H8_2	2,4,3	47,19,28	--
novel_circ_0001930	NW_017859654.1	4219468	4221466	+	1998	1660	109630342;	exon:4220239-4220398,intron:4220398-4221337,intron:4220011-4220239,intron:4219602-4219936,;	H12_2	2	39	--
novel_circ_0001931	NW_017859654.1	4219468	4229295	+	9827	9078	109630342;	intron:4224623-4226393,exon:4220239-4220398,intron:4220398-4221337,exon:4226393-4226567,intron:4226567-4229212,intron:4221466-4224523,intron:4219602-4219936,;	H8_3	2	301	--
novel_circ_0001932	NW_017859654.1	4235349	4235514	+	165	165	--	--	H2_2,H12_2,H12_3	2,4,2	0,0,0	--
novel_circ_0001933	NW_017859654.1	4270072	4270892	+	820	820	--	--	H8_1	2	0	--
novel_circ_0001934	NW_017859654.1	4322310	4342425	+	20115	20115	--	--	HO_2,H2_1	3,4	0,0	--
novel_circ_0001935	NW_017859654.1	4507000	4508649	-	1649	1356	109630280;	intron:4507122-4508013,intron:4508106-4508571,;	HO_3	2	53	--
novel_circ_0001936	NW_017859654.1	4530044	4530235	-	191	160	109630280;	exon:4530044-4530204,;	HO_2	2	18	--
novel_circ_0001937	NW_017859654.1	4542824	4547761	+	4937	2593	109630223;109630038;	exon:4543581-4544159,;exon:4544758-4545373,intron:4545897-4547297,;	HO_2,H2_2	2,2	25,13	--;--
novel_circ_0001938	NW_017859654.1	4551897	4552047	+	150	150	--	--	H2_1	2	0	--
novel_circ_0001939	NW_017859654.1	4595686	4603594	+	7908	7016	109630358;	intron:4601658-4602702,exon:4601492-4601658,exon:4595686-4595935,intron:4595935-4601492,;	H2_1	2	144	--
novel_circ_0001940	NW_017859654.1	4815951	4816278	+	327	327	109630336;	exon:4815951-4816278,;	H2_1	3	13	--
novel_circ_0001941	NW_017859654.1	48208	54889	-	6681	6101	109630221;	exon:52674-52868,exon:53439-53642,intron:53642-54044,exon:49250-49530,intron:49034-49250,intron:48499-48819,exon:54456-54889,intron:49530-52456,intron:52868-53439,exon:54044-54385,exon:48819-49034,;	H8_2	3	191	--
novel_circ_0001942	NW_017859654.1	4902626	4906809	+	4183	4142	109630336;	intron:4902798-4905301,intron:4905328-4906766,exon:4902597-4902798,;	HO_1	2	58	--
novel_circ_0001943	NW_017859654.1	4961634	4962908	-	1274	273	109630313;	exon:4961634-4961907,;	H12_1	2	1	--
novel_circ_0001944	NW_017859654.1	4998955	5000141	-	1186	517	109630313;	intron:4999094-4999611,;	H8_3	2	1	--
novel_circ_0001945	NW_017859654.1	5258657	5261432	-	2775	2432	109630283;	intron:5260093-5261317,intron:5258773-5259981,;	HO_2	2	72	--
novel_circ_0001946	NW_017859654.1	5548315	5549699	+	1384	1093	109630226;	intron:5548459-5549552,;	H8_1,H8_2	3,2	11,7	--
novel_circ_0001947	NW_017859654.1	5548315	5554917	+	6602	6277	109630226;	intron:5549699-5554883,intron:5548459-5549552,;	H2_1	3	82	--
novel_circ_0001948	NW_017859654.1	5873667	5878633	-	4966	4966	109630134;	intron:5873960-5878285,exon:5878285-5878636,exon:5873660-5873960,;	H8_2	2	205	--
novel_circ_0001949	NW_017859654.1	5991236	5994795	+	3559	2694	109630317;	exon:5994050-5994795,exon:5992509-5992715,exon:5991701-5992043,exon:5993270-5993461,intron:5993461-5994050,exon:5990986-5991607,;	H8_3	2	168	--
novel_circ_0001950	NW_017859654.1	62183	62398	-	215	215	109630221;	intron:54889-70749,;	H12_1	2	3	--
novel_circ_0001951	NW_017859654.1	6236881	6239747	-	2866	2470	109630441;	exon:6238131-6238311,intron:6238543-6239592,exon:6239592-6239747,intron:6236926-6237289,intron:6237408-6238131,;	H12_1	2	156	--
novel_circ_0001952	NW_017859654.1	6237289	6238543	-	1254	903	109630441;	exon:6238131-6238311,intron:6237408-6238131,;	HO_2	3	38	--
novel_circ_0001953	NW_017859654.1	6337550	6345055	-	7505	6920	109630302;	intron:6338411-6339188,exon:6338231-6338411,intron:6342029-6344937,intron:6339295-6339791,intron:6337675-6338231,intron:6339892-6341895,;	H2_2,H12_1	4,2	31,71	--
novel_circ_0001954	NW_017859654.1	6452482	6452952	+	470	221	109630424;	exon:6452731-6452952,;	H8_1	2	2	--
novel_circ_0001955	NW_017859654.1	6465584	6466897	+	1313	1313	109630424;	intron:6465707-6466349,intron:6466537-6470350,exon:6466349-6466537,;	HO_3	3	3	--
novel_circ_0001956	NW_017859654.1	6483579	6484245	+	666	666	--	--	H12_2	2	0	--
novel_circ_0001957	NW_017859654.1	6498685	6505756	+	7071	1903	109630052;109630051;109630338;	intron:6503692-6504054,;intron:6502583-6502858,;intron:6500249-6500753,exon:6500753-6501515,;	H12_3	3	16	--;--;--
novel_circ_0001958	NW_017859654.1	6540982	6541168	+	186	186	109630205;	exon:6537702-6541238,;	HO_1	2	29	--
novel_circ_0001959	NW_017859654.1	6541576	6542140	+	564	564	109630205;	exon:6541576-6541776,intron:6541776-6541958,exon:6541958-6542140,;	H12_1,H12_2	6,2	29,37	--
novel_circ_0001960	NW_017859654.1	6552475	6552752	-	277	277	--	--	H2_2	2	0	--
novel_circ_0001961	NW_017859654.1	6934663	6934988	+	325	325	109630438;	exon:6934598-6935311,;	H12_2	2	206	--
novel_circ_0001962	NW_017859654.1	70749	78516	-	7767	7140	109630221;	exon:78357-78516,intron:77382-78357,intron:72695-77284,intron:70860-72277,;	H8_2,H8_3	2,4	154151	--
novel_circ_0001963	NW_017859654.1	7190740	7195286	+	4546	4546	--	--	H8_2	2	0	--
novel_circ_0001964	NW_017859654.1	728237	739141	+	10904	10904	109630399;	intron:729277-738942,exon:728237-729277,exon:738942-739141,;	HO_2,HO_3,H2_1,H12_1,H12_2	3,2,3,4,2	510575561652556	--
novel_circ_0001965	NW_017859654.1	7420983	7423871	+	2888	2791	109629947;	intron:7422626-7423698,exon:7423698-7423871,exon:7420983-7421142,intron:7421142-7422529,;	H12_1	2	11	--
novel_circ_0001966	NW_017859654.1	7473458	7476377	-	2919	2522	109630294;	intron:7473543-7473801,intron:7473893-7475328,intron:7475434-7476263,;	H12_2	2	19	--
novel_circ_0001967	NW_017859654.1	7845533	7845695	-	162	162	--	--	H12_2	2	0	--
novel_circ_0001968	NW_017859654.1	7848544	7849334	+	790	790	109630252;	exon:7847807-7851477,;	HO_2	2	286	--
novel_circ_0001969	NW_017859654.1	7911478	7911764	-	286	286	109630059;	exon:7910967-7911825,;	H8_3	3	50	--
novel_circ_0001970	NW_017859654.1	7953924	7957647	+	3723	3602	109630370;	intron:7954128-7954391,exon:7957475-7957647,intron:7954512-7957475,exon:7953924-7954128,;	HO_3	2	55	--
novel_circ_0001971	NW_017859654.1	7992902	7997153	-	4251	3729	109630062;	exon:7996245-7996568,intron:7995902-7996245,intron:7996568-7998533,exon:7992908-7993799,exon:7994857-7995064,;	H12_3	2	17	--
novel_circ_0001972	NW_017859654.1	7992965	7997216	+	4251	4251	--	--	H12_3	2	0	--
novel_circ_0001973	NW_017859654.1	8091265	8095989	-	4724	3300	109630371;	intron:8095531-8095908,intron:8091394-8093171,intron:8093756-8094334,intron:8094469-8095037,;	HO_2,H8_2	3,2	96,97	--
novel_circ_0001974	NW_017859654.1	8181873	8184130	-	2257	1538	109630067;	intron:8182606-8183117,intron:8183192-8183731,intron:8182028-8182516,;	H2_1	4	41	--
novel_circ_0001975	NW_017859654.1	8278073	8282445	-	4372	4372	109630410;	exon:8277628-8278313,intron:8278313-8282247,exon:8282247-8282445,;	HO_3	2	24	--
novel_circ_0001976	NW_017859654.1	829704	837136	-	7432	7364	109630420;	exon:835496-835666,intron:829788-835496,intron:835666-836780,exon:836780-837152,;	H2_1,H12_2	3,2	352312	--
novel_circ_0001977	NW_017859654.1	8620981	8623436	+	2455	2020	109630362;	intron:8622665-8623238,intron:8621100-8622547,;	H8_1	2	5	--
novel_circ_0001978	NW_017859654.1	8637670	8648909	-	11239	9694	109630378;	intron:8642383-8642982,exon:8648692-8649336,intron:8639800-8641036,intron:8637961-8639060,exon:8641036-8641290,exon:8637670-8637961,intron:8641290-8641625,intron:8643651-8646057,intron:8646089-8648692,exon:8641625-8641852,;	H8_1,H12_2	2,2	469603	--
novel_circ_0001979	NW_017859654.1	8637779	8637961	-	182	182	109630378;	exon:8637670-8637961,;	HO_3	2	27	--
novel_circ_0001980	NW_017859654.1	8697870	8700042	+	2172	2172	109630071;	exon:8699865-8700042,intron:8698825-8699865,exon:8698633-8698825,intron:8698061-8698633,exon:8697870-8698061,;	H12_3	2	182	--
novel_circ_0001981	NW_017859654.1	8698633	8700042	+	1409	1409	109630071;	exon:8698633-8698825,intron:8698825-8699865,exon:8699865-8700042,;	H2_3	2	92	--
novel_circ_0001982	NW_017859654.1	8719744	8719967	+	223	223	--	--	HO_1	2	0	--
novel_circ_0001983	NW_017859654.1	8723062	8723222	-	160	160	109630195;	intron:8722585-8723324,;	H12_1	2	4091	--
novel_circ_0001984	NW_017859654.1	8754932	8755143	-	211	211	109630393;	exon:8754932-8755143,;	H8_1	2	1	--
novel_circ_0001985	NW_017859654.1	8819640	8820227	+	587	587	--	--	H12_1	2	0	--
novel_circ_0001986	NW_017859654.1	8908674	8909620	-	946	946	109630072;	exon:8908635-8909620,;	H2_3	2	25	--
novel_circ_0001987	NW_017859654.1	8937352	8937673	-	321	321	109630225;	intron:8937352-8937673,;	H12_3	2	9	--
novel_circ_0001988	NW_017859654.1	8972547	8973299	-	752	647	109630225;	intron:8972736-8973194,exon:8972547-8972736,;	H8_2	2	19	--
novel_circ_0001989	NW_017859654.1	8983971	8985959	-	1988	1726	109630225;	intron:8984095-8985821,;	HO_2,H8_1	2,2	43,46	--
novel_circ_0001990	NW_017859654.1	8983971	8996608	-	12637	12137	109630225;	intron:8985959-8988549,intron:8984095-8985821,intron:8992580-8996497,intron:8988628-8992532,;	H2_3	2	193	--
novel_circ_0001991	NW_017859654.1	9127426	9128261	-	835	741	109630074;	exon:9128103-9128261,exon:9127426-9128009,;	HO_2	2	102	--
novel_circ_0001992	NW_017859654.1	9398846	9399095	+	249	249	--	--	H2_2	2	0	--
novel_circ_0001993	NW_017859654.1	9529064	9529586	+	522	522	--	--	HO_1	2	0	--
novel_circ_0001994	NW_017859654.1	983625	983803	-	178	178	--	--	HO_3	2	0	--
novel_circ_0001995	NW_017859654.1	9845437	9854148	+	8711	8359	109630196;	intron:9851968-9854016,intron:9845579-9851890,;	H8_2	2	88	--
novel_circ_0001996	NW_017859654.1	98673	100590	-	1917	1585	109630221;	exon:100428-100590,intron:98809-100232,;	H2_1,H8_3,H12_2	2,2,3	34,39,40	--
novel_circ_0001997	NW_017859654.1	98673	102622	-	3949	3515	109630221;	exon:102440-102622,exon:102126-102338,exon:100428-100590,intron:98809-100232,intron:100590-102126,;	H8_3	2	108	--
novel_circ_0001998	NW_017859654.1	98673	121640	-	22967	21035	109630221;	intron:102622-103853,intron:107519-108918,intron:110854-113888,exon:100428-100590,exon:115295-115545,exon:102440-102622,intron:100590-102126,intron:113962-115295,intron:104202-104378,exon:102126-102338,intron:119322-121233,intron:98809-100232,intron:109305-110770,exon:108918-109308,intron:115789-119242,intron:104501-107379,;	H2_1	3	1175	--
novel_circ_0001999	NW_017859655.1	10014125	10014329	-	204	204	--	--	HO_3	2	0	--
[truncated: 3,479 more rows]
