# Supplementary material for: Identification of Potential Immune-Related circRNA–miRNA–mRNA Regulatory Network in Intestine of Paralichthys olivaceus During Edwardsiella tarda Infection
Source: Front Genet. 2019 Aug 14;10:731. doi: 10.3389/fgene.2019.00731 (PMC6702444; doi:10.3389/fgene.2019.00731)
Supplement: Supplementary file 4 [file Table_4.xlsx]

## Sheet: H2 vs H0
ID	H2_readcount	H0_readcount	log2FoldChange	pval	padj
novel_circ_0002614	482.065	0	10.066	2.1529e-18	1.9203e-15
novel_circ_0002863	804.205	152.337	2.3843	2.2403e-15	9.9916e-13
novel_circ_0002865	704.036	175.042	1.9952	1.8689e-10	5.5567e-08
novel_circ_0003059	11.0179	0	5.1979	0.0004344	0.096871
novel_circ_0000115	4.65207	0	3.8315	0.018527	0.99962
novel_circ_0000682	3.39287	0	3.5523	0.030603	0.99962
novel_circ_0000686	0	5.11385	-4.2246	0.0077018	0.99962
novel_circ_0000799	3.40294	0	3.556	0.030486	0.99962
novel_circ_0001006	4.0132	0	3.7649	0.020578	0.99962
novel_circ_0001048	0	3.03825	-3.5033	0.034115	0.99962
novel_circ_0001427	12.5714	248.148	-3.215	0.029312	0.99962
novel_circ_0001462	7.92951	0	3.8062	0.022056	0.99962
novel_circ_0002206	0	48.6188	-3.5162	0.039405	0.99962
novel_circ_0002248	0	5.41654	-3.3464	0.048143	0.99962
novel_circ_0002610	0.715064	9.19977	-2.9994	0.012081	0.99962
novel_circ_0002670	3.26939	0	3.4996	0.033723	0.99962
novel_circ_0002689	0	3.14163	-3.3525	0.045048	0.99962
novel_circ_0002708	16319.8	10023.6	0.69717	0.027665	0.99962
novel_circ_0002835	1.63973	9.81397	-2.2639	0.029661	0.99962
novel_circ_0002915	0	5.13475	-4.247	0.0072962	0.99962
novel_circ_0002948	3.38353	0	3.5493	0.030771	0.99962
novel_circ_0002983	4.25011	0	3.6956	0.024183	0.99962
novel_circ_0003067	0	3.57743	-3.5334	0.033133	0.99962
novel_circ_0003068	0	3.57743	-3.5334	0.033133	0.99962
novel_circ_0003287	0	3.00132	-3.4494	0.037556	0.99962
novel_circ_0003539	0	23.5799	-3.7412	0.027264	0.99962
novel_circ_0003912	35.0977	0	3.5159	0.03923	0.99962
novel_circ_0004128	6.9193	0.558912	2.8456	0.026414	0.99962
novel_circ_0004144	25.9728	6.56897	1.8246	0.015933	0.99962
novel_circ_0004516	3.41229	0	3.559	0.03032	0.99962
novel_circ_0004517	3.41229	0	3.559	0.03032	0.99962
novel_circ_0004671	0	3.35581	-3.4541	0.038132	0.99962
novel_circ_0004959	3.46892	0	3.3871	0.042012	0.99962
novel_circ_0005065	0	5.52246	-4.1892	0.0088275	0.99962

## Sheet: H8 vs H0
ID	H8_readcount	H0_readcount	log2FoldChange	pval	padj
novel_circ_0003206	46.002	0	7.0593	1.5155e-05	0.011154
novel_circ_0003136	21.6377	0	6.1774	0.00026637	0.098023
novel_circ_0000682	4.16022	0	4.1691	0.026598	0.99994
novel_circ_0000760	0	4.52587	-4.0618	0.033105	0.99994
novel_circ_0000921	0	4.09443	-3.9661	0.038355	0.99994
novel_circ_0001095	4.07348	0	3.9645	0.038365	0.99994
novel_circ_0001462	10.1011	0	5.0391	0.0055722	0.99994
novel_circ_0002610	0.611254	8.6093	-3.0943	0.042555	0.99994
novel_circ_0002746	0	3.67274	-3.7937	0.049435	0.99994
novel_circ_0003296	6.46984	0	4.7386	0.0092406	0.99994
novel_circ_0003434	4.94818	0	4.3889	0.018119	0.99994
novel_circ_0003643	0	4.07337	-3.93	0.040456	0.99994
novel_circ_0004128	8.88627	0.522673	3.25	0.03165	0.99994
novel_circ_0004162	3.22327	0	3.8496	0.044109	0.99994
novel_circ_0004346	4.40565	0	4.2091	0.025095	0.99994
novel_circ_0004513	3.63893	0	4.0019	0.034867	0.99994
novel_circ_0004781	3.87789	0	4.091	0.030178	0.99994
novel_circ_0005065	0	5.08211	-4.2337	0.025021	0.99994
novel_circ_0005332	0	3.80578	-4.0369	0.032982	0.99994
novel_circ_0005340	4.07348	0	3.9645	0.038365	0.99994

## Sheet: H12 vs H0
ID	H12_readcount	H0_readcount	log2FoldChange	pval	padj
novel_circ_0001313	0	2.95338	-3.7667	0.047936	0.56132
novel_circ_0001599	0	4.6705	-4.3528	0.018428	0.56132
novel_circ_0001856	14.3621	0	5.5124	0.0014441	0.56132
novel_circ_0002267	5.56317	0	4.1894	0.025066	0.56132
novel_circ_0003067	0	3.72507	-3.8657	0.042609	0.56132
novel_circ_0003068	0	3.72507	-3.8657	0.042609	0.56132
novel_circ_0004513	4.77827	0	3.9836	0.035034	0.56132
novel_circ_0005065	0	5.76638	-4.4312	0.016891	0.56132
