# Supplementary material for: Identification of Potential Immune-Related circRNA–miRNA–mRNA Regulatory Network in Intestine of Paralichthys olivaceus During Edwardsiella tarda Infection
Source: Front Genet. 2019 Aug 14;10:731. doi: 10.3389/fgene.2019.00731 (PMC6702444; doi:10.3389/fgene.2019.00731)
Supplement: Supplementary file 9 [file Table_9.xlsx]

## Sheet: mRNA_H2_vs_H0.DE_ALL.annotaion
transcript_id	gene_id	gene_name	feature_id	H2_FPKM	H0_FPKM	log2(foldchange)	pvalue	qvalue	Gene_description	GO_id	GO_description	KO_id	KO_pathway
XM_020098702.1	109636775	-	0.810036	58.2507	51.9801	0.164315	1.28762e-05	0.0336169	sp|Q90871|IRF8_CHICK Interferon regulatory factor 8 OS=Gallus gallus GN=IRF8 PE=2 SV=1//1.64607e-137	GO:0005622,GO:0005623,GO:0044464,GO:0008152,GO:0071704,GO:0044238,GO:0019538,GO:0044267,GO:0010467,GO:0003824,GO:0009058,GO:1901576,GO:0044237,GO:0044249,GO:0034645,GO:0009059,GO:0043170,GO:0045017,GO:0000975,GO:0001067,GO:0044710,GO:0008150,GO:0046474,GO:0044260,GO:0090407,GO:0097159,GO:1901363,GO:0019637,GO:0006629,GO:0006497,GO:0006506,GO:0006661,GO:0042158,GO:0008654,GO:0046486,GO:0044255,GO:…	intracellular,cell,cell part,metabolic process,organic substance metabolic process,primary metabolic process,protein metabolic process,cellular protein metabolic process,gene expression,catalytic activity,biosynthetic process,organic substance biosynthetic process,cellular metabolic process,cellular biosynthetic process,cellular macromolecule biosynthetic process,macromolecule biosynthetic proces…	--	--
XM_020094324.1	109634061	-	0.713362	110.841	75.9305	0.545735	1.73799e-05	0.0336169	sp|P84173|PHB_CHICK Prohibitin OS=Gallus gallus GN=PHB PE=1 SV=1//3.72903e-158	--	--	--	--
XM_020079409.1	109624606	-	9.61875	0	7.98695	#NAME?	1.80879e-05	0.0336169	sp|Q1LYE3|ZN143_DANRE Zinc finger protein 143 OS=Danio rerio GN=znf143 PE=2 SV=2//0	GO:0003674,GO:0043167,GO:0005488,GO:0043169,GO:0046872	molecular_function,ion binding,binding,cation binding,metal ion binding	--	--
XM_020103387.1	109639754	-	0.558034	13.1541	9.40365	0.484218	1.81631e-05	0.0336169	sp|P0C788|OX2V_HHV8P OX-2 membrane glycoprotein homolog OS=Human herpesvirus 8 type P (isolate GK18) GN=K14 PE=1 SV=1//7.55508e-20	GO:0005622,GO:0005623,GO:0044464,GO:0032991,GO:0008152,GO:0043234,GO:0003824,GO:0044237,GO:0008150,GO:0016774,GO:0044459,GO:0016011,GO:0016012,GO:0005575,GO:0071944,GO:0016010,GO:0009987,GO:0005886,GO:0016772,GO:0016740,GO:0016301,GO:0003674,GO:0006796,GO:0006793,GO:0005488,GO:0005515,GO:0016310,GO:0044425,GO:0016020	intracellular,cell,cell part,macromolecular complex,metabolic process,protein complex,catalytic activity,cellular metabolic process,biological_process,phosphotransferase activity, carboxyl group as acceptor,plasma membrane part,dystroglycan complex,sarcoglycan complex,cellular_component,cell periphery,dystrophin-associated glycoprotein complex,cellular process,plasma membrane,transferase activity…	--	--
XM_020092872.1	109633214	-	0.695814	1324.13	964.088	0.457803	1.97077e-05	0.0336169	sp|P52624|UPP1_MOUSE Uridine phosphorylase 1 OS=Mus musculus GN=Upp1 PE=1 SV=2//3.17568e-144	GO:0008152,GO:0071704,GO:0044238,GO:0003824,GO:0044237,GO:1901564,GO:0044281,GO:0044710,GO:0008150,GO:0055086,GO:0009116,GO:1901657,GO:1901360,GO:0006725,GO:0006807,GO:0046483,GO:0034641,GO:1901135,GO:0006139,GO:0009987,GO:0003674	metabolic process,organic substance metabolic process,primary metabolic process,catalytic activity,cellular metabolic process,organonitrogen compound metabolic process,small molecule metabolic process,single-organism metabolic process,biological_process,nucleobase-containing small molecule metabolic process,nucleoside metabolic process,glycosyl compound metabolic process,organic cyclic compound m…	dre01100,dre00240,dre00983	Metabolic pathways,Pyrimidine metabolism,Drug metabolism - other enzymes
XM_020093690.1	109633671	-	0.798053	229.854	180.068	0.352176	2.56009e-05	0.0336169	sp|O13085|COX6A_ONCMY Cytochrome c oxidase subunit 6A, mitochondrial OS=Oncorhynchus mykiss PE=3 SV=1//4.48475e-32	GO:0005622,GO:0005623,GO:0044464,GO:0044424,GO:0032991,GO:0044444,GO:0005737,GO:0043229,GO:0043226,GO:0005739,GO:0044429,GO:0044446,GO:0004129,GO:0016675,GO:0016676,GO:0044422,GO:0043234,GO:0015002,GO:0005740,GO:0031090,GO:0043231,GO:0043227,GO:0031966,GO:0031967,GO:0003824,GO:0016491,GO:0019866,GO:0005743,GO:0031975,GO:0070469,GO:0044455,GO:0005746,GO:0015078,GO:0005751,GO:0045277,GO:0015077,GO:…	intracellular,cell,cell part,intracellular part,macromolecular complex,cytoplasmic part,cytoplasm,intracellular organelle,organelle,mitochondrion,mitochondrial part,intracellular organelle part,cytochrome-c oxidase activity,oxidoreductase activity, acting on a heme group of donors,oxidoreductase activity, acting on a heme group of donors, oxygen as acceptor,organelle part,protein complex,heme-cop…	dre00190,dre01100,dre04260	Oxidative phosphorylation,Metabolic pathways,Cardiac muscle contraction
XM_020109834.1	109644445	-	4.69334	0.170139	2.49431	-3.87386	3.04446e-05	0.0336169	sp|Q61703|ITIH2_MOUSE Inter-alpha-trypsin inhibitor heavy chain H2 OS=Mus musculus GN=Itih2 PE=1 SV=1//0	GO:0008150,GO:0044764,GO:0051704,GO:0044419,GO:0044403,GO:0019068,GO:0019058,GO:0016032,GO:0019067,GO:0009987,GO:0044085,GO:0022607,GO:0000003,GO:0048610,GO:0071840,GO:0016043	biological_process,multi-organism cellular process,multi-organism process,interspecies interaction between organisms,symbiosis, encompassing mutualism through parasitism,virion assembly,viral infectious cycle,viral process,viral assembly, maturation, egress, and release,cellular process,cellular component biogenesis,cellular component assembly,reproduction,cellular process involved in reproductio…	--	--
XM_020098017.1	109636374	-	1.31499	3.55781	6.34892	-0.835524	3.8185e-05	0.0336169	sp|Q8NF91|SYNE1_HUMAN Nesprin-1 OS=Homo sapiens GN=SYNE1 PE=1 SV=4//0	GO:0008152,GO:0071704,GO:0044238,GO:0010467,GO:0003824,GO:0009058,GO:1901576,GO:0044237,GO:0044249,GO:0034645,GO:0009059,GO:0043170,GO:0008150,GO:0044260,GO:0097159,GO:1901363,GO:0015077,GO:1901360,GO:0006725,GO:0016747,GO:0003676,GO:0006807,GO:0046483,GO:0005575,GO:0008324,GO:0006812,GO:0022890,GO:0034641,GO:0016410,GO:0006139,GO:0009987,GO:0043565,GO:0016746,GO:0005227,GO:0015269,GO:0004379,GO:…	metabolic process,organic substance metabolic process,primary metabolic process,gene expression,catalytic activity,biosynthetic process,organic substance biosynthetic process,cellular metabolic process,cellular biosynthetic process,cellular macromolecule biosynthetic process,macromolecule biosynthetic process,macromolecule metabolic process,biological_process,cellular macromolecule metabolic proc…	--	--
XM_020084650.1	109627835	-	0.751625	28.0283	27.0523	0.0511317	4.58708e-05	0.0336169	sp|Q64445|COX8A_MOUSE Cytochrome c oxidase subunit 8A, mitochondrial OS=Mus musculus GN=Cox8a PE=3 SV=1//3.53777e-09	GO:0004129,GO:0016675,GO:0016676,GO:0015002,GO:0003824,GO:0016491,GO:0015078,GO:0015077,GO:0008324,GO:0022890,GO:0003674,GO:0022892,GO:0022891,GO:0015075,GO:0022857,GO:0005215	cytochrome-c oxidase activity,oxidoreductase activity, acting on a heme group of donors,oxidoreductase activity, acting on a heme group of donors, oxygen as acceptor,heme-copper terminal oxidase activity,catalytic activity,oxidoreductase activity,hydrogen ion transmembrane transporter activity,monovalent inorganic cation transmembrane transporter activity,cation transmembrane transporter activity…	dre00190,dre01100,dre04260	Oxidative phosphorylation,Metabolic pathways,Cardiac muscle contraction
XM_020102825.1	109639395	-	0.107245	41.943	3.00216	3.80436	4.81404e-05	0.0336169	sp|Q13630|FCL_HUMAN GDP-L-fucose synthase OS=Homo sapiens GN=TSTA3 PE=1 SV=1//1.21327e-146	GO:0003824,GO:0048037,GO:0050662,GO:0003674,GO:0005488	catalytic activity,cofactor binding,coenzyme binding,molecular_function,binding	--	--
XM_020079455.1	109624631	-	0.811564	75.4462	71.6408	0.0746659	4.88304e-05	0.0336169	sp|P25786|PSA1_HUMAN Proteasome subunit alpha type-1 OS=Homo sapiens GN=PSMA1 PE=1 SV=1//6.79455e-170	GO:0005622,GO:0005623,GO:0044464,GO:0044424,GO:0032991,GO:0004298,GO:0070003,GO:0000502,GO:0008152,GO:0005839,GO:0071704,GO:0044238,GO:0019538,GO:1901575,GO:0019773,GO:0006508,GO:0008233,GO:0044257,GO:0051603,GO:0043234,GO:0030163,GO:0070011,GO:0009056,GO:0016787,GO:0044267,GO:0004175,GO:0003824,GO:0044237,GO:0044248,GO:0044265,GO:0043170,GO:0009057,GO:0006511,GO:0019941,GO:0043632,GO:0008150,GO:…	intracellular,cell,cell part,intracellular part,macromolecular complex,threonine-type endopeptidase activity,threonine-type peptidase activity,proteasome complex,metabolic process,proteasome core complex,organic substance metabolic process,primary metabolic process,protein metabolic process,organic substance catabolic process,proteasome core complex, alpha-subunit complex,proteolysis,peptidase ac…	dre03050	Proteasome
XM_020109883.1	109644485	-	0.786518	73.0456	59.4989	0.295935	5.28605e-05	0.0336169	sp|O60832|DKC1_HUMAN H/ACA ribonucleoprotein complex subunit 4 OS=Homo sapiens GN=DKC1 PE=1 SV=3//0	GO:0008152,GO:0071704,GO:0044238,GO:0010467,GO:0044237,GO:0043170,GO:0008150,GO:0003723,GO:0044260,GO:0097159,GO:1901363,GO:0006396,GO:1901360,GO:0006725,GO:0003676,GO:0006807,GO:0046483,GO:0034641,GO:0006139,GO:0009987,GO:0090304,GO:0016070,GO:0003674,GO:0005488	metabolic process,organic substance metabolic process,primary metabolic process,gene expression,cellular metabolic process,macromolecule metabolic process,biological_process,RNA binding,cellular macromolecule metabolic process,organic cyclic compound binding,heterocyclic compound binding,RNA processing,organic cyclic compound metabolic process,cellular aromatic compound metabolic process,nucleic …	dre03008	Ribosome biogenesis in eukaryotes
XM_020097293.1	109635850	-	0.806939	84.9653	66.0234	0.363896	5.59847e-05	0.0336169	sp|P52944|PDLI1_RAT PDZ and LIM domain protein 1 OS=Rattus norvegicus GN=Pdlim1 PE=2 SV=4//4.56374e-162	GO:0003674,GO:0046914,GO:0043167,GO:0005488,GO:0008270,GO:0005515,GO:0043169,GO:0046872	molecular_function,transition metal ion binding,ion binding,binding,zinc ion binding,protein binding,cation binding,metal ion binding	--	--
XM_020113842.1	109648054	-	4.33988	1.22858	5.05869	-2.04177	6.98868e-05	0.0336169	sp|Q19AZ8|THRB_PIG Prothrombin OS=Sus scrofa GN=F2 PE=2 SV=1//1.23411e-140	GO:0008152,GO:0071704,GO:0044238,GO:0019538,GO:0006508,GO:0008233,GO:0070011,GO:0016787,GO:0004175,GO:0003824,GO:0043170,GO:0008236,GO:0017171,GO:0008150,GO:0004252,GO:0065008,GO:0005575,GO:0006950,GO:0007596,GO:0042060,GO:0007599,GO:0050817,GO:0050878,GO:0009611,GO:0003674,GO:0005576,GO:0044707,GO:0032501,GO:0050896,GO:0044699,GO:0065007	metabolic process,organic substance metabolic process,primary metabolic process,protein metabolic process,proteolysis,peptidase activity,peptidase activity, acting on L-amino acid peptides,hydrolase activity,endopeptidase activity,catalytic activity,macromolecule metabolic process,serine-type peptidase activity,serine hydrolase activity,biological_process,serine-type endopeptidase activity,regula…	dre04810,dre04080	Regulation of actin cytoskeleton,Neuroactive ligand-receptor interaction
XM_020097423.1	109635940	-	0.852886	33.612	26.7435	0.329791	8.18151e-05	0.0336169	sp|P07895|SODM_RAT Superoxide dismutase [Mn], mitochondrial OS=Rattus norvegicus GN=Sod2 PE=1 SV=2//5.69814e-128	GO:0008152,GO:0003824,GO:0016491,GO:0044237,GO:0044710,GO:0008150,GO:0055114,GO:0004784,GO:0016721,GO:0006801,GO:0072593,GO:0009987,GO:0016209,GO:0003674,GO:0043167,GO:0005488,GO:0043169,GO:0046872	metabolic process,catalytic activity,oxidoreductase activity,cellular metabolic process,single-organism metabolic process,biological_process,oxidation-reduction process,superoxide dismutase activity,oxidoreductase activity, acting on superoxide radicals as acceptor,superoxide metabolic process,reactive oxygen species metabolic process,cellular process,antioxidant activity,molecular_function,ion b…	dre04068,dre04146	FoxO signaling pathway,Peroxisome
XM_020111828.1	109646115	-	0.170821	4.87786	0	inf	8.26739e-05	0.0336169	sp|Q5R1W5|SRSF2_PANTR Serine/arginine-rich splicing factor 2 OS=Pan troglodytes GN=SRSF2 PE=2 SV=3//7.27411e-47	GO:0008150,GO:0003723,GO:0097159,GO:1901363,GO:0003676,GO:0005575,GO:0051234,GO:0006810,GO:0051179,GO:0003674,GO:0006811,GO:0005488,GO:0044765,GO:0044699,GO:0016020	biological_process,RNA binding,organic cyclic compound binding,heterocyclic compound binding,nucleic acid binding,cellular_component,establishment of localization,transport,localization,molecular_function,ion transport,binding,single-organism transport,single-organism process,membrane	dre03040,dre05168	Spliceosome,Herpes simplex infection
XM_020078558.1	109624060	-	1.26819	6.36298	10.7148	-0.751837	8.42669e-05	0.0336169	sp|Q28295|VWF_CANFA von Willebrand factor OS=Canis familiaris GN=VWF PE=1 SV=2//0	GO:0004857,GO:0030414,GO:0061134,GO:0030234,GO:0003674,GO:0005488,GO:0005515	enzyme inhibitor activity,peptidase inhibitor activity,peptidase regulator activity,enzyme regulator activity,molecular_function,binding,protein binding	dre04510,dre04512	Focal adhesion,ECM-receptor interaction
XM_020083722.1	109627252	-	5.86328	0.423904	4.18541	-3.30356	8.47897e-05	0.0336169	sp|P98160|PGBM_HUMAN Basement membrane-specific heparan sulfate proteoglycan core protein OS=Homo sapiens GN=HSPG2 PE=1 SV=4//3.34068e-18	GO:0008150,GO:0005575,GO:0009987,GO:0003674,GO:0007155,GO:0022610,GO:0005488,GO:0005515,GO:0044425,GO:0044763,GO:0044699,GO:0016020,GO:0031224,GO:0016021	biological_process,cellular_component,cellular process,molecular_function,cell adhesion,biological adhesion,binding,protein binding,membrane part,single-organism cellular process,single-organism process,membrane,intrinsic to membrane,integral to membrane	--	--
XM_020106401.1	109641832	-	0.818648	41.088	32.2178	0.350859	8.95775e-05	0.0336169	sp|Q9CR62|M2OM_MOUSE Mitochondrial 2-oxoglutarate/malate carrier protein OS=Mus musculus GN=Slc25a11 PE=1 SV=3//0	--	--	--	--
XM_020106264.1	109641727	-	0.563937	80.6043	40.6755	0.986696	9.02717e-05	0.0336169	sp|O70460|CCL19_MOUSE C-C motif chemokine 19 OS=Mus musculus GN=Ccl19 PE=1 SV=1//1.50778e-08	GO:0001664,GO:0008150,GO:0008009,GO:0042379,GO:0002376,GO:0005125,GO:0005575,GO:0006955,GO:0005126,GO:0003674,GO:0005102,GO:0005488,GO:0005515,GO:0005576,GO:0050896	G-protein coupled receptor binding,biological_process,chemokine activity,chemokine receptor binding,immune system process,cytokine activity,cellular_component,immune response,cytokine receptor binding,molecular_function,receptor binding,binding,protein binding,extracellular region,response to stimulus	--	--
XM_020084317.1	109627628	-	0.237275	9.58358	1.58892	2.59251	9.16313e-05	0.0336169	sp|Q6NXA4|ILF3_DANRE Interleukin enhancer-binding factor 3 homolog OS=Danio rerio GN=ilf3 PE=1 SV=2//6.85972e-07	GO:0008152,GO:0071704,GO:0044238,GO:0016787,GO:0003824,GO:0044237,GO:0043170,GO:0016887,GO:0016817,GO:0017111,GO:0016462,GO:0016818,GO:0016853,GO:0008150,GO:0044260,GO:0008094,GO:0097159,GO:1901363,GO:0042623,GO:0003916,GO:0003918,GO:0061505,GO:1901360,GO:0006725,GO:0003676,GO:0006807,GO:0046483,GO:0044764,GO:0005575,GO:0051704,GO:0044419,GO:0044403,GO:0019068,GO:0019069,GO:0034641,GO:0019058,GO:…	metabolic process,organic substance metabolic process,primary metabolic process,hydrolase activity,catalytic activity,cellular metabolic process,macromolecule metabolic process,ATPase activity,hydrolase activity, acting on acid anhydrides,nucleoside-triphosphatase activity,pyrophosphatase activity,hydrolase activity, acting on acid anhydrides, in phosphorus-containing anhydrides,isomerase activit…	--	--
XM_020082961.1	109626799	-	0.705331	11.2158	7.66977	0.548271	9.33584e-05	0.0336169	sp|A8E4L1|COX19_BOVIN Cytochrome c oxidase assembly protein COX19 OS=Bos taurus GN=COX19 PE=3 SV=1//6.57325e-41	GO:0005622,GO:0005623,GO:0044464,GO:0044424,GO:0044444,GO:0005737,GO:0043229,GO:0043226,GO:0005739,GO:0043231,GO:0043227,GO:0003824,GO:0016491,GO:0003954,GO:0016651,GO:0008137,GO:0050136,GO:0016655,GO:0005575,GO:0003674	intracellular,cell,cell part,intracellular part,cytoplasmic part,cytoplasm,intracellular organelle,organelle,mitochondrion,intracellular membrane-bounded organelle,membrane-bounded organelle,catalytic activity,oxidoreductase activity,NADH dehydrogenase activity,oxidoreductase activity, acting on NAD(P)H,NADH dehydrogenase (ubiquinone) activity,NADH dehydrogenase (quinone) activity,oxidoreductase …	--	--
XM_020100713.1	109637982	-	1.22717	17.9823	24.3358	-0.436503	9.81837e-05	0.0336169	sp|O60343|TBCD4_HUMAN TBC1 domain family member 4 OS=Homo sapiens GN=TBC1D4 PE=1 SV=2//2.84268e-92	GO:0005622,GO:0005623,GO:0044464,GO:0044424,GO:0032991,GO:0005737,GO:0043229,GO:0043226,GO:0008152,GO:0043228,GO:0043232,GO:0071704,GO:0044238,GO:0044446,GO:0044422,GO:0043234,GO:0009056,GO:0043231,GO:0043227,GO:0010467,GO:0009058,GO:1901576,GO:0044237,GO:0044249,GO:0044248,GO:0034645,GO:0009059,GO:0043170,GO:0008150,GO:0044260,GO:0097159,GO:1901363,GO:0043623,GO:0015031,GO:0045184,GO:0034622,GO:…	intracellular,cell,cell part,intracellular part,macromolecular complex,cytoplasm,intracellular organelle,organelle,metabolic process,non-membrane-bounded organelle,intracellular non-membrane-bounded organelle,organic substance metabolic process,primary metabolic process,intracellular organelle part,organelle part,protein complex,catabolic process,intracellular membrane-bounded organelle,membrane-…	--	--
XM_020079425.1	109624610	-	1.79627	890.003	1101.32	-0.307352	0.000100815	0.0336169	sp|P81018|LADD_ONCMY Ladderlectin OS=Oncorhynchus mykiss PE=1 SV=2//6.70943e-22	GO:0008150,GO:0005539,GO:0097367,GO:0005540,GO:0009987,GO:0003674,GO:0007155,GO:0022610,GO:0005488,GO:0044763,GO:0044699	biological_process,glycosaminoglycan binding,carbohydrate derivative binding,hyaluronic acid binding,cellular process,molecular_function,cell adhesion,biological adhesion,binding,single-organism cellular process,single-organism process	--	--
XM_020113216.1	109647420	-	0.762829	14.155	13.351	0.0843641	0.00010362	0.0336169	sp|Q01105|SET_HUMAN Protein SET OS=Homo sapiens GN=SET PE=1 SV=3//1.86691e-124	GO:0005622,GO:0005623,GO:0044464,GO:0044424,GO:0005737,GO:0043229,GO:0043226,GO:0008152,GO:0071704,GO:0044238,GO:0043231,GO:0043227,GO:0044237,GO:0043170,GO:0008150,GO:0044260,GO:0005634,GO:0097159,GO:1901363,GO:0000910,GO:0034622,GO:1901360,GO:0006725,GO:0003676,GO:0006807,GO:0046483,GO:0005575,GO:0006950,GO:0007049,GO:0034641,GO:0042262,GO:0051301,GO:0000917,GO:0032506,GO:0090529,GO:0051276,GO:…	intracellular,cell,cell part,intracellular part,cytoplasm,intracellular organelle,organelle,metabolic process,organic substance metabolic process,primary metabolic process,intracellular membrane-bounded organelle,membrane-bounded organelle,cellular metabolic process,macromolecule metabolic process,biological_process,cellular macromolecule metabolic process,nucleus,organic cyclic compound binding,…	--	--
XM_020094433.1	109634139	-	0.786451	80.2738	67.0771	0.25911	0.000104524	0.0336169	sp|Q9D8C4|IN35_MOUSE Interferon-induced 35 kDa protein homolog OS=Mus musculus GN=Ifi35 PE=2 SV=3//1.53818e-09	GO:0008658,GO:0033293,GO:0033218,GO:1901681,GO:0043168,GO:0008144,GO:0097159,GO:1901363,GO:0031406,GO:0005575,GO:0003674,GO:0043167,GO:0005488,GO:0044425,GO:0016020,GO:0031224,GO:0016021	penicillin binding,monocarboxylic acid binding,amide binding,sulfur compound binding,anion binding,drug binding,organic cyclic compound binding,heterocyclic compound binding,carboxylic acid binding,cellular_component,molecular_function,ion binding,binding,membrane part,membrane,intrinsic to membrane,integral to membrane	--	--
XM_020106066.1	109641563	-	1.32646	24.0629	30.6983	-0.351344	0.000104811	0.0336169	sp|Q7ZW02|CHPT1_DANRE Cholinephosphotransferase 1 OS=Danio rerio GN=chpt1 PE=2 SV=1//0	GO:0008152,GO:0071704,GO:0044238,GO:0003824,GO:0009058,GO:1901576,GO:0044237,GO:0044249,GO:0044710,GO:0008150,GO:0090407,GO:0019637,GO:0006629,GO:0008654,GO:0044255,GO:0008610,GO:0005575,GO:0006644,GO:0016780,GO:0009987,GO:0016772,GO:0016740,GO:0003674,GO:0006796,GO:0006793,GO:0016020	metabolic process,organic substance metabolic process,primary metabolic process,catalytic activity,biosynthetic process,organic substance biosynthetic process,cellular metabolic process,cellular biosynthetic process,single-organism metabolic process,biological_process,organophosphate biosynthetic process,organophosphate metabolic process,lipid metabolic process,phospholipid biosynthetic process,c…	dre01100,dre00565,dre00564	Metabolic pathways,Ether lipid metabolism,Glycerophospholipid metabolism
XM_020093150.1	109633355	-	1.63493	2.10722	3.98918	-0.920747	0.000110689	0.0336169	sp|P16004|CD4_PANTR T-cell surface glycoprotein CD4 OS=Pan troglodytes GN=CD4 PE=2 SV=1//1.28532e-06	GO:0005623,GO:0044464,GO:0008150,GO:0042995,GO:0005575,GO:0009987,GO:0009289,GO:0003674,GO:0007155,GO:0022610,GO:0005488,GO:0005515,GO:0044425,GO:0044763,GO:0044699,GO:0016020,GO:0031224,GO:0016021	cell,cell part,biological_process,cell projection,cellular_component,cellular process,pilus,molecular_function,cell adhesion,biological adhesion,binding,protein binding,membrane part,single-organism cellular process,single-organism process,membrane,intrinsic to membrane,integral to membrane	--	--
XM_020112059.1	109646327	-	0.827018	41.4788	33.9982	0.286916	0.000113021	0.0336169	sp|Q91431|NF7O_XENLA Nuclear factor 7, ovary OS=Xenopus laevis PE=2 SV=1//2.64816e-73	GO:0005622,GO:0005623,GO:0044464,GO:0044424,GO:0032991,GO:0043229,GO:0043226,GO:0008152,GO:0005198,GO:0071704,GO:0044238,GO:0019538,GO:0006508,GO:0044446,GO:0044422,GO:0043234,GO:0009056,GO:0043231,GO:0043227,GO:0016787,GO:0044267,GO:0010467,GO:0003824,GO:0009058,GO:1901576,GO:0044237,GO:0044249,GO:0044248,GO:0007015,GO:0034645,GO:0009059,GO:0043170,GO:0008150,GO:0006897,GO:0044260,GO:0005634,GO:…	intracellular,cell,cell part,intracellular part,macromolecular complex,intracellular organelle,organelle,metabolic process,structural molecule activity,organic substance metabolic process,primary metabolic process,protein metabolic process,proteolysis,intracellular organelle part,organelle part,protein complex,catabolic process,intracellular membrane-bounded organelle,membrane-bounded organelle,h…	--	--
XM_020078172.1	109623691	-	3.09076	0.265227	1.70146	-2.68147	0.000113816	0.0336169	sp|P06684|CO5_MOUSE Complement C5 OS=Mus musculus GN=C5 PE=1 SV=2//3.46341e-35	--	--	dre05168	Herpes simplex infection
XM_020108731.1	109643571	-	3.06047	0.246781	1.67154	-2.75987	0.000116592	0.0336169	sp|Q5E9Z2|HABP2_BOVIN Hyaluronan-binding protein 2 OS=Bos taurus GN=HABP2 PE=2 SV=1//3.27881e-127	GO:0005623,GO:0044464,GO:0008152,GO:0071704,GO:0044238,GO:0019538,GO:0006508,GO:0008233,GO:0070011,GO:0016787,GO:0004175,GO:0003824,GO:0044237,GO:0043170,GO:0009986,GO:0008236,GO:0017171,GO:0008150,GO:0004252,GO:0043168,GO:0036094,GO:0044260,GO:0000166,GO:1901265,GO:0032561,GO:0005525,GO:0019001,GO:0097159,GO:1901363,GO:0001882,GO:0035639,GO:0032555,GO:0001883,GO:0032549,GO:0032550,GO:0017076,GO:…	cell,cell part,metabolic process,organic substance metabolic process,primary metabolic process,protein metabolic process,proteolysis,peptidase activity,peptidase activity, acting on L-amino acid peptides,hydrolase activity,endopeptidase activity,catalytic activity,cellular metabolic process,macromolecule metabolic process,cell surface,serine-type peptidase activity,serine hydrolase activity,biolo…	--	--
XM_020092008.1	109632613	-	4.51294	0.840778	4.54247	-2.43368	0.000123735	0.0336169	sp|P32759|A1AT_CYPCA Alpha-1-antitrypsin homolog OS=Cyprinus carpio PE=2 SV=1//3.04358e-140	GO:0019013,GO:0005575,GO:0019028,GO:0044423,GO:0019012,GO:0044425,GO:0016020,GO:0031224,GO:0016021	viral nucleocapsid,cellular_component,viral capsid,virion part,virion,membrane part,membrane,intrinsic to membrane,integral to membrane	--	--
XM_020088855.1	109630593	-	1.58017	4.78219	7.05297	-0.560562	0.000123736	0.0336169	sp|Q90336|MK14A_CYPCA Mitogen-activated protein kinase 14A OS=Cyprinus carpio GN=mapk14a PE=1 SV=1//1.06763e-140	GO:0008152,GO:0071704,GO:0044238,GO:0019538,GO:0044267,GO:0003824,GO:0044237,GO:0043170,GO:0008150,GO:0043168,GO:0036094,GO:0044260,GO:0000166,GO:1901265,GO:0097159,GO:1901363,GO:0001882,GO:0035639,GO:0032555,GO:0001883,GO:0032549,GO:0032550,GO:0017076,GO:0032553,GO:0005524,GO:0032559,GO:0030554,GO:0005575,GO:0009987,GO:0016772,GO:0016740,GO:0016773,GO:0016301,GO:0003674,GO:0006796,GO:0006793,GO:…	metabolic process,organic substance metabolic process,primary metabolic process,protein metabolic process,cellular protein metabolic process,catalytic activity,cellular metabolic process,macromolecule metabolic process,biological_process,anion binding,small molecule binding,cellular macromolecule metabolic process,nucleotide binding,nucleoside phosphate binding,organic cyclic compound binding,het…	dre05132,dre04914,dre04622,dre04068,dre04621,dre04912,dre04620,dre04370,dre04261,dre04010	Salmonella infection,Progesterone-mediated oocyte maturation,RIG-I-like receptor signaling pathway,FoxO signaling pathway,NOD-like receptor signaling pathway,GnRH signaling pathway,Toll-like receptor signaling pathway,VEGF signaling pathway,Adrenergic signaling in cardiomyocytes,MAPK signaling pathway
XM_020087302.1	109629557	-	1.90056	28.6025	44.1509	-0.6263	0.000126573	0.0336169	sp|Q8AV61|INSI1_DANRE Insulin-induced gene 1 protein OS=Danio rerio GN=insig1 PE=2 SV=1//5.8741e-116	--	--	--	--
XM_020107798.1	109642822	-	0.541828	5.33015	2.31961	1.2003	0.000126587	0.0336169	sp|Q5FVJ6|BSCL2_RAT Seipin OS=Rattus norvegicus GN=Bscl2 PE=2 SV=1//6.97404e-75	--	--	--	--
XM_020079791.1	109624874	-	0.595905	58.3462	36.5959	0.672957	0.000130078	0.0336803	sp|O35593|PSDE_MOUSE 26S proteasome non-ATPase regulatory subunit 14 OS=Mus musculus GN=Psmd14 PE=1 SV=2//0	GO:0003674,GO:0005488,GO:0005515	molecular_function,binding,protein binding	dre03050	Proteasome
XM_020092627.1	109633038	-	0.757235	62.7974	56.3496	0.156299	0.000137787	0.0339108	sp|P08183|MDR1_HUMAN Multidrug resistance protein 1 OS=Homo sapiens GN=ABCB1 PE=1 SV=3//3.33885e-144	GO:0016787,GO:0003824,GO:0016887,GO:0016817,GO:0017111,GO:0016462,GO:0016818,GO:0008150,GO:0043168,GO:0036094,GO:0000166,GO:1901265,GO:0031683,GO:0032561,GO:0005525,GO:0019001,GO:0097159,GO:1901363,GO:0032403,GO:0003924,GO:0042623,GO:0001882,GO:0035639,GO:0032555,GO:0001883,GO:0032549,GO:0032550,GO:0017076,GO:0032553,GO:0005524,GO:0032559,GO:0030554,GO:0016820,GO:0005575,GO:0009987,GO:0042626,GO:…	hydrolase activity,catalytic activity,ATPase activity,hydrolase activity, acting on acid anhydrides,nucleoside-triphosphatase activity,pyrophosphatase activity,hydrolase activity, acting on acid anhydrides, in phosphorus-containing anhydrides,biological_process,anion binding,small molecule binding,nucleotide binding,nucleoside phosphate binding,G-protein beta/gamma-subunit complex binding,guanyl …	dre02010	ABC transporters
XM_020101261.1	109638331	-	0.67709	7.43231	4.94064	0.589114	0.000141126	0.0339108	sp|Q9D168|INT12_MOUSE Integrator complex subunit 12 OS=Mus musculus GN=Ints12 PE=1 SV=1//2.27735e-85	GO:0008150,GO:0009987,GO:0035556,GO:0003674,GO:0005488,GO:0005515,GO:0050896,GO:0044763,GO:0044699,GO:0065007,GO:0050789,GO:0050794,GO:0051716,GO:0007154,GO:0007165,GO:0044700,GO:0023052	biological_process,cellular process,intracellular signal transduction,molecular_function,binding,protein binding,response to stimulus,single-organism cellular process,single-organism process,biological regulation,regulation of biological process,regulation of cellular process,cellular response to stimulus,cell communication,signal transduction,single organism signaling,signaling	--	--
XM_020107578.1	109642689	-	0.663217	36.1999	26.9365	0.42642	0.000154611	0.0339108	sp|Q9JKB1|UCHL3_MOUSE Ubiquitin carboxyl-terminal hydrolase isozyme L3 OS=Mus musculus GN=Uchl3 PE=1 SV=2//1.51204e-103	GO:0005622,GO:0005623,GO:0044464,GO:0008152,GO:0071704,GO:0044238,GO:0019538,GO:1901575,GO:0006508,GO:0008233,GO:0044257,GO:0051603,GO:0030163,GO:0070011,GO:0009056,GO:0016787,GO:0044267,GO:0003824,GO:0044237,GO:0044248,GO:0044265,GO:0043170,GO:0009057,GO:0006511,GO:0019941,GO:0043632,GO:0008234,GO:0008150,GO:0019783,GO:0004843,GO:0044260,GO:0005575,GO:0009987,GO:0003674	intracellular,cell,cell part,metabolic process,organic substance metabolic process,primary metabolic process,protein metabolic process,organic substance catabolic process,proteolysis,peptidase activity,cellular protein catabolic process,proteolysis involved in cellular protein catabolic process,protein catabolic process,peptidase activity, acting on L-amino acid peptides,catabolic process,hydrola…	--	--
XM_020109275.1	109643999	-	0.693882	30.4897	21.8105	0.483298	0.000158428	0.0339108	sp|A8KB87|COA3_DANRE Cytochrome c oxidase assembly factor 3 homolog, mitochondrial OS=Danio rerio GN=coa3 PE=3 SV=1//5.4668e-35	--	--	--	--
XM_020095946.1	109635051	-	1.21765	9.58	14.625	-0.610343	0.000167659	0.0339108	sp|Q5R5T1|FGD3_PONAB FYVE, RhoGEF and PH domain-containing protein 3 OS=Pongo abelii GN=FGD3 PE=2 SV=1//0	GO:0005840,GO:0003735,GO:0005622,GO:0030529,GO:0005623,GO:0044464,GO:0006412,GO:0044424,GO:0032991,GO:0044444,GO:0005737,GO:0043229,GO:0043226,GO:0008152,GO:0043228,GO:0043232,GO:0005198,GO:0071704,GO:0044238,GO:0019538,GO:0044446,GO:0044422,GO:0044267,GO:0044391,GO:0010467,GO:0015934,GO:0009058,GO:1901576,GO:0044237,GO:0044249,GO:0034645,GO:0009059,GO:0043170,GO:0008150,GO:0030234,GO:0007264,GO:…	ribosome,structural constituent of ribosome,intracellular,ribonucleoprotein complex,cell,cell part,translation,intracellular part,macromolecular complex,cytoplasmic part,cytoplasm,intracellular organelle,organelle,metabolic process,non-membrane-bounded organelle,intracellular non-membrane-bounded organelle,structural molecule activity,organic substance metabolic process,primary metabolic process,…	dre04810	Regulation of actin cytoskeleton
XM_020111108.1	109645495	-	2.97048	0.052088	1.18364	-4.50614	0.000168565	0.0339108	sp|P25155|FA10_CHICK Coagulation factor X OS=Gallus gallus GN=F10 PE=1 SV=1//7.53184e-167	GO:0008152,GO:0071704,GO:0044238,GO:0019538,GO:0006508,GO:0008233,GO:0070011,GO:0016787,GO:0004175,GO:0003824,GO:0043170,GO:0008236,GO:0017171,GO:0008150,GO:0004252,GO:0005575,GO:0003674,GO:0043167,GO:0005488,GO:0005515,GO:0005509,GO:0005576,GO:0043169,GO:0046872	metabolic process,organic substance metabolic process,primary metabolic process,protein metabolic process,proteolysis,peptidase activity,peptidase activity, acting on L-amino acid peptides,hydrolase activity,endopeptidase activity,catalytic activity,macromolecule metabolic process,serine-type peptidase activity,serine hydrolase activity,biological_process,serine-type endopeptidase activity,cellul…	--	--
XM_020103069.1	109639549	-	8.25338	0.194185	4.83891	-4.63918	0.000172145	0.0339108	sp|P12763|FETUA_BOVIN Alpha-2-HS-glycoprotein OS=Bos taurus GN=AHSG PE=1 SV=2//2.55154e-36	GO:0004857,GO:0004866,GO:0061135,GO:0030414,GO:0061134,GO:0030234,GO:0004869,GO:0003674	enzyme inhibitor activity,endopeptidase inhibitor activity,endopeptidase regulator activity,peptidase inhibitor activity,peptidase regulator activity,enzyme regulator activity,cysteine-type endopeptidase inhibitor activity,molecular_function	--	--
XM_020094441.1	109634145	-	0.76497	86.1765	64.6409	0.414846	0.000173354	0.0339108	-//-	GO:0008152,GO:0071704,GO:0044238,GO:0019538,GO:0043170,GO:0008150,GO:0071702,GO:0042157,GO:0005575,GO:0033036,GO:0008289,GO:0010876,GO:0006869,GO:0051234,GO:0006810,GO:0051179,GO:0003674,GO:0005488,GO:0044765,GO:0005576,GO:0044699	metabolic process,organic substance metabolic process,primary metabolic process,protein metabolic process,macromolecule metabolic process,biological_process,organic substance transport,lipoprotein metabolic process,cellular_component,macromolecule localization,lipid binding,lipid localization,lipid transport,establishment of localization,transport,localization,molecular_function,binding,single-or…	--	--
XM_020092373.1	109632865	-	4.87288	0.00145267	4.37868	-11.5576	0.000175435	0.0339108	sp|Q8IUD2|RB6I2_HUMAN ELKS/Rab6-interacting/CAST family member 1 OS=Homo sapiens GN=ERC1 PE=1 SV=1//0	GO:0005623,GO:0044464,GO:0008150,GO:0005575,GO:0006950,GO:0044456,GO:0048786,GO:0097458,GO:0045202,GO:0050896	cell,cell part,biological_process,cellular_component,response to stress,synapse part,presynaptic active zone,neuron part,synapse,response to stimulus	--	--
XM_020101590.1	109638561	-	0.690776	82.0806	63.3311	0.374127	0.000181697	0.0339108	sp|Q6PH57|GBB1_DANRE Guanine nucleotide-binding protein G(I)/G(S)/G(T) subunit beta-1 OS=Danio rerio GN=gnb1 PE=2 SV=1//0	GO:0005622,GO:0005623,GO:0044464,GO:0044424,GO:0043229,GO:0043226,GO:0008152,GO:0071704,GO:0044238,GO:0043231,GO:0043227,GO:0010467,GO:0009058,GO:1901576,GO:0044237,GO:0044249,GO:0034645,GO:0009059,GO:0043170,GO:0008150,GO:0044260,GO:0005634,GO:1901360,GO:0006725,GO:0065008,GO:0006807,GO:0046483,GO:0033057,GO:0044706,GO:0045297,GO:0045924,GO:0046008,GO:0060180,GO:0005575,GO:0051704,GO:0034641,GO:…	intracellular,cell,cell part,intracellular part,intracellular organelle,organelle,metabolic process,organic substance metabolic process,primary metabolic process,intracellular membrane-bounded organelle,membrane-bounded organelle,gene expression,biosynthetic process,organic substance biosynthetic process,cellular metabolic process,cellular biosynthetic process,cellular macromolecule biosynthetic …	dre04744	Phototransduction
XM_020094026.1	109633871	-	0.788727	41.2042	34.2786	0.265483	0.000191712	0.0339108	sp|Q9ESP1|SDF2L_MOUSE Stromal cell-derived factor 2-like protein 1 OS=Mus musculus GN=Sdf2l1 PE=2 SV=2//3.05194e-85	GO:0005575,GO:0016020	cellular_component,membrane	--	--
XM_020108513.1	109643405	-	0.829859	52.1588	43.3243	0.267734	0.000201006	0.0339108	sp|Q503V0|CHMP6_DANRE Charged multivesicular body protein 6 OS=Danio rerio GN=chmp6 PE=2 SV=3//8.10884e-57	GO:0005622,GO:0005623,GO:0044464,GO:0044424,GO:0032991,GO:0043229,GO:0043226,GO:0008152,GO:0043228,GO:0043232,GO:0071704,GO:0044446,GO:0044422,GO:0043234,GO:0010467,GO:0003824,GO:0044237,GO:0007015,GO:0005885,GO:0043170,GO:0008064,GO:0008154,GO:0030041,GO:0030832,GO:0030833,GO:0032271,GO:0032535,GO:0032956,GO:0032970,GO:0043254,GO:0030838,GO:0031334,GO:0032273,GO:0034314,GO:0045010,GO:0044087,GO:…	intracellular,cell,cell part,intracellular part,macromolecular complex,intracellular organelle,organelle,metabolic process,non-membrane-bounded organelle,intracellular non-membrane-bounded organelle,organic substance metabolic process,intracellular organelle part,organelle part,protein complex,gene expression,catalytic activity,cellular metabolic process,actin filament organization,Arp2/3 protein…	dre04144	Endocytosis
XM_020104055.1	109640192	-	6.01464	0.25345	3.59939	-3.82798	0.000201393	0.0339108	sp|P98093|CO3_ONCMY Complement C3 (Fragment) OS=Oncorhynchus mykiss GN=c3 PE=1 SV=1//1.42349e-134	GO:0004857,GO:0004866,GO:0061135,GO:0030414,GO:0061134,GO:0030234,GO:0005575,GO:0005615,GO:0003674,GO:0044421,GO:0005576	enzyme inhibitor activity,endopeptidase inhibitor activity,endopeptidase regulator activity,peptidase inhibitor activity,peptidase regulator activity,enzyme regulator activity,cellular_component,extracellular space,molecular_function,extracellular region part,extracellular region	--	--
XM_020102764.1	109639357	-	1.23637	3.99342	6.18112	-0.630244	0.00020415	0.0339108	sp|Q92614|MY18A_HUMAN Unconventional myosin-XVIIIa OS=Homo sapiens GN=MYO18A PE=1 SV=3//0	GO:0005622,GO:0005623,GO:0044464,GO:0044424,GO:0032991,GO:0043229,GO:0043226,GO:0043228,GO:0043232,GO:0044446,GO:0044422,GO:0043234,GO:0016787,GO:0003824,GO:0016887,GO:0016817,GO:0017111,GO:0016462,GO:0016818,GO:0008150,GO:0043168,GO:0036094,GO:0000166,GO:1901265,GO:0032561,GO:0005525,GO:0019001,GO:0097159,GO:1901363,GO:0003774,GO:0015629,GO:0003924,GO:0001882,GO:0035639,GO:0032555,GO:0001883,GO:…	intracellular,cell,cell part,intracellular part,macromolecular complex,intracellular organelle,organelle,non-membrane-bounded organelle,intracellular non-membrane-bounded organelle,intracellular organelle part,organelle part,protein complex,hydrolase activity,catalytic activity,ATPase activity,hydrolase activity, acting on acid anhydrides,nucleoside-triphosphatase activity,pyrophosphatase activit…	--	--
XM_020099528.1	109637277	-	6.60418	0.184367	3.76054	-4.35029	0.00020731	0.0339108	sp|Q9PVW7|CO8B_PAROL Complement component C8 beta chain OS=Paralichthys olivaceus GN=c8b PE=2 SV=1//0	GO:0003674,GO:0005488,GO:0005515	molecular_function,binding,protein binding	--	--
XM_020086036.1	109628724	-	1.53776	10.3522	15.8852	-0.617745	0.000208682	0.0339108	sp|Q08881|ITK_HUMAN Tyrosine-protein kinase ITK/TSK OS=Homo sapiens GN=ITK PE=1 SV=1//0	GO:0008152,GO:0071704,GO:0044238,GO:0019538,GO:0044267,GO:0003824,GO:0044237,GO:0043170,GO:0008150,GO:0043168,GO:0036094,GO:0044260,GO:0000166,GO:1901265,GO:0097159,GO:1901363,GO:0001882,GO:0035639,GO:0032555,GO:0001883,GO:0032549,GO:0032550,GO:0017076,GO:0032553,GO:0005524,GO:0032559,GO:0030554,GO:0009987,GO:0035556,GO:0016772,GO:0016740,GO:0016773,GO:0016301,GO:0003674,GO:0006796,GO:0006793,GO:…	metabolic process,organic substance metabolic process,primary metabolic process,protein metabolic process,cellular protein metabolic process,catalytic activity,cellular metabolic process,macromolecule metabolic process,biological_process,anion binding,small molecule binding,cellular macromolecule metabolic process,nucleotide binding,nucleoside phosphate binding,organic cyclic compound binding,het…	--	--
XM_020112826.1	109647051	-	4.22133	0.107979	2.02489	-4.22902	0.000208832	0.0339108	sp|P19823|ITIH2_HUMAN Inter-alpha-trypsin inhibitor heavy chain H2 OS=Homo sapiens GN=ITIH2 PE=1 SV=2//1.37793e-72	GO:0008152,GO:0071704,GO:0004857,GO:0004866,GO:0061135,GO:0030414,GO:0061134,GO:1901564,GO:0043170,GO:0008150,GO:0030234,GO:0004867,GO:0030212,GO:0006807,GO:0030203,GO:1901135,GO:0006022,GO:0003674	metabolic process,organic substance metabolic process,enzyme inhibitor activity,endopeptidase inhibitor activity,endopeptidase regulator activity,peptidase inhibitor activity,peptidase regulator activity,organonitrogen compound metabolic process,macromolecule metabolic process,biological_process,enzyme regulator activity,serine-type endopeptidase inhibitor activity,hyaluronan metabolic process,ni…	--	--
XM_020111827.1	109646115	-	0.265891	2.77552	0	inf	0.000210572	0.0339108	sp|Q5R1W5|SRSF2_PANTR Serine/arginine-rich splicing factor 2 OS=Pan troglodytes GN=SRSF2 PE=2 SV=3//7.27411e-47	GO:0008150,GO:0003723,GO:0097159,GO:1901363,GO:0003676,GO:0005575,GO:0051234,GO:0006810,GO:0051179,GO:0003674,GO:0006811,GO:0005488,GO:0044765,GO:0044699,GO:0016020	biological_process,RNA binding,organic cyclic compound binding,heterocyclic compound binding,nucleic acid binding,cellular_component,establishment of localization,transport,localization,molecular_function,ion transport,binding,single-organism transport,single-organism process,membrane	dre03040,dre05168	Spliceosome,Herpes simplex infection
XM_020096085.1	109635138	-	0.828865	185.297	151.51	0.290421	0.000210822	0.0339108	sp|Q6UFZ9|143B1_ONCMY 14-3-3 protein beta/alpha-1 OS=Oncorhynchus mykiss PE=2 SV=1//3.06753e-152	--	--	dre04110,dre04114	Cell cycle,Oocyte meiosis
XM_020109333.1	109644045	-	0.509127	6.46135	2.56036	1.33549	0.000211243	0.0339108	sp|Q8IU60|DCP2_HUMAN m7GpppN-mRNA hydrolase OS=Homo sapiens GN=DCP2 PE=1 SV=2//1.10846e-178	GO:0016787,GO:0003824,GO:0003723,GO:0097159,GO:1901363,GO:0003676,GO:0030145,GO:0003674,GO:0046914,GO:0043167,GO:0005488,GO:0043169,GO:0046872	hydrolase activity,catalytic activity,RNA binding,organic cyclic compound binding,heterocyclic compound binding,nucleic acid binding,manganese ion binding,molecular_function,transition metal ion binding,ion binding,binding,cation binding,metal ion binding	dre03018	RNA degradation
XM_020108397.1	109643322	-	0.739569	10.0528	8.12444	0.30725	0.000212822	0.0339108	sp|Q6AYY8|ACATN_RAT Acetyl-coenzyme A transporter 1 OS=Rattus norvegicus GN=Slc33a1 PE=2 SV=1//0	GO:0008521,GO:0051185,GO:0005575,GO:0051184,GO:0003674,GO:0005215,GO:0044425,GO:0016020,GO:0031224,GO:0016021	acetyl-CoA transporter activity,coenzyme transporter activity,cellular_component,cofactor transporter activity,molecular_function,transporter activity,membrane part,membrane,intrinsic to membrane,integral to membrane	dre01100,dre00604	Metabolic pathways,Glycosphingolipid biosynthesis - ganglio series
XM_020113495.1	109647684	-	4.04523	0.0940623	1.95256	-4.3756	0.000216839	0.0340273	sp|Q98SV0|SELPB_DANRE Selenoprotein Pb OS=Danio rerio GN=sepp1b PE=2 SV=3//6.76328e-74	GO:0005622,GO:0005623,GO:0044464,GO:0044424,GO:0005737,GO:0008150,GO:0015031,GO:0045184,GO:0006886,GO:0071702,GO:0008104,GO:0005575,GO:0033036,GO:0046907,GO:0034613,GO:0070727,GO:0051649,GO:0009987,GO:0051641,GO:0051234,GO:0006810,GO:0051179,GO:0044425,GO:0044763,GO:0044699,GO:0016020,GO:0031224,GO:0016021	intracellular,cell,cell part,intracellular part,cytoplasm,biological_process,protein transport,establishment of protein localization,intracellular protein transport,organic substance transport,protein localization,cellular_component,macromolecule localization,intracellular transport,cellular protein localization,cellular macromolecule localization,establishment of localization in cell,cellular pr…	--	--
XM_020087163.1	109629448	-	1.73742	2.67728	5.57086	-1.05713	0.000227772	0.0341687	sp|Q9R0C8|VAV3_MOUSE Guanine nucleotide exchange factor VAV3 OS=Mus musculus GN=Vav3 PE=1 SV=2//0	GO:0005622,GO:0005623,GO:0044464,GO:0044424,GO:0032991,GO:0043229,GO:0043226,GO:0008152,GO:0071704,GO:0044238,GO:0044446,GO:0044422,GO:0043234,GO:0043231,GO:0043227,GO:0010467,GO:0009058,GO:1901576,GO:0044237,GO:0044249,GO:0034645,GO:0009059,GO:0043170,GO:0008150,GO:0030234,GO:0007264,GO:0044260,GO:0005634,GO:0007266,GO:0035023,GO:0031974,GO:0044428,GO:0043233,GO:0070013,GO:1901360,GO:0006725,GO:…	intracellular,cell,cell part,intracellular part,macromolecular complex,intracellular organelle,organelle,metabolic process,organic substance metabolic process,primary metabolic process,intracellular organelle part,organelle part,protein complex,intracellular membrane-bounded organelle,membrane-bounded organelle,gene expression,biosynthetic process,organic substance biosynthetic process,cellular m…	dre04510,dre04810	Focal adhesion,Regulation of actin cytoskeleton
XM_020091672.1	109632412	-	3.02237	0.0604973	1.24561	-4.36383	0.000228959	0.0341687	sp|Q6L711|HABP2_RAT Hyaluronan-binding protein 2 OS=Rattus norvegicus GN=Habp2 PE=2 SV=1//2.42681e-47	GO:0008152,GO:0071704,GO:0044238,GO:0019538,GO:0006508,GO:0008233,GO:0070011,GO:0016787,GO:0004175,GO:0003824,GO:0043170,GO:0008236,GO:0017171,GO:0008150,GO:0004252,GO:0003674,GO:0005488,GO:0005515	metabolic process,organic substance metabolic process,primary metabolic process,protein metabolic process,proteolysis,peptidase activity,peptidase activity, acting on L-amino acid peptides,hydrolase activity,endopeptidase activity,catalytic activity,macromolecule metabolic process,serine-type peptidase activity,serine hydrolase activity,biological_process,serine-type endopeptidase activity,molecu…	--	--
XM_020083447.1	109627070	-	0.694841	461.189	321.319	0.521354	0.000231976	0.0341687	sp|Q7YRK6|CX6B1_TARSY Cytochrome c oxidase subunit 6B1 OS=Tarsius syrichta GN=COX6B1 PE=3 SV=3//1.38772e-46	GO:0005622,GO:0005623,GO:0044464,GO:0044424,GO:0044444,GO:0005737,GO:0043229,GO:0043226,GO:0005739,GO:0005198,GO:0004129,GO:0016675,GO:0016676,GO:0015002,GO:0043231,GO:0043227,GO:0003824,GO:0016491,GO:0008150,GO:0015078,GO:0015077,GO:0044764,GO:0005575,GO:0051704,GO:0044419,GO:0008324,GO:0044403,GO:0022890,GO:0016032,GO:0009987,GO:0003674,GO:0022892,GO:0022891,GO:0015075,GO:0022857,GO:0005215,GO:…	intracellular,cell,cell part,intracellular part,cytoplasmic part,cytoplasm,intracellular organelle,organelle,mitochondrion,structural molecule activity,cytochrome-c oxidase activity,oxidoreductase activity, acting on a heme group of donors,oxidoreductase activity, acting on a heme group of donors, oxygen as acceptor,heme-copper terminal oxidase activity,intracellular membrane-bounded organelle,me…	dre00190,dre01100,dre04260	Oxidative phosphorylation,Metabolic pathways,Cardiac muscle contraction
XM_020095987.1	109635075	-	0.706561	34.1812	24.3996	0.486342	0.000234236	0.0341687	sp|Q5EAR6|CC115_DANRE Coiled-coil domain-containing protein 115 OS=Danio rerio GN=ccdc115 PE=2 SV=1//2.05796e-58	GO:0016787,GO:0003824,GO:0016887,GO:0016817,GO:0017111,GO:0016462,GO:0016818,GO:0042623,GO:0016820,GO:0042626,GO:0043492,GO:0022804,GO:0015399,GO:0015405,GO:0003674,GO:0022857,GO:0005215	hydrolase activity,catalytic activity,ATPase activity,hydrolase activity, acting on acid anhydrides,nucleoside-triphosphatase activity,pyrophosphatase activity,hydrolase activity, acting on acid anhydrides, in phosphorus-containing anhydrides,ATPase activity, coupled,hydrolase activity, acting on acid anhydrides, catalyzing transmembrane movement of substances,ATPase activity, coupled to transmem…	--	--
XM_020102868.1	109639418	-	0.456607	274.566	186.482	0.558119	0.000241883	0.0344137	sp|Q8TCB0|IFI44_HUMAN Interferon-induced protein 44 OS=Homo sapiens GN=IFI44 PE=2 SV=2//8.00414e-14	--	--	--	--
XM_020085269.1	109628251	-	0.779922	46.1695	34.8772	0.404656	0.000257955	0.0361033	sp|Q9GZT3|SLIRP_HUMAN SRA stem-loop-interacting RNA-binding protein, mitochondrial OS=Homo sapiens GN=SLIRP PE=1 SV=1//2.97867e-29	GO:0097159,GO:1901363,GO:0003676,GO:0005575,GO:0003674,GO:0005488,GO:0005576	organic cyclic compound binding,heterocyclic compound binding,nucleic acid binding,cellular_component,molecular_function,binding,extracellular region	--	--
XM_020094027.1	109633872	-	1.64425	18.2992	27.6818	-0.597154	0.000273129	0.0372113	sp|Q9UBR1|BUP1_HUMAN Beta-ureidopropionase OS=Homo sapiens GN=UPB1 PE=1 SV=1//0	GO:0008152,GO:0016787,GO:0003824,GO:0008150,GO:0006807,GO:0016810,GO:0003674	metabolic process,hydrolase activity,catalytic activity,biological_process,nitrogen compound metabolic process,hydrolase activity, acting on carbon-nitrogen (but not peptide) bonds,molecular_function	dre01100,dre00240,dre00983,dre00410,dre00770	Metabolic pathways,Pyrimidine metabolism,Drug metabolism - other enzymes,beta-Alanine metabolism,Pantothenate and CoA biosynthesis
XM_020089915.1	109631277	-	0.800339	89.7402	73.9295	0.279605	0.000286777	0.0372113	sp|Q6PD83|BZW1A_DANRE Basic leucine zipper and W2 domain-containing protein 1-A OS=Danio rerio GN=bzw1a PE=2 SV=1//0	GO:0003674,GO:0005488,GO:0005515	molecular_function,binding,protein binding	--	--
XM_020102124.1	109638933	-	0.52899	67.1683	40.584	0.726871	0.000287046	0.0372113	sp|B5XG43|PHLA2_SALSA Pleckstrin homology-like domain family A member 2 OS=Salmo salar GN=phlda2 PE=2 SV=1//7.61619e-81	GO:0005622,GO:0005623,GO:0044464,GO:0044424,GO:0044444,GO:0005737,GO:0043229,GO:0043226,GO:0043231,GO:0043227,GO:0008150,GO:0043168,GO:0005634,GO:0015031,GO:0045184,GO:0032879,GO:0051051,GO:0032065,GO:0051220,GO:0051224,GO:0032880,GO:0051223,GO:0070201,GO:0071702,GO:0065008,GO:0005938,GO:0008104,GO:0005575,GO:0033036,GO:0051049,GO:0034613,GO:0070727,GO:0071944,GO:0005543,GO:0009987,GO:0008289,GO:…	intracellular,cell,cell part,intracellular part,cytoplasmic part,cytoplasm,intracellular organelle,organelle,intracellular membrane-bounded organelle,membrane-bounded organelle,biological_process,anion binding,nucleus,protein transport,establishment of protein localization,regulation of localization,negative regulation of transport,cortical protein anchoring,cytoplasmic sequestering of protein,ne…	--	--
XM_020109484.1	109644155	-	1.27205	4.12208	6.68958	-0.698543	0.000292138	0.0372113	sp|P98172|EFNB1_HUMAN Ephrin-B1 OS=Homo sapiens GN=EFNB1 PE=1 SV=1//9.054e-45	GO:0005623,GO:0044464,GO:0008150,GO:0042601,GO:0042763,GO:0005575,GO:0043934,GO:0019954,GO:0044767,GO:0030436,GO:0032502,GO:0000003,GO:0044699	cell,cell part,biological_process,endospore-forming forespore,intracellular immature spore,cellular_component,sporulation,asexual reproduction,single-organism developmental process,asexual sporulation,developmental process,reproduction,single-organism process	--	--
XM_020084171.1	109627572	-	0.842413	51.6161	43.2401	0.255452	0.000298814	0.0372113	sp|B5FXN8|THOC4_TAEGU THO complex subunit 4 OS=Taeniopygia guttata GN=ALYREF PE=2 SV=1//1.70183e-63	GO:0003723,GO:0097159,GO:1901363,GO:0003676,GO:0003674,GO:0005488	RNA binding,organic cyclic compound binding,heterocyclic compound binding,nucleic acid binding,molecular_function,binding	dre03040,dre03013,dre03015,dre05168	Spliceosome,RNA transport,mRNA surveillance pathway,Herpes simplex infection
XM_020092565.1	109632991	-	0.672645	26.0968	19.2415	0.439648	0.000299234	0.0372113	sp|Q86SQ9|DHDDS_HUMAN Dehydrodolichyl diphosphate syntase complex subunit DHDDS OS=Homo sapiens GN=DHDDS PE=1 SV=3//1.69892e-145	GO:0003824,GO:0016765,GO:0016740,GO:0003674	catalytic activity,transferase activity, transferring alkyl or aryl (other than methyl) groups,transferase activity,molecular_function	dre00900	Terpenoid backbone biosynthesis
XM_020078376.1	109623917	-	0.451056	12.7694	8.50247	0.586732	0.000299676	0.0372113	sp|Q4S2L4|DNPH1_TETNG 2&apos;-deoxynucleoside 5&apos;-phosphate N-hydrolase 1 OS=Tetraodon nigroviridis GN=dnph1 PE=3 SV=2//4.54648e-47	GO:0008152,GO:0071704,GO:0044238,GO:1901575,GO:0009056,GO:0016787,GO:0003824,GO:0044237,GO:0044248,GO:0044281,GO:0044710,GO:0008150,GO:0009123,GO:0016798,GO:0019637,GO:0055086,GO:0009125,GO:0009159,GO:0050144,GO:0070694,GO:0009162,GO:0006753,GO:0016799,GO:1901360,GO:0006725,GO:0006807,GO:0019439,GO:1901361,GO:0046483,GO:0034641,GO:0044270,GO:0046700,GO:0006139,GO:0009987,GO:0046434,GO:0016763,GO:…	metabolic process,organic substance metabolic process,primary metabolic process,organic substance catabolic process,catabolic process,hydrolase activity,catalytic activity,cellular metabolic process,cellular catabolic process,small molecule metabolic process,single-organism metabolic process,biological_process,nucleoside monophosphate metabolic process,hydrolase activity, acting on glycosyl bonds…	--	--
XM_020106382.1	109641813	-	7.21845	0.587149	5.66957	-3.27144	0.000304784	0.0372113	sp|Q03591|FHR1_HUMAN Complement factor H-related protein 1 OS=Homo sapiens GN=CFHR1 PE=1 SV=2//6.24006e-13	--	--	--	--
XM_020094521.1	109634203	-	0.22256	539.256	138.463	1.96147	0.000309775	0.0372113	sp|P56250|HBA_LEIXA Hemoglobin subunit alpha OS=Leiostomus xanthurus GN=hba PE=1 SV=1//1.36556e-65	GO:0097159,GO:1901363,GO:0019825,GO:0020037,GO:0046906,GO:0003674,GO:0005488	organic cyclic compound binding,heterocyclic compound binding,oxygen binding,heme binding,tetrapyrrole binding,molecular_function,binding	--	--
XM_020102560.1	109639212	-	1.18632	12.0869	13.4971	-0.159203	0.000315998	0.0372113	sp|Q86WA6|BPHL_HUMAN Valacyclovir hydrolase OS=Homo sapiens GN=BPHL PE=1 SV=1//4.82465e-125	GO:0008152,GO:0071704,GO:0044238,GO:0019538,GO:1901575,GO:0006508,GO:0008233,GO:0070011,GO:0009056,GO:0016787,GO:0003824,GO:0016042,GO:0004806,GO:0043170,GO:0016298,GO:0008236,GO:0017171,GO:0044710,GO:0008150,GO:0006629,GO:0052689,GO:0003674,GO:0016788	metabolic process,organic substance metabolic process,primary metabolic process,protein metabolic process,organic substance catabolic process,proteolysis,peptidase activity,peptidase activity, acting on L-amino acid peptides,catabolic process,hydrolase activity,catalytic activity,lipid catabolic process,triglyceride lipase activity,macromolecule metabolic process,lipase activity,serine-type pepti…	--	--
XM_020083921.1	109627408	-	0.799167	308.277	232.111	0.409409	0.000318005	0.0372113	sp|O75947|ATP5H_HUMAN ATP synthase subunit d, mitochondrial OS=Homo sapiens GN=ATP5H PE=1 SV=3//5.91374e-66	--	--	dre00190,dre01100	Oxidative phosphorylation,Metabolic pathways
XM_020081783.1	109626107	-	0.779786	117.324	84.6318	0.471233	0.000319325	0.0372113	sp|P48427|TBCA_BOVIN Tubulin-specific chaperone A OS=Bos taurus GN=TBCA PE=1 SV=3//7.52483e-46	GO:0006412,GO:0008152,GO:0071704,GO:0044238,GO:0019538,GO:0016787,GO:0044267,GO:0010467,GO:0003824,GO:0009058,GO:1901576,GO:0044237,GO:0044249,GO:0034645,GO:1901564,GO:0009059,GO:0043170,GO:0016887,GO:0016817,GO:0017111,GO:0016462,GO:0016818,GO:0044281,GO:0019752,GO:0044710,GO:0008150,GO:0043168,GO:0043436,GO:0006082,GO:0006520,GO:0036094,GO:0044260,GO:0000166,GO:1901265,GO:0097159,GO:1901363,GO:…	translation,metabolic process,organic substance metabolic process,primary metabolic process,protein metabolic process,hydrolase activity,cellular protein metabolic process,gene expression,catalytic activity,biosynthetic process,organic substance biosynthetic process,cellular metabolic process,cellular biosynthetic process,cellular macromolecule biosynthetic process,organonitrogen compound metabol…	--	--
XM_020084942.1	109628062	-	0.790169	34.668	25.5816	0.438497	0.000327124	0.0372113	sp|Q6DEM5|TIM8A_DANRE Mitochondrial import inner membrane translocase subunit Tim8 A OS=Danio rerio GN=timm8a PE=3 SV=1//1.03829e-50	GO:0005840,GO:0005622,GO:0030529,GO:0005623,GO:0044464,GO:0044424,GO:0032991,GO:0044444,GO:0005737,GO:0043229,GO:0043226,GO:0043228,GO:0043232,GO:0005739,GO:0044429,GO:0044446,GO:0044422,GO:0043231,GO:0043227,GO:0005759,GO:0000313,GO:0005761,GO:0031974,GO:0043233,GO:0070013,GO:0005575	ribosome,intracellular,ribonucleoprotein complex,cell,cell part,intracellular part,macromolecular complex,cytoplasmic part,cytoplasm,intracellular organelle,organelle,non-membrane-bounded organelle,intracellular non-membrane-bounded organelle,mitochondrion,mitochondrial part,intracellular organelle part,organelle part,intracellular membrane-bounded organelle,membrane-bounded organelle,mitochondri…	--	--
XM_020085845.1	109628633	-	1.77797	22.1627	37.1045	-0.743459	0.00032714	0.0372113	sp|Q9EQZ1|T22D3_RAT TSC22 domain family protein 3 OS=Rattus norvegicus GN=Tsc22d3 PE=2 SV=1//1.58956e-34	GO:0005622,GO:0005623,GO:0044464,GO:0044424,GO:0044444,GO:0005737,GO:0043229,GO:0043226,GO:0008152,GO:0005739,GO:0071704,GO:0044238,GO:0043231,GO:0043227,GO:0010467,GO:0009058,GO:1901576,GO:0044237,GO:0044249,GO:0034645,GO:0009059,GO:0043170,GO:0008150,GO:0044260,GO:0005634,GO:0000910,GO:1901360,GO:0006725,GO:0006807,GO:0046483,GO:0005575,GO:0006260,GO:0007049,GO:0034641,GO:0051301,GO:0000917,GO:…	intracellular,cell,cell part,intracellular part,cytoplasmic part,cytoplasm,intracellular organelle,organelle,metabolic process,mitochondrion,organic substance metabolic process,primary metabolic process,intracellular membrane-bounded organelle,membrane-bounded organelle,gene expression,biosynthetic process,organic substance biosynthetic process,cellular metabolic process,cellular biosynthetic pro…	--	--
XM_020090886.1	109631857	-	4.7385	0.409024	3.17842	-2.95805	0.000330091	0.0372113	-//-	--	--	--	--
XM_020098445.1	109636628	-	0.891501	1215.32	1046.5	0.215764	0.000334863	0.0372113	sp|P0C276|RL40_SHEEP Ubiquitin-60S ribosomal protein L40 OS=Ovis aries GN=UBA52 PE=2 SV=2//1.69657e-88	GO:0005840,GO:0003735,GO:0005622,GO:0030529,GO:0005623,GO:0044464,GO:0006412,GO:0044424,GO:0032991,GO:0044444,GO:0005737,GO:0043229,GO:0043226,GO:0008152,GO:0043228,GO:0043232,GO:0005198,GO:0071704,GO:0044238,GO:0019538,GO:0044267,GO:0010467,GO:0009058,GO:1901576,GO:0044237,GO:0044249,GO:0034645,GO:0009059,GO:0043170,GO:0008150,GO:0044260,GO:0005575,GO:0009987,GO:0003674,GO:0005488,GO:0005515	ribosome,structural constituent of ribosome,intracellular,ribonucleoprotein complex,cell,cell part,translation,intracellular part,macromolecular complex,cytoplasmic part,cytoplasm,intracellular organelle,organelle,metabolic process,non-membrane-bounded organelle,intracellular non-membrane-bounded organelle,structural molecule activity,organic substance metabolic process,primary metabolic process,…	dre03010	Ribosome
XM_020109496.1	109644166	-	1.22784	10.0692	12.7966	-0.345808	0.000336832	0.0372113	sp|P81069|GABP2_MOUSE GA-binding protein subunit beta-2 OS=Mus musculus GN=Gabpb2 PE=1 SV=2//6.99152e-128	GO:0008152,GO:0071704,GO:0044238,GO:0019538,GO:0044267,GO:0044237,GO:0043170,GO:0008150,GO:0030234,GO:0036094,GO:0044260,GO:0000166,GO:1901265,GO:0097159,GO:1901363,GO:0006457,GO:0017076,GO:0065008,GO:0030554,GO:0005575,GO:0051704,GO:0044419,GO:0044403,GO:0051087,GO:0042803,GO:0051801,GO:0052331,GO:0044179,GO:0051715,GO:0009987,GO:0051817,GO:0035821,GO:0042802,GO:0035556,GO:0051701,GO:0044003,GO:…	metabolic process,organic substance metabolic process,primary metabolic process,protein metabolic process,cellular protein metabolic process,cellular metabolic process,macromolecule metabolic process,biological_process,enzyme regulator activity,small molecule binding,cellular macromolecule metabolic process,nucleotide binding,nucleoside phosphate binding,organic cyclic compound binding,heterocycl…	--	--
XM_020093783.1	109633745	-	0.276059	6.54829	3.44794	0.925383	0.000348735	0.0372113	sp|O57595|MED22_TAKRU Mediator of RNA polymerase II transcription subunit 22 OS=Takifugu rubripes GN=med22 PE=3 SV=2//1.5803e-69	GO:0005622,GO:0005623,GO:0044464,GO:0044424,GO:0032991,GO:0043229,GO:0043226,GO:0008152,GO:0071704,GO:0044238,GO:0044446,GO:0044422,GO:0043234,GO:0043231,GO:0043227,GO:0016787,GO:0010467,GO:0003824,GO:0009058,GO:1901576,GO:0044237,GO:0044249,GO:0034645,GO:0009059,GO:0043170,GO:0016887,GO:0016817,GO:0017111,GO:0016462,GO:0016818,GO:0008150,GO:0003678,GO:0044260,GO:0008094,GO:0005634,GO:0006303,GO:…	intracellular,cell,cell part,intracellular part,macromolecular complex,intracellular organelle,organelle,metabolic process,organic substance metabolic process,primary metabolic process,intracellular organelle part,organelle part,protein complex,intracellular membrane-bounded organelle,membrane-bounded organelle,hydrolase activity,gene expression,catalytic activity,biosynthetic process,organic sub…	--	--
XM_020104499.1	109640472	-	0.855276	129.944	115.712	0.167358	0.000349759	0.0372113	sp|Q8VC88|GRAN_MOUSE Grancalcin OS=Mus musculus GN=Gca PE=2 SV=1//2.22432e-84	GO:0008134,GO:0019904,GO:0003674,GO:0043167,GO:0005488,GO:0005515,GO:0005509,GO:0043169,GO:0046872	transcription factor binding,protein domain specific binding,molecular_function,ion binding,binding,protein binding,calcium ion binding,cation binding,metal ion binding	--	--
XM_020113038.1	109647252	-	0.78915	19.21	15.6842	0.292544	0.000350136	0.0372113	sp|Q9JJ93|CN119_MOUSE Uncharacterized protein C14orf119 homolog OS=Mus musculus GN=MNCb-2990 PE=2 SV=1//1.76095e-36	--	--	--	--
XM_020095444.1	109634753	-	9.35887	2.06725	15.8383	-2.93763	0.000350201	0.0372113	sp|P14448|FIBA_CHICK Fibrinogen alpha chain OS=Gallus gallus GN=FGA PE=1 SV=4//2.7026e-41	GO:0032991,GO:0043234,GO:0008150,GO:0043623,GO:0051258,GO:0034622,GO:0065008,GO:0005575,GO:0006950,GO:0001775,GO:0009987,GO:0071822,GO:0005615,GO:0007596,GO:0042060,GO:0005577,GO:0030168,GO:0007599,GO:0050817,GO:0050878,GO:0043933,GO:0070271,GO:0006461,GO:0030674,GO:0060090,GO:0065003,GO:0044085,GO:0009611,GO:0022607,GO:0003674,GO:0071840,GO:0005102,GO:0016043,GO:0044421,GO:0005488,GO:0005515,GO:…	macromolecular complex,protein complex,biological_process,cellular protein complex assembly,protein polymerization,cellular macromolecular complex assembly,regulation of biological quality,cellular_component,response to stress,cell activation,cellular process,protein complex subunit organization,extracellular space,blood coagulation,wound healing,fibrinogen complex,platelet activation,hemostasis,…	--	--
XM_020078855.1	109624299	-	0.688036	38.612	28.474	0.439404	0.000354764	0.0372113	sp|P51665|PSMD7_HUMAN 26S proteasome non-ATPase regulatory subunit 7 OS=Homo sapiens GN=PSMD7 PE=1 SV=2//1.30625e-174	GO:0005622,GO:0005623,GO:0044464,GO:0044424,GO:0032991,GO:0043229,GO:0043226,GO:0008152,GO:0071704,GO:0044238,GO:0044446,GO:0044422,GO:0043234,GO:0043231,GO:0043227,GO:0010467,GO:0003824,GO:0009058,GO:1901576,GO:0044237,GO:0044249,GO:0034645,GO:0009059,GO:0043170,GO:0008150,GO:0003899,GO:0034062,GO:0044260,GO:0005634,GO:0097159,GO:1901363,GO:0031974,GO:0044428,GO:0043233,GO:0070013,GO:1901360,GO:…	intracellular,cell,cell part,intracellular part,macromolecular complex,intracellular organelle,organelle,metabolic process,organic substance metabolic process,primary metabolic process,intracellular organelle part,organelle part,protein complex,intracellular membrane-bounded organelle,membrane-bounded organelle,gene expression,catalytic activity,biosynthetic process,organic substance biosynthetic…	dre03050	Proteasome
XM_020081991.1	109626241	-	4.6398	3.37865	10.7768	-1.67341	0.000355693	0.0372113	sp|P79755|CO9_TAKRU Complement component C9 OS=Takifugu rubripes GN=c9 PE=3 SV=1//0	GO:0003674,GO:0005488,GO:0005515	molecular_function,binding,protein binding	--	--
XM_020089923.1	109631283	-	1.97438	1.40973	3.98254	-1.49827	0.000362419	0.0375056	sp|Q9ULJ8|NEB1_HUMAN Neurabin-1 OS=Homo sapiens GN=PPP1R9A PE=1 SV=2//2.4737e-17	GO:0003674,GO:0005488,GO:0005515	molecular_function,binding,protein binding	--	--
XM_020088475.1	109630332	-	0.766664	11.4027	9.03714	0.335441	0.000365749	0.0375056	sp|Q08BB1|EFGM_DANRE Elongation factor G, mitochondrial OS=Danio rerio GN=gfm1 PE=2 SV=1//0	GO:0016787,GO:0003824,GO:0043168,GO:0036094,GO:0000166,GO:1901265,GO:0032561,GO:0005525,GO:0019001,GO:0097159,GO:1901363,GO:0001882,GO:0035639,GO:0032555,GO:0001883,GO:0032549,GO:0032550,GO:0017076,GO:0032553,GO:0003674,GO:0043167,GO:0005488	hydrolase activity,catalytic activity,anion binding,small molecule binding,nucleotide binding,nucleoside phosphate binding,guanyl ribonucleotide binding,GTP binding,guanyl nucleotide binding,organic cyclic compound binding,heterocyclic compound binding,nucleoside binding,purine ribonucleoside triphosphate binding,purine ribonucleotide binding,purine nucleoside binding,ribonucleoside binding,purin…	--	--
XM_020113989.1	109648194	-	0.694825	20.0189	14.8562	0.430295	0.000372724	0.0375229	sp|Q29RU1|RT12_BOVIN 28S ribosomal protein S12, mitochondrial OS=Bos taurus GN=MRPS12 PE=1 SV=1//7.54964e-53	GO:0005840,GO:0003735,GO:0005622,GO:0030529,GO:0005623,GO:0044464,GO:0006412,GO:0044424,GO:0032991,GO:0044444,GO:0005737,GO:0043229,GO:0043226,GO:0008152,GO:0043228,GO:0043232,GO:0005198,GO:0071704,GO:0044238,GO:0019538,GO:0044267,GO:0010467,GO:0009058,GO:1901576,GO:0044237,GO:0044249,GO:0034645,GO:0009059,GO:0043170,GO:0008150,GO:0044260,GO:0005575,GO:0009987,GO:0003674	ribosome,structural constituent of ribosome,intracellular,ribonucleoprotein complex,cell,cell part,translation,intracellular part,macromolecular complex,cytoplasmic part,cytoplasm,intracellular organelle,organelle,metabolic process,non-membrane-bounded organelle,intracellular non-membrane-bounded organelle,structural molecule activity,organic substance metabolic process,primary metabolic process,…	dre03010	Ribosome
XM_020108436.1	109643320	-	0.819083	74.6143	67.9398	0.135195	0.00037624	0.0375229	sp|Q99020|ROAA_MOUSE Heterogeneous nuclear ribonucleoprotein A/B OS=Mus musculus GN=Hnrnpab PE=1 SV=1//5.7889e-97	GO:0003824,GO:0016491,GO:0003723,GO:0097159,GO:1901363,GO:0003676,GO:0003674,GO:0005488	catalytic activity,oxidoreductase activity,RNA binding,organic cyclic compound binding,heterocyclic compound binding,nucleic acid binding,molecular_function,binding	--	--
XM_020109244.1	109643979	-	1.48968	5.07116	6.65629	-0.3924	0.000376787	0.0375229	sp|Q9Z222|B3GN2_MOUSE N-acetyllactosaminide beta-1,3-N-acetylglucosaminyltransferase 2 OS=Mus musculus GN=B3GNT2 PE=1 SV=3//4.68603e-137	GO:0008152,GO:0071704,GO:0044238,GO:0019538,GO:0044267,GO:0003824,GO:0009058,GO:1901576,GO:0044237,GO:0044249,GO:0034645,GO:0009059,GO:0043170,GO:0008150,GO:0005975,GO:0044260,GO:0005575,GO:1901137,GO:1901135,GO:0009987,GO:0044723,GO:0016740,GO:0003674,GO:0008378,GO:0016758,GO:0016757,GO:0006486,GO:0043413,GO:0070085,GO:0006464,GO:0036211,GO:0009101,GO:0043412,GO:0009100,GO:0016020	metabolic process,organic substance metabolic process,primary metabolic process,protein metabolic process,cellular protein metabolic process,catalytic activity,biosynthetic process,organic substance biosynthetic process,cellular metabolic process,cellular biosynthetic process,cellular macromolecule biosynthetic process,macromolecule biosynthetic process,macromolecule metabolic process,biological_…	dre01100,dre00533,dre00601	Metabolic pathways,Glycosaminoglycan biosynthesis - keratan sulfate,Glycosphingolipid biosynthesis - lacto and neolacto series
XM_020112798.1	109647026	-	0.32812	2.61207	0.303723	3.10437	0.000384465	0.0377264	sp|P51891|WNT11_COTJA Protein Wnt-11 OS=Coturnix coturnix japonica GN=WNT11 PE=2 SV=1//5.01714e-153	GO:0008150,GO:0005575,GO:0009987,GO:0032502,GO:0003674,GO:0007275,GO:0005102,GO:0016055,GO:0005488,GO:0005515,GO:0005576,GO:0044707,GO:0032501,GO:0050896,GO:0044763,GO:0044699,GO:0065007,GO:0050789,GO:0050794,GO:0051716,GO:0007154,GO:0007165,GO:0044700,GO:0023052,GO:0007166	biological_process,cellular_component,cellular process,developmental process,molecular_function,multicellular organismal development,receptor binding,Wnt receptor signaling pathway,binding,protein binding,extracellular region,single-multicellular organism process,multicellular organismal process,response to stimulus,single-organism cellular process,single-organism process,biological regulation,re…	dre04310,dre04916,dre04340	Wnt signaling pathway,Melanogenesis,Hedgehog signaling pathway
XM_020080717.1	109625483	-	0.721881	32.7787	24.5591	0.416501	0.000387108	0.0377264	sp|Q86X83|COMD2_HUMAN COMM domain-containing protein 2 OS=Homo sapiens GN=COMMD2 PE=1 SV=2//2.40344e-85	GO:0008152,GO:0071704,GO:0044238,GO:0010467,GO:0003824,GO:0044237,GO:0043170,GO:0008150,GO:0044260,GO:0006396,GO:1901360,GO:0006725,GO:0006807,GO:0008192,GO:0070568,GO:0046483,GO:0016779,GO:0008193,GO:0034641,GO:0000287,GO:0006139,GO:0009987,GO:0006399,GO:0034660,GO:0008033,GO:0034470,GO:0016772,GO:0090304,GO:0016070,GO:0006400,GO:0016740,GO:0003674,GO:0009451,GO:0043167,GO:0005488,GO:0043412,GO:…	metabolic process,organic substance metabolic process,primary metabolic process,gene expression,catalytic activity,cellular metabolic process,macromolecule metabolic process,biological_process,cellular macromolecule metabolic process,RNA processing,organic cyclic compound metabolic process,cellular aromatic compound metabolic process,nitrogen compound metabolic process,RNA guanylyltransferase act…	--	--
XM_020096916.1	109635611	-	0.715758	87.092	57.9012	0.588946	0.000389758	0.0377264	sp|A8E7D3|COX14_DANRE Cytochrome c oxidase assembly protein COX14 homolog OS=Danio rerio GN=si:dkey-222f2.8 PE=3 SV=2//4.58275e-19	--	--	--	--
XM_020099264.1	109637107	-	1.45595	1046.04	1292.98	-0.305759	0.000408548	0.0390212	sp|Q27245|YH24_CAEEL Putative aminopeptidase W07G4.4 OS=Caenorhabditis elegans GN=lap-2 PE=3 SV=1//5.59338e-136	GO:0005622,GO:0005623,GO:0044464,GO:0008152,GO:0071704,GO:0044238,GO:0019538,GO:0006508,GO:0008233,GO:0070011,GO:0016787,GO:0003824,GO:0043170,GO:0008150,GO:0004100,GO:0004177,GO:0005575,GO:0008375,GO:0016740,GO:0008194,GO:0003674,GO:0016758,GO:0008238,GO:0016757	intracellular,cell,cell part,metabolic process,organic substance metabolic process,primary metabolic process,protein metabolic process,proteolysis,peptidase activity,peptidase activity, acting on L-amino acid peptides,hydrolase activity,catalytic activity,macromolecule metabolic process,biological_process,chitin synthase activity,aminopeptidase activity,cellular_component,acetylglucosaminyltransf…	dre01100,dre00480	Metabolic pathways,Glutathione metabolism
XM_020087323.1	109629574	-	0.767286	31.8582	25.4698	0.322879	0.00041869	0.0390212	sp|P83941|ELOC_RAT Transcription elongation factor B polypeptide 1 OS=Rattus norvegicus GN=Tceb1 PE=1 SV=1//2.727e-76	GO:0008152,GO:0071704,GO:0044238,GO:0019538,GO:1901575,GO:0006508,GO:0044257,GO:0051603,GO:0030163,GO:0009056,GO:0044267,GO:0003824,GO:0044237,GO:0044248,GO:0044265,GO:0043170,GO:0009057,GO:0006511,GO:0019941,GO:0043632,GO:0008150,GO:0044260,GO:0016747,GO:0009987,GO:0016746,GO:0016740,GO:0003674	metabolic process,organic substance metabolic process,primary metabolic process,protein metabolic process,organic substance catabolic process,proteolysis,cellular protein catabolic process,proteolysis involved in cellular protein catabolic process,protein catabolic process,catabolic process,cellular protein metabolic process,catalytic activity,cellular metabolic process,cellular catabolic process…	dre04120	Ubiquitin mediated proteolysis
XM_020091873.1	109632540	-	1.30527	20.6156	30.4832	-0.564275	0.000419288	0.0390212	sp|P30946|HS90A_RABIT Heat shock protein HSP 90-alpha OS=Oryctolagus cuniculus GN=HSP90AA1 PE=1 SV=2//1.23199e-104	GO:0005622,GO:0005623,GO:0044464,GO:0044424,GO:0043229,GO:0043226,GO:0008152,GO:0071704,GO:0044238,GO:0019538,GO:0043231,GO:0043227,GO:0044267,GO:0010467,GO:0009058,GO:1901576,GO:0044237,GO:0044249,GO:0034645,GO:0009059,GO:0043170,GO:0008150,GO:0043168,GO:0036094,GO:0005186,GO:0044260,GO:0000772,GO:0000166,GO:1901265,GO:0005634,GO:0097159,GO:1901363,GO:0006457,GO:0001882,GO:0035639,GO:0032555,GO:…	intracellular,cell,cell part,intracellular part,intracellular organelle,organelle,metabolic process,organic substance metabolic process,primary metabolic process,protein metabolic process,intracellular membrane-bounded organelle,membrane-bounded organelle,cellular protein metabolic process,gene expression,biosynthetic process,organic substance biosynthetic process,cellular metabolic process,cellu…	dre04914,dre04141,dre04621	Progesterone-mediated oocyte maturation,Protein processing in endoplasmic reticulum,NOD-like receptor signaling pathway
XM_020105778.1	109641342	-	0.579609	27.3084	13.3617	1.03124	0.000419842	0.0390212	sp|Q1L990|CS012_DANRE Protein C19orf12 homolog OS=Danio rerio GN=si:ch211-238a12.2 PE=2 SV=1//6.32659e-11	--	--	--	--
XM_020096907.1	109635602	-	1.53712	6.34169	10.8382	-0.77319	0.000425133	0.0390212	sp|Q9WUH7|SEM4G_MOUSE Semaphorin-4G OS=Mus musculus GN=Sema4g PE=1 SV=1//0	GO:0008152,GO:0071704,GO:0044238,GO:0010467,GO:0003824,GO:0044237,GO:0043170,GO:0008150,GO:0044260,GO:0006396,GO:1901360,GO:0006725,GO:0006807,GO:0009452,GO:0036260,GO:0046483,GO:0005575,GO:0034641,GO:0001510,GO:0016741,GO:0006139,GO:0009987,GO:0008168,GO:0090304,GO:0043414,GO:0016070,GO:0032259,GO:0016740,GO:0003674,GO:0009451,GO:0005488,GO:0005515,GO:0043412,GO:0016020	metabolic process,organic substance metabolic process,primary metabolic process,gene expression,catalytic activity,cellular metabolic process,macromolecule metabolic process,biological_process,cellular macromolecule metabolic process,RNA processing,organic cyclic compound metabolic process,cellular aromatic compound metabolic process,nitrogen compound metabolic process,7-methylguanosine RNA cappi…	--	--
XM_020090370.1	109631535	-	0.600909	9.48761	5.06971	0.904141	0.00042922	0.0390212	sp|Q5BKW8|SIM12_DANRE Small integral membrane protein 12 OS=Danio rerio GN=smim12 PE=3 SV=1//5.19183e-33	--	--	--	--
XM_020084633.1	109627823	-	0.246986	3.47907	0.091388	5.25055	0.000434666	0.0390212	sp|Q6Y228|LTOR3_PAGMA Ragulator complex protein LAMTOR3 OS=Pagrus major GN=lamtor3 PE=2 SV=1//2.38336e-82	GO:0008150,GO:0031929,GO:0032006,GO:0009987,GO:0035556,GO:0009966,GO:0010646,GO:0023051,GO:0048583,GO:0050896,GO:0044763,GO:0044699,GO:0065007,GO:0050789,GO:0050794,GO:0051716,GO:0007154,GO:0007165,GO:0044700,GO:0023052	biological_process,TOR signaling cascade,regulation of TOR signaling cascade,cellular process,intracellular signal transduction,regulation of signal transduction,regulation of cell communication,regulation of signaling,regulation of response to stimulus,response to stimulus,single-organism cellular process,single-organism process,biological regulation,regulation of biological process,regulation o…	dre04010	MAPK signaling pathway
XM_020103356.1	109639740	-	1.33044	6.21771	9.71832	-0.644323	0.000436535	0.0390212	sp|Q9Z2U2|ZN292_MOUSE Zinc finger protein 292 OS=Mus musculus GN=Zfp292 PE=1 SV=2//3.73746e-06	--	--	--	--
XM_020107923.1	109642963	-	0.661473	5.31531	3.58378	0.56867	0.000438328	0.0390212	sp|Q8WV74|NUDT8_HUMAN Nucleoside diphosphate-linked moiety X motif 8, mitochondrial OS=Homo sapiens GN=NUDT8 PE=2 SV=2//1.07667e-50	GO:0016787,GO:0003824,GO:0008150,GO:0006952,GO:0005575,GO:0006950,GO:0003674,GO:0005576,GO:0050896	hydrolase activity,catalytic activity,biological_process,defense response,cellular_component,response to stress,molecular_function,extracellular region,response to stimulus	--	--
XM_020080743.1	109625472	-	3.48207	0.126588	1.64027	-3.69572	0.000440811	0.0390212	sp|A7MBU6|T23OA_DANRE Tryptophan 2,3-dioxygenase A OS=Danio rerio GN=tdo2a PE=2 SV=2//0	GO:0008152,GO:0071704,GO:0044238,GO:1901575,GO:0009056,GO:0003824,GO:0016491,GO:0006569,GO:0009310,GO:0019441,GO:0042402,GO:0042436,GO:0046218,GO:0070189,GO:0044237,GO:1901606,GO:0044248,GO:0009074,GO:0042537,GO:0016054,GO:0046395,GO:1901605,GO:1901564,GO:0044282,GO:0044712,GO:0004833,GO:0009063,GO:0006575,GO:0006568,GO:0006586,GO:0042430,GO:0009072,GO:0044281,GO:0019752,GO:0044710,GO:0008150,GO:…	metabolic process,organic substance metabolic process,primary metabolic process,organic substance catabolic process,catabolic process,catalytic activity,oxidoreductase activity,tryptophan catabolic process,amine catabolic process,tryptophan catabolic process to kynurenine,cellular biogenic amine catabolic process,indole-containing compound catabolic process,indolalkylamine catabolic process,kynur…	dre01100,dre00380	Metabolic pathways,Tryptophan metabolism
XM_020079717.1	109624800	-	5.32533	7.91371	27.2037	-1.78137	0.000447902	0.0392907	sp|O35086|HPT_MESAU Haptoglobin OS=Mesocricetus auratus GN=HP PE=2 SV=1//1.4428e-36	GO:0008152,GO:0071704,GO:0044238,GO:0019538,GO:0006508,GO:0008233,GO:0070011,GO:0016787,GO:0004175,GO:0003824,GO:0043170,GO:0008236,GO:0017171,GO:0008150,GO:0004252,GO:0003674	metabolic process,organic substance metabolic process,primary metabolic process,protein metabolic process,proteolysis,peptidase activity,peptidase activity, acting on L-amino acid peptides,hydrolase activity,endopeptidase activity,catalytic activity,macromolecule metabolic process,serine-type peptidase activity,serine hydrolase activity,biological_process,serine-type endopeptidase activity,molecu…	--	--
XM_020090494.1	109631635	-	0.566036	10.6858	7.2613	0.557394	0.000451442	0.0392907	sp|Q9D7X8|GGCT_MOUSE Gamma-glutamylcyclotransferase OS=Mus musculus GN=Ggct PE=1 SV=1//7.93634e-62	--	--	--	--
XM_020106476.1	109641898	-	17.1856	2.3904	31.0101	-3.69742	0.000457498	0.0394319	sp|P02679|FIBG_HUMAN Fibrinogen gamma chain OS=Homo sapiens GN=FGG PE=1 SV=3//6.49298e-151	GO:0032991,GO:0043234,GO:0008150,GO:0043623,GO:0051258,GO:0034622,GO:0065008,GO:0005575,GO:0006950,GO:0001775,GO:0009987,GO:0071822,GO:0005615,GO:0007596,GO:0042060,GO:0005577,GO:0030168,GO:0007599,GO:0050817,GO:0050878,GO:0043933,GO:0070271,GO:0006461,GO:0030674,GO:0060090,GO:0065003,GO:0044085,GO:0009611,GO:0022607,GO:0003674,GO:0071840,GO:0005102,GO:0016043,GO:0044421,GO:0005488,GO:0005515,GO:…	macromolecular complex,protein complex,biological_process,cellular protein complex assembly,protein polymerization,cellular macromolecular complex assembly,regulation of biological quality,cellular_component,response to stress,cell activation,cellular process,protein complex subunit organization,extracellular space,blood coagulation,wound healing,fibrinogen complex,platelet activation,hemostasis,…	--	--
XM_020111186.1	109645569	-	3.50404	0.6057	2.71595	-2.16478	0.00046073	0.0394319	sp|P06684|CO5_MOUSE Complement C5 OS=Mus musculus GN=C5 PE=1 SV=2//1.32906e-179	GO:0004857,GO:0004866,GO:0061135,GO:0030414,GO:0061134,GO:0030234,GO:0005575,GO:0005615,GO:0003674,GO:0044421,GO:0005576	enzyme inhibitor activity,endopeptidase inhibitor activity,endopeptidase regulator activity,peptidase inhibitor activity,peptidase regulator activity,enzyme regulator activity,cellular_component,extracellular space,molecular_function,extracellular region part,extracellular region	dre05168	Herpes simplex infection
XM_020093146.1	109633353	-	0.774952	62.8089	47.5281	0.402191	0.000470511	0.0394319	sp|P56391|CX6B1_MOUSE Cytochrome c oxidase subunit 6B1 OS=Mus musculus GN=Cox6b1 PE=1 SV=2//8.96e-39	GO:0005622,GO:0005623,GO:0044464,GO:0044424,GO:0044444,GO:0005737,GO:0043229,GO:0043226,GO:0005739,GO:0004129,GO:0016675,GO:0016676,GO:0015002,GO:0043231,GO:0043227,GO:0003824,GO:0016491,GO:0015078,GO:0015077,GO:0005575,GO:0008324,GO:0022890,GO:0003674,GO:0022892,GO:0022891,GO:0015075,GO:0022857,GO:0005215	intracellular,cell,cell part,intracellular part,cytoplasmic part,cytoplasm,intracellular organelle,organelle,mitochondrion,cytochrome-c oxidase activity,oxidoreductase activity, acting on a heme group of donors,oxidoreductase activity, acting on a heme group of donors, oxygen as acceptor,heme-copper terminal oxidase activity,intracellular membrane-bounded organelle,membrane-bounded organelle,cata…	dre00190,dre01100,dre04260	Oxidative phosphorylation,Metabolic pathways,Cardiac muscle contraction
XM_020083978.1	109627454	-	2.09942	2.36551	4.11469	-0.798633	0.000472024	0.0394319	sp|O95813|CER1_HUMAN Cerberus OS=Homo sapiens GN=CER1 PE=1 SV=1//1.65233e-15	GO:0005575,GO:0005615,GO:0044421,GO:0005576	cellular_component,extracellular space,extracellular region part,extracellular region	dre04310	Wnt signaling pathway
XM_020095546.1	109634833	-	1.25141	9.77676	17.0662	-0.80371	0.000472102	0.0394319	sp|O15534|PER1_HUMAN Period circadian protein homolog 1 OS=Homo sapiens GN=PER1 PE=1 SV=2//3.91773e-32	GO:0008152,GO:0071704,GO:0044238,GO:0010467,GO:0009058,GO:1901576,GO:0044237,GO:0044249,GO:0034645,GO:0009059,GO:0043170,GO:0008150,GO:0044260,GO:1901360,GO:0006725,GO:0006807,GO:0046483,GO:0034641,GO:0006139,GO:0009987,GO:1901362,GO:0018130,GO:0019438,GO:0044271,GO:0034654,GO:0090304,GO:0016070,GO:0006351,GO:0003674,GO:0032774,GO:0019222,GO:0005488,GO:0010468,GO:0051252,GO:0006355,GO:2000112,GO:…	metabolic process,organic substance metabolic process,primary metabolic process,gene expression,biosynthetic process,organic substance biosynthetic process,cellular metabolic process,cellular biosynthetic process,cellular macromolecule biosynthetic process,macromolecule biosynthetic process,macromolecule metabolic process,biological_process,cellular macromolecule metabolic process,organic cyclic …	dre05168	Herpes simplex infection
XM_020096746.1	109635524	-	0.689947	7.45565	5.0401	0.564882	0.000484189	0.0394634	sp|Q3B7H2|TAM41_DANRE Phosphatidate cytidylyltransferase, mitochondrial OS=Danio rerio GN=tamm41 PE=2 SV=1//0	GO:0005622,GO:0005623,GO:0044464,GO:0044424,GO:0032991,GO:0043229,GO:0043226,GO:0008152,GO:0071704,GO:0044238,GO:0044446,GO:0044422,GO:0043234,GO:0043231,GO:0043227,GO:0016787,GO:0003824,GO:0044237,GO:0043170,GO:0016887,GO:0016817,GO:0017111,GO:0016462,GO:0016818,GO:0008150,GO:0003678,GO:0044260,GO:0008094,GO:0005634,GO:0004003,GO:0004386,GO:0008026,GO:0070035,GO:0042623,GO:0044428,GO:1901360,GO:…	intracellular,cell,cell part,intracellular part,macromolecular complex,intracellular organelle,organelle,metabolic process,organic substance metabolic process,primary metabolic process,intracellular organelle part,organelle part,protein complex,intracellular membrane-bounded organelle,membrane-bounded organelle,hydrolase activity,catalytic activity,cellular metabolic process,macromolecule metabol…	--	--
XM_020099053.1	109636986	-	1.42565	27.3945	35.267	-0.364435	0.000484931	0.0394634	sp|Q7ZYC4|ACBG2_XENLA Long-chain-fatty-acid--CoA ligase ACSBG2 OS=Xenopus laevis GN=acsbg2 PE=2 SV=1//1.44844e-37	GO:0008152,GO:0003824,GO:0008150,GO:0005575,GO:0019028,GO:0044423,GO:0019012,GO:0003674	metabolic process,catalytic activity,biological_process,cellular_component,viral capsid,virion part,virion,molecular_function	dre01100,dre00071,dre01212,dre04920,dre00061,dre03320	Metabolic pathways,Fatty acid degradation,Fatty acid metabolism,Adipocytokine signaling pathway,Fatty acid biosynthesis,PPAR signaling pathway
XM_020097201.1	109635808	-	2.93002	0.13706	3.51848	-4.68207	0.000490335	0.0394634	sp|P27782|LEF1_MOUSE Lymphoid enhancer-binding factor 1 OS=Mus musculus GN=Lef1 PE=1 SV=1//1.66354e-83	GO:0016787,GO:0003824,GO:0003674,GO:0016788,GO:0042578	hydrolase activity,catalytic activity,molecular_function,hydrolase activity, acting on ester bonds,phosphoric ester hydrolase activity	--	--
XM_020110102.1	109644668	-	0.79809	156.356	155.8	0.005139	0.0004932	0.0394634	sp|D3ZBN0|H15_RAT Histone H1.5 OS=Rattus norvegicus GN=Hist1h1b PE=3 SV=1//3.20771e-16	GO:0005622,GO:0005623,GO:0044464,GO:0044424,GO:0032991,GO:0043229,GO:0043226,GO:0008152,GO:0043228,GO:0043232,GO:0071704,GO:0044238,GO:0044446,GO:0044422,GO:0043231,GO:0043227,GO:0044237,GO:0043170,GO:0008150,GO:0044260,GO:0005634,GO:0097159,GO:1901363,GO:0042592,GO:0034622,GO:0019725,GO:1901360,GO:0006725,GO:0003676,GO:0065008,GO:0006807,GO:0046483,GO:0005575,GO:0008324,GO:0022890,GO:0034641,GO:…	intracellular,cell,cell part,intracellular part,macromolecular complex,intracellular organelle,organelle,metabolic process,non-membrane-bounded organelle,intracellular non-membrane-bounded organelle,organic substance metabolic process,primary metabolic process,intracellular organelle part,organelle part,intracellular membrane-bounded organelle,membrane-bounded organelle,cellular metabolic process…	--	--
XM_020086198.1	109628808	-	1.16302	20.8455	28.03	-0.42724	0.000498202	0.0394634	sp|Q12979|ABR_HUMAN Active breakpoint cluster region-related protein OS=Homo sapiens GN=ABR PE=2 SV=2//0	GO:0008150,GO:0030234,GO:0007264,GO:0007266,GO:0035023,GO:0005088,GO:0005089,GO:0007265,GO:0046578,GO:0005085,GO:0051056,GO:0009987,GO:0005083,GO:0035556,GO:0060589,GO:0030695,GO:0009966,GO:0010646,GO:0023051,GO:0048583,GO:0003674,GO:0005488,GO:0005515,GO:0050896,GO:0044763,GO:0044699,GO:0065007,GO:0050789,GO:0050794,GO:0051716,GO:0007154,GO:0007165,GO:0044700,GO:0023052	biological_process,enzyme regulator activity,small GTPase mediated signal transduction,Rho protein signal transduction,regulation of Rho protein signal transduction,Ras guanyl-nucleotide exchange factor activity,Rho guanyl-nucleotide exchange factor activity,Ras protein signal transduction,regulation of Ras protein signal transduction,guanyl-nucleotide exchange factor activity,regulation of small…	--	--
XM_020099517.1	109637271	-	5.86114	0.336978	3.80728	-3.49803	0.000499556	0.0394634	sp|P07357|CO8A_HUMAN Complement component C8 alpha chain OS=Homo sapiens GN=C8A PE=1 SV=2//8.91693e-150	GO:0008150,GO:0008324,GO:0006812,GO:0051234,GO:0006810,GO:0051179,GO:0003674,GO:0022892,GO:0022891,GO:0015075,GO:0006811,GO:0022857,GO:0005215,GO:0005488,GO:0044765,GO:0005515,GO:0044699	biological_process,cation transmembrane transporter activity,cation transport,establishment of localization,transport,localization,molecular_function,substrate-specific transporter activity,substrate-specific transmembrane transporter activity,ion transmembrane transporter activity,ion transport,transmembrane transporter activity,transporter activity,binding,single-organism transport,protein bind…	--	--
XM_020083535.1	109627126	-	3.04446	3.09974	6.72563	-1.11752	0.000502882	0.0394634	sp|P24775|RET4B_ONCMY Retinol-binding protein 4-B OS=Oncorhynchus mykiss GN=rbp4b PE=1 SV=2//4.04899e-95	GO:0008150,GO:0006952,GO:0009607,GO:0051707,GO:0051704,GO:0044419,GO:0006950,GO:0044403,GO:0030682,GO:0044413,GO:0044415,GO:0051807,GO:0051832,GO:0051834,GO:0052173,GO:0052200,GO:0075136,GO:0051701,GO:0050896	biological_process,defense response,response to biotic stimulus,response to other organism,multi-organism process,interspecies interaction between organisms,response to stress,symbiosis, encompassing mutualism through parasitism,evasion or tolerance of host defense response,avoidance of host defenses,evasion or tolerance of host defenses,evasion or tolerance of defense response of other organism …	--	--
XM_020101405.1	109638419	-	4.85386	0.242152	2.87439	-3.56927	0.00050514	0.0394634	sp|Q02084|A33_PLEWA Zinc-binding protein A33 OS=Pleurodeles waltl PE=1 SV=2//4.9198e-36	GO:0005622,GO:0005623,GO:0044464,GO:0044424,GO:0032991,GO:0043229,GO:0043226,GO:0043228,GO:0043232,GO:0005198,GO:0044446,GO:0044422,GO:0043234,GO:0005575,GO:0044430,GO:0005856,GO:0005882,GO:0045111,GO:0003674,GO:0005102,GO:0005179,GO:0005488,GO:0005515,GO:0005576	intracellular,cell,cell part,intracellular part,macromolecular complex,intracellular organelle,organelle,non-membrane-bounded organelle,intracellular non-membrane-bounded organelle,structural molecule activity,intracellular organelle part,organelle part,protein complex,cellular_component,cytoskeletal part,cytoskeleton,intermediate filament,intermediate filament cytoskeleton,molecular_function,rec…	--	--
XM_020106945.1	109642249	-	0.792943	14.6238	12.0993	0.273395	0.000507133	0.0394634	sp|Q7YRA3|EXOS4_BOVIN Exosome complex component RRP41 OS=Bos taurus GN=EXOSC4 PE=2 SV=3//1.85175e-131	GO:0008150,GO:0003723,GO:0097159,GO:1901363,GO:0003676,GO:0005575,GO:0051234,GO:0006810,GO:0051179,GO:0003674,GO:0022892,GO:0022891,GO:0015075,GO:0006811,GO:0022857,GO:0005215,GO:0005488,GO:0044765,GO:0005515,GO:0015267,GO:0022803,GO:0044699,GO:0016020,GO:0005216,GO:0022838	biological_process,RNA binding,organic cyclic compound binding,heterocyclic compound binding,nucleic acid binding,cellular_component,establishment of localization,transport,localization,molecular_function,substrate-specific transporter activity,substrate-specific transmembrane transporter activity,ion transmembrane transporter activity,ion transport,transmembrane transporter activity,transporter …	dre03018	RNA degradation
XM_020109533.1	109644197	-	3.25291	0.525372	2.34393	-2.15751	0.000510582	0.0394634	sp|P06684|CO5_MOUSE Complement C5 OS=Mus musculus GN=C5 PE=1 SV=2//7.2753e-55	GO:0004857,GO:0004866,GO:0061135,GO:0030414,GO:0061134,GO:0030234,GO:0003674	enzyme inhibitor activity,endopeptidase inhibitor activity,endopeptidase regulator activity,peptidase inhibitor activity,peptidase regulator activity,enzyme regulator activity,molecular_function	dre05168	Herpes simplex infection
XM_020097783.1	109636190	-	0.450919	6.63186	3.11735	1.08909	0.000516028	0.0394932	sp|Q8R0T6|GPR97_MOUSE Probable G-protein coupled receptor 97 OS=Mus musculus GN=Gpr97 PE=2 SV=3//2.10278e-53	GO:0008150,GO:0005575,GO:0009987,GO:0003674,GO:0044425,GO:0050896,GO:0044763,GO:0044699,GO:0016020,GO:0031224,GO:0016021,GO:0065007,GO:0050789,GO:0050794,GO:0051716,GO:0007154,GO:0007165,GO:0044700,GO:0023052,GO:0004871,GO:0060089,GO:0007166,GO:0007186,GO:0004872,GO:0004888,GO:0038023,GO:0004930	biological_process,cellular_component,cellular process,molecular_function,membrane part,response to stimulus,single-organism cellular process,single-organism process,membrane,intrinsic to membrane,integral to membrane,biological regulation,regulation of biological process,regulation of cellular process,cellular response to stimulus,cell communication,signal transduction,single organism signaling,…	--	--
XM_020103989.1	109640143	-	1.48968	7.37207	8.70219	-0.239308	0.000523045	0.0394932	sp|P06732|KCRM_HUMAN Creatine kinase M-type OS=Homo sapiens GN=CKM PE=1 SV=2//0	GO:0003824,GO:0016772,GO:0016740,GO:0016301,GO:0003674	catalytic activity,transferase activity, transferring phosphorus-containing groups,transferase activity,kinase activity,molecular_function	--	--
XM_020105414.1	109641091	-	3.43889	1.69583	5.51243	-1.70069	0.000526073	0.0394932	sp|P38029|A1AT2_HORSE Alpha-1-antiproteinase 2 OS=Equus caballus PE=1 SV=2//3.67963e-75	GO:0008152,GO:0071704,GO:0044238,GO:0016787,GO:0003824,GO:0008150,GO:0005975,GO:0016798,GO:0004553,GO:0004559,GO:0015923,GO:0003674	metabolic process,organic substance metabolic process,primary metabolic process,hydrolase activity,catalytic activity,biological_process,carbohydrate metabolic process,hydrolase activity, acting on glycosyl bonds,hydrolase activity, hydrolyzing O-glycosyl compounds,alpha-mannosidase activity,mannosidase activity,molecular_function	--	--
XM_020109822.1	109644436	-	0.863087	9.76033	9.66682	0.0138893	0.000532913	0.0394932	sp|P51812|KS6A3_HUMAN Ribosomal protein S6 kinase alpha-3 OS=Homo sapiens GN=RPS6KA3 PE=1 SV=1//0	GO:0005622,GO:0005623,GO:0044464,GO:0044424,GO:0043229,GO:0043226,GO:0008152,GO:0071704,GO:0044238,GO:0019538,GO:0043231,GO:0043227,GO:0044267,GO:0003824,GO:0048037,GO:0016491,GO:0044237,GO:1901564,GO:0043170,GO:0048038,GO:0044710,GO:0008150,GO:0008131,GO:0043168,GO:0036094,GO:0044260,GO:0000166,GO:1901265,GO:0005634,GO:0097159,GO:1901363,GO:0055114,GO:0005507,GO:0009308,GO:0001882,GO:0035639,GO:…	intracellular,cell,cell part,intracellular part,intracellular organelle,organelle,metabolic process,organic substance metabolic process,primary metabolic process,protein metabolic process,intracellular membrane-bounded organelle,membrane-bounded organelle,cellular protein metabolic process,catalytic activity,cofactor binding,oxidoreductase activity,cellular metabolic process,organonitrogen compou…	dre04914,dre04114,dre04150,dre04010	Progesterone-mediated oocyte maturation,Oocyte meiosis,mTOR signaling pathway,MAPK signaling pathway
XM_020095261.1	109634617	-	0.811708	42.1852	36.2165	0.220091	0.000534886	0.0394932	sp|Q6NYY9|VMP1_DANRE Vacuole membrane protein 1 OS=Danio rerio GN=vmp1 PE=2 SV=1//0	--	--	--	--
XM_020095292.1	109634631	-	1.43828	4.35908	6.41076	-0.556471	0.000536069	0.0394932	sp|P14099|PDE2A_BOVIN cGMP-dependent 3&apos;,5&apos;-cyclic phosphodiesterase OS=Bos taurus GN=PDE2A PE=1 SV=2//0	GO:0008152,GO:0071704,GO:0016787,GO:0010467,GO:0003824,GO:0043170,GO:0008150,GO:0005575,GO:0009987,GO:0008081,GO:0004112,GO:0003674,GO:0004114,GO:0019222,GO:0005488,GO:0016788,GO:0010468,GO:0042578,GO:0005515,GO:0060255,GO:0044425,GO:0050896,GO:0044763,GO:0044699,GO:0016020,GO:0031224,GO:0016021,GO:0065007,GO:0050789,GO:0050794,GO:0051716,GO:0007154,GO:0007165,GO:0044700,GO:0023052	metabolic process,organic substance metabolic process,hydrolase activity,gene expression,catalytic activity,macromolecule metabolic process,biological_process,cellular_component,cellular process,phosphoric diester hydrolase activity,cyclic-nucleotide phosphodiesterase activity,molecular_function,3',5'-cyclic-nucleotide phosphodiesterase activity,regulation of metabolic process,binding,hydrolase a…	dre00230	Purine metabolism
XM_020092217.1	109632779	-	0.413032	22.9297	17.7738	0.367461	0.000541247	0.0394932	sp|Q8K3Y6|ZCCHV_RAT Zinc finger CCCH-type antiviral protein 1 OS=Rattus norvegicus GN=Zc3hav1 PE=1 SV=1//4.92948e-16	GO:0005622,GO:0005623,GO:0044464,GO:0044424,GO:0032991,GO:0000502,GO:0008152,GO:0071704,GO:0044238,GO:0043234,GO:0003824,GO:0009058,GO:1901576,GO:0044237,GO:0044249,GO:1901564,GO:0044281,GO:0044710,GO:0008537,GO:0022624,GO:0008150,GO:1901566,GO:0090407,GO:0019637,GO:0055086,GO:0009260,GO:0046390,GO:0072522,GO:0009165,GO:1901293,GO:0009152,GO:0006753,GO:0006164,GO:1901360,GO:0006725,GO:0009259,GO:…	intracellular,cell,cell part,intracellular part,macromolecular complex,proteasome complex,metabolic process,organic substance metabolic process,primary metabolic process,protein complex,catalytic activity,biosynthetic process,organic substance biosynthetic process,cellular metabolic process,cellular biosynthetic process,organonitrogen compound metabolic process,small molecule metabolic process,si…	--	--
XM_020097274.1	109635841	-	6.2002	0.407297	4.24729	-3.38239	0.00054223	0.0394932	sp|P48819|VTNC_PIG Vitronectin OS=Sus scrofa GN=VTN PE=1 SV=1//6.52642e-99	GO:0008150,GO:0005044,GO:0038024,GO:0001871,GO:0030247,GO:0002376,GO:0006955,GO:0030246,GO:0003674,GO:0005488,GO:0050896,GO:0004872	biological_process,scavenger receptor activity,cargo receptor activity,pattern binding,polysaccharide binding,immune system process,immune response,carbohydrate binding,molecular_function,binding,response to stimulus,receptor activity	dre04510,dre04512	Focal adhesion,ECM-receptor interaction
XM_020106955.1	109642258	-	0.789442	67.7602	59.1187	0.196823	0.000545596	0.0394932	sp|Q5R6P6|GMFB_PONAB Glia maturation factor beta OS=Pongo abelii GN=GMFB PE=2 SV=3//6.9285e-64	GO:0005622,GO:0005623,GO:0044464,GO:0008152,GO:0071704,GO:0044238,GO:0016787,GO:0010467,GO:0003824,GO:0009058,GO:1901576,GO:0044237,GO:0044249,GO:0034645,GO:0009059,GO:0043170,GO:0008150,GO:0044260,GO:0043244,GO:0051128,GO:0043241,GO:1901360,GO:0006725,GO:0032984,GO:0006807,GO:0006353,GO:0046483,GO:0022411,GO:0005575,GO:0034641,GO:0006139,GO:0031555,GO:0031556,GO:0009987,GO:0031554,GO:0071822,GO:…	intracellular,cell,cell part,metabolic process,organic substance metabolic process,primary metabolic process,hydrolase activity,gene expression,catalytic activity,biosynthetic process,organic substance biosynthetic process,cellular metabolic process,cellular biosynthetic process,cellular macromolecule biosynthetic process,macromolecule biosynthetic process,macromolecule metabolic process,biologic…	--	--
XM_020090359.1	109631527	-	0.866584	14.5879	12.3949	0.235022	0.000550386	0.0394932	sp|Q7ZV00|OTU6B_DANRE OTU domain-containing protein 6B OS=Danio rerio GN=otud6b PE=2 SV=1//1.24879e-135	GO:0005622,GO:0005623,GO:0044464,GO:0044424,GO:0043229,GO:0043226,GO:0008152,GO:0071704,GO:0044238,GO:0019538,GO:0043231,GO:0043227,GO:0044267,GO:0010467,GO:0003824,GO:0009058,GO:1901576,GO:0044237,GO:0044249,GO:0034645,GO:0009059,GO:0043170,GO:0008150,GO:0003899,GO:0034062,GO:0044260,GO:0005634,GO:0097159,GO:1901363,GO:1901360,GO:0006725,GO:0003676,GO:0006807,GO:0046483,GO:0005575,GO:0016779,GO:…	intracellular,cell,cell part,intracellular part,intracellular organelle,organelle,metabolic process,organic substance metabolic process,primary metabolic process,protein metabolic process,intracellular membrane-bounded organelle,membrane-bounded organelle,cellular protein metabolic process,gene expression,catalytic activity,biosynthetic process,organic substance biosynthetic process,cellular meta…	--	--
XM_020100435.1	109637832	-	3.8812	0.0490897	1.70835	-5.12104	0.000552912	0.0394932	-//-	--	--	--	--
XM_020105987.1	109641505	-	0.651628	9.46817	6.68849	0.501405	0.000559741	0.039652	sp|Q6DGP8|NRN1_DANRE Neuritin OS=Danio rerio GN=nrn1 PE=2 SV=1//3.07639e-61	GO:0046870,GO:0003674,GO:0046914,GO:0043167,GO:0005488,GO:0043169,GO:0046872	cadmium ion binding,molecular_function,transition metal ion binding,ion binding,binding,cation binding,metal ion binding	--	--
XM_020079585.1	109624716	-	2.01819	2653.66	3738.87	-0.494617	0.00057275	0.039652	sp|P81018|LADD_ONCMY Ladderlectin OS=Oncorhynchus mykiss PE=1 SV=2//7.02272e-21	GO:0008150,GO:0005539,GO:0097367,GO:0005540,GO:0009987,GO:0003674,GO:0007155,GO:0022610,GO:0005488,GO:0044763,GO:0044699	biological_process,glycosaminoglycan binding,carbohydrate derivative binding,hyaluronic acid binding,cellular process,molecular_function,cell adhesion,biological adhesion,binding,single-organism cellular process,single-organism process	--	--
XM_020096392.1	109635290	-	0.760924	19.5285	17.1704	0.185656	0.000582589	0.039652	sp|Q98UK5|MAFB_DANRE Transcription factor MafB OS=Danio rerio GN=mafb PE=2 SV=1//3.68707e-45	GO:0005622,GO:0005623,GO:0044464,GO:0044424,GO:0032991,GO:0043229,GO:0043226,GO:0008152,GO:0071704,GO:0044238,GO:0019538,GO:1901575,GO:0006508,GO:0044446,GO:0044257,GO:0051603,GO:0044422,GO:0043234,GO:0030163,GO:0009056,GO:0043231,GO:0043227,GO:0044267,GO:0010467,GO:0009058,GO:1901576,GO:0044237,GO:0044249,GO:0044248,GO:0034645,GO:0009059,GO:0044265,GO:0043170,GO:0009057,GO:0006511,GO:0019941,GO:…	intracellular,cell,cell part,intracellular part,macromolecular complex,intracellular organelle,organelle,metabolic process,organic substance metabolic process,primary metabolic process,protein metabolic process,organic substance catabolic process,proteolysis,intracellular organelle part,cellular protein catabolic process,proteolysis involved in cellular protein catabolic process,organelle part,pr…	--	--
XM_020106044.1	109641549	-	0.747548	748.881	492.754	0.603867	0.000587255	0.039652	sp|P56134|ATPK_HUMAN ATP synthase subunit f, mitochondrial OS=Homo sapiens GN=ATP5J2 PE=1 SV=3//8.90543e-23	--	--	dre00190,dre01100	Oxidative phosphorylation,Metabolic pathways
XM_020093073.1	109633301	-	3.05824	0.140973	1.42093	-3.33334	0.000600681	0.039652	sp|P00736|C1R_HUMAN Complement C1r subcomponent OS=Homo sapiens GN=C1R PE=1 SV=2//9.42707e-73	GO:0008152,GO:0071704,GO:0044238,GO:0019538,GO:0006508,GO:0008233,GO:0070011,GO:0016787,GO:0004175,GO:0003824,GO:0043170,GO:0008236,GO:0017171,GO:0008150,GO:0004252,GO:0003674	metabolic process,organic substance metabolic process,primary metabolic process,protein metabolic process,proteolysis,peptidase activity,peptidase activity, acting on L-amino acid peptides,hydrolase activity,endopeptidase activity,catalytic activity,macromolecule metabolic process,serine-type peptidase activity,serine hydrolase activity,biological_process,serine-type endopeptidase activity,molecu…	--	--
XM_020104501.1	109640474	-	0.670353	46.1923	34.0203	0.441256	0.000613908	0.039652	sp|Q9Y2X3|NOP58_HUMAN Nucleolar protein 58 OS=Homo sapiens GN=NOP58 PE=1 SV=1//0	GO:0008233,GO:0070011,GO:0016787,GO:0004175,GO:0003824,GO:0004190,GO:0070001,GO:0005575,GO:0003674,GO:0044425,GO:0016020,GO:0031224,GO:0016021	peptidase activity,peptidase activity, acting on L-amino acid peptides,hydrolase activity,endopeptidase activity,catalytic activity,aspartic-type endopeptidase activity,aspartic-type peptidase activity,cellular_component,molecular_function,membrane part,membrane,intrinsic to membrane,integral to membrane	dre03008	Ribosome biogenesis in eukaryotes
XM_020094066.1	109633896	-	1.23937	8.52372	10.7855	-0.339541	0.000614966	0.039652	sp|Q6UXP7|F151B_HUMAN Protein FAM151B OS=Homo sapiens GN=FAM151B PE=1 SV=2//6.50484e-79	--	--	--	--
XM_020097857.1	109636242	-	0.814103	9.73952	7.44567	0.387449	0.00062112	0.039652	sp|P60905|DNJC5_RAT DnaJ homolog subfamily C member 5 OS=Rattus norvegicus GN=Dnajc5 PE=1 SV=1//6.4447e-49	GO:0008150,GO:0009987,GO:0006996,GO:0008092,GO:0007010,GO:0003674,GO:0071840,GO:0016043,GO:0003779,GO:0005488,GO:0005515,GO:0044763,GO:0044699	biological_process,cellular process,organelle organization,cytoskeletal protein binding,cytoskeleton organization,molecular_function,cellular component organization or biogenesis,cellular component organization,actin binding,binding,protein binding,single-organism cellular process,single-organism process	dre04141	Protein processing in endoplasmic reticulum
XM_020107482.1	109642619	-	0.806108	10.6507	9.43222	0.175278	0.000627762	0.039652	sp|Q96FV9|THOC1_HUMAN THO complex subunit 1 OS=Homo sapiens GN=THOC1 PE=1 SV=1//0	GO:0008150,GO:0008284,GO:0032879,GO:0042127,GO:0048518,GO:0008283,GO:0048522,GO:0033036,GO:0010883,GO:0010884,GO:0051240,GO:0009987,GO:0019915,GO:0051239,GO:0001816,GO:0001817,GO:0001819,GO:0010876,GO:0051179,GO:0003674,GO:0005488,GO:0005515,GO:0044707,GO:0032501,GO:0050896,GO:0044763,GO:0044699,GO:0065007,GO:0050789,GO:0050794,GO:0051716,GO:0007154,GO:0007165,GO:0044700,GO:0023052	biological_process,positive regulation of cell proliferation,regulation of localization,regulation of cell proliferation,positive regulation of biological process,cell proliferation,positive regulation of cellular process,macromolecule localization,regulation of lipid storage,positive regulation of lipid storage,positive regulation of multicellular organismal process,cellular process,lipid storag…	dre03040,dre03013	Spliceosome,RNA transport
XM_020105718.1	109641306	-	0.164871	5.18215	0.293057	4.1443	0.000628991	0.039652	sp|P22728|VISI_CHICK Visinin OS=Gallus gallus PE=2 SV=5//7.22975e-94	GO:0008150,GO:0005575,GO:0009987,GO:0003674,GO:0044421,GO:0043167,GO:0005578,GO:0005488,GO:0031012,GO:0005515,GO:0005509,GO:0005576,GO:0050896,GO:0044763,GO:0043169,GO:0046872,GO:0044699,GO:0065007,GO:0050789,GO:0050794,GO:0051716,GO:0007154,GO:0007165,GO:0044700,GO:0023052	biological_process,cellular_component,cellular process,molecular_function,extracellular region part,ion binding,proteinaceous extracellular matrix,binding,extracellular matrix,protein binding,calcium ion binding,extracellular region,response to stimulus,single-organism cellular process,cation binding,metal ion binding,single-organism process,biological regulation,regulation of biological process,…	dre04744	Phototransduction
XM_020108271.1	109643231	-	0.836446	17.4197	15.0182	0.214008	0.000630733	0.039652	sp|Q7T312|CCD25_DANRE Coiled-coil domain-containing protein 25 OS=Danio rerio GN=ccdc25 PE=1 SV=1//2.17427e-100	GO:0005622,GO:0005623,GO:0044464,GO:0044424,GO:0032991,GO:0005737,GO:0043229,GO:0043226,GO:0008152,GO:0071704,GO:0044238,GO:0044446,GO:0044422,GO:0043234,GO:0043231,GO:0043227,GO:0010467,GO:0044237,GO:0043170,GO:0008150,GO:0003723,GO:0044260,GO:0005634,GO:0097159,GO:1901363,GO:0006397,GO:0031974,GO:0044428,GO:0000123,GO:0043233,GO:0070013,GO:0006396,GO:1901360,GO:0006725,GO:0003676,GO:0070461,GO:…	intracellular,cell,cell part,intracellular part,macromolecular complex,cytoplasm,intracellular organelle,organelle,metabolic process,organic substance metabolic process,primary metabolic process,intracellular organelle part,organelle part,protein complex,intracellular membrane-bounded organelle,membrane-bounded organelle,gene expression,cellular metabolic process,macromolecule metabolic process,b…	--	--
XM_020087440.1	109629665	-	2.71388	0.442076	1.84081	-2.05797	0.000632825	0.039652	sp|Q01584|LIPO_RHIMB Lipocalin OS=Rhinella marina PE=1 SV=1//6.95046e-31	--	--	dre01100,dre00590	Metabolic pathways,Arachidonic acid metabolism
XM_020087732.1	109629808	-	0.620953	579.613	501.846	0.207847	0.000632878	0.039652	sp|Q5RBL1|SYG_PONAB Glycine--tRNA ligase OS=Pongo abelii GN=GARS PE=2 SV=1//0	GO:0006412,GO:0008152,GO:0071704,GO:0044238,GO:0019538,GO:0044267,GO:0010467,GO:0003824,GO:0009058,GO:1901576,GO:0044237,GO:0044249,GO:0034645,GO:1901564,GO:0009059,GO:0043170,GO:0044281,GO:0019752,GO:0044710,GO:0008150,GO:0043168,GO:0043436,GO:0006082,GO:0006520,GO:0036094,GO:0044260,GO:0000166,GO:1901265,GO:0097159,GO:1901363,GO:0001882,GO:0035639,GO:0032555,GO:0001883,GO:0032549,GO:0032550,GO:…	translation,metabolic process,organic substance metabolic process,primary metabolic process,protein metabolic process,cellular protein metabolic process,gene expression,catalytic activity,biosynthetic process,organic substance biosynthetic process,cellular metabolic process,cellular biosynthetic process,cellular macromolecule biosynthetic process,organonitrogen compound metabolic process,macromol…	dre00970	Aminoacyl-tRNA biosynthesis
XM_020080259.1	109625146	-	0.73754	8.32404	6.33812	0.393229	0.000633913	0.039652	sp|Q8BQM4|HEAT3_MOUSE HEAT repeat-containing protein 3 OS=Mus musculus GN=Heatr3 PE=2 SV=1//0	GO:0005622,GO:0005623,GO:0044464,GO:0044424,GO:0043229,GO:0043226,GO:0008152,GO:0071704,GO:0044238,GO:0043231,GO:0043227,GO:0010467,GO:0009058,GO:1901576,GO:0044237,GO:0044249,GO:0034645,GO:0009059,GO:0043170,GO:0008150,GO:0044260,GO:0005634,GO:0043623,GO:0051090,GO:0065009,GO:0034622,GO:0043248,GO:1901360,GO:0006725,GO:0006807,GO:0046483,GO:0005575,GO:0034641,GO:0006139,GO:0009987,GO:0071822,GO:…	intracellular,cell,cell part,intracellular part,intracellular organelle,organelle,metabolic process,organic substance metabolic process,primary metabolic process,intracellular membrane-bounded organelle,membrane-bounded organelle,gene expression,biosynthetic process,organic substance biosynthetic process,cellular metabolic process,cellular biosynthetic process,cellular macromolecule biosynthetic …	--	--
XM_020107702.1	109642781	-	1.31642	7.4988	10.6877	-0.511217	0.000637776	0.039652	sp|Q00537|CDK17_HUMAN Cyclin-dependent kinase 17 OS=Homo sapiens GN=CDK17 PE=1 SV=2//0	GO:0008152,GO:0071704,GO:0044238,GO:0019538,GO:0016787,GO:0044267,GO:0003824,GO:0044237,GO:0043170,GO:0016817,GO:0016818,GO:0008150,GO:0043168,GO:0036094,GO:0044260,GO:0000166,GO:1901265,GO:0097159,GO:1901363,GO:0001882,GO:0035639,GO:0032555,GO:0001883,GO:0032549,GO:0032550,GO:0017076,GO:0032553,GO:0005524,GO:0032559,GO:0030554,GO:0005575,GO:0009987,GO:0016772,GO:0007217,GO:0016740,GO:0016773,GO:…	metabolic process,organic substance metabolic process,primary metabolic process,protein metabolic process,hydrolase activity,cellular protein metabolic process,catalytic activity,cellular metabolic process,macromolecule metabolic process,hydrolase activity, acting on acid anhydrides,hydrolase activity, acting on acid anhydrides, in phosphorus-containing anhydrides,biological_process,anion binding…	--	--
XM_020104880.1	109640719	-	1.23056	13.8686	18.806	-0.439374	0.000639977	0.039652	sp|Q96F05|CK024_HUMAN Uncharacterized protein C11orf24 OS=Homo sapiens GN=C11orf24 PE=2 SV=2//1.47007e-07	--	--	--	--
XM_020098788.1	109636831	-	0.802634	53.8034	43.1781	0.317398	0.000640475	0.039652	sp|Q63569|PRS6A_RAT 26S protease regulatory subunit 6A OS=Rattus norvegicus GN=Psmc3 PE=2 SV=1//0	GO:0008152,GO:0071704,GO:0044238,GO:0016787,GO:0010467,GO:0003824,GO:0009058,GO:1901576,GO:0044237,GO:0044249,GO:0034645,GO:0009059,GO:0043170,GO:0016887,GO:0016817,GO:0017111,GO:0016462,GO:0016818,GO:0008150,GO:0003678,GO:0009378,GO:0043168,GO:0036094,GO:0044260,GO:0000166,GO:1901265,GO:0097159,GO:1901363,GO:0004386,GO:0008134,GO:0001882,GO:0035639,GO:0032555,GO:0001883,GO:0032549,GO:0032550,GO:…	metabolic process,organic substance metabolic process,primary metabolic process,hydrolase activity,gene expression,catalytic activity,biosynthetic process,organic substance biosynthetic process,cellular metabolic process,cellular biosynthetic process,cellular macromolecule biosynthetic process,macromolecule biosynthetic process,macromolecule metabolic process,ATPase activity,hydrolase activity, a…	dre03050	Proteasome
XM_020107409.1	109642575	-	6.51072	0.206006	3.84229	-4.22121	0.000642634	0.039652	sp|P20918|PLMN_MOUSE Plasminogen OS=Mus musculus GN=Plg PE=1 SV=3//0	GO:0008152,GO:0071704,GO:0044238,GO:0019538,GO:0006508,GO:0008233,GO:0070011,GO:0016787,GO:0004175,GO:0003824,GO:0043170,GO:0008236,GO:0017171,GO:0008150,GO:0004252,GO:0003674	metabolic process,organic substance metabolic process,primary metabolic process,protein metabolic process,proteolysis,peptidase activity,peptidase activity, acting on L-amino acid peptides,hydrolase activity,endopeptidase activity,catalytic activity,macromolecule metabolic process,serine-type peptidase activity,serine hydrolase activity,biological_process,serine-type endopeptidase activity,molecu…	dre04080	Neuroactive ligand-receptor interaction
XM_020099463.1	109637244	-	1.45607	7.60197	12.0146	-0.660347	0.000643069	0.039652	sp|Q93073|SBP2L_HUMAN Selenocysteine insertion sequence-binding protein 2-like OS=Homo sapiens GN=SECISBP2L PE=1 SV=3//0	GO:0005623,GO:0044464,GO:0005198,GO:0008150,GO:0005575,GO:0071944,GO:0048869,GO:0030154,GO:0009987,GO:0030312,GO:0044767,GO:0048856,GO:0032502,GO:0048646,GO:0000003,GO:0042600,GO:0003006,GO:0005213,GO:0007292,GO:0007304,GO:0030703,GO:0030707,GO:0048477,GO:0009653,GO:0048609,GO:0003674,GO:0048610,GO:0032504,GO:0007276,GO:0022412,GO:0048468,GO:0022414,GO:0019953,GO:0044702,GO:0005576,GO:0032501,GO:…	cell,cell part,structural molecule activity,biological_process,cellular_component,cell periphery,cellular developmental process,cell differentiation,cellular process,external encapsulating structure,single-organism developmental process,anatomical structure development,developmental process,anatomical structure formation involved in morphogenesis,reproduction,chorion,developmental process involve…	--	--
XM_020103033.1	109639524	-	0.837712	80.2315	67.8296	0.242254	0.00065356	0.039652	sp|Q8JFP1|IF4A2_CHICK Eukaryotic initiation factor 4A-II OS=Gallus gallus GN=EIF4A2 PE=2 SV=1//0	GO:0016787,GO:0003824,GO:0016887,GO:0016817,GO:0017111,GO:0016462,GO:0016818,GO:0008150,GO:0043168,GO:0036094,GO:0000166,GO:1901265,GO:0097159,GO:1901363,GO:0004386,GO:0008026,GO:0070035,GO:0042623,GO:0001882,GO:0035639,GO:0032555,GO:0001883,GO:0032549,GO:0032550,GO:0017076,GO:0032553,GO:0003676,GO:0019079,GO:0005524,GO:0032559,GO:0030554,GO:0044764,GO:0051704,GO:0044419,GO:0044403,GO:0019058,GO:…	hydrolase activity,catalytic activity,ATPase activity,hydrolase activity, acting on acid anhydrides,nucleoside-triphosphatase activity,pyrophosphatase activity,hydrolase activity, acting on acid anhydrides, in phosphorus-containing anhydrides,biological_process,anion binding,small molecule binding,nucleotide binding,nucleoside phosphate binding,organic cyclic compound binding,heterocyclic compoun…	dre03013	RNA transport
XM_020109708.1	109644349	-	0.753378	4992.33	3413.92	0.548283	0.000654946	0.039652	sp|P61515|RL37P_RAT Putative 60S ribosomal protein L37a OS=Rattus norvegicus GN=Rpl37a-ps1 PE=5 SV=2//5.46161e-58	GO:0005840,GO:0003735,GO:0005622,GO:0030529,GO:0005623,GO:0044464,GO:0006412,GO:0044424,GO:0032991,GO:0044444,GO:0005737,GO:0043229,GO:0043226,GO:0008152,GO:0043228,GO:0043232,GO:0005198,GO:0071704,GO:0044238,GO:0019538,GO:0044267,GO:0010467,GO:0009058,GO:1901576,GO:0044237,GO:0044249,GO:0034645,GO:0009059,GO:0043170,GO:0008150,GO:0044260,GO:0005575,GO:0009987,GO:0003674,GO:0046983,GO:0046914,GO:…	ribosome,structural constituent of ribosome,intracellular,ribonucleoprotein complex,cell,cell part,translation,intracellular part,macromolecular complex,cytoplasmic part,cytoplasm,intracellular organelle,organelle,metabolic process,non-membrane-bounded organelle,intracellular non-membrane-bounded organelle,structural molecule activity,organic substance metabolic process,primary metabolic process,…	dre03010	Ribosome
XM_020079427.1	109624618	-	0.78565	4.76541	5.23421	-0.135371	0.000656932	0.039652	sp|Q9Z206|ARHG8_MOUSE Neuroepithelial cell-transforming gene 1 protein OS=Mus musculus GN=Net1 PE=1 SV=2//0	GO:0008150,GO:0030234,GO:0007264,GO:0007266,GO:0035023,GO:0005088,GO:0005089,GO:0007265,GO:0046578,GO:0005085,GO:0051056,GO:0009987,GO:0005083,GO:0035556,GO:0060589,GO:0030695,GO:0009966,GO:0010646,GO:0023051,GO:0048583,GO:0003674,GO:0050896,GO:0044763,GO:0044699,GO:0065007,GO:0050789,GO:0050794,GO:0051716,GO:0007154,GO:0007165,GO:0044700,GO:0023052	biological_process,enzyme regulator activity,small GTPase mediated signal transduction,Rho protein signal transduction,regulation of Rho protein signal transduction,Ras guanyl-nucleotide exchange factor activity,Rho guanyl-nucleotide exchange factor activity,Ras protein signal transduction,regulation of Ras protein signal transduction,guanyl-nucleotide exchange factor activity,regulation of small…	--	--
XM_020106302.1	109641756	-	0.777061	31.9913	24.5061	0.384538	0.000657648	0.039652	sp|Q4FZT0|STML2_RAT Stomatin-like protein 2, mitochondrial OS=Rattus norvegicus GN=Stoml2 PE=1 SV=1//1.04119e-167	GO:0008150,GO:0048518,GO:2000026,GO:0010374,GO:0045682,GO:0045684,GO:0048580,GO:0048582,GO:2000038,GO:2000123,GO:0008544,GO:0043588,GO:0009791,GO:0050793,GO:0051240,GO:0048513,GO:0009888,GO:0051094,GO:0048856,GO:0051239,GO:0032502,GO:0048731,GO:0007275,GO:0044707,GO:0032501,GO:0044699,GO:0065007,GO:0050789	biological_process,positive regulation of biological process,regulation of multicellular organismal development,stomatal complex development,regulation of epidermis development,positive regulation of epidermis development,regulation of post-embryonic development,positive regulation of post-embryonic development,regulation of stomatal complex development,positive regulation of stomatal complex dev…	--	--
XM_020094517.1	109634200	-	0.267088	180.22	52.7437	1.77269	0.000665127	0.039652	sp|Q9PVM2|HBBA_SERQU Hemoglobin subunit beta-A OS=Seriola quinqueradiata GN=hbb1 PE=2 SV=2//2.97396e-91	GO:0097159,GO:1901363,GO:0019825,GO:0020037,GO:0046906,GO:0003674,GO:0005488	organic cyclic compound binding,heterocyclic compound binding,oxygen binding,heme binding,tetrapyrrole binding,molecular_function,binding	--	--
XM_020095186.1	109634583	-	0.757225	7.68283	6.4875	0.243974	0.000668167	0.039652	sp|P22907|HEM3_MOUSE Porphobilinogen deaminase OS=Mus musculus GN=Hmbs PE=1 SV=2//8.11383e-151	GO:0008152,GO:0071704,GO:0003824,GO:0009058,GO:1901576,GO:0044237,GO:0044249,GO:1901564,GO:0008150,GO:1901566,GO:0033013,GO:0016765,GO:0004418,GO:1901360,GO:0006725,GO:0006807,GO:0046483,GO:0033014,GO:0034641,GO:0009987,GO:1901362,GO:0018130,GO:0019438,GO:0044271,GO:0016740,GO:0003674,GO:0046914,GO:0043167,GO:0005488,GO:0008270,GO:0043169,GO:0046872	metabolic process,organic substance metabolic process,catalytic activity,biosynthetic process,organic substance biosynthetic process,cellular metabolic process,cellular biosynthetic process,organonitrogen compound metabolic process,biological_process,organonitrogen compound biosynthetic process,tetrapyrrole metabolic process,transferase activity, transferring alkyl or aryl (other than methyl) gro…	dre01100,dre00860	Metabolic pathways,Porphyrin and chlorophyll metabolism
XM_020084614.1	109627813	-	0.73144	23.8279	18.2499	0.384766	0.000672868	0.039652	sp|Q5R9N0|RM35_PONAB 39S ribosomal protein L35, mitochondrial OS=Pongo abelii GN=MRPL35 PE=2 SV=2//2.08257e-38	GO:0005840,GO:0003735,GO:0005622,GO:0030529,GO:0005623,GO:0044464,GO:0006412,GO:0044424,GO:0032991,GO:0044444,GO:0005737,GO:0043229,GO:0043226,GO:0008152,GO:0043228,GO:0043232,GO:0005198,GO:0071704,GO:0044238,GO:0019538,GO:0044267,GO:0010467,GO:0009058,GO:1901576,GO:0044237,GO:0044249,GO:0034645,GO:0009059,GO:0043170,GO:0008150,GO:0044260,GO:0005125,GO:0005575,GO:0009987,GO:0003674,GO:0005102,GO:…	ribosome,structural constituent of ribosome,intracellular,ribonucleoprotein complex,cell,cell part,translation,intracellular part,macromolecular complex,cytoplasmic part,cytoplasm,intracellular organelle,organelle,metabolic process,non-membrane-bounded organelle,intracellular non-membrane-bounded organelle,structural molecule activity,organic substance metabolic process,primary metabolic process,…	dre03010	Ribosome
XM_020108227.1	109643192	-	1.23624	11.5758	15.4885	-0.420095	0.000673432	0.039652	sp|P56677|ST14_MOUSE Suppressor of tumorigenicity 14 protein homolog OS=Mus musculus GN=St14 PE=1 SV=2//0	GO:0008152,GO:0071704,GO:0044238,GO:0019538,GO:0006508,GO:0008233,GO:0070011,GO:0016787,GO:0004175,GO:0003824,GO:0043170,GO:0008236,GO:0017171,GO:0008150,GO:0004252,GO:0003674,GO:0005488,GO:0005515	metabolic process,organic substance metabolic process,primary metabolic process,protein metabolic process,proteolysis,peptidase activity,peptidase activity, acting on L-amino acid peptides,hydrolase activity,endopeptidase activity,catalytic activity,macromolecule metabolic process,serine-type peptidase activity,serine hydrolase activity,biological_process,serine-type endopeptidase activity,molecu…	--	--
XM_020085904.1	109628659	-	0.741336	86.8304	77.8332	0.157814	0.000676706	0.039652	sp|Q6P026|BAF_DANRE Barrier-to-autointegration factor OS=Danio rerio GN=banf1 PE=1 SV=1//6.91304e-48	GO:0008152,GO:0071704,GO:0003824,GO:0009058,GO:1901576,GO:0016491,GO:0044237,GO:0044249,GO:0016627,GO:1901564,GO:0044710,GO:0008150,GO:1901566,GO:0097159,GO:1901363,GO:0006778,GO:0033013,GO:0055114,GO:0051186,GO:1901360,GO:0006725,GO:0003676,GO:0006807,GO:0007219,GO:0046483,GO:0004109,GO:0005575,GO:0051188,GO:0006779,GO:0033014,GO:0034641,GO:0016634,GO:0048869,GO:0030154,GO:0009987,GO:1901362,GO:…	metabolic process,organic substance metabolic process,catalytic activity,biosynthetic process,organic substance biosynthetic process,oxidoreductase activity,cellular metabolic process,cellular biosynthetic process,oxidoreductase activity, acting on the CH-CH group of donors,organonitrogen compound metabolic process,single-organism metabolic process,biological_process,organonitrogen compound biosy…	--	--
XM_020086611.1	109629131	-	1.26761	43.0003	54.4005	-0.339271	0.000681615	0.039652	sp|B3F209|BHE40_SHEEP Class E basic helix-loop-helix protein 40 OS=Ovis aries GN=BHLHE40 PE=2 SV=1//1.91883e-112	GO:0008152,GO:0071704,GO:0044238,GO:0010467,GO:0009058,GO:1901576,GO:0044237,GO:0044249,GO:0034645,GO:0009059,GO:0043170,GO:0008150,GO:0044260,GO:0097159,GO:1901363,GO:1901360,GO:0006725,GO:0003676,GO:0006807,GO:0046483,GO:0034641,GO:0006139,GO:0009987,GO:1901362,GO:0018130,GO:0019438,GO:0003677,GO:0044271,GO:0034654,GO:0090304,GO:0016070,GO:0006351,GO:0003674,GO:0032774,GO:0046983,GO:0019222,GO:…	metabolic process,organic substance metabolic process,primary metabolic process,gene expression,biosynthetic process,organic substance biosynthetic process,cellular metabolic process,cellular biosynthetic process,cellular macromolecule biosynthetic process,macromolecule biosynthetic process,macromolecule metabolic process,biological_process,cellular macromolecule metabolic process,organic cyclic …	--	--
XM_020080025.1	109625021	-	1.59261	3.11689	5.66766	-0.862646	0.000682157	0.039652	sp|Q64514|TPP2_MOUSE Tripeptidyl-peptidase 2 OS=Mus musculus GN=Tpp2 PE=1 SV=3//0	GO:0008152,GO:0071704,GO:0044238,GO:0019538,GO:0006508,GO:0008233,GO:0070011,GO:0016787,GO:0004175,GO:0003824,GO:0043170,GO:0008236,GO:0017171,GO:0008150,GO:0004252,GO:0003723,GO:0097159,GO:1901363,GO:0003676,GO:0003674,GO:0046914,GO:0043167,GO:0005488,GO:0008270,GO:0043169,GO:0046872	metabolic process,organic substance metabolic process,primary metabolic process,protein metabolic process,proteolysis,peptidase activity,peptidase activity, acting on L-amino acid peptides,hydrolase activity,endopeptidase activity,catalytic activity,macromolecule metabolic process,serine-type peptidase activity,serine hydrolase activity,biological_process,serine-type endopeptidase activity,RNA bi…	--	--
XM_020096955.1	109635635	-	0.86983	89.733	75.1275	0.256298	0.000687918	0.039652	sp|Q99595|TI17A_HUMAN Mitochondrial import inner membrane translocase subunit Tim17-A OS=Homo sapiens GN=TIMM17A PE=1 SV=1//6.42803e-72	--	--	--	--
XM_020108018.1	109643026	-	1.31096	3.22296	5.20909	-0.692645	0.000696676	0.039652	sp|Q8BW74|HLF_MOUSE Hepatic leukemia factor OS=Mus musculus GN=Hlf PE=2 SV=1//4.46331e-13	--	--	--	--
XM_020109218.1	109643960	-	1.667	10.2579	15.8831	-0.630756	0.000700254	0.039652	sp|Q63ZW7|INADL_MOUSE InaD-like protein OS=Mus musculus GN=Inadl PE=1 SV=2//9.49296e-33	GO:0008233,GO:0070011,GO:0016787,GO:0004175,GO:0003824,GO:0004190,GO:0070001,GO:0005575,GO:0003674,GO:0005488,GO:0005515,GO:0044425,GO:0016020,GO:0031224,GO:0016021	peptidase activity,peptidase activity, acting on L-amino acid peptides,hydrolase activity,endopeptidase activity,catalytic activity,aspartic-type endopeptidase activity,aspartic-type peptidase activity,cellular_component,molecular_function,binding,protein binding,membrane part,membrane,intrinsic to membrane,integral to membrane	dre04530	Tight junction
XM_020081602.1	109625971	-	0.659444	158.877	106.305	0.579701	0.00070048	0.039652	sp|P19536|COX5B_MOUSE Cytochrome c oxidase subunit 5B, mitochondrial OS=Mus musculus GN=Cox5b PE=1 SV=1//7.20623e-51	GO:0005622,GO:0005623,GO:0044464,GO:0044424,GO:0044444,GO:0005737,GO:0043229,GO:0043226,GO:0005739,GO:0044429,GO:0044446,GO:0004129,GO:0016675,GO:0016676,GO:0044422,GO:0015002,GO:0005740,GO:0043231,GO:0043227,GO:0031967,GO:0003824,GO:0016491,GO:0031975,GO:0015078,GO:0015077,GO:0005575,GO:0008324,GO:0022890,GO:0003674,GO:0022892,GO:0022891,GO:0015075,GO:0022857,GO:0005215	intracellular,cell,cell part,intracellular part,cytoplasmic part,cytoplasm,intracellular organelle,organelle,mitochondrion,mitochondrial part,intracellular organelle part,cytochrome-c oxidase activity,oxidoreductase activity, acting on a heme group of donors,oxidoreductase activity, acting on a heme group of donors, oxygen as acceptor,organelle part,heme-copper terminal oxidase activity,mitochond…	dre00190,dre01100,dre04260	Oxidative phosphorylation,Metabolic pathways,Cardiac muscle contraction
XM_020105777.1	109641341	-	0.724365	64.6882	47.0099	0.460538	0.00070062	0.039652	sp|Q5R4U9|SORCN_PONAB Sorcin OS=Pongo abelii GN=SRI PE=2 SV=1//2.16556e-85	GO:0003674,GO:0043167,GO:0005488,GO:0005509,GO:0043169,GO:0046872	molecular_function,ion binding,binding,calcium ion binding,cation binding,metal ion binding	--	--
XM_020107761.1	109642823	-	0.735458	10.5353	8.05758	0.386812	0.00071952	0.0405004	sp|Q5HZT9|DJC25_XENTR DnaJ homolog subfamily C member 25 OS=Xenopus tropicalis GN=dnajc25 PE=2 SV=1//1.16181e-153	GO:0008152,GO:0071704,GO:0044238,GO:0010467,GO:0044237,GO:0043170,GO:0008150,GO:0044260,GO:0031124,GO:0006397,GO:0006396,GO:1901360,GO:0006725,GO:0031123,GO:0006807,GO:0016071,GO:0046483,GO:0034641,GO:0006139,GO:0009987,GO:0090304,GO:0016070	metabolic process,organic substance metabolic process,primary metabolic process,gene expression,cellular metabolic process,macromolecule metabolic process,biological_process,cellular macromolecule metabolic process,mRNA 3'-end processing,mRNA processing,RNA processing,organic cyclic compound metabolic process,cellular aromatic compound metabolic process,RNA 3'-end processing,nitrogen compound met…	--	--
XM_020110749.1	109645203	-	0.593211	27.7436	26.1462	0.0855547	0.000748376	0.0416936	sp|P52293|IMA1_MOUSE Importin subunit alpha-1 OS=Mus musculus GN=Kpna2 PE=1 SV=2//0	GO:0005622,GO:0005623,GO:0044464,GO:0044424,GO:0032991,GO:0044444,GO:0005737,GO:0043229,GO:0043226,GO:0044446,GO:0044422,GO:0043234,GO:0031090,GO:0043231,GO:0043227,GO:0016787,GO:0003824,GO:0016817,GO:0008150,GO:0000221,GO:0016471,GO:0033180,GO:0005774,GO:0044437,GO:0005634,GO:0005773,GO:0015031,GO:0045184,GO:0033178,GO:0006818,GO:0015992,GO:0017038,GO:0006886,GO:0071702,GO:0034220,GO:0016820,GO:…	intracellular,cell,cell part,intracellular part,macromolecular complex,cytoplasmic part,cytoplasm,intracellular organelle,organelle,intracellular organelle part,organelle part,protein complex,organelle membrane,intracellular membrane-bounded organelle,membrane-bounded organelle,hydrolase activity,catalytic activity,hydrolase activity, acting on acid anhydrides,biological_process,vacuolar proton-t…	--	--
XM_020098342.1	109636572	-	0.823304	21.6869	18.5383	0.226312	0.00074877	0.0416936	sp|Q9Y4Z0|LSM4_HUMAN U6 snRNA-associated Sm-like protein LSm4 OS=Homo sapiens GN=LSM4 PE=1 SV=1//2.58757e-54	GO:0008150,GO:0043623,GO:0070071,GO:0034622,GO:0070070,GO:0070072,GO:0071822,GO:0043933,GO:0070271,GO:0006461,GO:0065003,GO:0044085,GO:0022607,GO:0071840,GO:0016043	biological_process,cellular protein complex assembly,proton-transporting two-sector ATPase complex assembly,cellular macromolecular complex assembly,proton-transporting V-type ATPase complex assembly,vacuolar proton-transporting V-type ATPase complex assembly,protein complex subunit organization,macromolecular complex subunit organization,protein complex biogenesis,protein complex assembly,macrom…	dre03040,dre03018	Spliceosome,RNA degradation
XM_020090745.1	109631780	-	0.717822	3.61623	4.94599	-0.451775	0.000756423	0.0417597	sp|Q2VB19|PUM1_CHICK Pumilio homolog 1 OS=Gallus gallus GN=PUM1 PE=2 SV=1//9.22659e-158	GO:0003723,GO:0097159,GO:1901363,GO:0003676,GO:0003674,GO:0005488	RNA binding,organic cyclic compound binding,heterocyclic compound binding,nucleic acid binding,molecular_function,binding	--	--
XM_020096023.1	109635097	-	0.648609	72.736	47.1077	0.626707	0.000758021	0.0417597	sp|P96576|YDAC_BACSU Uncharacterized methyltransferase YdaC OS=Bacillus subtilis (strain 168) GN=ydaC PE=3 SV=1//1.53188e-12	GO:0005622,GO:0005623,GO:0044464,GO:0044424,GO:0032991,GO:0044444,GO:0005737,GO:0008152,GO:0071704,GO:0044238,GO:0019538,GO:0043234,GO:0044267,GO:0010467,GO:0003824,GO:0016491,GO:0044237,GO:0043170,GO:0008150,GO:0010340,GO:0051998,GO:0004719,GO:0008171,GO:0044260,GO:0006396,GO:1901360,GO:0006725,GO:0008276,GO:0006807,GO:0016426,GO:0016429,GO:0046483,GO:0005575,GO:0008757,GO:0034641,GO:0001510,GO:…	intracellular,cell,cell part,intracellular part,macromolecular complex,cytoplasmic part,cytoplasm,metabolic process,organic substance metabolic process,primary metabolic process,protein metabolic process,protein complex,cellular protein metabolic process,gene expression,catalytic activity,oxidoreductase activity,cellular metabolic process,macromolecule metabolic process,biological_process,carboxy…	--	--
XM_020089800.1	109631190	-	1.41112	7.34464	10.7691	-0.552139	0.000763887	0.0418602	sp|P82458|TRI18_RAT E3 ubiquitin-protein ligase Midline-1 OS=Rattus norvegicus GN=Mid1 PE=2 SV=1//0	GO:0005622,GO:0005623,GO:0044464,GO:0016787,GO:0003824,GO:0005575,GO:0003674,GO:0046914,GO:0043167,GO:0005488,GO:0016788,GO:0008270,GO:0042578,GO:0005515,GO:0016791,GO:0003993,GO:0043169,GO:0046872	intracellular,cell,cell part,hydrolase activity,catalytic activity,cellular_component,molecular_function,transition metal ion binding,ion binding,binding,hydrolase activity, acting on ester bonds,zinc ion binding,phosphoric ester hydrolase activity,protein binding,phosphatase activity,acid phosphatase activity,cation binding,metal ion binding	dre04120	Ubiquitin mediated proteolysis
XM_020113235.1	109647436	-	0.67516	17.2327	14.7105	0.228301	0.000778306	0.0423084	sp|P15311|EZRI_HUMAN Ezrin OS=Homo sapiens GN=EZR PE=1 SV=4//1.38088e-58	GO:0005622,GO:0005623,GO:0044464,GO:0044424,GO:0005737,GO:0019898,GO:0005575,GO:0008092,GO:0003674,GO:0005488,GO:0005515,GO:0044425,GO:0016020	intracellular,cell,cell part,intracellular part,cytoplasm,extrinsic to membrane,cellular_component,cytoskeletal protein binding,molecular_function,binding,protein binding,membrane part,membrane	dre04810	Regulation of actin cytoskeleton
XM_020109459.1	109644131	-	1.325	7.21736	11.0578	-0.615518	0.000783174	0.0423084	sp|A2PYL6|HXK2_HORSE Hexokinase-2 OS=Equus caballus GN=HK2 PE=2 SV=1//1.92659e-172	GO:0008152,GO:0071704,GO:0044238,GO:0003824,GO:0008150,GO:0043168,GO:0005975,GO:0036094,GO:0000166,GO:1901265,GO:0097159,GO:1901363,GO:0001882,GO:0035639,GO:0032555,GO:0001883,GO:0032549,GO:0032550,GO:0017076,GO:0032553,GO:0005524,GO:0032559,GO:0030554,GO:0016772,GO:0016740,GO:0016773,GO:0003674,GO:0043167,GO:0005488	metabolic process,organic substance metabolic process,primary metabolic process,catalytic activity,biological_process,anion binding,carbohydrate metabolic process,small molecule binding,nucleotide binding,nucleoside phosphate binding,organic cyclic compound binding,heterocyclic compound binding,nucleoside binding,purine ribonucleoside triphosphate binding,purine ribonucleotide binding,purine nucl…	dre01100,dre01200,dre00010,dre00524,dre00052,dre00520,dre00051,dre00500,dre04910	Metabolic pathways,Carbon metabolism,Glycolysis / Gluconeogenesis,Butirosin and neomycin biosynthesis,Galactose metabolism,Amino sugar and nucleotide sugar metabolism,Fructose and mannose metabolism,Starch and sucrose metabolism,Insulin signaling pathway
XM_020096336.1	109635261	-	0.914111	108.439	100.979	0.102817	0.000790822	0.0423084	sp|P50580|PA2G4_MOUSE Proliferation-associated protein 2G4 OS=Mus musculus GN=Pa2g4 PE=1 SV=3//0	GO:0005575,GO:0016020	cellular_component,membrane	--	--
XM_020112196.1	109646451	-	5.20012	9.74632	32.4864	-1.73691	0.000795277	0.0423084	sp|O75899|GABR2_HUMAN Gamma-aminobutyric acid type B receptor subunit 2 OS=Homo sapiens GN=GABBR2 PE=1 SV=1//2.02195e-69	GO:0008150,GO:0005575,GO:0009987,GO:0003674,GO:0044425,GO:0050896,GO:0044763,GO:0044699,GO:0016020,GO:0031224,GO:0016021,GO:0065007,GO:0050789,GO:0050794,GO:0051716,GO:0007154,GO:0007165,GO:0044700,GO:0023052,GO:0004871,GO:0060089,GO:0007166,GO:0007186,GO:0004872,GO:0004888,GO:0038023,GO:0004930	biological_process,cellular_component,cellular process,molecular_function,membrane part,response to stimulus,single-organism cellular process,single-organism process,membrane,intrinsic to membrane,integral to membrane,biological regulation,regulation of biological process,regulation of cellular process,cellular response to stimulus,cell communication,signal transduction,single organism signaling,…	dre04080	Neuroactive ligand-receptor interaction
XM_020102201.1	109638981	-	1.54149	195.285	248.363	-0.346871	0.00079616	0.0423084	sp|Q99816|TS101_HUMAN Tumor susceptibility gene 101 protein OS=Homo sapiens GN=TSG101 PE=1 SV=2//8.366e-40	GO:0005622,GO:0005623,GO:0044464,GO:0044424,GO:0043229,GO:0043226,GO:0008152,GO:0071704,GO:0044238,GO:0019538,GO:0043231,GO:0043227,GO:0044267,GO:0010467,GO:0009058,GO:1901576,GO:0044237,GO:0044249,GO:0034645,GO:0009059,GO:0043170,GO:0044710,GO:0008150,GO:0044260,GO:0005634,GO:0097159,GO:1901363,GO:0043385,GO:0043386,GO:0045122,GO:0046222,GO:1901376,GO:1901378,GO:0009404,GO:0015031,GO:0045184,GO:…	intracellular,cell,cell part,intracellular part,intracellular organelle,organelle,metabolic process,organic substance metabolic process,primary metabolic process,protein metabolic process,intracellular membrane-bounded organelle,membrane-bounded organelle,cellular protein metabolic process,gene expression,biosynthetic process,organic substance biosynthetic process,cellular metabolic process,cellu…	--	--
XM_020104911.1	109640738	-	1.80925	26.1796	32.6393	-0.318165	0.000798967	0.0423084	sp|P06909|CFAH_MOUSE Complement factor H OS=Mus musculus GN=Cfh PE=1 SV=2//1.07892e-15	GO:0008152,GO:0071704,GO:0044238,GO:0044237,GO:0043170,GO:0008150,GO:0044260,GO:1901360,GO:0006725,GO:0006807,GO:0046483,GO:0006950,GO:0006281,GO:0034641,GO:0006139,GO:0009987,GO:0006259,GO:0006974,GO:0033554,GO:0090304,GO:0003674,GO:0046914,GO:0043167,GO:0005488,GO:0008270,GO:0050896,GO:0044763,GO:0043169,GO:0046872,GO:0044699,GO:0051716	metabolic process,organic substance metabolic process,primary metabolic process,cellular metabolic process,macromolecule metabolic process,biological_process,cellular macromolecule metabolic process,organic cyclic compound metabolic process,cellular aromatic compound metabolic process,nitrogen compound metabolic process,heterocycle metabolic process,response to stress,DNA repair,cellular nitrogen…	--	--
XM_020096825.1	109635559	-	1.24561	23.5839	27.9571	-0.245412	0.000804911	0.0423084	sp|Q9WUB0|HOIL1_MOUSE RanBP-type and C3HC4-type zinc finger-containing protein 1 OS=Mus musculus GN=Rbck1 PE=1 SV=2//2.54178e-150	GO:0003674,GO:0046914,GO:0043167,GO:0005488,GO:0008270,GO:0005515,GO:0043169,GO:0046872	molecular_function,transition metal ion binding,ion binding,binding,zinc ion binding,protein binding,cation binding,metal ion binding	--	--
XM_020080476.1	109625287	-	0.738546	18.1013	13.7103	0.40083	0.000807272	0.0423084	sp|O43615|TIM44_HUMAN Mitochondrial import inner membrane translocase subunit TIM44 OS=Homo sapiens GN=TIMM44 PE=1 SV=2//0	GO:0008152,GO:0008233,GO:0070011,GO:0016787,GO:0003824,GO:0016491,GO:0008234,GO:0044710,GO:0008150,GO:0019783,GO:0004843,GO:0055114,GO:0005575,GO:0007049,GO:0009987,GO:0003674,GO:0044425,GO:0044763,GO:0044699,GO:0016020,GO:0031224,GO:0016021	metabolic process,peptidase activity,peptidase activity, acting on L-amino acid peptides,hydrolase activity,catalytic activity,oxidoreductase activity,cysteine-type peptidase activity,single-organism metabolic process,biological_process,small conjugating protein-specific protease activity,ubiquitin-specific protease activity,oxidation-reduction process,cellular_component,cell cycle,cellular proce…	--	--
XM_020101687.1	109638623	-	0.866622	20.8631	19.36	0.107875	0.000810981	0.0423084	sp|Q9NVZ3|NECP2_HUMAN Adaptin ear-binding coat-associated protein 2 OS=Homo sapiens GN=NECAP2 PE=1 SV=1//4.97601e-92	GO:0008150,GO:0006897,GO:0005575,GO:0016192,GO:0051234,GO:0006810,GO:0051179,GO:0016020	biological_process,endocytosis,cellular_component,vesicle-mediated transport,establishment of localization,transport,localization,membrane	--	--
XM_020103928.1	109640105	-	1.33502	64.9679	74.6591	-0.200592	0.000815257	0.0423084	sp|P28331|NDUS1_HUMAN NADH-ubiquinone oxidoreductase 75 kDa subunit, mitochondrial OS=Homo sapiens GN=NDUFS1 PE=1 SV=3//0	GO:0008152,GO:0071704,GO:0044238,GO:0003824,GO:0048037,GO:0016491,GO:0044237,GO:0043170,GO:0050662,GO:0044710,GO:0008150,GO:1901681,GO:0043168,GO:0036094,GO:0044260,GO:0097159,GO:1901363,GO:0030976,GO:0055114,GO:0016651,GO:1901360,GO:0006725,GO:0006807,GO:0009055,GO:0046483,GO:0019842,GO:0006310,GO:0051536,GO:0051540,GO:0034641,GO:0000287,GO:0006139,GO:0009987,GO:0006259,GO:0090304,GO:0003674,GO:…	metabolic process,organic substance metabolic process,primary metabolic process,catalytic activity,cofactor binding,oxidoreductase activity,cellular metabolic process,macromolecule metabolic process,coenzyme binding,single-organism metabolic process,biological_process,sulfur compound binding,anion binding,small molecule binding,cellular macromolecule metabolic process,organic cyclic compound bind…	dre00190,dre01100	Oxidative phosphorylation,Metabolic pathways
XM_020100978.1	109638143	-	1.72323	11.6884	18.9685	-0.698528	0.000820009	0.0423084	sp|Q92824|PCSK5_HUMAN Proprotein convertase subtilisin/kexin type 5 OS=Homo sapiens GN=PCSK5 PE=1 SV=4//0	GO:0008152,GO:0071704,GO:0044238,GO:0019538,GO:0006508,GO:0008233,GO:0070011,GO:0016787,GO:0004175,GO:0003824,GO:0043170,GO:0008236,GO:0017171,GO:0008150,GO:0004252,GO:0003674	metabolic process,organic substance metabolic process,primary metabolic process,protein metabolic process,proteolysis,peptidase activity,peptidase activity, acting on L-amino acid peptides,hydrolase activity,endopeptidase activity,catalytic activity,macromolecule metabolic process,serine-type peptidase activity,serine hydrolase activity,biological_process,serine-type endopeptidase activity,molecu…	--	--
XM_020109291.1	109644013	-	0.505791	23.8396	11.5946	1.0399	0.000823546	0.0423084	sp|Q6GMI0|HTR1A_DANRE Serine protease HTRA1A OS=Danio rerio GN=htra1a PE=2 SV=1//1.04756e-162	GO:0008152,GO:0071704,GO:0044238,GO:0019538,GO:0006508,GO:0008233,GO:0070011,GO:0016787,GO:0004175,GO:0010467,GO:0003824,GO:0043170,GO:0008236,GO:0017171,GO:0008150,GO:0004252,GO:0016485,GO:0051604,GO:0044764,GO:0004177,GO:0051704,GO:0044419,GO:0044403,GO:0019058,GO:0016032,GO:0009987,GO:0019082,GO:0070009,GO:0008239,GO:0019080,GO:0003674,GO:0070008,GO:0008238,GO:0005488,GO:0005515	metabolic process,organic substance metabolic process,primary metabolic process,protein metabolic process,proteolysis,peptidase activity,peptidase activity, acting on L-amino acid peptides,hydrolase activity,endopeptidase activity,gene expression,catalytic activity,macromolecule metabolic process,serine-type peptidase activity,serine hydrolase activity,biological_process,serine-type endopeptidase…	--	--
XM_020100262.1	109637707	-	0.877538	20.0224	17.5896	0.186895	0.000825172	0.0423084	sp|Q0P4A6|TSSC4_DANRE Protein TSSC4 OS=Danio rerio GN=tssc4 PE=2 SV=1//1.11872e-25	GO:0008152,GO:0003824,GO:0016491,GO:0044710,GO:0008150,GO:0055114,GO:0016717,GO:0003674,GO:0016705	metabolic process,catalytic activity,oxidoreductase activity,single-organism metabolic process,biological_process,oxidation-reduction process,oxidoreductase activity, acting on paired donors, with oxidation of a pair of donors resulting in the reduction of molecular oxygen to two molecules of water,molecular_function,oxidoreductase activity, acting on paired donors, with incorporation or reductio…	--	--
XM_020094440.1	109634144	-	1.27264	14.6648	17.8872	-0.286571	0.000836865	0.0426966	sp|O89100|GRAP2_MOUSE GRB2-related adaptor protein 2 OS=Mus musculus GN=Grap2 PE=1 SV=1//2.44715e-85	GO:0008233,GO:0070011,GO:0016787,GO:0004175,GO:0003824,GO:0016817,GO:0017111,GO:0016462,GO:0016818,GO:0008234,GO:0034062,GO:0004197,GO:0016779,GO:0003968,GO:0016772,GO:0016740,GO:0003674,GO:0005488,GO:0005515	peptidase activity,peptidase activity, acting on L-amino acid peptides,hydrolase activity,endopeptidase activity,catalytic activity,hydrolase activity, acting on acid anhydrides,nucleoside-triphosphatase activity,pyrophosphatase activity,hydrolase activity, acting on acid anhydrides, in phosphorus-containing anhydrides,cysteine-type peptidase activity,RNA polymerase activity,cysteine-type endopep…	--	--
XM_020090542.1	109631668	-	0.65078	40.0307	31.9358	0.325931	0.00084347	0.0428226	sp|Q9BQQ7|RTP3_HUMAN Receptor-transporting protein 3 OS=Homo sapiens GN=RTP3 PE=2 SV=1//3.03823e-16	GO:0008152,GO:0071704,GO:0044238,GO:0019538,GO:0044267,GO:0044237,GO:0043170,GO:0008150,GO:0044260,GO:0009987,GO:0016151,GO:0003674,GO:0046914,GO:0043167,GO:0005488,GO:0006464,GO:0036211,GO:0043412,GO:0043169,GO:0046872	metabolic process,organic substance metabolic process,primary metabolic process,protein metabolic process,cellular protein metabolic process,cellular metabolic process,macromolecule metabolic process,biological_process,cellular macromolecule metabolic process,cellular process,nickel cation binding,molecular_function,transition metal ion binding,ion binding,binding,cellular protein modification pr…	--	--
XM_020079800.1	109624879	-	0.752921	152.059	103.384	0.556629	0.000855581	0.0432256	sp|B0VYY3|COX5A_OTOCR Cytochrome c oxidase subunit 5A, mitochondrial OS=Otolemur crassicaudatus GN=COX5A PE=2 SV=1//1.70077e-68	GO:0005622,GO:0005623,GO:0044464,GO:0044424,GO:0044444,GO:0005737,GO:0043229,GO:0043226,GO:0005739,GO:0044429,GO:0044446,GO:0004129,GO:0016675,GO:0016676,GO:0044422,GO:0015002,GO:0005740,GO:0031090,GO:0043231,GO:0043227,GO:0031966,GO:0031967,GO:0003824,GO:0016491,GO:0019866,GO:0005743,GO:0031975,GO:0015078,GO:0015077,GO:0005575,GO:0008324,GO:0022890,GO:0003674,GO:0022892,GO:0022891,GO:0015075,GO:…	intracellular,cell,cell part,intracellular part,cytoplasmic part,cytoplasm,intracellular organelle,organelle,mitochondrion,mitochondrial part,intracellular organelle part,cytochrome-c oxidase activity,oxidoreductase activity, acting on a heme group of donors,oxidoreductase activity, acting on a heme group of donors, oxygen as acceptor,organelle part,heme-copper terminal oxidase activity,mitochond…	dre00190,dre01100,dre04260	Oxidative phosphorylation,Metabolic pathways,Cardiac muscle contraction
XM_020109869.1	109644473	-	0.300161	6.68144	3.04719	1.13268	0.000865904	0.0433245	sp|Q8VE98|CD276_MOUSE CD276 antigen OS=Mus musculus GN=Cd276 PE=1 SV=1//5.67754e-09	GO:0003674,GO:0005488,GO:0005515	molecular_function,binding,protein binding	--	--
XM_020106050.1	109641554	-	0.814644	3008.58	2256.15	0.415222	0.000886008	0.0435529	sp|Q9IA76|RL31_PAROL 60S ribosomal protein L31 OS=Paralichthys olivaceus GN=rpl31 PE=2 SV=1//2.30082e-73	GO:0005840,GO:0003735,GO:0005622,GO:0030529,GO:0005623,GO:0044464,GO:0006412,GO:0044424,GO:0032991,GO:0044444,GO:0005737,GO:0043229,GO:0043226,GO:0008152,GO:0043228,GO:0043232,GO:0005198,GO:0071704,GO:0044238,GO:0019538,GO:0044267,GO:0010467,GO:0009058,GO:1901576,GO:0044237,GO:0044249,GO:0034645,GO:0009059,GO:0043170,GO:0008150,GO:0044260,GO:0005575,GO:0009987,GO:0003674	ribosome,structural constituent of ribosome,intracellular,ribonucleoprotein complex,cell,cell part,translation,intracellular part,macromolecular complex,cytoplasmic part,cytoplasm,intracellular organelle,organelle,metabolic process,non-membrane-bounded organelle,intracellular non-membrane-bounded organelle,structural molecule activity,organic substance metabolic process,primary metabolic process,…	dre03010	Ribosome
XM_020110505.1	109645013	-	1.36656	41.5961	58.7473	-0.498072	0.000886847	0.0435529	sp|P30998|PLAK_XENLA Junction plakoglobin OS=Xenopus laevis GN=jup PE=2 SV=1//0	GO:0005622,GO:0005623,GO:0044464,GO:0044424,GO:0032991,GO:0044444,GO:0005737,GO:0043234,GO:0008150,GO:0015031,GO:0045184,GO:0006886,GO:0071702,GO:0008104,GO:0005575,GO:0033036,GO:0046907,GO:0030117,GO:0048475,GO:0034613,GO:0070727,GO:0051649,GO:0009987,GO:0051641,GO:0016192,GO:0051234,GO:0006810,GO:0051179,GO:0003674,GO:0005488,GO:0005515,GO:0044425,GO:0044763,GO:0044699,GO:0016020	intracellular,cell,cell part,intracellular part,macromolecular complex,cytoplasmic part,cytoplasm,protein complex,biological_process,protein transport,establishment of protein localization,intracellular protein transport,organic substance transport,protein localization,cellular_component,macromolecule localization,intracellular transport,membrane coat,coated membrane,cellular protein localization…	--	--
XM_020101674.1	109638613	-	0.79736	15.8609	12.6081	0.331124	0.00089192	0.0435529	sp|Q6DGY3|TCTA_DANRE T-cell leukemia translocation-altered gene protein homolog OS=Danio rerio GN=tcta PE=3 SV=1//1.2972e-41	GO:0008150,GO:0009607,GO:0005575,GO:0044425,GO:0050896,GO:0016020,GO:0031224,GO:0016021	biological_process,response to biotic stimulus,cellular_component,membrane part,response to stimulus,membrane,intrinsic to membrane,integral to membrane	--	--
XM_020085425.1	109628349	-	4.85725	6.27632	18.8753	-1.58851	0.000893589	0.0435529	sp|P81187|CFAB_BOVIN Complement factor B OS=Bos taurus GN=CFB PE=1 SV=2//1.07679e-158	GO:0008152,GO:0071704,GO:0044238,GO:0019538,GO:0006508,GO:0008233,GO:0070011,GO:0016787,GO:0004175,GO:0003824,GO:0043170,GO:0008236,GO:0017171,GO:0008150,GO:0004252,GO:0005575,GO:0003674,GO:0016020,GO:0004871,GO:0060089,GO:0004872,GO:0004888,GO:0038023,GO:0004930	metabolic process,organic substance metabolic process,primary metabolic process,protein metabolic process,proteolysis,peptidase activity,peptidase activity, acting on L-amino acid peptides,hydrolase activity,endopeptidase activity,catalytic activity,macromolecule metabolic process,serine-type peptidase activity,serine hydrolase activity,biological_process,serine-type endopeptidase activity,cellul…	--	--
XM_020080953.1	109625638	-	1.3589	19.3199	24.262	-0.328609	0.00089965	0.0435529	sp|Q92753|RORB_HUMAN Nuclear receptor ROR-beta OS=Homo sapiens GN=RORB PE=1 SV=3//4.90216e-175	GO:0005622,GO:0005623,GO:0044464,GO:0044424,GO:0044444,GO:0005737,GO:0043229,GO:0043226,GO:0008152,GO:0005739,GO:0071704,GO:0044238,GO:0043231,GO:0043227,GO:0010467,GO:0009058,GO:1901576,GO:0044237,GO:0044249,GO:0034645,GO:0009059,GO:0043170,GO:0008150,GO:0044260,GO:0005634,GO:0097159,GO:1901363,GO:1901360,GO:0006725,GO:0003676,GO:0006807,GO:0046483,GO:0005575,GO:0034641,GO:0006139,GO:0009987,GO:…	intracellular,cell,cell part,intracellular part,cytoplasmic part,cytoplasm,intracellular organelle,organelle,metabolic process,mitochondrion,organic substance metabolic process,primary metabolic process,intracellular membrane-bounded organelle,membrane-bounded organelle,gene expression,biosynthetic process,organic substance biosynthetic process,cellular metabolic process,cellular biosynthetic pro…	--	--
XM_020113772.1	109647965	-	1.70095	52.6616	82.316	-0.644422	0.000902985	0.0435529	sp|Q2A865|S6A19_RAT Sodium-dependent neutral amino acid transporter B(0)AT1 OS=Rattus norvegicus GN=Slc6a19 PE=2 SV=2//2.46714e-124	GO:0008150,GO:0015077,GO:0005326,GO:0005328,GO:0006836,GO:0015370,GO:0015293,GO:0015294,GO:0005575,GO:0008324,GO:0022890,GO:0015081,GO:0015291,GO:0022804,GO:0051234,GO:0006810,GO:0051179,GO:0003674,GO:0046873,GO:0022892,GO:0022891,GO:0015075,GO:0022857,GO:0005215,GO:0044765,GO:0044425,GO:0044699,GO:0016020,GO:0031224,GO:0016021	biological_process,monovalent inorganic cation transmembrane transporter activity,neurotransmitter transporter activity,neurotransmitter:sodium symporter activity,neurotransmitter transport,solute:sodium symporter activity,symporter activity,solute:cation symporter activity,cellular_component,cation transmembrane transporter activity,inorganic cation transmembrane transporter activity,sodium ion …	--	--
XM_020093748.1	109633721	-	0.667743	46.3498	35.7761	0.373566	0.000905327	0.0435529	-//-	GO:0003824,GO:0003950,GO:0016763,GO:0016740,GO:0003674,GO:0016757	catalytic activity,NAD+ ADP-ribosyltransferase activity,transferase activity, transferring pentosyl groups,transferase activity,molecular_function,transferase activity, transferring glycosyl groups	--	--
XM_020102533.1	109639193	-	0.728466	34.6558	27.1885	0.350101	0.000905697	0.0435529	sp|Q06AT3|UCHL5_PIG Ubiquitin carboxyl-terminal hydrolase isozyme L5 OS=Sus scrofa GN=UCHL5 PE=2 SV=1//0	GO:0005622,GO:0005623,GO:0044464,GO:0008152,GO:0071704,GO:0044238,GO:0019538,GO:1901575,GO:0006508,GO:0008233,GO:0044257,GO:0051603,GO:0030163,GO:0070011,GO:0009056,GO:0016787,GO:0044267,GO:0003824,GO:0044237,GO:0044248,GO:0044265,GO:0043170,GO:0009057,GO:0006511,GO:0019941,GO:0043632,GO:0008234,GO:0008150,GO:0019783,GO:0004843,GO:0044260,GO:0005575,GO:0009987,GO:0003674	intracellular,cell,cell part,metabolic process,organic substance metabolic process,primary metabolic process,protein metabolic process,organic substance catabolic process,proteolysis,peptidase activity,cellular protein catabolic process,proteolysis involved in cellular protein catabolic process,protein catabolic process,peptidase activity, acting on L-amino acid peptides,catabolic process,hydrola…	--	--
XM_020083148.1	109626912	-	0.0971405	13.6613	6.69619	1.02868	0.000908315	0.0435529	sp|B2RU80|PTPRB_MOUSE Receptor-type tyrosine-protein phosphatase beta OS=Mus musculus GN=Ptprb PE=1 SV=1//2.39819e-104	GO:0008152,GO:0071704,GO:0044238,GO:0019538,GO:1901575,GO:0009056,GO:0016787,GO:0044267,GO:0003824,GO:0044237,GO:0016042,GO:0043170,GO:0016298,GO:0044710,GO:0008150,GO:0044260,GO:0006629,GO:0004629,GO:0004620,GO:0009987,GO:0008081,GO:0004725,GO:0003674,GO:0006796,GO:0006793,GO:0004721,GO:0016311,GO:0008138,GO:0006470,GO:0043167,GO:0005488,GO:0016788,GO:0042578,GO:0005515,GO:0016791,GO:0003993,GO:…	metabolic process,organic substance metabolic process,primary metabolic process,protein metabolic process,organic substance catabolic process,catabolic process,hydrolase activity,cellular protein metabolic process,catalytic activity,cellular metabolic process,lipid catabolic process,macromolecule metabolic process,lipase activity,single-organism metabolic process,biological_process,cellular macro…	--	--
XM_020106637.1	109642013	-	0.775125	83.8275	67.4596	0.313399	0.000912523	0.043553	sp|B5DGI7|RBM8A_SALSA RNA-binding protein 8A OS=Salmo salar GN=rbm8a PE=2 SV=1//9.65516e-88	GO:0003723,GO:0097159,GO:1901363,GO:0003676,GO:0003674,GO:0005488	RNA binding,organic cyclic compound binding,heterocyclic compound binding,nucleic acid binding,molecular_function,binding	dre03040,dre03013,dre03015	Spliceosome,RNA transport,mRNA surveillance pathway
XM_020088547.1	109630371	-	1.64792	27.5634	39.6354	-0.524033	0.000921615	0.0435772	sp|P07861|NEP_RAT Neprilysin OS=Rattus norvegicus GN=Mme PE=1 SV=2//0	GO:0008152,GO:0071704,GO:0044238,GO:0019538,GO:0006508,GO:0008233,GO:0070011,GO:0016787,GO:0004175,GO:0003824,GO:0043170,GO:0008150,GO:0008237,GO:0004222,GO:0003674	metabolic process,organic substance metabolic process,primary metabolic process,protein metabolic process,proteolysis,peptidase activity,peptidase activity, acting on L-amino acid peptides,hydrolase activity,endopeptidase activity,catalytic activity,macromolecule metabolic process,biological_process,metallopeptidase activity,metalloendopeptidase activity,molecular_function	--	--
XM_020096902.1	109635601	-	0.816682	12.7147	11.4384	0.152608	0.000937426	0.0435772	sp|P56192|SYMC_HUMAN Methionine--tRNA ligase, cytoplasmic OS=Homo sapiens GN=MARS PE=1 SV=2//0	GO:0005622,GO:0005623,GO:0044464,GO:0006412,GO:0044424,GO:0043229,GO:0043226,GO:0008152,GO:0071704,GO:0044238,GO:0019538,GO:0043231,GO:0043227,GO:0044267,GO:0010467,GO:0003824,GO:0009058,GO:1901576,GO:0044237,GO:0044249,GO:0034645,GO:1901564,GO:0009059,GO:0043170,GO:0044281,GO:0019752,GO:0044710,GO:0008150,GO:0043168,GO:0043436,GO:0006082,GO:0006520,GO:0036094,GO:0044260,GO:0000166,GO:1901265,GO:…	intracellular,cell,cell part,translation,intracellular part,intracellular organelle,organelle,metabolic process,organic substance metabolic process,primary metabolic process,protein metabolic process,intracellular membrane-bounded organelle,membrane-bounded organelle,cellular protein metabolic process,gene expression,catalytic activity,biosynthetic process,organic substance biosynthetic process,c…	dre00450,dre00970	Selenocompound metabolism,Aminoacyl-tRNA biosynthesis
XM_020091561.1	109632336	-	1.97632	2.30532	3.9434	-0.774474	0.000937868	0.0435772	sp|Q9UHF4|I20RA_HUMAN Interleukin-20 receptor subunit alpha OS=Homo sapiens GN=IL20RA PE=1 SV=2//3.42069e-28	GO:0005622,GO:0005623,GO:0044464,GO:0044424,GO:0043229,GO:0043226,GO:0043231,GO:0043227,GO:0016787,GO:0003824,GO:0016817,GO:0016818,GO:0003723,GO:0043168,GO:0036094,GO:0000166,GO:1901265,GO:0005634,GO:0097159,GO:1901363,GO:0001882,GO:0035639,GO:0032555,GO:0001883,GO:0032549,GO:0032550,GO:0017076,GO:0032553,GO:0003676,GO:0005524,GO:0032559,GO:0030554,GO:0005575,GO:0003674,GO:0043167,GO:0005488,GO:…	intracellular,cell,cell part,intracellular part,intracellular organelle,organelle,intracellular membrane-bounded organelle,membrane-bounded organelle,hydrolase activity,catalytic activity,hydrolase activity, acting on acid anhydrides,hydrolase activity, acting on acid anhydrides, in phosphorus-containing anhydrides,RNA binding,anion binding,small molecule binding,nucleotide binding,nucleoside pho…	dre04630,dre04060	Jak-STAT signaling pathway,Cytokine-cytokine receptor interaction
XM_020096316.1	109635250	-	1.1849	9.3283	11.6651	-0.322509	0.000940208	0.0435772	sp|Q99KG3|RBM10_MOUSE RNA-binding protein 10 OS=Mus musculus GN=Rbm10 PE=1 SV=1//0	GO:0097159,GO:1901363,GO:0003676,GO:0003674,GO:0046914,GO:0043167,GO:0005488,GO:0008270,GO:0043169,GO:0046872	organic cyclic compound binding,heterocyclic compound binding,nucleic acid binding,molecular_function,transition metal ion binding,ion binding,binding,zinc ion binding,cation binding,metal ion binding	--	--
XM_020106263.1	109641727	-	0.633009	1309.57	726.574	0.84991	0.000940893	0.0435772	sp|O70460|CCL19_MOUSE C-C motif chemokine 19 OS=Mus musculus GN=Ccl19 PE=1 SV=1//1.50778e-08	GO:0001664,GO:0008150,GO:0008009,GO:0042379,GO:0002376,GO:0005125,GO:0005575,GO:0006955,GO:0005126,GO:0003674,GO:0005102,GO:0005488,GO:0005515,GO:0005576,GO:0050896	G-protein coupled receptor binding,biological_process,chemokine activity,chemokine receptor binding,immune system process,cytokine activity,cellular_component,immune response,cytokine receptor binding,molecular_function,receptor binding,binding,protein binding,extracellular region,response to stimulus	--	--
XM_020079984.1	109624996	-	0.783005	9.96469	7.51272	0.407489	0.000942482	0.0435772	sp|Q8BUH1|TXN4B_MOUSE Thioredoxin-like protein 4B OS=Mus musculus GN=Txnl4b PE=2 SV=2//4.99588e-83	GO:0005622,GO:0030529,GO:0005623,GO:0044464,GO:0044424,GO:0032991,GO:0043229,GO:0043226,GO:0008152,GO:0071704,GO:0044238,GO:0044446,GO:0044422,GO:0043231,GO:0043227,GO:0010467,GO:0044237,GO:0043170,GO:0008150,GO:0045454,GO:0044260,GO:0000375,GO:0008380,GO:0005634,GO:0042592,GO:0006397,GO:0019725,GO:0044428,GO:0006396,GO:1901360,GO:0000377,GO:0000398,GO:0006725,GO:0065008,GO:0006807,GO:0016071,GO:…	intracellular,ribonucleoprotein complex,cell,cell part,intracellular part,macromolecular complex,intracellular organelle,organelle,metabolic process,organic substance metabolic process,primary metabolic process,intracellular organelle part,organelle part,intracellular membrane-bounded organelle,membrane-bounded organelle,gene expression,cellular metabolic process,macromolecule metabolic process,b…	--	--
XM_020098906.1	109636894	-	0.753928	187.769	135.44	0.4713	0.000978119	0.0445936	sp|Q9I8U0|COX41_THUOB Cytochrome c oxidase subunit 4 isoform 1, mitochondrial OS=Thunnus obesus PE=2 SV=1//1.62077e-88	GO:0004129,GO:0016675,GO:0016676,GO:0015002,GO:0003824,GO:0016491,GO:0004857,GO:0004866,GO:0061135,GO:0030414,GO:0061134,GO:0030234,GO:0015078,GO:0004867,GO:0015077,GO:0008324,GO:0022890,GO:0003674,GO:0022892,GO:0022891,GO:0015075,GO:0022857,GO:0005215	cytochrome-c oxidase activity,oxidoreductase activity, acting on a heme group of donors,oxidoreductase activity, acting on a heme group of donors, oxygen as acceptor,heme-copper terminal oxidase activity,catalytic activity,oxidoreductase activity,enzyme inhibitor activity,endopeptidase inhibitor activity,endopeptidase regulator activity,peptidase inhibitor activity,peptidase regulator activity,en…	dre00190,dre01100,dre04260	Oxidative phosphorylation,Metabolic pathways,Cardiac muscle contraction
XM_020105622.1	109641235	-	1.45108	11.0178	18.0691	-0.713688	0.000987717	0.0445936	sp|P48029|SC6A8_HUMAN Sodium- and chloride-dependent creatine transporter 1 OS=Homo sapiens GN=SLC6A8 PE=1 SV=1//0	GO:0008152,GO:0044238,GO:0003824,GO:0044237,GO:0044710,GO:0008150,GO:0016835,GO:0055114,GO:0016836,GO:0015077,GO:0005326,GO:0005328,GO:0003994,GO:0006836,GO:0015370,GO:0015293,GO:0015294,GO:0005575,GO:0008324,GO:0016829,GO:0022890,GO:0015081,GO:0006091,GO:0015291,GO:0009987,GO:0006099,GO:0045333,GO:0015980,GO:0022804,GO:0009060,GO:0051234,GO:0006810,GO:0051179,GO:0003674,GO:0046873,GO:0022892,GO:…	metabolic process,primary metabolic process,catalytic activity,cellular metabolic process,single-organism metabolic process,biological_process,carbon-oxygen lyase activity,oxidation-reduction process,hydro-lyase activity,monovalent inorganic cation transmembrane transporter activity,neurotransmitter transporter activity,neurotransmitter:sodium symporter activity,aconitate hydratase activity,neuro…	--	--
XM_020088776.1	109630526	-	0.500271	5.72261	2.63525	1.11874	0.000988481	0.0445936	sp|P43090|HEM0_OPSTA 5-aminolevulinate synthase, erythroid-specific, mitochondrial OS=Opsanus tau GN=alas2 PE=2 SV=1//0	GO:0005622,GO:0005623,GO:0044464,GO:0044424,GO:0044444,GO:0005737,GO:0043229,GO:0043226,GO:0008152,GO:0005739,GO:0071704,GO:0044429,GO:0044446,GO:0044422,GO:0043231,GO:0043227,GO:0003824,GO:0048037,GO:0009058,GO:0044237,GO:1901564,GO:0008150,GO:0005759,GO:0043168,GO:0006778,GO:0033013,GO:0030170,GO:0051186,GO:0031974,GO:0043233,GO:0070013,GO:1901360,GO:0006725,GO:0016747,GO:0006807,GO:0046483,GO:…	intracellular,cell,cell part,intracellular part,cytoplasmic part,cytoplasm,intracellular organelle,organelle,metabolic process,mitochondrion,organic substance metabolic process,mitochondrial part,intracellular organelle part,organelle part,intracellular membrane-bounded organelle,membrane-bounded organelle,catalytic activity,cofactor binding,biosynthetic process,cellular metabolic process,organon…	dre01100,dre00260,dre00860	Metabolic pathways,Glycine, serine and threonine metabolism,Porphyrin and chlorophyll metabolism
XM_020103539.1	109639858	-	0.631155	14.2734	14.0556	0.0221805	0.0009887	0.0445936	sp|Q9DG98|CDK1_ORYLU Cyclin-dependent kinase 1 OS=Oryzias luzonensis GN=cdk1 PE=2 SV=1//0	GO:0008152,GO:0071704,GO:0044238,GO:0019538,GO:0044267,GO:0003824,GO:0044237,GO:0043170,GO:0008150,GO:0043168,GO:0036094,GO:0044260,GO:0000166,GO:1901265,GO:0097159,GO:1901363,GO:0001882,GO:0035639,GO:0032555,GO:0001883,GO:0032549,GO:0032550,GO:0017076,GO:0032553,GO:0005524,GO:0032559,GO:0030554,GO:0009987,GO:0016772,GO:0016740,GO:0016773,GO:0016301,GO:0003674,GO:0006796,GO:0006793,GO:0043167,GO:…	metabolic process,organic substance metabolic process,primary metabolic process,protein metabolic process,cellular protein metabolic process,catalytic activity,cellular metabolic process,macromolecule metabolic process,biological_process,anion binding,small molecule binding,cellular macromolecule metabolic process,nucleotide binding,nucleoside phosphate binding,organic cyclic compound binding,het…	dre04110,dre05168,dre04115,dre04914,dre04114,dre04540	Cell cycle,Herpes simplex infection,p53 signaling pathway,Progesterone-mediated oocyte maturation,Oocyte meiosis,Gap junction
XM_020102576.1	109639221	-	0.673554	33.2508	24.0148	0.469465	0.000990299	0.0445936	sp|Q13630|FCL_HUMAN GDP-L-fucose synthase OS=Homo sapiens GN=TSTA3 PE=1 SV=1//5.65838e-176	GO:0008152,GO:0071704,GO:0044238,GO:0003824,GO:0048037,GO:0009058,GO:1901576,GO:0016491,GO:0050662,GO:0044710,GO:0008150,GO:0016614,GO:0016616,GO:0006629,GO:0055114,GO:0008610,GO:1901360,GO:0003854,GO:0016229,GO:0033764,GO:0008202,GO:0006694,GO:1901362,GO:0003674,GO:0005488	metabolic process,organic substance metabolic process,primary metabolic process,catalytic activity,cofactor binding,biosynthetic process,organic substance biosynthetic process,oxidoreductase activity,coenzyme binding,single-organism metabolic process,biological_process,oxidoreductase activity, acting on CH-OH group of donors,oxidoreductase activity, acting on the CH-OH group of donors, NAD or NAD…	--	--
XM_020102771.1	109639362	-	3.8927	0.079393	1.83533	-4.53088	0.00100352	0.0448584	sp|P52787|IF_MOUSE Gastric intrinsic factor OS=Mus musculus GN=Gif PE=2 SV=2//5.76047e-07	--	--	--	--
XM_020082425.1	109626454	-	0.626594	27.915	19.6141	0.509146	0.00100484	0.0448584	sp|Q8UVY2|BRX1_XENLA Ribosome biogenesis protein BRX1 homolog OS=Xenopus laevis GN=brix1 PE=2 SV=1//7.07319e-171	GO:0008152,GO:0071704,GO:0044238,GO:0010467,GO:0003824,GO:0009058,GO:1901576,GO:0016491,GO:0044237,GO:0044249,GO:1901564,GO:0043170,GO:0044281,GO:0044710,GO:0008150,GO:0009163,GO:0042455,GO:1901659,GO:0044260,GO:1901566,GO:0055086,GO:0009116,GO:1901657,GO:0016651,GO:0009119,GO:0006396,GO:1901360,GO:0006725,GO:0006807,GO:0046483,GO:1901137,GO:0034641,GO:1901135,GO:0016645,GO:0016646,GO:0008616,GO:…	metabolic process,organic substance metabolic process,primary metabolic process,gene expression,catalytic activity,biosynthetic process,organic substance biosynthetic process,oxidoreductase activity,cellular metabolic process,cellular biosynthetic process,organonitrogen compound metabolic process,macromolecule metabolic process,small molecule metabolic process,single-organism metabolic process,bi…	--	--
XM_020095370.1	109634684	-	3.26425	0.130893	1.5989	-3.61063	0.00101068	0.0449256	sp|A6QNS3|ABR_BOVIN Active breakpoint cluster region-related protein OS=Bos taurus GN=ABR PE=2 SV=1//1.00422e-156	GO:0008150,GO:0030234,GO:0007264,GO:0007266,GO:0035023,GO:0005088,GO:0005089,GO:0051704,GO:0007265,GO:0046578,GO:0005085,GO:0051056,GO:0009987,GO:0005083,GO:0035556,GO:0060589,GO:0030695,GO:0009966,GO:0010646,GO:0023051,GO:0009405,GO:0048583,GO:0003674,GO:0005488,GO:0005515,GO:0050896,GO:0044763,GO:0044699,GO:0065007,GO:0050789,GO:0050794,GO:0051716,GO:0007154,GO:0007165,GO:0044700,GO:0023052	biological_process,enzyme regulator activity,small GTPase mediated signal transduction,Rho protein signal transduction,regulation of Rho protein signal transduction,Ras guanyl-nucleotide exchange factor activity,Rho guanyl-nucleotide exchange factor activity,multi-organism process,Ras protein signal transduction,regulation of Ras protein signal transduction,guanyl-nucleotide exchange factor activ…	--	--
XM_020087699.1	109629789	-	0.749089	43.3577	36.5608	0.24599	0.00101876	0.045091	sp|Q9Y226|S22AD_HUMAN Solute carrier family 22 member 13 OS=Homo sapiens GN=SLC22A13 PE=2 SV=2//4.15746e-136	GO:0008150,GO:0005575,GO:0046677,GO:0009987,GO:0009636,GO:0051234,GO:0006810,GO:0051179,GO:0003674,GO:0022857,GO:0005215,GO:0042221,GO:0044765,GO:0055085,GO:0044425,GO:0050896,GO:0044763,GO:0044699,GO:0016020,GO:0031224,GO:0016021	biological_process,cellular_component,response to antibiotic,cellular process,response to toxic substance,establishment of localization,transport,localization,molecular_function,transmembrane transporter activity,transporter activity,response to chemical stimulus,single-organism transport,transmembrane transport,membrane part,response to stimulus,single-organism cellular process,single-organism p…	--	--
XM_020094522.1	109634204	-	0.245195	7.83997	1.54242	2.34566	0.00102729	0.0452411	sp|Q9PVM4|HBAA_SERQU Hemoglobin subunit alpha-A OS=Seriola quinqueradiata GN=hbaa PE=2 SV=3//6.10858e-80	GO:0097159,GO:1901363,GO:0019825,GO:0020037,GO:0046906,GO:0003674,GO:0005488	organic cyclic compound binding,heterocyclic compound binding,oxygen binding,heme binding,tetrapyrrole binding,molecular_function,binding	--	--
XM_020099227.1	109637089	-	0.732832	12.0777	10.2288	0.239698	0.00103089	0.0452411	sp|Q7ZXZ2|UTP15_XENLA U3 small nucleolar RNA-associated protein 15 homolog OS=Xenopus laevis GN=utp15 PE=2 SV=1//0	GO:0005622,GO:0005623,GO:0044464,GO:0044424,GO:0043229,GO:0043226,GO:0008152,GO:0043228,GO:0043232,GO:0071704,GO:0044238,GO:0044446,GO:0044422,GO:0043231,GO:0043227,GO:0010467,GO:0044237,GO:0043170,GO:0008150,GO:0044260,GO:0005634,GO:0031974,GO:0044428,GO:0043233,GO:0070013,GO:0006396,GO:1901360,GO:0006725,GO:0006807,GO:0046483,GO:0005575,GO:0034641,GO:0031981,GO:0006139,GO:0006364,GO:0016072,GO:…	intracellular,cell,cell part,intracellular part,intracellular organelle,organelle,metabolic process,non-membrane-bounded organelle,intracellular non-membrane-bounded organelle,organic substance metabolic process,primary metabolic process,intracellular organelle part,organelle part,intracellular membrane-bounded organelle,membrane-bounded organelle,gene expression,cellular metabolic process,macrom…	dre03008	Ribosome biogenesis in eukaryotes
XM_020104008.1	109640159	-	0.731389	29.9191	23.512	0.347669	0.00106036	0.046338	sp|Q8VCP8|KAD6_MOUSE Adenylate kinase isoenzyme 6 OS=Mus musculus GN=Ak6 PE=2 SV=1//1.79496e-85	GO:0008152,GO:0071704,GO:0044238,GO:0016787,GO:0003824,GO:0009058,GO:1901576,GO:0044237,GO:0044249,GO:0034645,GO:1901564,GO:0009059,GO:0043170,GO:0016887,GO:0016817,GO:0017111,GO:0016462,GO:0016818,GO:0003724,GO:0008150,GO:0003723,GO:0003678,GO:0009378,GO:0043168,GO:0036094,GO:0044260,GO:0000166,GO:1901265,GO:0032561,GO:0005525,GO:0019001,GO:0097159,GO:1901363,GO:0004386,GO:0003924,GO:0004127,GO:…	metabolic process,organic substance metabolic process,primary metabolic process,hydrolase activity,catalytic activity,biosynthetic process,organic substance biosynthetic process,cellular metabolic process,cellular biosynthetic process,cellular macromolecule biosynthetic process,organonitrogen compound metabolic process,macromolecule biosynthetic process,macromolecule metabolic process,ATPase acti…	dre01100,dre03008,dre00230	Metabolic pathways,Ribosome biogenesis in eukaryotes,Purine metabolism
XM_020109519.1	109644185	-	1.25416	14.2974	17.6545	-0.304277	0.00107249	0.0464969	sp|O43182|RHG06_HUMAN Rho GTPase-activating protein 6 OS=Homo sapiens GN=ARHGAP6 PE=1 SV=3//4.28415e-105	GO:0008150,GO:0009987,GO:0050896,GO:0044763,GO:0044699,GO:0065007,GO:0050789,GO:0050794,GO:0051716,GO:0007154,GO:0007165,GO:0044700,GO:0023052	biological_process,cellular process,response to stimulus,single-organism cellular process,single-organism process,biological regulation,regulation of biological process,regulation of cellular process,cellular response to stimulus,cell communication,signal transduction,single organism signaling,signaling	--	--
XM_020101498.1	109638499	-	8.85331	0.330017	5.76895	-4.1277	0.00108663	0.0464969	sp|Q61704|ITIH3_MOUSE Inter-alpha-trypsin inhibitor heavy chain H3 OS=Mus musculus GN=Itih3 PE=1 SV=3//0	--	--	--	--
XM_020109692.1	109644334	-	0.705763	448.545	341.923	0.391581	0.00108814	0.0464969	sp|Q9UL46|PSME2_HUMAN Proteasome activator complex subunit 2 OS=Homo sapiens GN=PSME2 PE=1 SV=4//1.5931e-31	GO:0005622,GO:0005623,GO:0044464,GO:0044424,GO:0032991,GO:0000502,GO:0043234,GO:0008537,GO:0022624,GO:0005575	intracellular,cell,cell part,intracellular part,macromolecular complex,proteasome complex,protein complex,proteasome activator complex,proteasome accessory complex,cellular_component	dre03050	Proteasome
XM_020114038.1	109648247	-	1.35353	183.246	215.8	-0.235917	0.00108834	0.0464969	-//-	GO:0008150,GO:0000746,GO:0044764,GO:0051704,GO:0009987	biological_process,conjugation,multi-organism cellular process,multi-organism process,cellular process	--	--
XM_020086097.1	109628756	-	0.776849	58.0736	51.8154	0.1645	0.00108842	0.0464969	sp|P16039|NPM_CHICK Nucleophosmin OS=Gallus gallus GN=NPM1 PE=2 SV=1//5.94804e-57	GO:0005622,GO:0030529,GO:0005623,GO:0044464,GO:0044424,GO:0032991,GO:0005737,GO:0043229,GO:0043226,GO:0008152,GO:0071704,GO:0044238,GO:0043231,GO:0043227,GO:0010467,GO:0009058,GO:1901576,GO:0044237,GO:0044249,GO:0034645,GO:0009059,GO:0043170,GO:0008150,GO:0044260,GO:0005634,GO:0097159,GO:1901363,GO:0007623,GO:0048511,GO:1901360,GO:0048518,GO:0006725,GO:0003676,GO:0048522,GO:0006807,GO:0006366,GO:…	intracellular,ribonucleoprotein complex,cell,cell part,intracellular part,macromolecular complex,cytoplasm,intracellular organelle,organelle,metabolic process,organic substance metabolic process,primary metabolic process,intracellular membrane-bounded organelle,membrane-bounded organelle,gene expression,biosynthetic process,organic substance biosynthetic process,cellular metabolic process,cellula…	--	--
XM_020105939.1	109641467	-	0.749886	26.4661	20.9752	0.33546	0.00109375	0.0464969	sp|P20171|RASH_RAT GTPase HRas OS=Rattus norvegicus GN=Hras PE=1 SV=2//4.50899e-93	GO:0008152,GO:0016787,GO:0003824,GO:0016491,GO:0016817,GO:0017111,GO:0016462,GO:0016818,GO:0044710,GO:0008150,GO:0043168,GO:0007264,GO:0036094,GO:0000166,GO:1901265,GO:0032561,GO:0005525,GO:0019001,GO:0097159,GO:1901363,GO:0003924,GO:0055114,GO:0001882,GO:0035639,GO:0032555,GO:0001883,GO:0032549,GO:0032550,GO:0017076,GO:0032553,GO:0003676,GO:0005524,GO:0032559,GO:0030554,GO:0005575,GO:0070838,GO:…	metabolic process,hydrolase activity,catalytic activity,oxidoreductase activity,hydrolase activity, acting on acid anhydrides,nucleoside-triphosphatase activity,pyrophosphatase activity,hydrolase activity, acting on acid anhydrides, in phosphorus-containing anhydrides,single-organism metabolic process,biological_process,anion binding,small GTPase mediated signal transduction,small molecule bindin…	dre04914,dre04068,dre04810,dre04530,dre04012,dre04912,dre04370,dre04320,dre04916,dre04540,dre04910,dre04010	Progesterone-mediated oocyte maturation,FoxO signaling pathway,Regulation of actin cytoskeleton,Tight junction,ErbB signaling pathway,GnRH signaling pathway,VEGF signaling pathway,Dorso-ventral axis formation,Melanogenesis,Gap junction,Insulin signaling pathway,MAPK signaling pathway
XM_020090403.1	109631557	-	0.781553	44.4404	36.1395	0.298293	0.00109542	0.0464969	sp|P22129|RB11B_DIPOM Ras-related protein Rab-11B OS=Diplobatis ommata PE=2 SV=1//4.97595e-85	GO:0016787,GO:0003824,GO:0016887,GO:0016817,GO:0017111,GO:0016462,GO:0016818,GO:0008150,GO:0043168,GO:0007264,GO:0036094,GO:0000166,GO:1901265,GO:0032561,GO:0005525,GO:0019001,GO:0097159,GO:1901363,GO:0003924,GO:0001882,GO:0035639,GO:0032555,GO:0001883,GO:0032549,GO:0032550,GO:0017076,GO:0032553,GO:0005524,GO:0032559,GO:0030554,GO:0009987,GO:0035556,GO:0003674,GO:0043167,GO:0005488,GO:0050896,GO:…	hydrolase activity,catalytic activity,ATPase activity,hydrolase activity, acting on acid anhydrides,nucleoside-triphosphatase activity,pyrophosphatase activity,hydrolase activity, acting on acid anhydrides, in phosphorus-containing anhydrides,biological_process,anion binding,small GTPase mediated signal transduction,small molecule binding,nucleotide binding,nucleoside phosphate binding,guanyl rib…	--	--
XM_020103322.1	109639717	-	0.573864	19.8466	14.6141	0.441536	0.00110626	0.0467035	sp|P0C788|OX2V_HHV8P OX-2 membrane glycoprotein homolog OS=Human herpesvirus 8 type P (isolate GK18) GN=K14 PE=1 SV=1//6.10948e-17	GO:0003674,GO:0005488,GO:0005515	molecular_function,binding,protein binding	--	--
XM_020083977.1	109627453	-	7.53674	0.611418	6.14163	-3.32839	0.0011093	0.0467035	sp|P33703|APOH_CANFA Beta-2-glycoprotein 1 OS=Canis familiaris GN=APOH PE=2 SV=1//4.71854e-68	GO:0005575,GO:0003674,GO:0016020,GO:0004871,GO:0060089,GO:0004872,GO:0004888,GO:0038023,GO:0004930	cellular_component,molecular_function,membrane,signal transducer activity,molecular transducer activity,receptor activity,transmembrane signaling receptor activity,signaling receptor activity,G-protein coupled receptor activity	--	--
XM_020093075.1	109633302	-	1.74335	5.57186	11.4491	-1.039	0.00112742	0.0471765	sp|Q16534|HLF_HUMAN Hepatic leukemia factor OS=Homo sapiens GN=HLF PE=2 SV=1//1.5386e-07	GO:0005622,GO:0005623,GO:0044464,GO:0044424,GO:0043229,GO:0043226,GO:0008152,GO:0043228,GO:0043232,GO:0071704,GO:0044238,GO:0044446,GO:0044422,GO:0043231,GO:0043227,GO:0010467,GO:0009058,GO:1901576,GO:0044237,GO:0044249,GO:0034645,GO:0009059,GO:0043170,GO:0008150,GO:0044260,GO:0005634,GO:0097159,GO:1901363,GO:1901360,GO:0006725,GO:0003676,GO:0006807,GO:0046483,GO:0005575,GO:0044430,GO:0034641,GO:…	intracellular,cell,cell part,intracellular part,intracellular organelle,organelle,metabolic process,non-membrane-bounded organelle,intracellular non-membrane-bounded organelle,organic substance metabolic process,primary metabolic process,intracellular organelle part,organelle part,intracellular membrane-bounded organelle,membrane-bounded organelle,gene expression,biosynthetic process,organic subs…	--	--
808838	808838	-	0.50227	211.342	112.275	0.912545	0.00113031	0.0471765	--	--	--	--	--
XM_020105166.1	109640923	-	1.70564	26.9444	42.6223	-0.661626	0.00113695	0.0471765	sp|P15541|AMPN_RABIT Aminopeptidase N OS=Oryctolagus cuniculus GN=ANPEP PE=1 SV=4//0	GO:0008233,GO:0070011,GO:0016787,GO:0003824,GO:0008237,GO:0003674,GO:0046914,GO:0043167,GO:0005488,GO:0008270,GO:0043169,GO:0046872	peptidase activity,peptidase activity, acting on L-amino acid peptides,hydrolase activity,catalytic activity,metallopeptidase activity,molecular_function,transition metal ion binding,ion binding,binding,zinc ion binding,cation binding,metal ion binding	--	--
XM_020099612.1	109637335	-	0.668972	1031.03	809.451	0.349069	0.00113876	0.0471765	sp|Q28727|NTCP2_RABIT Ileal sodium/bile acid cotransporter OS=Oryctolagus cuniculus GN=SLC10A2 PE=2 SV=1//6.03567e-132	GO:0005575,GO:0016020	cellular_component,membrane	--	--
XM_020112929.1	109647148	-	0.751883	245.179	170.412	0.52481	0.00115014	0.0474283	sp|Q2EN81|ATPO_PIG ATP synthase subunit O, mitochondrial OS=Sus scrofa GN=ATP5O PE=1 SV=1//6.76668e-35	GO:0008152,GO:0071704,GO:0044238,GO:0016787,GO:0003824,GO:0009058,GO:1901576,GO:0044237,GO:0044249,GO:1901564,GO:0016887,GO:0016817,GO:0017111,GO:0016462,GO:0016818,GO:0044281,GO:0044710,GO:0015985,GO:0015986,GO:0008150,GO:0046933,GO:0015078,GO:0006754,GO:0009163,GO:0042455,GO:1901659,GO:0042451,GO:0046129,GO:0046034,GO:1901566,GO:0090407,GO:0009142,GO:0009145,GO:0009201,GO:0009206,GO:0019637,GO:…	metabolic process,organic substance metabolic process,primary metabolic process,hydrolase activity,catalytic activity,biosynthetic process,organic substance biosynthetic process,cellular metabolic process,cellular biosynthetic process,organonitrogen compound metabolic process,ATPase activity,hydrolase activity, acting on acid anhydrides,nucleoside-triphosphatase activity,pyrophosphatase activity,…	dre00190,dre01100	Oxidative phosphorylation,Metabolic pathways
XM_020105371.1	109641063	-	1.18527	4.4126	7.8395	-0.829132	0.00115569	0.0474283	sp|Q8N957|ANKF1_HUMAN Ankyrin repeat and fibronectin type-III domain-containing protein 1 OS=Homo sapiens GN=ANKFN1 PE=2 SV=2//8.04399e-127	GO:0001664,GO:0008150,GO:0044764,GO:0051704,GO:0044419,GO:0044403,GO:0016032,GO:0009987,GO:0003674,GO:0005102,GO:0005488,GO:0005515	G-protein coupled receptor binding,biological_process,multi-organism cellular process,multi-organism process,interspecies interaction between organisms,symbiosis, encompassing mutualism through parasitism,viral process,cellular process,molecular_function,receptor binding,binding,protein binding	--	--
XM_020113168.1	109647376	-	1.44442	57.5295	76.1115	-0.403814	0.0011628	0.0474283	sp|Q5SPF7|UN93A_DANRE Protein unc-93 homolog A OS=Danio rerio GN=unc93a PE=3 SV=1//2.20932e-114	GO:0008150,GO:0005575,GO:0009987,GO:0051234,GO:0006810,GO:0051179,GO:0044765,GO:0055085,GO:0044425,GO:0044763,GO:0044699,GO:0016020,GO:0031224,GO:0016021	biological_process,cellular_component,cellular process,establishment of localization,transport,localization,single-organism transport,transmembrane transport,membrane part,single-organism cellular process,single-organism process,membrane,intrinsic to membrane,integral to membrane	--	--
XM_020106838.1	109642163	-	0.820303	21.6492	16.9752	0.350885	0.00116315	0.0474283	sp|Q6IRA8|TIPRL_XENLA TIP41-like protein OS=Xenopus laevis GN=tiprl PE=2 SV=1//2.29348e-128	--	--	--	--
XM_020102323.1	109639052	-	1.16901	11.1556	13.334	-0.257344	0.00117226	0.0474721	sp|Q3U487|HECD3_MOUSE E3 ubiquitin-protein ligase HECTD3 OS=Mus musculus GN=Hectd3 PE=1 SV=2//0	GO:0003824,GO:0004842,GO:0019787,GO:0016879,GO:0016874,GO:0016881,GO:0003674	catalytic activity,ubiquitin-protein ligase activity,small conjugating protein ligase activity,ligase activity, forming carbon-nitrogen bonds,ligase activity,acid-amino acid ligase activity,molecular_function	--	--
XM_020111697.1	109646004	-	1.30474	11.9093	13.7969	-0.212251	0.00117736	0.0474721	sp|A0PJR5|ECHD3_DANRE Enoyl-CoA hydratase domain-containing protein 3, mitochondrial OS=Danio rerio GN=echdc3 PE=2 SV=2//6.61542e-137	GO:0008152,GO:0003824,GO:0008150,GO:0016835,GO:0016836,GO:0016829,GO:0003674	metabolic process,catalytic activity,biological_process,carbon-oxygen lyase activity,hydro-lyase activity,lyase activity,molecular_function	--	--
XM_020086115.1	109628767	-	0.654376	4.63872	3.89663	0.251498	0.00118225	0.0474721	sp|Q9BX67|JAM3_HUMAN Junctional adhesion molecule C OS=Homo sapiens GN=JAM3 PE=1 SV=1//3.41819e-73	GO:0008152,GO:0071704,GO:0044238,GO:0010467,GO:0009058,GO:1901576,GO:0044237,GO:0044249,GO:0034645,GO:0009059,GO:0043170,GO:0008150,GO:0044260,GO:0097159,GO:1901363,GO:1901360,GO:0006725,GO:0003676,GO:0006807,GO:0046483,GO:0005575,GO:0034641,GO:0006139,GO:0009987,GO:1901362,GO:0016192,GO:0018130,GO:0019438,GO:0003677,GO:0044271,GO:0034654,GO:0090304,GO:0016070,GO:0051234,GO:0006810,GO:0006351,GO:…	metabolic process,organic substance metabolic process,primary metabolic process,gene expression,biosynthetic process,organic substance biosynthetic process,cellular metabolic process,cellular biosynthetic process,cellular macromolecule biosynthetic process,macromolecule biosynthetic process,macromolecule metabolic process,biological_process,cellular macromolecule metabolic process,organic cyclic …	dre04530,dre04514	Tight junction,Cell adhesion molecules (CAMs)
XM_020085109.1	109628147	-	0.737234	4.4037	4.24167	0.0540844	0.00120481	0.0481761	sp|Q9Z1S0|BUB1B_MOUSE Mitotic checkpoint serine/threonine-protein kinase BUB1 beta OS=Mus musculus GN=Bub1b PE=1 SV=2//1.90971e-116	--	--	dre04110	Cell cycle
XM_020107888.1	109642934	-	2.84758	1.27659	3.818	-1.58053	0.00121013	0.0481761	sp|Q96PL5|ERMAP_HUMAN Erythroid membrane-associated protein OS=Homo sapiens GN=ERMAP PE=1 SV=1//3.30287e-56	GO:0008150,GO:0097159,GO:1901363,GO:0015031,GO:0045184,GO:0020037,GO:0006886,GO:0071702,GO:0046906,GO:0008104,GO:0009055,GO:0005575,GO:0033036,GO:0046907,GO:0034613,GO:0070727,GO:0051649,GO:0009987,GO:0051641,GO:0051234,GO:0006810,GO:0051179,GO:0003674,GO:0005488,GO:0005515,GO:0044763,GO:0044699,GO:0016020	biological_process,organic cyclic compound binding,heterocyclic compound binding,protein transport,establishment of protein localization,heme binding,intracellular protein transport,organic substance transport,tetrapyrrole binding,protein localization,electron carrier activity,cellular_component,macromolecule localization,intracellular transport,cellular protein localization,cellular macromolecul…	--	--
XM_020113714.1	109647901	-	0.623986	52.6809	39.1794	0.427186	0.00121531	0.0481761	sp|Q61830|MRC1_MOUSE Macrophage mannose receptor 1 OS=Mus musculus GN=Mrc1 PE=1 SV=2//0	GO:0005622,GO:0005623,GO:0044464,GO:0044424,GO:0032991,GO:0008152,GO:0043234,GO:0044237,GO:0008150,GO:0009654,GO:0005539,GO:0097367,GO:0005540,GO:0009523,GO:0005575,GO:0009521,GO:0009987,GO:0034357,GO:0009579,GO:0044436,GO:0042651,GO:0015979,GO:0003674,GO:0007155,GO:0022610,GO:0005488,GO:0044425,GO:0044763,GO:0044699,GO:0016020	intracellular,cell,cell part,intracellular part,macromolecular complex,metabolic process,protein complex,cellular metabolic process,biological_process,oxygen evolving complex,glycosaminoglycan binding,carbohydrate derivative binding,hyaluronic acid binding,photosystem II,cellular_component,photosystem,cellular process,photosynthetic membrane,thylakoid,thylakoid part,thylakoid membrane,photosynthe…	dre04145	Phagosome
XM_020088533.1	109630364	-	1.55852	41.8225	61.7595	-0.56238	0.00121871	0.0481761	sp|Q96DU7|IP3KC_HUMAN Inositol-trisphosphate 3-kinase C OS=Homo sapiens GN=ITPKC PE=1 SV=1//7.51131e-149	GO:0016787,GO:0051766,GO:0003824,GO:0016887,GO:0008440,GO:0016817,GO:0017111,GO:0016462,GO:0016818,GO:0008150,GO:0005575,GO:0006812,GO:0016772,GO:0051234,GO:0006810,GO:0016740,GO:0016773,GO:0016301,GO:0051179,GO:0003674,GO:0006811,GO:0044765,GO:0044425,GO:0044699,GO:0016020,GO:0031224,GO:0016021	hydrolase activity,inositol trisphosphate kinase activity,catalytic activity,ATPase activity,inositol-1,4,5-trisphosphate 3-kinase activity,hydrolase activity, acting on acid anhydrides,nucleoside-triphosphatase activity,pyrophosphatase activity,hydrolase activity, acting on acid anhydrides, in phosphorus-containing anhydrides,biological_process,cellular_component,cation transport,transferase act…	dre01100,dre00562,dre04070,dre04020	Metabolic pathways,Inositol phosphate metabolism,Phosphatidylinositol signaling system,Calcium signaling pathway
XM_020084928.1	109628055	-	0.859395	56.3641	51.6724	0.125382	0.00122637	0.0482948	sp|O42227|HDA1B_XENLA Probable histone deacetylase 1-B OS=Xenopus laevis GN=hdac1-b PE=1 SV=1//0	--	--	dre04110,dre04330	Cell cycle,Notch signaling pathway
XM_020105224.1	109640956	-	0.735494	15.1284	11.7272	0.367401	0.00123397	0.0484098	sp|Q9BTE0|NAT9_HUMAN N-acetyltransferase 9 OS=Homo sapiens GN=NAT9 PE=1 SV=1//3.52281e-62	GO:0008152,GO:0071704,GO:0044238,GO:0010467,GO:0003824,GO:0009058,GO:1901576,GO:0044237,GO:0044249,GO:0034645,GO:0009059,GO:0043170,GO:0008150,GO:0003899,GO:0034062,GO:0044260,GO:0097159,GO:1901363,GO:1901360,GO:0006725,GO:0016747,GO:0003676,GO:0006807,GO:0046483,GO:0016779,GO:0034641,GO:0016410,GO:0006139,GO:0016407,GO:0009987,GO:0043565,GO:0016746,GO:0008080,GO:1901362,GO:0018130,GO:0019438,GO:…	metabolic process,organic substance metabolic process,primary metabolic process,gene expression,catalytic activity,biosynthetic process,organic substance biosynthetic process,cellular metabolic process,cellular biosynthetic process,cellular macromolecule biosynthetic process,macromolecule biosynthetic process,macromolecule metabolic process,biological_process,DNA-directed RNA polymerase activity,…	--	--
XM_020106107.1	109641597	-	7.87843	1.0447	7.99374	-2.93578	0.00126155	0.0492982	sp|P00450|CERU_HUMAN Ceruloplasmin OS=Homo sapiens GN=CP PE=1 SV=1//0	GO:0008152,GO:0003824,GO:0016491,GO:0044710,GO:0008150,GO:0055114,GO:0005507,GO:0003674,GO:0046914,GO:0043167,GO:0005488,GO:0043169,GO:0046872	metabolic process,catalytic activity,oxidoreductase activity,single-organism metabolic process,biological_process,oxidation-reduction process,copper ion binding,molecular_function,transition metal ion binding,ion binding,binding,cation binding,metal ion binding	dre00860	Porphyrin and chlorophyll metabolism
XM_020096213.1	109635202	-	0.904218	3.46721	4.61918	-0.413862	0.00126613	0.0492982	sp|P10686|PLCG1_RAT 1-phosphatidylinositol 4,5-bisphosphate phosphodiesterase gamma-1 OS=Rattus norvegicus GN=Plcg1 PE=1 SV=1//0	GO:0008152,GO:0071704,GO:0044238,GO:0016787,GO:0003824,GO:0016298,GO:0044710,GO:0008150,GO:0006629,GO:0004629,GO:0004620,GO:0004435,GO:0009987,GO:0035556,GO:0008081,GO:0003674,GO:0005488,GO:0016788,GO:0042578,GO:0005515,GO:0050896,GO:0044763,GO:0044699,GO:0065007,GO:0050789,GO:0050794,GO:0051716,GO:0007154,GO:0007165,GO:0044700,GO:0023052	metabolic process,organic substance metabolic process,primary metabolic process,hydrolase activity,catalytic activity,lipase activity,single-organism metabolic process,biological_process,lipid metabolic process,phospholipase C activity,phospholipase activity,phosphatidylinositol phospholipase C activity,cellular process,intracellular signal transduction,phosphoric diester hydrolase activity,molec…	dre01100,dre00562,dre04070,dre04012,dre04370,dre04020	Metabolic pathways,Inositol phosphate metabolism,Phosphatidylinositol signaling system,ErbB signaling pathway,VEGF signaling pathway,Calcium signaling pathway
XM_020094518.1	109634201	-	0.172872	219.034	47.7081	2.19885	0.00128867	0.0495317	sp|Q9PVM2|HBBA_SERQU Hemoglobin subunit beta-A OS=Seriola quinqueradiata GN=hbb1 PE=2 SV=2//1.00048e-89	GO:0097159,GO:1901363,GO:0019825,GO:0020037,GO:0046906,GO:0003674,GO:0005488	organic cyclic compound binding,heterocyclic compound binding,oxygen binding,heme binding,tetrapyrrole binding,molecular_function,binding	--	--
XM_020094177.1	109633970	-	0.668691	30.3887	24.9357	0.28532	0.00129358	0.0495317	sp|P10820|PERF_MOUSE Perforin-1 OS=Mus musculus GN=Prf1 PE=1 SV=2//7.96991e-129	GO:0003674,GO:0005488,GO:0005515	molecular_function,binding,protein binding	--	--
XM_020102008.1	109638841	-	0.703207	8.54051	6.14531	0.474836	0.00129741	0.0495317	sp|Q2TBK2|RM09_BOVIN 39S ribosomal protein L9, mitochondrial OS=Bos taurus GN=MRPL9 PE=2 SV=2//9.35378e-73	--	--	dre03010	Ribosome
XM_020080702.1	109625471	-	0.756237	32.3873	27.563	0.232694	0.00129883	0.0495317	sp|B0BNE2|RPAB1_RAT DNA-directed RNA polymerases I, II, and III subunit RPABC1 OS=Rattus norvegicus GN=Polr2e PE=2 SV=1//1.18656e-132	GO:0005622,GO:0005623,GO:0044464,GO:0044424,GO:0043229,GO:0043226,GO:0008152,GO:0071704,GO:0044238,GO:0043231,GO:0043227,GO:0010467,GO:0003824,GO:0009058,GO:1901576,GO:0044237,GO:0044249,GO:0034645,GO:0009059,GO:0043170,GO:0008150,GO:0003899,GO:0034062,GO:0044260,GO:0005634,GO:0097159,GO:1901363,GO:1901360,GO:0006725,GO:0003676,GO:0006807,GO:0046483,GO:0005575,GO:0016779,GO:0034641,GO:0006139,GO:…	intracellular,cell,cell part,intracellular part,intracellular organelle,organelle,metabolic process,organic substance metabolic process,primary metabolic process,intracellular membrane-bounded organelle,membrane-bounded organelle,gene expression,catalytic activity,biosynthetic process,organic substance biosynthetic process,cellular metabolic process,cellular biosynthetic process,cellular macromol…	dre01100,dre00240,dre03020,dre04623,dre00230	Metabolic pathways,Pyrimidine metabolism,RNA polymerase,Cytosolic DNA-sensing pathway,Purine metabolism
XM_020100768.1	109638013	-	1.29981	8.37301	11.2907	-0.43131	0.00130032	0.0495317	sp|Q8BG19|TMTC4_MOUSE Transmembrane and TPR repeat-containing protein 4 OS=Mus musculus GN=Tmtc4 PE=2 SV=1//0	GO:0008150,GO:0007219,GO:0005575,GO:0006812,GO:0048869,GO:0030154,GO:0009987,GO:0042802,GO:0000041,GO:0032502,GO:0030001,GO:0051234,GO:0006810,GO:0051179,GO:0003674,GO:0007275,GO:0006811,GO:0005488,GO:0044765,GO:0005515,GO:0044425,GO:0044707,GO:0032501,GO:0050896,GO:0044763,GO:0044699,GO:0016020,GO:0031224,GO:0016021,GO:0065007,GO:0050789,GO:0050794,GO:0051716,GO:0007154,GO:0007165,GO:0044700,GO:…	biological_process,Notch signaling pathway,cellular_component,cation transport,cellular developmental process,cell differentiation,cellular process,identical protein binding,transition metal ion transport,developmental process,metal ion transport,establishment of localization,transport,localization,molecular_function,multicellular organismal development,ion transport,binding,single-organism trans…	--	--
XM_020088913.1	109630629	-	0.480594	14.2894	7.78326	0.876495	0.00130131	0.0495317	-//-	GO:0008150,GO:0000910,GO:0005575,GO:0007049,GO:0051301,GO:0000917,GO:0032506,GO:0090529,GO:0009987,GO:0022402,GO:0044085,GO:0022607,GO:0071840,GO:0016043,GO:0044425,GO:0044763,GO:0044699,GO:0016020,GO:0031224,GO:0016021	biological_process,cytokinesis,cellular_component,cell cycle,cell division,barrier septum assembly,cytokinetic process,cell septum assembly,cellular process,cell cycle process,cellular component biogenesis,cellular component assembly,cellular component organization or biogenesis,cellular component organization,membrane part,single-organism cellular process,single-organism process,membrane,intrins…	--	--
XM_020080870.1	109625592	-	1.83017	33.3148	51.2899	-0.622511	0.00130768	0.0495317	sp|Q3T0B7|RS27L_BOVIN 40S ribosomal protein S27-like OS=Bos taurus GN=RPS27L PE=3 SV=3//1.43359e-32	GO:0005840,GO:0003735,GO:0005622,GO:0030529,GO:0005623,GO:0044464,GO:0006412,GO:0044424,GO:0032991,GO:0044444,GO:0005737,GO:0043229,GO:0043226,GO:0008152,GO:0043228,GO:0043232,GO:0005198,GO:0071704,GO:0044238,GO:0019538,GO:0044267,GO:0010467,GO:0003824,GO:0009058,GO:1901576,GO:0044237,GO:0044249,GO:0034645,GO:0009059,GO:0043170,GO:0008150,GO:0034062,GO:0044260,GO:1901360,GO:0006725,GO:0006807,GO:…	ribosome,structural constituent of ribosome,intracellular,ribonucleoprotein complex,cell,cell part,translation,intracellular part,macromolecular complex,cytoplasmic part,cytoplasm,intracellular organelle,organelle,metabolic process,non-membrane-bounded organelle,intracellular non-membrane-bounded organelle,structural molecule activity,organic substance metabolic process,primary metabolic process,…	dre03010	Ribosome
XM_020101392.1	109638382	-	1.2701	19.2779	24.8241	-0.364796	0.00131823	0.0495317	sp|P14316|IRF2_HUMAN Interferon regulatory factor 2 OS=Homo sapiens GN=IRF2 PE=1 SV=2//1.61201e-65	GO:0008152,GO:0071704,GO:1901575,GO:0009056,GO:0003824,GO:0016491,GO:0044237,GO:0044248,GO:1901564,GO:0000975,GO:0001067,GO:0044710,GO:0008150,GO:1901565,GO:0051187,GO:0097159,GO:1901363,GO:0006778,GO:0033013,GO:0055114,GO:0042168,GO:0051186,GO:0006787,GO:0033015,GO:1901360,GO:0006725,GO:0003676,GO:0006807,GO:0019439,GO:1901361,GO:0046483,GO:0034641,GO:0044270,GO:0046700,GO:0004392,GO:0006788,GO:…	metabolic process,organic substance metabolic process,organic substance catabolic process,catabolic process,catalytic activity,oxidoreductase activity,cellular metabolic process,cellular catabolic process,organonitrogen compound metabolic process,regulatory region DNA binding,regulatory region nucleic acid binding,single-organism metabolic process,biological_process,organonitrogen compound catabo…	--	--
XM_020090839.1	109631826	-	0.828134	11.5996	10.6992	0.116577	0.00132121	0.0495317	sp|Q99JR5|TINAL_MOUSE Tubulointerstitial nephritis antigen-like OS=Mus musculus GN=Tinagl1 PE=1 SV=1//0	GO:0008152,GO:0071704,GO:0044238,GO:0019538,GO:0006508,GO:0008233,GO:0070011,GO:0016787,GO:0004175,GO:0003824,GO:0004857,GO:0030414,GO:0061134,GO:0043170,GO:0008234,GO:0008150,GO:0030234,GO:0004197,GO:0065009,GO:0050790,GO:0003674,GO:0019222,GO:0065007,GO:0050789	metabolic process,organic substance metabolic process,primary metabolic process,protein metabolic process,proteolysis,peptidase activity,peptidase activity, acting on L-amino acid peptides,hydrolase activity,endopeptidase activity,catalytic activity,enzyme inhibitor activity,peptidase inhibitor activity,peptidase regulator activity,macromolecule metabolic process,cysteine-type peptidase activity,…	--	--
XM_020098236.1	109636491	-	1.34866	18.5146	26.0436	-0.492269	0.00132343	0.0495317	sp|Q9BQT8|ODC_HUMAN Mitochondrial 2-oxodicarboxylate carrier OS=Homo sapiens GN=SLC25A21 PE=1 SV=1//3.35454e-148	--	--	--	--
XM_020095044.1	109634513	-	3.4027	0.00715467	1.35636	-7.56664	0.00132474	0.0495317	sp|P06238|A2MG_RAT Alpha-2-macroglobulin OS=Rattus norvegicus GN=A2m PE=2 SV=2//0	GO:0008152,GO:0071704,GO:0044238,GO:0010467,GO:0003824,GO:0009058,GO:1901576,GO:0044237,GO:0004857,GO:0044249,GO:0004866,GO:0061135,GO:0030414,GO:0061134,GO:0034645,GO:0009059,GO:0043170,GO:0008150,GO:0003899,GO:0030234,GO:0034062,GO:0044260,GO:0097159,GO:1901363,GO:1901360,GO:0006725,GO:0003676,GO:0006807,GO:0046483,GO:0005575,GO:0016779,GO:0034641,GO:0006139,GO:0009987,GO:0005615,GO:1901362,GO:…	metabolic process,organic substance metabolic process,primary metabolic process,gene expression,catalytic activity,biosynthetic process,organic substance biosynthetic process,cellular metabolic process,enzyme inhibitor activity,cellular biosynthetic process,endopeptidase inhibitor activity,endopeptidase regulator activity,peptidase inhibitor activity,peptidase regulator activity,cellular macromol…	--	--
XM_020082550.1	109626523	-	1.64914	23.1889	34.3307	-0.566068	0.00134695	0.0499292	sp|P07314|GGT1_RAT Gamma-glutamyltranspeptidase 1 OS=Rattus norvegicus GN=Ggt1 PE=1 SV=4//0	GO:0008152,GO:0071704,GO:0044238,GO:0003824,GO:0044237,GO:1901564,GO:0006575,GO:0044281,GO:0019752,GO:0044710,GO:0008150,GO:0043436,GO:0006082,GO:0006520,GO:0006807,GO:0006950,GO:0006518,GO:0034641,GO:0043603,GO:0009987,GO:0016746,GO:0003840,GO:0006749,GO:0006790,GO:0016740,GO:0003674,GO:0016755,GO:0050896	metabolic process,organic substance metabolic process,primary metabolic process,catalytic activity,cellular metabolic process,organonitrogen compound metabolic process,cellular modified amino acid metabolic process,small molecule metabolic process,carboxylic acid metabolic process,single-organism metabolic process,biological_process,oxoacid metabolic process,organic acid metabolic process,cellula…	--	--
XM_020084642.1	109627831	-	1.33572	197.715	269.274	-0.445649	0.00135116	0.0499292	sp|P50123|AMPE_RAT Glutamyl aminopeptidase OS=Rattus norvegicus GN=Enpep PE=1 SV=2//0	GO:0008233,GO:0070011,GO:0016787,GO:0003824,GO:0008237,GO:0003674,GO:0046914,GO:0043167,GO:0005488,GO:0008270,GO:0043169,GO:0046872	peptidase activity,peptidase activity, acting on L-amino acid peptides,hydrolase activity,catalytic activity,metallopeptidase activity,molecular_function,transition metal ion binding,ion binding,binding,zinc ion binding,cation binding,metal ion binding	dre04614	Renin-angiotensin system
XM_020089424.1	109630913	-	3.61005	1.14833	5.38903	-2.23049	0.00135734	0.0499292	sp|Q6P3D0|NUD16_MOUSE U8 snoRNA-decapping enzyme OS=Mus musculus GN=Nudt16 PE=1 SV=1//2.22868e-33	GO:0016787,GO:0003824,GO:0003674	hydrolase activity,catalytic activity,molecular_function	dre03018,dre00230	RNA degradation,Purine metabolism
XM_020105983.1	109641503	-	0.614937	13.1036	9.29419	0.495561	0.00135868	0.0499292	sp|Q9ESD1|PRSS8_MOUSE Prostasin OS=Mus musculus GN=Prss8 PE=2 SV=2//1.84536e-72	GO:0008152,GO:0071704,GO:0044238,GO:0019538,GO:0006508,GO:0008233,GO:0070011,GO:0016787,GO:0004175,GO:0003824,GO:0043170,GO:0008236,GO:0017171,GO:0008150,GO:0004252,GO:0003674	metabolic process,organic substance metabolic process,primary metabolic process,protein metabolic process,proteolysis,peptidase activity,peptidase activity, acting on L-amino acid peptides,hydrolase activity,endopeptidase activity,catalytic activity,macromolecule metabolic process,serine-type peptidase activity,serine hydrolase activity,biological_process,serine-type endopeptidase activity,molecu…	--	--
XM_020102301.1	109639041	-	0.737769	1150.33	838.978	0.455347	0.00135947	0.0499292	sp|Q9I9C3|AT233_ANGAN Sodium/potassium-transporting ATPase subunit beta-233 OS=Anguilla anguilla GN=atnb233 PE=1 SV=1//3.31028e-149	GO:0005623,GO:0044464,GO:0032991,GO:0008152,GO:0071704,GO:0043234,GO:0003824,GO:0016491,GO:0044281,GO:0044710,GO:0008150,GO:0016614,GO:0016616,GO:0006066,GO:0005887,GO:0031226,GO:1901615,GO:0055114,GO:0044459,GO:0005575,GO:0004022,GO:0015945,GO:0015946,GO:0034308,GO:0005890,GO:0006812,GO:0071944,GO:0005886,GO:0015672,GO:0006814,GO:0030001,GO:0051234,GO:0006810,GO:0051179,GO:0003674,GO:0006811,GO:…	cell,cell part,macromolecular complex,metabolic process,organic substance metabolic process,protein complex,catalytic activity,oxidoreductase activity,small molecule metabolic process,single-organism metabolic process,biological_process,oxidoreductase activity, acting on CH-OH group of donors,oxidoreductase activity, acting on the CH-OH group of donors, NAD or NADP as acceptor,alcohol metabolic p…	dre04260,dre04261	Cardiac muscle contraction,Adrenergic signaling in cardiomyocytes
XM_020078111.1	109623622	-	1.16462	27.7926	31.7276	-0.191035	0.00137352	0.050145	sp|Q4R6M5|DDX5_MACFA Probable ATP-dependent RNA helicase DDX5 OS=Macaca fascicularis GN=DDX5 PE=2 SV=1//5.36377e-35	--	--	dre03040	Spliceosome
XM_020087829.1	109629856	-	1.58713	2.20916	4.13739	-0.905227	0.00137867	0.050145	sp|Q7ZVJ6|QTRD1_DANRE Queuine tRNA-ribosyltransferase subunit qtrtd1 OS=Danio rerio GN=qtrtd1 PE=2 SV=2//0	GO:0008152,GO:0071704,GO:0044238,GO:0010467,GO:0003824,GO:0009058,GO:1901576,GO:0044237,GO:0044249,GO:1901564,GO:0043170,GO:0044281,GO:0044710,GO:0008150,GO:0009163,GO:0042455,GO:1901659,GO:0044260,GO:1901566,GO:0055086,GO:0009116,GO:1901657,GO:0009976,GO:0009119,GO:0006396,GO:1901360,GO:0006725,GO:0006807,GO:0046483,GO:1901137,GO:0008479,GO:0034641,GO:1901135,GO:0008616,GO:0046116,GO:0006139,GO:…	metabolic process,organic substance metabolic process,primary metabolic process,gene expression,catalytic activity,biosynthetic process,organic substance biosynthetic process,cellular metabolic process,cellular biosynthetic process,organonitrogen compound metabolic process,macromolecule metabolic process,small molecule metabolic process,single-organism metabolic process,biological_process,nucleos…	--	--
XM_020089529.1	109630977	-	0.396154	17.6184	5.29128	1.7354	0.00138355	0.050145	sp|P50757|MMP2_RABIT 72 kDa type IV collagenase OS=Oryctolagus cuniculus GN=MMP2 PE=2 SV=1//0	GO:0008152,GO:0071704,GO:0044238,GO:0019538,GO:0006508,GO:0008233,GO:0070011,GO:0016787,GO:0004175,GO:0003824,GO:0043170,GO:0008150,GO:0005575,GO:0008237,GO:0004222,GO:0003674,GO:0046914,GO:0043167,GO:0005488,GO:0008270,GO:0031012,GO:0043169,GO:0046872	metabolic process,organic substance metabolic process,primary metabolic process,protein metabolic process,proteolysis,peptidase activity,peptidase activity, acting on L-amino acid peptides,hydrolase activity,endopeptidase activity,catalytic activity,macromolecule metabolic process,biological_process,cellular_component,metallopeptidase activity,metalloendopeptidase activity,molecular_function,tran…	--	--
XM_020081054.1	109625689	-	2.08254	1.04417	3.55472	-1.76738	0.00139151	0.050145	sp|Q13459|MYO9B_HUMAN Unconventional myosin-IXb OS=Homo sapiens GN=MYO9B PE=1 SV=3//8.11423e-157	GO:0005622,GO:0005623,GO:0044464,GO:0044424,GO:0032991,GO:0043229,GO:0043226,GO:0043228,GO:0043232,GO:0044446,GO:0044422,GO:0043234,GO:0016787,GO:0003824,GO:0016817,GO:0017111,GO:0016462,GO:0016818,GO:0008150,GO:0043168,GO:0036094,GO:0000166,GO:1901265,GO:0097159,GO:1901363,GO:0003774,GO:0015629,GO:0001882,GO:0035639,GO:0032555,GO:0001883,GO:0032549,GO:0032550,GO:0017076,GO:0032553,GO:0016459,GO:…	intracellular,cell,cell part,intracellular part,macromolecular complex,intracellular organelle,organelle,non-membrane-bounded organelle,intracellular non-membrane-bounded organelle,intracellular organelle part,organelle part,protein complex,hydrolase activity,catalytic activity,hydrolase activity, acting on acid anhydrides,nucleoside-triphosphatase activity,pyrophosphatase activity,hydrolase acti…	--	--
XM_020105494.1	109641144	-	1.2887	125.164	143.969	-0.201937	0.00139603	0.050145	sp|Q3UPW2|ELF3_MOUSE ETS-related transcription factor Elf-3 OS=Mus musculus GN=Elf3 PE=1 SV=1//2.25485e-08	GO:0005622,GO:0005623,GO:0044464,GO:0044424,GO:0043229,GO:0043226,GO:0008152,GO:0071704,GO:0044238,GO:0043231,GO:0043227,GO:0010467,GO:0009058,GO:1901576,GO:0044237,GO:0044249,GO:0034645,GO:0009059,GO:0043170,GO:0008150,GO:0044260,GO:0005634,GO:0097159,GO:1901363,GO:1901360,GO:0006725,GO:0003676,GO:0006807,GO:0046483,GO:0005575,GO:0034641,GO:0006139,GO:0009987,GO:0043565,GO:1901362,GO:0018130,GO:…	intracellular,cell,cell part,intracellular part,intracellular organelle,organelle,metabolic process,organic substance metabolic process,primary metabolic process,intracellular membrane-bounded organelle,membrane-bounded organelle,gene expression,biosynthetic process,organic substance biosynthetic process,cellular metabolic process,cellular biosynthetic process,cellular macromolecule biosynthetic …	--	--
XM_020083626.1	109627176	-	0.704173	45.7774	32.0334	0.515061	0.00139665	0.050145	sp|A6QPI6|TOM22_BOVIN Mitochondrial import receptor subunit TOM22 homolog OS=Bos taurus GN=TOMM22 PE=2 SV=1//2.03722e-20	GO:0005622,GO:0005623,GO:0044464,GO:0044424,GO:0044444,GO:0005737,GO:0043229,GO:0043226,GO:0005739,GO:0044429,GO:0044446,GO:0044422,GO:0005740,GO:0031090,GO:0043231,GO:0043227,GO:0031966,GO:0031967,GO:0031975,GO:0008150,GO:0019867,GO:0005741,GO:0031968,GO:0015031,GO:0045184,GO:0006886,GO:0071702,GO:0008104,GO:0005575,GO:0033036,GO:0046907,GO:0034613,GO:0070727,GO:0051649,GO:0009987,GO:0051641,GO:…	intracellular,cell,cell part,intracellular part,cytoplasmic part,cytoplasm,intracellular organelle,organelle,mitochondrion,mitochondrial part,intracellular organelle part,organelle part,mitochondrial envelope,organelle membrane,intracellular membrane-bounded organelle,membrane-bounded organelle,mitochondrial membrane,organelle envelope,envelope,biological_process,outer membrane,mitochondrial oute…	--	--
XM_020110186.1	109644741	-	0.726028	19.1235	16.0713	0.250855	0.00139924	0.050145	sp|Q7ZWU7|EST2B_XENLA Extended synaptotagmin-2-B OS=Xenopus laevis GN=esyt2-b PE=2 SV=1//1.18836e-103	GO:0005622,GO:0005623,GO:0044464,GO:0044424,GO:0044444,GO:0005737,GO:0043229,GO:0043226,GO:0044446,GO:0044422,GO:0031090,GO:0043231,GO:0043227,GO:0005783,GO:0044432,GO:0005789,GO:0042175,GO:0012505,GO:0005575,GO:0008289,GO:0003674,GO:0005488,GO:0044425,GO:0016020	intracellular,cell,cell part,intracellular part,cytoplasmic part,cytoplasm,intracellular organelle,organelle,intracellular organelle part,organelle part,organelle membrane,intracellular membrane-bounded organelle,membrane-bounded organelle,endoplasmic reticulum,endoplasmic reticulum part,endoplasmic reticulum membrane,nuclear outer membrane-endoplasmic reticulum membrane network,endomembrane syst…	--	--
XM_020111273.1	109645650	-	0.850737	27.5843	22.2268	0.311546	0.00141233	0.0502853	sp|Q1RML7|MAK16_BOVIN Protein MAK16 homolog OS=Bos taurus GN=MAK16 PE=2 SV=1//2.80585e-123	GO:0005622,GO:0030529,GO:0005623,GO:0044464,GO:0044424,GO:0032991,GO:0005737,GO:0043229,GO:0043226,GO:0008152,GO:0071704,GO:0044238,GO:0043231,GO:0043227,GO:0010467,GO:0009058,GO:1901576,GO:0044237,GO:0044249,GO:0034645,GO:0009059,GO:0043170,GO:0008150,GO:0044260,GO:0005634,GO:0007623,GO:0048511,GO:1901360,GO:0071702,GO:0006725,GO:0006807,GO:0046483,GO:0005575,GO:0034641,GO:0015743,GO:0015849,GO:…	intracellular,ribonucleoprotein complex,cell,cell part,intracellular part,macromolecular complex,cytoplasm,intracellular organelle,organelle,metabolic process,organic substance metabolic process,primary metabolic process,intracellular membrane-bounded organelle,membrane-bounded organelle,gene expression,biosynthetic process,organic substance biosynthetic process,cellular metabolic process,cellula…	--	--
XM_020092470.1	109632918	-	0.718557	12.8021	8.60858	0.572534	0.00141691	0.0502853	sp|Q8QZZ7|TPRKB_MOUSE EKC/KEOPS complex subunit Tprkb OS=Mus musculus GN=Tprkb PE=2 SV=1//1.19036e-57	--	--	--	--
XM_020095022.1	109634506	-	0.796034	9.78484	10.9593	-0.163537	0.00142197	0.0502853	sp|Q0VCM6|LAT4_BOVIN Large neutral amino acids transporter small subunit 4 OS=Bos taurus GN=SLC43A2 PE=2 SV=1//0	GO:0008150,GO:0005575,GO:0009987,GO:0051234,GO:0006810,GO:0051179,GO:0044765,GO:0055085,GO:0044425,GO:0044763,GO:0044699,GO:0016020,GO:0031224,GO:0016021	biological_process,cellular_component,cellular process,establishment of localization,transport,localization,single-organism transport,transmembrane transport,membrane part,single-organism cellular process,single-organism process,membrane,intrinsic to membrane,integral to membrane	--	--
XM_020106491.1	109641908	-	1.38633	6.90588	9.87229	-0.515559	0.00142438	0.0502853	sp|Q99MB1|TLR3_MOUSE Toll-like receptor 3 OS=Mus musculus GN=Tlr3 PE=1 SV=2//0	GO:0008150,GO:0009987,GO:0003674,GO:0005488,GO:0005515,GO:0050896,GO:0044763,GO:0044699,GO:0065007,GO:0050789,GO:0050794,GO:0051716,GO:0007154,GO:0007165,GO:0044700,GO:0023052	biological_process,cellular process,molecular_function,binding,protein binding,response to stimulus,single-organism cellular process,single-organism process,biological regulation,regulation of biological process,regulation of cellular process,cellular response to stimulus,cell communication,signal transduction,single organism signaling,signaling	dre05168,dre04620	Herpes simplex infection,Toll-like receptor signaling pathway
XM_020092956.1	109633244	-	0.459982	2.80655	0.869598	1.69037	0.00143685	0.0502853	sp|P23276|KELL_HUMAN Kell blood group glycoprotein OS=Homo sapiens GN=KEL PE=1 SV=2//1.11748e-66	GO:0008152,GO:0071704,GO:0044238,GO:0019538,GO:0006508,GO:0008233,GO:0070011,GO:0016787,GO:0004175,GO:0003824,GO:0043170,GO:0008150,GO:0016772,GO:0004674,GO:0008237,GO:0016740,GO:0016773,GO:0016301,GO:0004222,GO:0003674,GO:0004672	metabolic process,organic substance metabolic process,primary metabolic process,protein metabolic process,proteolysis,peptidase activity,peptidase activity, acting on L-amino acid peptides,hydrolase activity,endopeptidase activity,catalytic activity,macromolecule metabolic process,biological_process,transferase activity, transferring phosphorus-containing groups,protein serine/threonine kinase ac…	--	--
XM_020101732.1	109638646	-	0.855203	140.465	118.648	0.243529	0.00144028	0.0502853	sp|P17182|ENOA_MOUSE Alpha-enolase OS=Mus musculus GN=Eno1 PE=1 SV=3//0	GO:0005622,GO:0005623,GO:0044464,GO:0044424,GO:0032991,GO:0044444,GO:0005737,GO:0008152,GO:0071704,GO:0044238,GO:1901575,GO:0043234,GO:0009056,GO:0003824,GO:0044237,GO:0008150,GO:0019318,GO:0003723,GO:0005996,GO:0005975,GO:0016835,GO:0097159,GO:1901363,GO:0006006,GO:0006007,GO:0019320,GO:0044724,GO:0016052,GO:0046365,GO:0016836,GO:0006096,GO:0000015,GO:0004634,GO:0003676,GO:0005575,GO:0016829,GO:…	intracellular,cell,cell part,intracellular part,macromolecular complex,cytoplasmic part,cytoplasm,metabolic process,organic substance metabolic process,primary metabolic process,organic substance catabolic process,protein complex,catabolic process,catalytic activity,cellular metabolic process,biological_process,hexose metabolic process,RNA binding,monosaccharide metabolic process,carbohydrate met…	dre01100,dre01200,dre03018,dre00010,dre01230	Metabolic pathways,Carbon metabolism,RNA degradation,Glycolysis / Gluconeogenesis,Biosynthesis of amino acids
XM_020104069.1	109640201	-	0.494691	3.45337	2.5812	0.419965	0.00144885	0.0502853	sp|P41383|TBA2_PATVU Tubulin alpha-2/alpha-4 chain OS=Patella vulgata GN=TUB2 PE=2 SV=1//1.12495e-147	GO:0016787,GO:0003824,GO:0016817,GO:0017111,GO:0016462,GO:0016818,GO:0003924,GO:0003674	hydrolase activity,catalytic activity,hydrolase activity, acting on acid anhydrides,nucleoside-triphosphatase activity,pyrophosphatase activity,hydrolase activity, acting on acid anhydrides, in phosphorus-containing anhydrides,GTPase activity,molecular_function	--	--
XM_020082364.1	109626417	-	0.781347	3773.63	2610.32	0.531726	0.0014496	0.0502853	sp|P62893|RL39_RAT 60S ribosomal protein L39 OS=Rattus norvegicus GN=Rpl39 PE=1 SV=2//4.80169e-28	GO:0005840,GO:0003735,GO:0005622,GO:0030529,GO:0005623,GO:0044464,GO:0006412,GO:0044424,GO:0032991,GO:0044444,GO:0005737,GO:0043229,GO:0043226,GO:0008152,GO:0043228,GO:0043232,GO:0005198,GO:0071704,GO:0044238,GO:0019538,GO:0004129,GO:0016675,GO:0016676,GO:0015002,GO:0044267,GO:0010467,GO:0003824,GO:0009058,GO:1901576,GO:0016491,GO:0044237,GO:0044249,GO:0034645,GO:0009059,GO:0043170,GO:0008150,GO:…	ribosome,structural constituent of ribosome,intracellular,ribonucleoprotein complex,cell,cell part,translation,intracellular part,macromolecular complex,cytoplasmic part,cytoplasm,intracellular organelle,organelle,metabolic process,non-membrane-bounded organelle,intracellular non-membrane-bounded organelle,structural molecule activity,organic substance metabolic process,primary metabolic process,…	dre03010	Ribosome
XM_020078356.1	109623891	-	1.45234	1.44345	3.09748	-1.10157	0.0014517	0.0502853	sp|Q9H165|BC11A_HUMAN B-cell lymphoma/leukemia 11A OS=Homo sapiens GN=BCL11A PE=1 SV=2//1.42912e-20	--	--	--	--
XM_020095002.1	109634500	-	1.74414	23.5006	45.2148	-0.944096	0.00147135	0.0507961	sp|P50552|VASP_HUMAN Vasodilator-stimulated phosphoprotein OS=Homo sapiens GN=VASP PE=1 SV=3//9.49362e-18	GO:0008150,GO:0046907,GO:0051649,GO:0009987,GO:0051641,GO:0051234,GO:0006810,GO:0051179,GO:0044763,GO:0044699	biological_process,intracellular transport,establishment of localization in cell,cellular process,cellular localization,establishment of localization,transport,localization,single-organism cellular process,single-organism process	dre04510	Focal adhesion
XM_020088667.1	109630440	-	0.894061	17.6755	12.1467	0.541186	0.00147923	0.0508985	sp|Q95KM5|CLD3_CANFA Claudin-3 OS=Canis familiaris GN=CLDN3 PE=2 SV=1//4.31225e-75	GO:0005622,GO:0005623,GO:0044464,GO:0044424,GO:0032991,GO:0044444,GO:0005737,GO:0043229,GO:0043226,GO:0008152,GO:0071704,GO:0044238,GO:0019538,GO:0044446,GO:0008233,GO:0044422,GO:0043234,GO:0031090,GO:0043231,GO:0043227,GO:0016787,GO:0044267,GO:0010467,GO:0003824,GO:0044237,GO:1901564,GO:0043170,GO:0005783,GO:0008150,GO:0044432,GO:0005789,GO:0042175,GO:0044260,GO:0005787,GO:0006465,GO:0012505,GO:…	intracellular,cell,cell part,intracellular part,macromolecular complex,cytoplasmic part,cytoplasm,intracellular organelle,organelle,metabolic process,organic substance metabolic process,primary metabolic process,protein metabolic process,intracellular organelle part,peptidase activity,organelle part,protein complex,organelle membrane,intracellular membrane-bounded organelle,membrane-bounded organ…	dre04530,dre04514	Tight junction,Cell adhesion molecules (CAMs)
XM_020078647.1	109624146	-	0.753253	7.82856	8.96973	-0.196319	0.00149643	0.0513195	sp|O43663|PRC1_HUMAN Protein regulator of cytokinesis 1 OS=Homo sapiens GN=PRC1 PE=1 SV=2//0	GO:0005622,GO:0005623,GO:0044464,GO:0044424,GO:0005737,GO:0008152,GO:0071704,GO:0044238,GO:0010467,GO:0003824,GO:0044237,GO:0043170,GO:0008150,GO:0043168,GO:0036094,GO:0044260,GO:0000166,GO:1901265,GO:0097159,GO:1901363,GO:0000910,GO:0001882,GO:0035639,GO:0032555,GO:0001883,GO:0032549,GO:0032550,GO:0017076,GO:0032553,GO:0006396,GO:1901360,GO:0006725,GO:0006807,GO:0005524,GO:0032559,GO:0030554,GO:…	intracellular,cell,cell part,intracellular part,cytoplasm,metabolic process,organic substance metabolic process,primary metabolic process,gene expression,catalytic activity,cellular metabolic process,macromolecule metabolic process,biological_process,anion binding,small molecule binding,cellular macromolecule metabolic process,nucleotide binding,nucleoside phosphate binding,organic cyclic compoun…	--	--
XM_020105667.1	109641267	-	1.4432	21.9528	33.0161	-0.588766	0.00150656	0.0514964	sp|P04626|ERBB2_HUMAN Receptor tyrosine-protein kinase erbB-2 OS=Homo sapiens GN=ERBB2 PE=1 SV=1//0	GO:0005623,GO:0044464,GO:0032991,GO:0008152,GO:0071704,GO:0044238,GO:0019538,GO:0043234,GO:0044267,GO:0003824,GO:0044237,GO:0043170,GO:0008150,GO:0043168,GO:0036094,GO:0044260,GO:0005887,GO:0000166,GO:1901265,GO:0031226,GO:0097159,GO:1901363,GO:0044459,GO:0015077,GO:0001882,GO:0035639,GO:0032555,GO:0001883,GO:0032549,GO:0032550,GO:0017076,GO:0032553,GO:0005524,GO:0032559,GO:0030554,GO:0004714,GO:…	cell,cell part,macromolecular complex,metabolic process,organic substance metabolic process,primary metabolic process,protein metabolic process,protein complex,cellular protein metabolic process,catalytic activity,cellular metabolic process,macromolecule metabolic process,biological_process,anion binding,small molecule binding,cellular macromolecule metabolic process,integral to plasma membrane,n…	dre04520,dre04510,dre04012,dre04020	Adherens junction,Focal adhesion,ErbB signaling pathway,Calcium signaling pathway
XM_020092234.1	109632793	-	0.73384	8.40552	6.81239	0.303174	0.00151643	0.0516633	sp|Q8VDB2|ALG12_MOUSE Dol-P-Man:Man(7)GlcNAc(2)-PP-Dol alpha-1,6-mannosyltransferase OS=Mus musculus GN=Alg12 PE=2 SV=2//4.53077e-174	GO:0003824,GO:0016740,GO:0003674,GO:0016757	catalytic activity,transferase activity,molecular_function,transferase activity, transferring glycosyl groups	dre01100,dre00510	Metabolic pathways,N-Glycan biosynthesis
XM_020094032.1	109633876	-	0.810116	30.5456	24.8104	0.300016	0.00152711	0.0518163	sp|Q3T0Y8|VAMP8_BOVIN Vesicle-associated membrane protein 8 OS=Bos taurus GN=VAMP8 PE=3 SV=1//9.46901e-24	GO:0005622,GO:0005623,GO:0044464,GO:0044424,GO:0044444,GO:0005737,GO:0043229,GO:0043226,GO:0008152,GO:0043228,GO:0043232,GO:0005739,GO:0005198,GO:0071704,GO:0044238,GO:0044429,GO:0044446,GO:0044422,GO:0005740,GO:0031090,GO:0043231,GO:0043227,GO:0016787,GO:0031966,GO:0010467,GO:0031967,GO:0003824,GO:0009058,GO:1901576,GO:0044237,GO:0044249,GO:0031975,GO:0034645,GO:0009059,GO:0043170,GO:0016817,GO:…	intracellular,cell,cell part,intracellular part,cytoplasmic part,cytoplasm,intracellular organelle,organelle,metabolic process,non-membrane-bounded organelle,intracellular non-membrane-bounded organelle,mitochondrion,structural molecule activity,organic substance metabolic process,primary metabolic process,mitochondrial part,intracellular organelle part,organelle part,mitochondrial envelope,organ…	dre04130	SNARE interactions in vesicular transport
XM_020091143.1	109632046	-	1.39994	4.03067	6.32609	-0.650294	0.00153093	0.0518163	sp|Q03001|DYST_HUMAN Dystonin OS=Homo sapiens GN=DST PE=1 SV=4//0	GO:0005623,GO:0044464,GO:0008150,GO:0007050,GO:0005575,GO:0007049,GO:0071944,GO:0045786,GO:0051726,GO:0009987,GO:0005886,GO:0022402,GO:0048519,GO:0048523,GO:0003674,GO:0007155,GO:0022610,GO:0043167,GO:0005488,GO:0005515,GO:0005509,GO:0044763,GO:0043169,GO:0046872,GO:0044699,GO:0016020,GO:0065007,GO:0050789,GO:0050794	cell,cell part,biological_process,cell cycle arrest,cellular_component,cell cycle,cell periphery,negative regulation of cell cycle,regulation of cell cycle,cellular process,plasma membrane,cell cycle process,negative regulation of biological process,negative regulation of cellular process,molecular_function,cell adhesion,biological adhesion,ion binding,binding,protein binding,calcium ion binding,…	--	--
XM_020108024.1	109643031	-	0.693236	45.4043	30.4827	0.574841	0.0015447	0.0521123	sp|Q9Y5J7|TIM9_HUMAN Mitochondrial import inner membrane translocase subunit Tim9 OS=Homo sapiens GN=TIMM9 PE=1 SV=1//4.87532e-53	--	--	--	--
XM_020086132.1	109628776	-	0.807294	14.919	14.5635	0.0347916	0.00155713	0.0522703	sp|P97440|SLBP_MOUSE Histone RNA hairpin-binding protein OS=Mus musculus GN=Slbp PE=1 SV=1//2.45801e-56	GO:0003723,GO:0097159,GO:1901363,GO:0003676,GO:0003674,GO:0005488	RNA binding,organic cyclic compound binding,heterocyclic compound binding,nucleic acid binding,molecular_function,binding	--	--
XM_020087103.1	109629380	-	1.28367	19.9922	23.5217	-0.234558	0.00155948	0.0522703	-//-	--	--	--	--
XM_020091491.1	109632281	-	0.820389	17.4551	13.7337	0.345924	0.00157798	0.0523597	sp|Q4SQJ2|LYRM7_TETNG Complex III assembly factor LYRM7 OS=Tetraodon nigroviridis GN=lyrm7 PE=3 SV=1//1.72938e-41	--	--	--	--
XM_020082974.1	109626807	-	0.585918	135.642	141.585	-0.0618631	0.00158208	0.0523597	sp|P56404|AQP8_MOUSE Aquaporin-8 OS=Mus musculus GN=Aqp8 PE=2 SV=1//1.93472e-72	GO:0008150,GO:0005575,GO:0051234,GO:0006810,GO:0051179,GO:0003674,GO:0005215,GO:0016020	biological_process,cellular_component,establishment of localization,transport,localization,molecular_function,transporter activity,membrane	--	--
XM_020113497.1	109647688	-	1.30739	18.1685	23.7555	-0.386822	0.00158809	0.0523597	sp|Q9Z0T9|ITB6_MOUSE Integrin beta-6 OS=Mus musculus GN=Itgb6 PE=2 SV=1//8.27146e-32	--	--	dre04510,dre04810,dre04512	Focal adhesion,Regulation of actin cytoskeleton,ECM-receptor interaction
XM_020097629.1	109636093	-	0.721746	10.1858	7.25496	0.489528	0.00159589	0.0523597	sp|Q5SPH9|RT10_DANRE Probable 28S ribosomal protein S10, mitochondrial OS=Danio rerio GN=mrps10 PE=3 SV=1//8.90017e-71	--	--	dre03010	Ribosome
XM_020078407.1	109623948	-	0.734438	83.5114	65.1972	0.357165	0.00159703	0.0523597	sp|P21670|PSA4_RAT Proteasome subunit alpha type-4 OS=Rattus norvegicus GN=Psma4 PE=1 SV=1//6.95534e-163	GO:0005622,GO:0005623,GO:0044464,GO:0044424,GO:0032991,GO:0004298,GO:0070003,GO:0000502,GO:0008152,GO:0005839,GO:0071704,GO:0044238,GO:0019538,GO:1901575,GO:0019773,GO:0006508,GO:0008233,GO:0044257,GO:0051603,GO:0043234,GO:0030163,GO:0070011,GO:0009056,GO:0016787,GO:0044267,GO:0004175,GO:0003824,GO:0044237,GO:0044248,GO:0044265,GO:0043170,GO:0009057,GO:0006511,GO:0019941,GO:0043632,GO:0008150,GO:…	intracellular,cell,cell part,intracellular part,macromolecular complex,threonine-type endopeptidase activity,threonine-type peptidase activity,proteasome complex,metabolic process,proteasome core complex,organic substance metabolic process,primary metabolic process,protein metabolic process,organic substance catabolic process,proteasome core complex, alpha-subunit complex,proteolysis,peptidase ac…	dre03050	Proteasome
XM_020093778.1	109633743	-	0.865294	27.5612	22.9899	0.26164	0.00160839	0.0523597	sp|Q9NZ63|CI078_HUMAN Uncharacterized protein C9orf78 OS=Homo sapiens GN=C9orf78 PE=1 SV=1//2.35213e-142	GO:0032991,GO:0043234,GO:0003824,GO:0008150,GO:0015078,GO:0015077,GO:0006818,GO:0015992,GO:0034220,GO:0016469,GO:0005575,GO:0008324,GO:0006812,GO:0022890,GO:0009987,GO:0033176,GO:0015672,GO:0033177,GO:0016772,GO:0015988,GO:0015991,GO:0004674,GO:0051234,GO:0006810,GO:0016740,GO:0016773,GO:0016301,GO:0051179,GO:0003674,GO:0022892,GO:0022891,GO:0015075,GO:0033179,GO:0006811,GO:0022857,GO:0005215,GO:…	macromolecular complex,protein complex,catalytic activity,biological_process,hydrogen ion transmembrane transporter activity,monovalent inorganic cation transmembrane transporter activity,hydrogen transport,proton transport,ion transmembrane transport,proton-transporting two-sector ATPase complex,cellular_component,cation transmembrane transporter activity,cation transport,inorganic cation transm…	--	--
XM_020078565.1	109624068	-	0.769743	27.2189	21.3918	0.34755	0.00161099	0.0523597	sp|Q9UDY8|MALT1_HUMAN Mucosa-associated lymphoid tissue lymphoma translocation protein 1 OS=Homo sapiens GN=MALT1 PE=1 SV=1//4.17201e-121	GO:0008152,GO:0071704,GO:0044238,GO:0019538,GO:0006508,GO:0008233,GO:0070011,GO:0016787,GO:0004175,GO:0003824,GO:0043170,GO:0008234,GO:0008150,GO:0004197,GO:0003674,GO:0005488,GO:0005515	metabolic process,organic substance metabolic process,primary metabolic process,protein metabolic process,proteolysis,peptidase activity,peptidase activity, acting on L-amino acid peptides,hydrolase activity,endopeptidase activity,catalytic activity,macromolecule metabolic process,cysteine-type peptidase activity,biological_process,cysteine-type endopeptidase activity,molecular_function,binding,p…	--	--
XM_020106917.1	109642224	-	0.661342	5.32133	3.2914	0.693084	0.00161115	0.0523597	sp|P14844|CCL2_RAT C-C motif chemokine 2 OS=Rattus norvegicus GN=Ccl2 PE=2 SV=1//4.35925e-08	GO:0001664,GO:0008150,GO:0008009,GO:0042379,GO:0002376,GO:0005125,GO:0005575,GO:0006955,GO:0005126,GO:0009987,GO:0003674,GO:0007155,GO:0022610,GO:0005102,GO:0046914,GO:0043167,GO:0005488,GO:0008270,GO:0005515,GO:0005576,GO:0050896,GO:0044763,GO:0043169,GO:0046872,GO:0044699	G-protein coupled receptor binding,biological_process,chemokine activity,chemokine receptor binding,immune system process,cytokine activity,cellular_component,immune response,cytokine receptor binding,cellular process,molecular_function,cell adhesion,biological adhesion,receptor binding,transition metal ion binding,ion binding,binding,zinc ion binding,protein binding,extracellular region,response…	--	--
XM_020106297.1	109641753	-	0.767454	45.6441	36.9996	0.302918	0.00161616	0.0523597	sp|P62628|DLRB1_RAT Dynein light chain roadblock-type 1 OS=Rattus norvegicus GN=Dynlrb1 PE=1 SV=3//2.42223e-51	GO:0005622,GO:0005623,GO:0044464,GO:0044424,GO:0032991,GO:0044444,GO:0005737,GO:0043229,GO:0043226,GO:0008152,GO:0044446,GO:0044422,GO:0043234,GO:0031090,GO:0043231,GO:0043227,GO:0008150,GO:0043281,GO:2000116,GO:0010941,GO:0042981,GO:0043067,GO:0065009,GO:0006915,GO:0012501,GO:0052547,GO:0052548,GO:0008219,GO:0016265,GO:0019079,GO:0044764,GO:0005575,GO:0051704,GO:0044419,GO:0044403,GO:0050790,GO:…	intracellular,cell,cell part,intracellular part,macromolecular complex,cytoplasmic part,cytoplasm,intracellular organelle,organelle,metabolic process,intracellular organelle part,organelle part,protein complex,organelle membrane,intracellular membrane-bounded organelle,membrane-bounded organelle,biological_process,regulation of cysteine-type endopeptidase activity involved in apoptotic process,re…	--	--
XM_020103127.1	109639588	-	0.710859	127.997	90.3172	0.503042	0.00162823	0.0523597	sp|Q791B0|UBL5_PSAOB Ubiquitin-like protein 5 OS=Psammomys obesus GN=UBL5 PE=3 SV=1//1.08341e-43	GO:0003674,GO:0005488,GO:0005515	molecular_function,binding,protein binding	--	--
XM_020083811.1	109627318	-	0.625848	72.311	46.5198	0.636371	0.00163174	0.0523597	sp|P10716|CLC4F_RAT C-type lectin domain family 4 member F OS=Rattus norvegicus GN=Clec4f PE=1 SV=1//1.03036e-22	GO:0005622,GO:0005623,GO:0044464,GO:0044424,GO:0032991,GO:0044444,GO:0005737,GO:0043229,GO:0043226,GO:0008152,GO:0043228,GO:0043232,GO:0071704,GO:0044238,GO:0044446,GO:0044422,GO:0043234,GO:0009056,GO:0043231,GO:0043227,GO:0016787,GO:0010467,GO:0003824,GO:0009058,GO:1901576,GO:0044237,GO:0044249,GO:0044248,GO:0034645,GO:0009059,GO:0043170,GO:0016817,GO:0017111,GO:0016462,GO:0016818,GO:0008150,GO:…	intracellular,cell,cell part,intracellular part,macromolecular complex,cytoplasmic part,cytoplasm,intracellular organelle,organelle,metabolic process,non-membrane-bounded organelle,intracellular non-membrane-bounded organelle,organic substance metabolic process,primary metabolic process,intracellular organelle part,organelle part,protein complex,catabolic process,intracellular membrane-bounded or…	--	--
XM_020099915.1	109637510	-	1.3495	3.66131	6.53684	-0.836233	0.0016337	0.0523597	sp|Q6NXD8|DEN5B_DANRE DENN domain-containing protein 5B OS=Danio rerio GN=dennd5b PE=2 SV=2//0	GO:0005622,GO:0005623,GO:0044464,GO:0044424,GO:0032991,GO:0043229,GO:0043226,GO:0044446,GO:0044422,GO:0043234,GO:0043231,GO:0043227,GO:0003824,GO:0005634,GO:0000152,GO:0005680,GO:0031461,GO:0000151,GO:0044428,GO:0005575,GO:0003674,GO:0005488,GO:0005515	intracellular,cell,cell part,intracellular part,macromolecular complex,intracellular organelle,organelle,intracellular organelle part,organelle part,protein complex,intracellular membrane-bounded organelle,membrane-bounded organelle,catalytic activity,nucleus,nuclear ubiquitin ligase complex,anaphase-promoting complex,cullin-RING ubiquitin ligase complex,ubiquitin ligase complex,nuclear part,cell…	--	--
XM_020094893.1	109634415	-	0.721863	5.30552	6.07697	-0.195857	0.00163732	0.0523597	sp|Q14980|NUMA1_HUMAN Nuclear mitotic apparatus protein 1 OS=Homo sapiens GN=NUMA1 PE=1 SV=2//2.1792e-47	GO:0008152,GO:0071704,GO:0044238,GO:0016787,GO:0003824,GO:0044237,GO:0043170,GO:0008150,GO:0016888,GO:0044260,GO:0097159,GO:1901363,GO:0009307,GO:0044355,GO:0009036,GO:0015666,GO:0004520,GO:0006952,GO:0016893,GO:1901360,GO:0006725,GO:0003676,GO:0006807,GO:0046483,GO:0005575,GO:0006950,GO:0034641,GO:0006304,GO:0004519,GO:0004536,GO:0006139,GO:0009987,GO:0006259,GO:0003677,GO:0090304,GO:0004518,GO:…	metabolic process,organic substance metabolic process,primary metabolic process,hydrolase activity,catalytic activity,cellular metabolic process,macromolecule metabolic process,biological_process,endodeoxyribonuclease activity, producing 5'-phosphomonoesters,cellular macromolecule metabolic process,organic cyclic compound binding,heterocyclic compound binding,DNA restriction-modification system,c…	--	--
XM_020090417.1	109631571	-	1.2605	1084.06	1358.47	-0.325541	0.00163798	0.0523597	sp|Q7RTR2|NLRC3_HUMAN Protein NLRC3 OS=Homo sapiens GN=NLRC3 PE=2 SV=2//1.93059e-35	GO:0003674,GO:0046914,GO:0043167,GO:0005488,GO:0008270,GO:0005515,GO:0043169,GO:0046872	molecular_function,transition metal ion binding,ion binding,binding,zinc ion binding,protein binding,cation binding,metal ion binding	--	--
XM_020087819.1	109629852	-	1.33785	7.57181	9.24111	-0.287427	0.00164913	0.0524962	sp|Q13145|BAMBI_HUMAN BMP and activin membrane-bound inhibitor homolog OS=Homo sapiens GN=BAMBI PE=1 SV=1//1.59784e-128	GO:0005623,GO:0044464,GO:0005887,GO:0031226,GO:0044459,GO:0005575,GO:0071944,GO:0005886,GO:0044425,GO:0016020,GO:0031224,GO:0016021	cell,cell part,integral to plasma membrane,intrinsic to plasma membrane,plasma membrane part,cellular_component,cell periphery,plasma membrane,membrane part,membrane,intrinsic to membrane,integral to membrane	dre04350,dre04310	TGF-beta signaling pathway,Wnt signaling pathway
XM_020113523.1	109647714	-	0.811013	1174.62	906.42	0.373948	0.00165239	0.0524962	sp|Q90YS2|RS3_ICTPU 40S ribosomal protein S3 OS=Ictalurus punctatus GN=rps3 PE=2 SV=1//3.05855e-108	--	--	dre03010	Ribosome
XM_020079898.1	109624963	-	0.880961	16.839	20.1573	-0.259494	0.00166827	0.0527041	sp|Q8IZR5|CKLF4_HUMAN CKLF-like MARVEL transmembrane domain-containing protein 4 OS=Homo sapiens GN=CMTM4 PE=1 SV=1//1.93017e-75	GO:0008152,GO:0003824,GO:0016491,GO:0044710,GO:0008150,GO:0051213,GO:0055114,GO:0005575,GO:0016706,GO:0016741,GO:0008168,GO:0016740,GO:0003674,GO:0016705,GO:0016020	metabolic process,catalytic activity,oxidoreductase activity,single-organism metabolic process,biological_process,dioxygenase activity,oxidation-reduction process,cellular_component,oxidoreductase activity, acting on paired donors, with incorporation or reduction of molecular oxygen, 2-oxoglutarate as one donor, and incorporation of one atom each of oxygen into both donors,transferase activity, t…	--	--
XM_020095315.1	109634642	-	1.05212	7.0164	8.70665	-0.311388	0.00167208	0.0527041	sp|Q9BWT3|PAPOG_HUMAN Poly(A) polymerase gamma OS=Homo sapiens GN=PAPOLG PE=1 SV=2//0	GO:0008152,GO:0071704,GO:0044238,GO:0010467,GO:0003824,GO:0044237,GO:0043170,GO:0008150,GO:0003723,GO:0044260,GO:0097159,GO:1901363,GO:0006396,GO:1901360,GO:0006725,GO:0003676,GO:0031123,GO:0006807,GO:0046483,GO:0005575,GO:0043631,GO:0016779,GO:0016247,GO:0034641,GO:0006139,GO:0008200,GO:0016248,GO:0009987,GO:0017080,GO:0019871,GO:0004652,GO:0016772,GO:0090304,GO:0016070,GO:0016740,GO:0003674,GO:…	metabolic process,organic substance metabolic process,primary metabolic process,gene expression,catalytic activity,cellular metabolic process,macromolecule metabolic process,biological_process,RNA binding,cellular macromolecule metabolic process,organic cyclic compound binding,heterocyclic compound binding,RNA processing,organic cyclic compound metabolic process,cellular aromatic compound metabol…	dre03015	mRNA surveillance pathway
XM_020096511.1	109635367	-	0.786116	70.2677	53.2096	0.401175	0.00167984	0.0527041	sp|Q5XJ36|PARK7_DANRE Protein deglycase DJ-1zDJ-1 OS=Danio rerio GN=park7 PE=2 SV=1//3.41638e-109	GO:0008152,GO:0071704,GO:0003824,GO:0009058,GO:1901576,GO:0044237,GO:0044249,GO:1901564,GO:0044281,GO:0044710,GO:0008150,GO:1901566,GO:0033013,GO:1901360,GO:0006725,GO:0006807,GO:0046483,GO:0033014,GO:0034641,GO:0044711,GO:0009987,GO:0044283,GO:0009235,GO:1901362,GO:0018130,GO:0019438,GO:0044271,GO:0009236,GO:0003674,GO:0006766,GO:0006767,GO:0009110,GO:0042364	metabolic process,organic substance metabolic process,catalytic activity,biosynthetic process,organic substance biosynthetic process,cellular metabolic process,cellular biosynthetic process,organonitrogen compound metabolic process,small molecule metabolic process,single-organism metabolic process,biological_process,organonitrogen compound biosynthetic process,tetrapyrrole metabolic process,organ…	--	--
XM_020105419.1	109641098	-	0.716891	25.4235	21.5759	0.236746	0.00168437	0.0527041	sp|A2RUV9|AEBP1_RAT Adipocyte enhancer-binding protein 1 OS=Rattus norvegicus GN=Aebp1 PE=2 SV=1//1.65333e-78	GO:0008152,GO:0005198,GO:0071704,GO:0044238,GO:0019538,GO:0006508,GO:0008233,GO:0070011,GO:0016787,GO:0003824,GO:0044237,GO:0043170,GO:0008150,GO:0016888,GO:0044260,GO:0097159,GO:1901363,GO:0009307,GO:0044355,GO:0009036,GO:0015666,GO:0004520,GO:0006952,GO:0016893,GO:1901360,GO:0006725,GO:0003676,GO:0006807,GO:0046483,GO:0005575,GO:0006950,GO:0019028,GO:0034641,GO:0006304,GO:0004519,GO:0004536,GO:…	metabolic process,structural molecule activity,organic substance metabolic process,primary metabolic process,protein metabolic process,proteolysis,peptidase activity,peptidase activity, acting on L-amino acid peptides,hydrolase activity,catalytic activity,cellular metabolic process,macromolecule metabolic process,biological_process,endodeoxyribonuclease activity, producing 5'-phosphomonoesters,ce…	--	--
XM_020080552.1	109625341	-	13.2447	0.490617	9.72998	-4.30977	0.0017082	0.0532888	sp|P29701|FETUA_SHEEP Alpha-2-HS-glycoprotein OS=Ovis aries GN=AHSG PE=1 SV=1//1.39509e-15	GO:0004857,GO:0004866,GO:0061135,GO:0030414,GO:0061134,GO:0008150,GO:0030234,GO:0006952,GO:0004869,GO:0005575,GO:0006950,GO:0003674,GO:0005576,GO:0050896	enzyme inhibitor activity,endopeptidase inhibitor activity,endopeptidase regulator activity,peptidase inhibitor activity,peptidase regulator activity,biological_process,enzyme regulator activity,defense response,cysteine-type endopeptidase inhibitor activity,cellular_component,response to stress,molecular_function,extracellular region,response to stimulus	--	--
XM_020085101.1	109628143	-	0.433855	17.7256	12.7365	0.476858	0.0017283	0.0535118	sp|P27120|DCOR1_XENLA Ornithine decarboxylase 1 OS=Xenopus laevis GN=odc1-a PE=2 SV=1//0	GO:0003824,GO:0003674	catalytic activity,molecular_function	dre01100,dre00480,dre00330	Metabolic pathways,Glutathione metabolism,Arginine and proline metabolism
XM_020098710.1	109636783	-	0.756097	36.4875	26.9564	0.436777	0.00172865	0.0535118	sp|P62876|RPAB5_MOUSE DNA-directed RNA polymerases I, II, and III subunit RPABC5 OS=Mus musculus GN=Polr2l PE=3 SV=1//2.33937e-40	GO:0008152,GO:0071704,GO:0044238,GO:0010467,GO:0003824,GO:0009058,GO:1901576,GO:0044237,GO:0044249,GO:0034645,GO:0009059,GO:0043170,GO:0008150,GO:0003899,GO:0034062,GO:0044260,GO:0097159,GO:1901363,GO:1901360,GO:0006725,GO:0003676,GO:0006807,GO:0046483,GO:0016779,GO:0034641,GO:0006139,GO:0009987,GO:1901362,GO:0018130,GO:0019438,GO:0003677,GO:0016772,GO:0044271,GO:0034654,GO:0090304,GO:0016070,GO:…	metabolic process,organic substance metabolic process,primary metabolic process,gene expression,catalytic activity,biosynthetic process,organic substance biosynthetic process,cellular metabolic process,cellular biosynthetic process,cellular macromolecule biosynthetic process,macromolecule biosynthetic process,macromolecule metabolic process,biological_process,DNA-directed RNA polymerase activity,…	dre01100,dre00240,dre03020,dre04623,dre00230	Metabolic pathways,Pyrimidine metabolism,RNA polymerase,Cytosolic DNA-sensing pathway,Purine metabolism
XM_020109449.1	109644122	-	0.447899	18.1661	5.67761	1.6779	0.00173852	0.0535118	sp|Q1LWC2|T106B_DANRE Transmembrane protein 106B OS=Danio rerio GN=tmem106b PE=3 SV=1//1.7265e-40	GO:0005575,GO:0016020	cellular_component,membrane	--	--
XM_020079987.1	109624998	-	0.780017	89.1889	66.1993	0.430049	0.0017435	0.0535118	sp|Q69BK3|UCRI_PONPY Cytochrome b-c1 complex subunit Rieske, mitochondrial OS=Pongo pygmaeus GN=UQCRFS1 PE=3 SV=1//8.51605e-130	GO:0008152,GO:0003824,GO:0016491,GO:0044710,GO:0008150,GO:0015078,GO:0055114,GO:0015077,GO:0008324,GO:0051536,GO:0051540,GO:0022890,GO:0051537,GO:0008121,GO:0016681,GO:0016679,GO:0003674,GO:0022892,GO:0022891,GO:0015075,GO:0022857,GO:0005215,GO:0005488	metabolic process,catalytic activity,oxidoreductase activity,single-organism metabolic process,biological_process,hydrogen ion transmembrane transporter activity,oxidation-reduction process,monovalent inorganic cation transmembrane transporter activity,cation transmembrane transporter activity,iron-sulfur cluster binding,metal cluster binding,inorganic cation transmembrane transporter activity,2 …	dre00190,dre01100,dre04260	Oxidative phosphorylation,Metabolic pathways,Cardiac muscle contraction
XM_020087065.1	109629355	-	0.815708	31.3675	24.4485	0.359528	0.00174576	0.0535118	sp|Q6AYD3|PA2G4_RAT Proliferation-associated protein 2G4 OS=Rattus norvegicus GN=Pa2g4 PE=1 SV=1//0	GO:0005575,GO:0044425,GO:0016020,GO:0031224,GO:0016021	cellular_component,membrane part,membrane,intrinsic to membrane,integral to membrane	--	--
XM_020104421.1	109640424	-	0.684004	12.3128	9.42619	0.385407	0.00174635	0.0535118	sp|Q6P825|TOM40_XENTR Mitochondrial import receptor subunit TOM40 homolog OS=Xenopus tropicalis GN=tomm40 PE=2 SV=1//5.14942e-171	GO:0005622,GO:0005623,GO:0044464,GO:0044424,GO:0044444,GO:0005737,GO:0043229,GO:0043226,GO:0005739,GO:0044429,GO:0044446,GO:0044422,GO:0005740,GO:0031090,GO:0043231,GO:0043227,GO:0031966,GO:0031967,GO:0031975,GO:0008150,GO:0019867,GO:0005741,GO:0031968,GO:0005575,GO:0009987,GO:0051234,GO:0006810,GO:0051179,GO:0044765,GO:0055085,GO:0044763,GO:0044699,GO:0016020	intracellular,cell,cell part,intracellular part,cytoplasmic part,cytoplasm,intracellular organelle,organelle,mitochondrion,mitochondrial part,intracellular organelle part,organelle part,mitochondrial envelope,organelle membrane,intracellular membrane-bounded organelle,membrane-bounded organelle,mitochondrial membrane,organelle envelope,envelope,biological_process,outer membrane,mitochondrial oute…	--	--
XM_020105046.1	109640845	-	0.853544	107.25	88.0758	0.284163	0.00177227	0.0539866	sp|O95299|NDUAA_HUMAN NADH dehydrogenase [ubiquinone] 1 alpha subcomplex subunit 10, mitochondrial OS=Homo sapiens GN=NDUFA10 PE=1 SV=1//2.4438e-148	GO:0008152,GO:0071704,GO:0044238,GO:0003824,GO:0044237,GO:0008150,GO:0043168,GO:0036094,GO:0000166,GO:1901265,GO:0097159,GO:1901363,GO:0004127,GO:0001882,GO:0035639,GO:0032555,GO:0001883,GO:0032549,GO:0032550,GO:0017076,GO:0032553,GO:1901360,GO:0006725,GO:0006807,GO:0005524,GO:0032559,GO:0030554,GO:0046483,GO:0034641,GO:0006139,GO:0009987,GO:0016772,GO:0019205,GO:0016740,GO:0016301,GO:0003674,GO:…	metabolic process,organic substance metabolic process,primary metabolic process,catalytic activity,cellular metabolic process,biological_process,anion binding,small molecule binding,nucleotide binding,nucleoside phosphate binding,organic cyclic compound binding,heterocyclic compound binding,cytidylate kinase activity,nucleoside binding,purine ribonucleoside triphosphate binding,purine ribonucleot…	dre00190,dre01100	Oxidative phosphorylation,Metabolic pathways
XM_020087364.1	109629600	-	0.797538	50.9573	38.4907	0.404776	0.00178778	0.0540206	sp|Q8BH95|ECHM_MOUSE Enoyl-CoA hydratase, mitochondrial OS=Mus musculus GN=Echs1 PE=1 SV=1//3.61846e-152	GO:0008152,GO:0071704,GO:0044238,GO:0019538,GO:0006508,GO:0008233,GO:0016787,GO:0003824,GO:0043170,GO:0008150,GO:0016835,GO:0016836,GO:0016829,GO:0009987,GO:0007218,GO:0007610,GO:0003674,GO:0007631,GO:0050896,GO:0044763,GO:0044699,GO:0065007,GO:0050789,GO:0050794,GO:0051716,GO:0007154,GO:0007165,GO:0044700,GO:0023052,GO:0007166,GO:0007186	metabolic process,organic substance metabolic process,primary metabolic process,protein metabolic process,proteolysis,peptidase activity,hydrolase activity,catalytic activity,macromolecule metabolic process,biological_process,carbon-oxygen lyase activity,hydro-lyase activity,lyase activity,cellular process,neuropeptide signaling pathway,behavior,molecular_function,feeding behavior,response to sti…	dre01100,dre01200,dre00280,dre00071,dre00640,dre01212,dre00410,dre00650,dre00062,dre00380,dre00310	Metabolic pathways,Carbon metabolism,Valine, leucine and isoleucine degradation,Fatty acid degradation,Propanoate metabolism,Fatty acid metabolism,beta-Alanine metabolism,Butanoate metabolism,Fatty acid elongation,Tryptophan metabolism,Lysine degradation
XM_020107456.1	109642609	-	1.07987	38.4282	47.0693	-0.292622	0.00178904	0.0540206	sp|P46940|IQGA1_HUMAN Ras GTPase-activating-like protein IQGAP1 OS=Homo sapiens GN=IQGAP1 PE=1 SV=1//0	GO:0008152,GO:0071704,GO:0044238,GO:1901575,GO:0009056,GO:0044237,GO:0044248,GO:1901564,GO:0044281,GO:0044710,GO:0008150,GO:0030234,GO:1901565,GO:0007264,GO:0019637,GO:0055086,GO:0009116,GO:1901657,GO:0065009,GO:0009119,GO:0042278,GO:0046128,GO:0006753,GO:0009144,GO:0009199,GO:0009205,GO:0009141,GO:1901360,GO:0006725,GO:0009259,GO:0019693,GO:0006807,GO:0019439,GO:0009117,GO:1901361,GO:0046483,GO:…	metabolic process,organic substance metabolic process,primary metabolic process,organic substance catabolic process,catabolic process,cellular metabolic process,cellular catabolic process,organonitrogen compound metabolic process,small molecule metabolic process,single-organism metabolic process,biological_process,enzyme regulator activity,organonitrogen compound catabolic process,small GTPase me…	dre04520,dre04810	Adherens junction,Regulation of actin cytoskeleton
XM_020107161.1	109642390	-	0.769824	34.6882	26.4307	0.392233	0.00179663	0.0540921	sp|Q4SQ06|NOP16_TETNG Nucleolar protein 16 OS=Tetraodon nigroviridis GN=nop16 PE=3 SV=1//1.43885e-69	--	--	--	--
XM_020098613.1	109636713	-	1.79516	2.46775	4.28565	-0.79632	0.00181097	0.0541819	sp|Q6DJE5|DBND1_XENLA Dysbindin domain-containing protein 1 OS=Xenopus laevis GN=dbndd1 PE=2 SV=1//1.30775e-36	GO:0005622,GO:0005623,GO:0044464,GO:0044424,GO:0005737,GO:0005575	intracellular,cell,cell part,intracellular part,cytoplasm,cellular_component	--	--
XM_020100880.1	109638090	-	2.64695	0.390002	1.64123	-2.07322	0.00181124	0.0541819	-//-	--	--	--	--
XM_020112014.1	109646285	-	1.37667	5.0417	7.15521	-0.505083	0.00182035	0.0541819	sp|Q86WU2|LDHD_HUMAN Probable D-lactate dehydrogenase, mitochondrial OS=Homo sapiens GN=LDHD PE=1 SV=1//0	GO:0008152,GO:0003824,GO:0048037,GO:0016491,GO:0050662,GO:0044710,GO:0008150,GO:0043168,GO:0036094,GO:0000166,GO:1901265,GO:0097159,GO:1901363,GO:0055114,GO:0050660,GO:0003674,GO:0043167,GO:0005488	metabolic process,catalytic activity,cofactor binding,oxidoreductase activity,coenzyme binding,single-organism metabolic process,biological_process,anion binding,small molecule binding,nucleotide binding,nucleoside phosphate binding,organic cyclic compound binding,heterocyclic compound binding,oxidation-reduction process,flavin adenine dinucleotide binding,molecular_function,ion binding,binding	dre00620	Pyruvate metabolism
XM_020108387.1	109643312	-	1.47768	20.0778	26.0756	-0.377099	0.00182054	0.0541819	sp|Q02974|KHK_RAT Ketohexokinase OS=Rattus norvegicus GN=Khk PE=1 SV=1//1.41947e-99	--	--	dre01100,dre00051	Metabolic pathways,Fructose and mannose metabolism
XM_020094912.1	109634431	-	1.18499	28.1553	34.2527	-0.282809	0.00183415	0.0542799	sp|Q6UWV2|MPZL3_HUMAN Myelin protein zero-like protein 3 OS=Homo sapiens GN=MPZL3 PE=1 SV=1//1.6972e-34	GO:0003674,GO:0005488,GO:0005515	molecular_function,binding,protein binding	--	--
XM_020089200.1	109630800	-	1.29852	42.6121	55.7558	-0.387857	0.00183955	0.0542799	sp|Q6NUT7|SORT1_DANRE Sortilin OS=Danio rerio GN=sort1 PE=2 SV=1//0	GO:0008152,GO:0003824,GO:0016491,GO:0044710,GO:0008150,GO:0055114,GO:0030151,GO:0003674,GO:0005184,GO:0005102,GO:0005179,GO:0046914,GO:0043167,GO:0005488,GO:0005515,GO:0043169,GO:0046872	metabolic process,catalytic activity,oxidoreductase activity,single-organism metabolic process,biological_process,oxidation-reduction process,molybdenum ion binding,molecular_function,neuropeptide hormone activity,receptor binding,hormone activity,transition metal ion binding,ion binding,binding,protein binding,cation binding,metal ion binding	dre04142	Lysosome
XM_020081481.1	109625899	-	1.32593	8.92967	12.1971	-0.449864	0.00185099	0.0544622	sp|Q9QYK7|RNF11_MOUSE RING finger protein 11 OS=Mus musculus GN=Rnf11 PE=1 SV=1//5.36979e-84	GO:0005622,GO:0005623,GO:0044464,GO:0044424,GO:0032991,GO:0043229,GO:0043226,GO:0044446,GO:0044422,GO:0043234,GO:0043231,GO:0043227,GO:0003824,GO:0005634,GO:0000152,GO:0005680,GO:0031461,GO:0000151,GO:0044428,GO:0005575,GO:0004842,GO:0019787,GO:0016879,GO:0016874,GO:0016881,GO:0003674,GO:0046914,GO:0043167,GO:0005488,GO:0008270,GO:0005515,GO:0043169,GO:0046872	intracellular,cell,cell part,intracellular part,macromolecular complex,intracellular organelle,organelle,intracellular organelle part,organelle part,protein complex,intracellular membrane-bounded organelle,membrane-bounded organelle,catalytic activity,nucleus,nuclear ubiquitin ligase complex,anaphase-promoting complex,cullin-RING ubiquitin ligase complex,ubiquitin ligase complex,nuclear part,cell…	--	--
XM_020093121.1	109633323	-	0.722685	12.5905	14.1809	-0.171615	0.00187377	0.0549762	sp|Q8CIZ5|DMBT1_RAT Deleted in malignant brain tumors 1 protein OS=Rattus norvegicus GN=Dmbt1 PE=1 SV=1//9.86396e-21	GO:0008150,GO:0005044,GO:0038024,GO:0001871,GO:0030247,GO:0002376,GO:0006955,GO:0030246,GO:0003674,GO:0043167,GO:0005488,GO:0050896,GO:0043169,GO:0046872,GO:0004872	biological_process,scavenger receptor activity,cargo receptor activity,pattern binding,polysaccharide binding,immune system process,immune response,carbohydrate binding,molecular_function,ion binding,binding,response to stimulus,cation binding,metal ion binding,receptor activity	--	--
XM_020084547.1	109627774	-	1.28082	5.85065	7.78915	-0.412871	0.00188786	0.0551567	sp|Q969H4|CNKR1_HUMAN Connector enhancer of kinase suppressor of ras 1 OS=Homo sapiens GN=CNKSR1 PE=1 SV=1//6.46557e-27	GO:0003674,GO:0005488,GO:0005515	molecular_function,binding,protein binding	--	--
XM_020088063.1	109630053	-	0.564737	5.68977	3.0799	0.885486	0.00189057	0.0551567	sp|A1L1P9|S47A1_DANRE Multidrug and toxin extrusion protein 1 OS=Danio rerio GN=slc47a1 PE=2 SV=1//2.84982e-160	GO:0008152,GO:0071704,GO:0044238,GO:0019538,GO:0006508,GO:0008233,GO:0070011,GO:0016787,GO:0004175,GO:0003824,GO:0043170,GO:0008150,GO:0015893,GO:0090484,GO:0005575,GO:0042493,GO:0015291,GO:0009987,GO:0022804,GO:0006855,GO:0015238,GO:0051234,GO:0006810,GO:0008237,GO:0004222,GO:0051179,GO:0003674,GO:0022857,GO:0015297,GO:0005215,GO:0042221,GO:0044765,GO:0055085,GO:0050896,GO:0044763,GO:0044699,GO:…	metabolic process,organic substance metabolic process,primary metabolic process,protein metabolic process,proteolysis,peptidase activity,peptidase activity, acting on L-amino acid peptides,hydrolase activity,endopeptidase activity,catalytic activity,macromolecule metabolic process,biological_process,drug transport,drug transporter activity,cellular_component,response to drug,secondary active tran…	--	--
XM_020096086.1	109635139	-	0.760721	25.4253	18.1764	0.484196	0.00191743	0.0555907	sp|Q8C1Q6|SMIM4_MOUSE Small integral membrane protein 4 OS=Mus musculus GN=Smim4 PE=3 SV=2//4.24158e-22	GO:0008150,GO:0015031,GO:0045184,GO:0006886,GO:0071702,GO:0008104,GO:0006605,GO:0033036,GO:0046907,GO:0034613,GO:0070727,GO:0051649,GO:0009987,GO:0051641,GO:0051234,GO:0006810,GO:0051179,GO:0044765,GO:0050896,GO:0044763,GO:0044699,GO:0065007,GO:0050789,GO:0050794,GO:0051716,GO:0007154,GO:0007165,GO:0044700,GO:0023052	biological_process,protein transport,establishment of protein localization,intracellular protein transport,organic substance transport,protein localization,protein targeting,macromolecule localization,intracellular transport,cellular protein localization,cellular macromolecule localization,establishment of localization in cell,cellular process,cellular localization,establishment of localization,t…	--	--
XM_020082547.1	109626519	-	0.84429	1448.98	1174.99	0.302392	0.00191912	0.0555907	sp|P45591|COF2_MOUSE Cofilin-2 OS=Mus musculus GN=Cfl2 PE=1 SV=1//1.19998e-72	GO:0005622,GO:0005623,GO:0044464,GO:0005575,GO:0008092,GO:0003674,GO:0003779,GO:0005488,GO:0005515	intracellular,cell,cell part,cellular_component,cytoskeletal protein binding,molecular_function,actin binding,binding,protein binding	dre04810	Regulation of actin cytoskeleton
XM_020094114.1	109633928	-	0.905066	14.7715	14.9084	-0.0133102	0.00192155	0.0555907	sp|Q99JY8|LPP3_MOUSE Lipid phosphate phosphohydrolase 3 OS=Mus musculus GN=Ppap2b PE=1 SV=1//1.93498e-84	--	--	dre01100,dre00561,dre00565,dre00564,dre00600	Metabolic pathways,Glycerolipid metabolism,Ether lipid metabolism,Glycerophospholipid metabolism,Sphingolipid metabolism
XM_020112095.1	109646356	-	0.56681	7.59189	4.08006	0.895869	0.00193131	0.0556533	sp|Q8AXQ3|SH3B4_SERQU SH3 domain-binding protein 4 OS=Seriola quinqueradiata GN=sh3bp4 PE=2 SV=1//3.6857e-83	--	--	--	--
XM_020078393.1	109623936	-	1.61635	17.6154	24.8964	-0.499103	0.00193446	0.0556533	sp|Q7ZYC4|ACBG2_XENLA Long-chain-fatty-acid--CoA ligase ACSBG2 OS=Xenopus laevis GN=acsbg2 PE=2 SV=1//3.51072e-58	GO:0008152,GO:0003824,GO:0008150,GO:0003674	metabolic process,catalytic activity,biological_process,molecular_function	dre01100,dre00071,dre01212,dre04920,dre00061,dre03320	Metabolic pathways,Fatty acid degradation,Fatty acid metabolism,Adipocytokine signaling pathway,Fatty acid biosynthesis,PPAR signaling pathway
XM_020112041.1	109646311	-	1.31128	4.49431	8.09246	-0.848478	0.00197632	0.0567001	sp|Q92172|TEF_CHICK Transcription factor VBP OS=Gallus gallus GN=TEF PE=1 SV=2//9.48067e-55	GO:0005622,GO:0005623,GO:0044464,GO:0044424,GO:0043229,GO:0043226,GO:0008152,GO:0071704,GO:0044238,GO:0043231,GO:0043227,GO:0010467,GO:0009058,GO:1901576,GO:0044237,GO:0044249,GO:0034645,GO:0009059,GO:0043170,GO:0008150,GO:0044260,GO:0005634,GO:0097159,GO:1901363,GO:1901360,GO:0006725,GO:0003676,GO:0006807,GO:0046483,GO:0005575,GO:0034641,GO:0006139,GO:0009987,GO:0043565,GO:1901362,GO:0018130,GO:…	intracellular,cell,cell part,intracellular part,intracellular organelle,organelle,metabolic process,organic substance metabolic process,primary metabolic process,intracellular membrane-bounded organelle,membrane-bounded organelle,gene expression,biosynthetic process,organic substance biosynthetic process,cellular metabolic process,cellular biosynthetic process,cellular macromolecule biosynthetic …	--	--
XM_020084173.1	109627574	-	0.706496	133.11	100.964	0.398772	0.00198558	0.0568085	sp|O73817|PSB3_ONCMY Proteasome subunit beta type-3 OS=Oncorhynchus mykiss GN=psmb3 PE=2 SV=1//2.26473e-146	GO:0005622,GO:0005623,GO:0044464,GO:0044424,GO:0032991,GO:0004298,GO:0070003,GO:0000502,GO:0008152,GO:0005839,GO:0071704,GO:0044238,GO:0019538,GO:1901575,GO:0006508,GO:0008233,GO:0044257,GO:0051603,GO:0043234,GO:0030163,GO:0070011,GO:0009056,GO:0016787,GO:0044267,GO:0004175,GO:0003824,GO:0044237,GO:0044248,GO:0044265,GO:0043170,GO:0009057,GO:0008150,GO:0044260,GO:0005575,GO:0009987,GO:0003674	intracellular,cell,cell part,intracellular part,macromolecular complex,threonine-type endopeptidase activity,threonine-type peptidase activity,proteasome complex,metabolic process,proteasome core complex,organic substance metabolic process,primary metabolic process,protein metabolic process,organic substance catabolic process,proteolysis,peptidase activity,cellular protein catabolic process,prote…	dre03050	Proteasome
XM_020099803.1	109637421	-	1.33683	214.384	259.445	-0.27523	0.00201806	0.0569522	sp|Q9BYE9|CDHR2_HUMAN Cadherin-related family member 2 OS=Homo sapiens GN=CDHR2 PE=1 SV=2//9.80665e-34	GO:0005622,GO:0005623,GO:0044464,GO:0044424,GO:0005737,GO:0016787,GO:0003824,GO:0008150,GO:0004668,GO:0016813,GO:0016810,GO:0005575,GO:0009987,GO:0003674,GO:0007155,GO:0022610,GO:0043167,GO:0005488,GO:0007156,GO:0005509,GO:0016337,GO:0044763,GO:0043169,GO:0046872,GO:0044699,GO:0016020	intracellular,cell,cell part,intracellular part,cytoplasm,hydrolase activity,catalytic activity,biological_process,protein-arginine deiminase activity,hydrolase activity, acting on carbon-nitrogen (but not peptide) bonds, in linear amidines,hydrolase activity, acting on carbon-nitrogen (but not peptide) bonds,cellular_component,cellular process,molecular_function,cell adhesion,biological adhesion…	--	--
XM_020102569.1	109639218	-	1.42119	11.5562	19.541	-0.757836	0.00201998	0.0569522	sp|P15924|DESP_HUMAN Desmoplakin OS=Homo sapiens GN=DSP PE=1 SV=3//6.63772e-20	GO:0005622,GO:0005623,GO:0044464,GO:0044424,GO:0032991,GO:0043229,GO:0043226,GO:0043228,GO:0043232,GO:0005198,GO:0044446,GO:0044422,GO:0043234,GO:0005575,GO:0044430,GO:0005856,GO:0005882,GO:0045111,GO:0003674	intracellular,cell,cell part,intracellular part,macromolecular complex,intracellular organelle,organelle,non-membrane-bounded organelle,intracellular non-membrane-bounded organelle,structural molecule activity,intracellular organelle part,organelle part,protein complex,cellular_component,cytoskeletal part,cytoskeleton,intermediate filament,intermediate filament cytoskeleton,molecular_function	--	--
XM_020078060.1	109623565	-	3.46023	1.25493	3.92766	-1.64606	0.00202203	0.0569522	sp|P53813|PROS_RAT Vitamin K-dependent protein S OS=Rattus norvegicus GN=Pros1 PE=2 SV=1//1.43742e-19	GO:0005575,GO:0003674,GO:0043167,GO:0005488,GO:0005509,GO:0005576,GO:0043169,GO:0046872	cellular_component,molecular_function,ion binding,binding,calcium ion binding,extracellular region,cation binding,metal ion binding	dre04810,dre04080	Regulation of actin cytoskeleton,Neuroactive ligand-receptor interaction
XM_020078233.1	109623757	-	1.33296	5.47085	8.00071	-0.548363	0.00202869	0.0569522	sp|Q6GUF4|FBP1L_XENTR Formin-binding protein 1-like OS=Xenopus tropicalis GN=fnbp1l PE=2 SV=1//1.00024e-40	--	--	--	--
XM_020102584.1	109639223	-	2.88075	0.236499	1.47045	-2.63635	0.00203543	0.0569522	sp|F7DKV7|SIR5_XENTR NAD-dependent protein deacylase sirtuin-5, mitochondrial OS=Xenopus tropicalis GN=sirt5 PE=3 SV=1//1.07936e-165	GO:0008152,GO:0003824,GO:0048037,GO:0016491,GO:0050662,GO:0044710,GO:0008150,GO:1901681,GO:0043168,GO:0036094,GO:0000166,GO:1901265,GO:0097159,GO:1901363,GO:0030976,GO:0055114,GO:0051287,GO:0016651,GO:0050661,GO:0005575,GO:0019842,GO:0070403,GO:0000287,GO:0008746,GO:0008750,GO:0016652,GO:0003674,GO:0043167,GO:0005488,GO:0044425,GO:0043169,GO:0046872,GO:0016020,GO:0031224,GO:0016021	metabolic process,catalytic activity,cofactor binding,oxidoreductase activity,coenzyme binding,single-organism metabolic process,biological_process,sulfur compound binding,anion binding,small molecule binding,nucleotide binding,nucleoside phosphate binding,organic cyclic compound binding,heterocyclic compound binding,thiamine pyrophosphate binding,oxidation-reduction process,NAD binding,oxidoredu…	--	--
XM_020091480.1	109632276	-	0.66908	1295.21	882.05	0.554251	0.00203706	0.0569522	sp|P46405|RS12_PIG 40S ribosomal protein S12 OS=Sus scrofa GN=RPS12 PE=2 SV=2//2.44193e-86	--	--	dre03010	Ribosome
XM_020108778.1	109643612	-	1.58983	42.7618	54.809	-0.35809	0.00204856	0.0569522	sp|P19971|TYPH_HUMAN Thymidine phosphorylase OS=Homo sapiens GN=TYMP PE=1 SV=2//4.0762e-106	GO:0008152,GO:0003824,GO:0008150,GO:0016740,GO:0003674,GO:0016757	metabolic process,catalytic activity,biological_process,transferase activity,molecular_function,transferase activity, transferring glycosyl groups	--	--
XM_020090194.1	109631431	-	1.41821	5.71646	9.08522	-0.668398	0.00204878	0.0569522	sp|O60281|ZN292_HUMAN Zinc finger protein 292 OS=Homo sapiens GN=ZNF292 PE=1 SV=3//2.44479e-14	GO:0005840,GO:0003735,GO:0005622,GO:0030529,GO:0005623,GO:0044464,GO:0006412,GO:0044424,GO:0032991,GO:0044444,GO:0005737,GO:0043229,GO:0043226,GO:0008152,GO:0043228,GO:0043232,GO:0005198,GO:0071704,GO:0044238,GO:0019538,GO:0044446,GO:0044422,GO:0044267,GO:0044391,GO:0010467,GO:0015934,GO:0009058,GO:1901576,GO:0044237,GO:0044249,GO:0034645,GO:0009059,GO:0043170,GO:0008150,GO:0044260,GO:0005575,GO:…	ribosome,structural constituent of ribosome,intracellular,ribonucleoprotein complex,cell,cell part,translation,intracellular part,macromolecular complex,cytoplasmic part,cytoplasm,intracellular organelle,organelle,metabolic process,non-membrane-bounded organelle,intracellular non-membrane-bounded organelle,structural molecule activity,organic substance metabolic process,primary metabolic process,…	--	--
XM_020079528.1	109624673	-	1.23974	103.032	125.621	-0.285983	0.00205084	0.0569522	sp|P70079|KCRU_CHICK Creatine kinase U-type, mitochondrial OS=Gallus gallus GN=CKMT1 PE=1 SV=1//0	GO:0003824,GO:0016772,GO:0016740,GO:0016301,GO:0003674	catalytic activity,transferase activity, transferring phosphorus-containing groups,transferase activity,kinase activity,molecular_function	dre01100,dre00330	Metabolic pathways,Arginine and proline metabolism
XM_020110954.1	109645365	-	1.71114	13.1645	15.0537	-0.193471	0.00205109	0.0569522	sp|Q7Z407|CSMD3_HUMAN CUB and sushi domain-containing protein 3 OS=Homo sapiens GN=CSMD3 PE=2 SV=3//4.22304e-18	GO:0005575,GO:0003674,GO:0016020,GO:0004871,GO:0060089,GO:0004872,GO:0004888,GO:0038023,GO:0004930	cellular_component,molecular_function,membrane,signal transducer activity,molecular transducer activity,receptor activity,transmembrane signaling receptor activity,signaling receptor activity,G-protein coupled receptor activity	--	--
XM_020083103.1	109626873	-	1.60795	5.07081	8.87666	-0.8078	0.002064	0.0571499	sp|O14792|HS3S1_HUMAN Heparan sulfate glucosamine 3-O-sulfotransferase 1 OS=Homo sapiens GN=HS3ST1 PE=1 SV=1//1.87555e-148	GO:0003824,GO:0005575,GO:0016740,GO:0003674,GO:0008146,GO:0016782,GO:0044425,GO:0016020,GO:0031224,GO:0016021	catalytic activity,cellular_component,transferase activity,molecular_function,sulfotransferase activity,transferase activity, transferring sulfur-containing groups,membrane part,membrane,intrinsic to membrane,integral to membrane	dre00534	Glycosaminoglycan biosynthesis - heparan sulfate / heparin
XM_020085637.1	109628525	-	0.756209	167.192	152.826	0.129614	0.00206999	0.0571499	sp|Q66I08|OSTA_DANRE Organic solute transporter subunit alpha OS=Danio rerio GN=slc51a PE=2 SV=1//4.9177e-126	--	--	--	--
XM_020099761.1	109637420	-	0.717904	8.08871	6.02144	0.4258	0.00207477	0.0571499	sp|P13618|ATP5J_PIG ATP synthase-coupling factor 6, mitochondrial OS=Sus scrofa GN=ATP5J PE=1 SV=1//1.38645e-17	GO:0005622,GO:0005623,GO:0044464,GO:0044424,GO:0032991,GO:0044444,GO:0005737,GO:0043229,GO:0043226,GO:0008152,GO:0005739,GO:0071704,GO:0044238,GO:0044429,GO:0044446,GO:0044422,GO:0043234,GO:0005740,GO:0031090,GO:0043231,GO:0043227,GO:0031966,GO:0031967,GO:0009058,GO:1901576,GO:0044237,GO:0019866,GO:0005743,GO:0044249,GO:0031975,GO:1901564,GO:0044455,GO:0044281,GO:0044710,GO:0015985,GO:0015986,GO:…	intracellular,cell,cell part,intracellular part,macromolecular complex,cytoplasmic part,cytoplasm,intracellular organelle,organelle,metabolic process,mitochondrion,organic substance metabolic process,primary metabolic process,mitochondrial part,intracellular organelle part,organelle part,protein complex,mitochondrial envelope,organelle membrane,intracellular membrane-bounded organelle,membrane-bo…	--	--
XM_020095509.1	109634813	-	0.675345	25.6172	19.6456	0.382906	0.00208749	0.0573478	sp|Q99541|PLIN2_HUMAN Perilipin-2 OS=Homo sapiens GN=PLIN2 PE=1 SV=2//3.44602e-123	--	--	--	--
XM_020096472.1	109635339	-	0.783602	20.4114	16.9012	0.272249	0.00211651	0.0576905	sp|Q9JK81|MYG1_MOUSE UPF0160 protein MYG1, mitochondrial OS=Mus musculus GN=Myg1 PE=1 SV=1//4.53633e-158	--	--	--	--
XM_020091576.1	109632349	-	1.3439	3.13804	5.89016	-0.908444	0.00211667	0.0576905	sp|Q99PV8|BC11B_MOUSE B-cell lymphoma/leukemia 11B OS=Mus musculus GN=Bcl11b PE=1 SV=1//8.04871e-147	GO:0005622,GO:0005623,GO:0044464,GO:0044424,GO:0043229,GO:0043226,GO:0008152,GO:0071704,GO:0044238,GO:0043231,GO:0043227,GO:0010467,GO:0009058,GO:1901576,GO:0044237,GO:0044249,GO:0034645,GO:0009059,GO:0043170,GO:0008150,GO:0044260,GO:0005634,GO:1901360,GO:0006725,GO:0006807,GO:0046483,GO:0005575,GO:0034641,GO:0006139,GO:0009987,GO:1901362,GO:0018130,GO:0019438,GO:0044271,GO:0034654,GO:0090304,GO:…	intracellular,cell,cell part,intracellular part,intracellular organelle,organelle,metabolic process,organic substance metabolic process,primary metabolic process,intracellular membrane-bounded organelle,membrane-bounded organelle,gene expression,biosynthetic process,organic substance biosynthetic process,cellular metabolic process,cellular biosynthetic process,cellular macromolecule biosynthetic …	--	--
XM_020090444.1	109631598	-	1.53623	10.1736	14.4563	-0.506874	0.00212966	0.0578922	sp|Q6TEQ0|EEPD1_DANRE Endonuclease/exonuclease/phosphatase family domain-containing protein 1 OS=Danio rerio GN=eepd1 PE=2 SV=1//0	GO:0005622,GO:0005623,GO:0044464,GO:0044424,GO:0032991,GO:0008152,GO:0043234,GO:0044237,GO:0008150,GO:0009654,GO:0097159,GO:1901363,GO:0019898,GO:0015031,GO:0045184,GO:0009523,GO:0071702,GO:0003676,GO:0008104,GO:0005575,GO:0033036,GO:0006091,GO:0010109,GO:0042548,GO:0042549,GO:0043467,GO:0009521,GO:0051649,GO:0009987,GO:0034357,GO:0051641,GO:0009579,GO:0044436,GO:0003677,GO:0015979,GO:0009306,GO:…	intracellular,cell,cell part,intracellular part,macromolecular complex,metabolic process,protein complex,cellular metabolic process,biological_process,oxygen evolving complex,organic cyclic compound binding,heterocyclic compound binding,extrinsic to membrane,protein transport,establishment of protein localization,photosystem II,organic substance transport,nucleic acid binding,protein localization…	--	--
XM_020079858.1	109624899	-	0.831103	108.25	94.4267	0.197102	0.0021393	0.057973	sp|Q9XT28|ATOX1_SHEEP Copper transport protein ATOX1 OS=Ovis aries GN=ATOX1 PE=3 SV=1//4.21539e-20	GO:0008150,GO:0006812,GO:0030001,GO:0051234,GO:0006810,GO:0051179,GO:0003674,GO:0006811,GO:0043167,GO:0005488,GO:0044765,GO:0043169,GO:0046872,GO:0044699	biological_process,cation transport,metal ion transport,establishment of localization,transport,localization,molecular_function,ion transport,ion binding,binding,single-organism transport,cation binding,metal ion binding,single-organism process	--	--
XM_020104931.1	109640753	-	1.41214	42.6018	61.141	-0.521227	0.00214583	0.057973	sp|P30998|PLAK_XENLA Junction plakoglobin OS=Xenopus laevis GN=jup PE=2 SV=1//0	GO:0005622,GO:0005623,GO:0044464,GO:0044424,GO:0032991,GO:0044444,GO:0005737,GO:0043234,GO:0008150,GO:0015031,GO:0045184,GO:0006886,GO:0071702,GO:0008104,GO:0005575,GO:0033036,GO:0046907,GO:0030117,GO:0048475,GO:0034613,GO:0070727,GO:0051649,GO:0009987,GO:0051641,GO:0016192,GO:0051234,GO:0006810,GO:0051179,GO:0003674,GO:0005488,GO:0005515,GO:0044425,GO:0044763,GO:0044699,GO:0016020	intracellular,cell,cell part,intracellular part,macromolecular complex,cytoplasmic part,cytoplasm,protein complex,biological_process,protein transport,establishment of protein localization,intracellular protein transport,organic substance transport,protein localization,cellular_component,macromolecule localization,intracellular transport,membrane coat,coated membrane,cellular protein localization…	--	--
XM_020093411.1	109633495	-	0.784264	17.619	15.8083	0.156451	0.00215764	0.057973	sp|Q6PEI7|PYRG1_DANRE CTP synthase 1 OS=Danio rerio GN=ctps1 PE=1 SV=1//0	GO:0008152,GO:0071704,GO:0044238,GO:0016787,GO:0003824,GO:0009058,GO:1901576,GO:0044237,GO:0044249,GO:1901605,GO:1901564,GO:0044281,GO:0019752,GO:0044710,GO:0008150,GO:0043436,GO:0006082,GO:0006520,GO:0006221,GO:1901566,GO:0090407,GO:0019637,GO:0055086,GO:0006220,GO:0009165,GO:1901293,GO:0072528,GO:0003883,GO:0009064,GO:0006753,GO:0072527,GO:1901360,GO:0006725,GO:0006807,GO:0009117,GO:0046483,GO:…	metabolic process,organic substance metabolic process,primary metabolic process,hydrolase activity,catalytic activity,biosynthetic process,organic substance biosynthetic process,cellular metabolic process,cellular biosynthetic process,alpha-amino acid metabolic process,organonitrogen compound metabolic process,small molecule metabolic process,carboxylic acid metabolic process,single-organism meta…	--	--
XM_020078932.1	109624350	-	0.739349	14.8691	10.1794	0.546665	0.00216285	0.057973	sp|Q9CXD9|LRC17_MOUSE Leucine-rich repeat-containing protein 17 OS=Mus musculus GN=Lrrc17 PE=2 SV=1//3.94185e-100	GO:0003674,GO:0005488,GO:0005515	molecular_function,binding,protein binding	--	--
XM_020101074.1	109638203	-	0.761819	45.4268	33.5934	0.435366	0.00216652	0.057973	sp|Q5ZII6|KISHA_CHICK Protein kish-A OS=Gallus gallus GN=TMEM167A PE=3 SV=1//9.62797e-30	--	--	--	--
XM_020082842.1	109626706	-	0.745241	16.7959	13.3275	0.333695	0.00216785	0.057973	sp|Q9BW72|HIG2A_HUMAN HIG1 domain family member 2A, mitochondrial OS=Homo sapiens GN=HIGD2A PE=1 SV=1//8.37204e-29	--	--	--	--
XM_020084041.1	109627512	-	0.66574	249.119	153.175	0.701654	0.00217277	0.057973	sp|Q9JJW3|USMG5_RAT Up-regulated during skeletal muscle growth protein 5 OS=Rattus norvegicus GN=Usmg5 PE=1 SV=1//3.92994e-18	--	--	--	--
XM_020112554.1	109646770	-	9.92422	0.02242	4.88099	-7.76624	0.00217782	0.057973	sp|Q86TX2|ACOT1_HUMAN Acyl-coenzyme A thioesterase 1 OS=Homo sapiens GN=ACOT1 PE=1 SV=1//1.26301e-111	GO:0008152,GO:0071704,GO:0044238,GO:0019538,GO:0006508,GO:0008233,GO:0070011,GO:0016787,GO:0003824,GO:0043170,GO:0008236,GO:0017171,GO:0008150,GO:0097159,GO:1901363,GO:0003676,GO:0003677,GO:0003674,GO:0005488	metabolic process,organic substance metabolic process,primary metabolic process,protein metabolic process,proteolysis,peptidase activity,peptidase activity, acting on L-amino acid peptides,hydrolase activity,catalytic activity,macromolecule metabolic process,serine-type peptidase activity,serine hydrolase activity,biological_process,organic cyclic compound binding,heterocyclic compound binding,nu…	dre01100,dre00062,dre01040	Metabolic pathways,Fatty acid elongation,Biosynthesis of unsaturated fatty acids
XM_020103608.1	109639898	-	3.00293	0.196901	3.29114	-4.06305	0.00218301	0.057973	sp|F1QH17|MCA3A_DANRE Protein-methionine sulfoxide oxidase mical3a OS=Danio rerio GN=mical3a PE=2 SV=2//9.84392e-78	GO:0005622,GO:0005623,GO:0044464,GO:0044424,GO:0043229,GO:0043226,GO:0008152,GO:0071704,GO:0044238,GO:0043231,GO:0043227,GO:0010467,GO:0003824,GO:0048037,GO:0009058,GO:1901576,GO:0016491,GO:0044237,GO:0044249,GO:0016627,GO:0034645,GO:1901564,GO:0009059,GO:0043170,GO:0050662,GO:0044710,GO:0008150,GO:0043168,GO:0016628,GO:0036094,GO:0044260,GO:1901566,GO:0000166,GO:1901265,GO:0005634,GO:0097159,GO:…	intracellular,cell,cell part,intracellular part,intracellular organelle,organelle,metabolic process,organic substance metabolic process,primary metabolic process,intracellular membrane-bounded organelle,membrane-bounded organelle,gene expression,catalytic activity,cofactor binding,biosynthetic process,organic substance biosynthetic process,oxidoreductase activity,cellular metabolic process,cellul…	--	--
XM_020084316.1	109627628	-	4.11227	2.01123	11.6387	-2.53278	0.00219637	0.0579997	sp|Q6NXA4|ILF3_DANRE Interleukin enhancer-binding factor 3 homolog OS=Danio rerio GN=ilf3 PE=1 SV=2//6.85972e-07	GO:0008152,GO:0071704,GO:0044238,GO:0016787,GO:0003824,GO:0044237,GO:0043170,GO:0016887,GO:0016817,GO:0017111,GO:0016462,GO:0016818,GO:0016853,GO:0008150,GO:0044260,GO:0008094,GO:0097159,GO:1901363,GO:0042623,GO:0003916,GO:0003918,GO:0061505,GO:1901360,GO:0006725,GO:0003676,GO:0006807,GO:0046483,GO:0044764,GO:0005575,GO:0051704,GO:0044419,GO:0044403,GO:0019068,GO:0019069,GO:0034641,GO:0019058,GO:…	metabolic process,organic substance metabolic process,primary metabolic process,hydrolase activity,catalytic activity,cellular metabolic process,macromolecule metabolic process,ATPase activity,hydrolase activity, acting on acid anhydrides,nucleoside-triphosphatase activity,pyrophosphatase activity,hydrolase activity, acting on acid anhydrides, in phosphorus-containing anhydrides,isomerase activit…	--	--
XM_020098943.1	109636911	-	0.751726	171.157	135.12	0.34108	0.00220118	0.0579997	sp|Q9PTW9|PSA7_CARAU Proteasome subunit alpha type-7 OS=Carassius auratus GN=psma7 PE=2 SV=1//5.7316e-165	GO:0005622,GO:0005623,GO:0044464,GO:0044424,GO:0032991,GO:0004298,GO:0070003,GO:0000502,GO:0008152,GO:0005839,GO:0071704,GO:0044238,GO:0019538,GO:1901575,GO:0019773,GO:0006508,GO:0008233,GO:0044257,GO:0051603,GO:0043234,GO:0030163,GO:0070011,GO:0009056,GO:0016787,GO:0044267,GO:0004175,GO:0003824,GO:0044237,GO:0044248,GO:0044265,GO:0043170,GO:0009057,GO:0006511,GO:0019941,GO:0043632,GO:0008150,GO:…	intracellular,cell,cell part,intracellular part,macromolecular complex,threonine-type endopeptidase activity,threonine-type peptidase activity,proteasome complex,metabolic process,proteasome core complex,organic substance metabolic process,primary metabolic process,protein metabolic process,organic substance catabolic process,proteasome core complex, alpha-subunit complex,proteolysis,peptidase ac…	dre03050	Proteasome
XM_020078273.1	109623799	-	0.764925	2412.82	1676.08	0.525628	0.00220638	0.0579997	sp|P47830|RL27A_XENLA 60S ribosomal protein L27a OS=Xenopus laevis GN=rpl27a PE=2 SV=2//1.3762e-75	GO:0036094,GO:0003674,GO:0005488	small molecule binding,molecular_function,binding	dre03010	Ribosome
XM_020081231.1	109625776	-	0.631751	17.7468	14.5715	0.284417	0.00222231	0.0581129	sp|P23919|KTHY_HUMAN Thymidylate kinase OS=Homo sapiens GN=DTYMK PE=1 SV=4//9.12047e-97	GO:0008150,GO:0043168,GO:0036094,GO:0000166,GO:1901265,GO:0032561,GO:0005525,GO:0019001,GO:0097159,GO:1901363,GO:0015031,GO:0045184,GO:0001882,GO:0035639,GO:0032555,GO:0001883,GO:0032549,GO:0032550,GO:0017076,GO:0032553,GO:0006614,GO:0045047,GO:0072599,GO:0006886,GO:0071702,GO:0008104,GO:0006605,GO:0070972,GO:0006613,GO:0033036,GO:0046907,GO:0006612,GO:0033365,GO:0016482,GO:0034613,GO:0070727,GO:…	biological_process,anion binding,small molecule binding,nucleotide binding,nucleoside phosphate binding,guanyl ribonucleotide binding,GTP binding,guanyl nucleotide binding,organic cyclic compound binding,heterocyclic compound binding,protein transport,establishment of protein localization,nucleoside binding,purine ribonucleoside triphosphate binding,purine ribonucleotide binding,purine nucleoside…	dre01100,dre00240	Metabolic pathways,Pyrimidine metabolism
XM_020088836.1	109630572	-	1.10339	72.2927	82.027	-0.18225	0.0022254	0.0581129	sp|Q7RTR2|NLRC3_HUMAN Protein NLRC3 OS=Homo sapiens GN=NLRC3 PE=2 SV=2//2.12063e-64	GO:0003674,GO:0005488,GO:0005515	molecular_function,binding,protein binding	--	--
XM_020085149.1	109628177	-	1.13134	17.1663	20.175	-0.23299	0.00222756	0.0581129	sp|Q8JHF4|MPP5A_DANRE MAGUK p55 subfamily member 5-A OS=Danio rerio GN=mpp5a PE=1 SV=2//0	GO:0003674,GO:0005488,GO:0005515	molecular_function,binding,protein binding	dre04530	Tight junction
XM_020085230.1	109628226	-	2.87927	1.50082	6.04036	-2.00888	0.00224146	0.0583286	sp|Q5T5X7|BEND3_HUMAN BEN domain-containing protein 3 OS=Homo sapiens GN=BEND3 PE=1 SV=1//0	--	--	--	--
XM_020113745.1	109647933	-	0.771202	1778.77	1215.82	0.548953	0.00225267	0.0584733	sp|Q5R8K6|RL35A_PONAB 60S ribosomal protein L35a OS=Pongo abelii GN=RPL35A PE=3 SV=1//5.56347e-68	GO:0005840,GO:0003735,GO:0005622,GO:0030529,GO:0005623,GO:0044464,GO:0006412,GO:0044424,GO:0032991,GO:0044444,GO:0005737,GO:0043229,GO:0043226,GO:0008152,GO:0043228,GO:0043232,GO:0005198,GO:0071704,GO:0044238,GO:0019538,GO:0044267,GO:0010467,GO:0009058,GO:1901576,GO:0044237,GO:0044249,GO:0034645,GO:0009059,GO:0043170,GO:0008150,GO:0044260,GO:0006396,GO:1901360,GO:0006725,GO:0006807,GO:0046483,GO:…	ribosome,structural constituent of ribosome,intracellular,ribonucleoprotein complex,cell,cell part,translation,intracellular part,macromolecular complex,cytoplasmic part,cytoplasm,intracellular organelle,organelle,metabolic process,non-membrane-bounded organelle,intracellular non-membrane-bounded organelle,structural molecule activity,organic substance metabolic process,primary metabolic process,…	dre03010	Ribosome
XM_020113897.1	109648106	-	33.4915	3.0293	65.7506	-4.43995	0.00227418	0.0588842	sp|Q90WJ7|SXT1_TAKPA Saxitoxin and tetrodotoxin-binding protein 1 OS=Takifugu pardalis GN=psbp1 PE=1 SV=2//7.46036e-07	--	--	--	--
XM_020092670.1	109633078	-	1.35663	47.7028	62.9842	-0.400918	0.00229743	0.0592436	sp|Q7TNI4|I22R2_RAT Interleukin-22 receptor subunit alpha-2 OS=Rattus norvegicus GN=Il22ra2 PE=2 SV=1//8.31678e-13	GO:0003674,GO:0005488,GO:0005515	molecular_function,binding,protein binding	--	--
XM_020094857.1	109634390	-	0.771545	42.7058	31.701	0.429903	0.00230525	0.0592436	sp|Q9WTZ1|RBX2_MOUSE RING-box protein 2 OS=Mus musculus GN=Rnf7 PE=3 SV=1//8.43994e-58	GO:0005622,GO:0005623,GO:0044464,GO:0044424,GO:0032991,GO:0043229,GO:0043226,GO:0044446,GO:0044422,GO:0043234,GO:0043231,GO:0043227,GO:0003824,GO:0005634,GO:0000152,GO:0005680,GO:0031461,GO:0000151,GO:0044428,GO:0005575,GO:0004842,GO:0019787,GO:0016879,GO:0016874,GO:0016881,GO:0003674,GO:0046914,GO:0043167,GO:0005488,GO:0008270,GO:0005515,GO:0043169,GO:0046872	intracellular,cell,cell part,intracellular part,macromolecular complex,intracellular organelle,organelle,intracellular organelle part,organelle part,protein complex,intracellular membrane-bounded organelle,membrane-bounded organelle,catalytic activity,nucleus,nuclear ubiquitin ligase complex,anaphase-promoting complex,cullin-RING ubiquitin ligase complex,ubiquitin ligase complex,nuclear part,cell…	dre04120	Ubiquitin mediated proteolysis
XM_020101262.1	109638332	-	0.79218	51.5284	40.9123	0.332834	0.00231111	0.0592436	sp|Q9H2U2|IPYR2_HUMAN Inorganic pyrophosphatase 2, mitochondrial OS=Homo sapiens GN=PPA2 PE=1 SV=2//1.78595e-139	GO:0005622,GO:0005623,GO:0044464,GO:0044424,GO:0005737,GO:0008152,GO:0016787,GO:0003824,GO:0044237,GO:0016817,GO:0016462,GO:0016818,GO:0008150,GO:0005575,GO:0004427,GO:0000287,GO:0009987,GO:0003674,GO:0006796,GO:0006793,GO:0043167,GO:0005488,GO:0043169,GO:0046872	intracellular,cell,cell part,intracellular part,cytoplasm,metabolic process,hydrolase activity,catalytic activity,cellular metabolic process,hydrolase activity, acting on acid anhydrides,pyrophosphatase activity,hydrolase activity, acting on acid anhydrides, in phosphorus-containing anhydrides,biological_process,cellular_component,inorganic diphosphatase activity,magnesium ion binding,cellular pr…	dre00190	Oxidative phosphorylation
XM_020080879.1	109625599	-	0.75291	2.64679	3.00441	-0.182839	0.00232041	0.0592436	sp|A0JMK9|CAF1A_DANRE Chromatin assembly factor 1 subunit A OS=Danio rerio GN=chaf1a PE=1 SV=1//3.6318e-21	GO:0005622,GO:0005623,GO:0044464,GO:0044424,GO:0032991,GO:0043229,GO:0043226,GO:0008152,GO:0071704,GO:0044238,GO:0044446,GO:0044422,GO:0043234,GO:0043231,GO:0043227,GO:0010467,GO:0003824,GO:0009058,GO:1901576,GO:0044237,GO:0044249,GO:0034645,GO:0009059,GO:0043170,GO:0008150,GO:0003899,GO:0034062,GO:0044260,GO:0005634,GO:0097159,GO:1901363,GO:0031974,GO:0044428,GO:0043233,GO:0070013,GO:1901360,GO:…	intracellular,cell,cell part,intracellular part,macromolecular complex,intracellular organelle,organelle,metabolic process,organic substance metabolic process,primary metabolic process,intracellular organelle part,organelle part,protein complex,intracellular membrane-bounded organelle,membrane-bounded organelle,gene expression,catalytic activity,biosynthetic process,organic substance biosynthetic…	--	--
XM_020094733.1	109634312	-	0.763146	13.3326	10.5826	0.333271	0.00233118	0.0592436	sp|Q91YU8|SSF1_MOUSE Suppressor of SWI4 1 homolog OS=Mus musculus GN=Ppan PE=1 SV=2//6.94353e-176	GO:0008233,GO:0070011,GO:0016787,GO:0004175,GO:0003824,GO:0004190,GO:0070001,GO:0005575,GO:0003674,GO:0044425,GO:0016020,GO:0031224,GO:0016021	peptidase activity,peptidase activity, acting on L-amino acid peptides,hydrolase activity,endopeptidase activity,catalytic activity,aspartic-type endopeptidase activity,aspartic-type peptidase activity,cellular_component,molecular_function,membrane part,membrane,intrinsic to membrane,integral to membrane	--	--
XM_020080211.1	109625114	-	0.572214	45.4974	32.6099	0.480475	0.00233187	0.0592436	sp|Q08DQ0|PKP3_BOVIN Plakophilin-3 OS=Bos taurus GN=PKP3 PE=2 SV=1//2.801e-139	GO:0005622,GO:0005623,GO:0044464,GO:0044424,GO:0032991,GO:0044444,GO:0005737,GO:0043229,GO:0043226,GO:0044446,GO:0044422,GO:0043234,GO:0031090,GO:0043231,GO:0043227,GO:0016787,GO:0003824,GO:0016817,GO:0008150,GO:0000221,GO:0016471,GO:0033180,GO:0005774,GO:0044437,GO:0097159,GO:1901363,GO:0005773,GO:0033178,GO:0006818,GO:0015992,GO:0003676,GO:0034220,GO:0016820,GO:0016469,GO:0005575,GO:0006812,GO:…	intracellular,cell,cell part,intracellular part,macromolecular complex,cytoplasmic part,cytoplasm,intracellular organelle,organelle,intracellular organelle part,organelle part,protein complex,organelle membrane,intracellular membrane-bounded organelle,membrane-bounded organelle,hydrolase activity,catalytic activity,hydrolase activity, acting on acid anhydrides,biological_process,vacuolar proton-t…	--	--
XM_020095889.1	109635005	-	0.6724	8.59717	6.52947	0.396897	0.00233856	0.0592436	sp|Q28BP2|T150A_XENTR Transmembrane protein 150A OS=Xenopus tropicalis GN=tmem150a PE=2 SV=1//7.92675e-27	GO:0008152,GO:0003824,GO:0016491,GO:0044710,GO:0008150,GO:0055114,GO:0016651,GO:0016655,GO:0003674	metabolic process,catalytic activity,oxidoreductase activity,single-organism metabolic process,biological_process,oxidation-reduction process,oxidoreductase activity, acting on NAD(P)H,oxidoreductase activity, acting on NAD(P)H, quinone or similar compound as acceptor,molecular_function	--	--
XM_020106939.1	109642243	-	1.23288	16.4632	18.2132	-0.145744	0.00234089	0.0592436	sp|Q5R9S6|TSN8_PONAB Tetraspanin-8 OS=Pongo abelii GN=TSPAN8 PE=2 SV=1//1.16311e-19	GO:0005575,GO:0044425,GO:0016020,GO:0031224,GO:0016021	cellular_component,membrane part,membrane,intrinsic to membrane,integral to membrane	--	--
XM_020100364.1	109637797	-	0.830994	5.25329	6.76456	-0.364775	0.00234702	0.0592436	sp|Q9YHB5|CND3_XENLA Condensin complex subunit 3 OS=Xenopus laevis GN=ncapg PE=1 SV=1//0	GO:0005622,GO:0030529,GO:0005623,GO:0044464,GO:0044424,GO:0032991,GO:0043229,GO:0043226,GO:0008152,GO:0071704,GO:0044238,GO:0044446,GO:0044422,GO:0043231,GO:0043227,GO:0010467,GO:0044237,GO:0043170,GO:0008150,GO:0003723,GO:0044260,GO:0005887,GO:0000375,GO:0008380,GO:0031226,GO:0005634,GO:0097159,GO:1901363,GO:0044459,GO:0006397,GO:0034622,GO:0005253,GO:0044428,GO:0006396,GO:1901360,GO:0000377,GO:…	intracellular,ribonucleoprotein complex,cell,cell part,intracellular part,macromolecular complex,intracellular organelle,organelle,metabolic process,organic substance metabolic process,primary metabolic process,intracellular organelle part,organelle part,intracellular membrane-bounded organelle,membrane-bounded organelle,gene expression,cellular metabolic process,macromolecule metabolic process,b…	--	--
XM_020109456.1	109644127	-	1.22527	22.3894	22.6838	-0.0188482	0.00235179	0.0592436	sp|O75689|ADAP1_HUMAN Arf-GAP with dual PH domain-containing protein 1 OS=Homo sapiens GN=ADAP1 PE=1 SV=2//0	GO:0030234,GO:0060589,GO:0030695,GO:0005096,GO:0008047,GO:0003674	enzyme regulator activity,nucleoside-triphosphatase regulator activity,GTPase regulator activity,GTPase activator activity,enzyme activator activity,molecular_function	--	--
XM_020094129.1	109633938	-	0.362745	4.58391	1.72146	1.41294	0.00235362	0.0592436	sp|P32847|B3AT_ONCMY Band 3 anion exchange protein OS=Oncorhynchus mykiss GN=slc4a1 PE=2 SV=2//0	GO:0004857,GO:0008150,GO:0030234,GO:0005575,GO:0070838,GO:0006812,GO:0006816,GO:0016247,GO:0072511,GO:0005246,GO:0006820,GO:0042030,GO:0060590,GO:0060589,GO:0030001,GO:0008509,GO:0051234,GO:0006810,GO:0051179,GO:0003674,GO:0022892,GO:0022891,GO:0015075,GO:0006811,GO:0022857,GO:0005215,GO:0044765,GO:0044425,GO:0044699,GO:0016020,GO:0031224,GO:0016021	enzyme inhibitor activity,biological_process,enzyme regulator activity,cellular_component,divalent metal ion transport,cation transport,calcium ion transport,channel regulator activity,divalent inorganic cation transport,calcium channel regulator activity,anion transport,ATPase inhibitor activity,ATPase regulator activity,nucleoside-triphosphatase regulator activity,metal ion transport,anion tran…	--	--
XM_020090674.1	109631743	-	0.668745	13.2667	9.3384	0.506557	0.00235844	0.0592436	sp|O95388|WISP1_HUMAN WNT1-inducible-signaling pathway protein 1 OS=Homo sapiens GN=WISP1 PE=1 SV=1//3.7415e-145	GO:0008150,GO:0051128,GO:0005575,GO:0009987,GO:0001558,GO:0005520,GO:0016049,GO:0019838,GO:0040008,GO:0040007,GO:0003674,GO:0071840,GO:0016043,GO:0005488,GO:0005515,GO:0005576,GO:0044763,GO:0044699,GO:0065007,GO:0050789,GO:0050794	biological_process,regulation of cellular component organization,cellular_component,cellular process,regulation of cell growth,insulin-like growth factor binding,cell growth,growth factor binding,regulation of growth,growth,molecular_function,cellular component organization or biogenesis,cellular component organization,binding,protein binding,extracellular region,single-organism cellular process,…	--	--
XM_020106956.1	109642259	-	0.79605	12.4379	10.5624	0.235813	0.00236507	0.0592436	sp|B2RZ50|CDKN3_RAT Cyclin-dependent kinase inhibitor 3 OS=Rattus norvegicus GN=Cdkn3 PE=2 SV=1//6.50238e-83	GO:0008152,GO:0071704,GO:0044238,GO:0019538,GO:0016787,GO:0044267,GO:0003824,GO:0044237,GO:0043170,GO:0008150,GO:0044260,GO:0009987,GO:0004725,GO:0003674,GO:0006796,GO:0006793,GO:0004721,GO:0016311,GO:0008138,GO:0006470,GO:0016788,GO:0042578,GO:0016791,GO:0006464,GO:0036211,GO:0043412	metabolic process,organic substance metabolic process,primary metabolic process,protein metabolic process,hydrolase activity,cellular protein metabolic process,catalytic activity,cellular metabolic process,macromolecule metabolic process,biological_process,cellular macromolecule metabolic process,cellular process,protein tyrosine phosphatase activity,molecular_function,phosphate-containing compou…	--	--
XM_020093321.1	109633458	-	0.742247	46.0255	41.6475	0.144205	0.00236855	0.0592436	sp|P21439|MDR3_HUMAN Multidrug resistance protein 3 OS=Homo sapiens GN=ABCB4 PE=1 SV=2//8.01576e-58	GO:0016787,GO:0003824,GO:0016887,GO:0016817,GO:0017111,GO:0016462,GO:0016818,GO:0043168,GO:0036094,GO:0000166,GO:1901265,GO:0097159,GO:1901363,GO:0001882,GO:0035639,GO:0032555,GO:0001883,GO:0032549,GO:0032550,GO:0017076,GO:0032553,GO:0005524,GO:0032559,GO:0030554,GO:0003674,GO:0043167,GO:0005488	hydrolase activity,catalytic activity,ATPase activity,hydrolase activity, acting on acid anhydrides,nucleoside-triphosphatase activity,pyrophosphatase activity,hydrolase activity, acting on acid anhydrides, in phosphorus-containing anhydrides,anion binding,small molecule binding,nucleotide binding,nucleoside phosphate binding,organic cyclic compound binding,heterocyclic compound binding,nucleosid…	dre02010	ABC transporters
XM_020089273.1	109630838	-	0.617844	114.572	61.4205	0.899467	0.00237734	0.0592436	sp|P22298|SLPI_PIG Antileukoproteinase (Fragment) OS=Sus scrofa GN=SLPI PE=1 SV=2//9.87449e-10	GO:0004857,GO:0030414,GO:0061134,GO:0030234,GO:0005575,GO:0003674,GO:0005576	enzyme inhibitor activity,peptidase inhibitor activity,peptidase regulator activity,enzyme regulator activity,cellular_component,molecular_function,extracellular region	--	--
XM_020092751.1	109633131	-	0.803939	31.6066	30.0465	0.0730308	0.00238344	0.0592436	sp|Q64462|CP4B1_MOUSE Cytochrome P450 4B1 OS=Mus musculus GN=Cyp4b1 PE=1 SV=1//1.07434e-172	GO:0008152,GO:0004129,GO:0016675,GO:0016676,GO:0015002,GO:0003824,GO:0016491,GO:0044710,GO:0008150,GO:0015078,GO:0097159,GO:1901363,GO:0055114,GO:0015077,GO:0020037,GO:0046906,GO:0008324,GO:0022890,GO:0005506,GO:0003674,GO:0022892,GO:0022891,GO:0015075,GO:0022857,GO:0016705,GO:0046914,GO:0005215,GO:0043167,GO:0005488,GO:0043169,GO:0046872	metabolic process,cytochrome-c oxidase activity,oxidoreductase activity, acting on a heme group of donors,oxidoreductase activity, acting on a heme group of donors, oxygen as acceptor,heme-copper terminal oxidase activity,catalytic activity,oxidoreductase activity,single-organism metabolic process,biological_process,hydrogen ion transmembrane transporter activity,organic cyclic compound binding,h…	--	--
XM_020113212.1	109647413	-	0.832711	1283.5	1032.04	0.314588	0.0023853	0.0592436	sp|Q7T3N8|RL15_CTEID 60S ribosomal protein L15 OS=Ctenopharyngodon idella GN=rpl15 PE=2 SV=3//6.29675e-131	GO:0005840,GO:0003735,GO:0005622,GO:0030529,GO:0005623,GO:0044464,GO:0006412,GO:0044424,GO:0032991,GO:0044444,GO:0005737,GO:0043229,GO:0043226,GO:0008152,GO:0043228,GO:0043232,GO:0005198,GO:0071704,GO:0044238,GO:0019538,GO:0044267,GO:0010467,GO:0009058,GO:1901576,GO:0044237,GO:0044249,GO:0034645,GO:0009059,GO:0043170,GO:0008150,GO:0044260,GO:0005575,GO:0009987,GO:0003674	ribosome,structural constituent of ribosome,intracellular,ribonucleoprotein complex,cell,cell part,translation,intracellular part,macromolecular complex,cytoplasmic part,cytoplasm,intracellular organelle,organelle,metabolic process,non-membrane-bounded organelle,intracellular non-membrane-bounded organelle,structural molecule activity,organic substance metabolic process,primary metabolic process,…	dre03010	Ribosome
XM_020091482.1	109632278	-	0.764269	59.204	47.5114	0.317422	0.00239229	0.0592751	sp|P60901|PSA6_RAT Proteasome subunit alpha type-6 OS=Rattus norvegicus GN=Psma6 PE=1 SV=1//8.90952e-172	GO:0005622,GO:0005623,GO:0044464,GO:0044424,GO:0032991,GO:0004298,GO:0070003,GO:0000502,GO:0008152,GO:0005839,GO:0071704,GO:0044238,GO:0019538,GO:1901575,GO:0019773,GO:0006508,GO:0008233,GO:0044257,GO:0051603,GO:0043234,GO:0030163,GO:0070011,GO:0009056,GO:0016787,GO:0044267,GO:0004175,GO:0003824,GO:0044237,GO:0044248,GO:0044265,GO:0043170,GO:0009057,GO:0006511,GO:0019941,GO:0043632,GO:0008150,GO:…	intracellular,cell,cell part,intracellular part,macromolecular complex,threonine-type endopeptidase activity,threonine-type peptidase activity,proteasome complex,metabolic process,proteasome core complex,organic substance metabolic process,primary metabolic process,protein metabolic process,organic substance catabolic process,proteasome core complex, alpha-subunit complex,proteolysis,peptidase ac…	dre03050	Proteasome
XM_020083247.1	109626970	-	0.797564	41.2956	32.8692	0.329252	0.002423	0.0598431	sp|Q5BJJ7|BCCIP_DANRE Protein BCCIP homolog OS=Danio rerio GN=bccip PE=2 SV=1//8.16805e-111	--	--	--	--
XM_020105945.1	109641469	-	0.673961	10.2246	6.56227	0.639772	0.0024315	0.0598431	sp|Q99P31|HPBP1_MOUSE Hsp70-binding protein 1 OS=Mus musculus GN=Hspbp1 PE=2 SV=1//3.9868e-94	GO:0005622,GO:0005623,GO:0044464,GO:0044424,GO:0043229,GO:0043226,GO:0008152,GO:0071704,GO:0044238,GO:0043231,GO:0043227,GO:0010467,GO:0009058,GO:1901576,GO:0044237,GO:0044249,GO:0034645,GO:0009059,GO:0043170,GO:0008150,GO:0044260,GO:0005634,GO:0051090,GO:0065009,GO:1901360,GO:0006725,GO:0006807,GO:0046483,GO:0005575,GO:0034641,GO:0006139,GO:0009987,GO:1901362,GO:0018130,GO:0019438,GO:0044271,GO:…	intracellular,cell,cell part,intracellular part,intracellular organelle,organelle,metabolic process,organic substance metabolic process,primary metabolic process,intracellular membrane-bounded organelle,membrane-bounded organelle,gene expression,biosynthetic process,organic substance biosynthetic process,cellular metabolic process,cellular biosynthetic process,cellular macromolecule biosynthetic …	dre04141	Protein processing in endoplasmic reticulum
XM_020087883.1	109629893	-	0.862323	2.35821	3.12245	-0.404983	0.00243255	0.0598431	sp|Q2TAW0|CNDG2_XENLA Condensin-2 complex subunit G2 OS=Xenopus laevis GN=ncapg2 PE=1 SV=1//0	GO:0005622,GO:0005623,GO:0044464,GO:0044424,GO:0032991,GO:0044444,GO:0005737,GO:0043229,GO:0043226,GO:0008152,GO:0071704,GO:0044238,GO:0019538,GO:0044446,GO:0044422,GO:0043234,GO:0031090,GO:0043231,GO:0043227,GO:0044267,GO:0010467,GO:0003824,GO:0009058,GO:1901576,GO:0044237,GO:0044249,GO:0034645,GO:0009059,GO:0043170,GO:0005783,GO:0045017,GO:0044710,GO:0008150,GO:0044432,GO:0046474,GO:0005789,GO:…	intracellular,cell,cell part,intracellular part,macromolecular complex,cytoplasmic part,cytoplasm,intracellular organelle,organelle,metabolic process,organic substance metabolic process,primary metabolic process,protein metabolic process,intracellular organelle part,organelle part,protein complex,organelle membrane,intracellular membrane-bounded organelle,membrane-bounded organelle,cellular prote…	--	--
XM_020093049.1	109633284	-	0.704206	17.097	12.0038	0.510253	0.00243877	0.059854	sp|Q9BQ67|GRWD1_HUMAN Glutamate-rich WD repeat-containing protein 1 OS=Homo sapiens GN=GRWD1 PE=1 SV=1//0	GO:0003674,GO:0005488,GO:0005515	molecular_function,binding,protein binding	--	--
XM_020086066.1	109628742	-	1.24671	15.6484	20.5643	-0.394127	0.00245358	0.060075	sp|Q9Y5B6|PAXB1_HUMAN PAX3- and PAX7-binding protein 1 OS=Homo sapiens GN=PAXBP1 PE=1 SV=2//0	GO:0005622,GO:0005623,GO:0044464,GO:0044424,GO:0043229,GO:0043226,GO:0008152,GO:0071704,GO:0044238,GO:0043231,GO:0043227,GO:0010467,GO:0009058,GO:1901576,GO:0044237,GO:0044249,GO:0034645,GO:0009059,GO:0043170,GO:0008150,GO:0044260,GO:0005634,GO:0097159,GO:1901363,GO:1901360,GO:0006725,GO:0003676,GO:0006807,GO:0046483,GO:0005575,GO:0034641,GO:0006139,GO:0009987,GO:1901362,GO:0018130,GO:0019438,GO:…	intracellular,cell,cell part,intracellular part,intracellular organelle,organelle,metabolic process,organic substance metabolic process,primary metabolic process,intracellular membrane-bounded organelle,membrane-bounded organelle,gene expression,biosynthetic process,organic substance biosynthetic process,cellular metabolic process,cellular biosynthetic process,cellular macromolecule biosynthetic …	--	--
XM_020110961.1	109645371	-	0.67403	39.7656	27.2989	0.542678	0.00248526	0.0607073	sp|Q6NY77|HOGA1_DANRE 4-hydroxy-2-oxoglutarate aldolase, mitochondrial OS=Danio rerio GN=zgc:77082 PE=2 SV=1//1.34897e-101	GO:0008152,GO:0003824,GO:0008150,GO:0016829,GO:0003674	metabolic process,catalytic activity,biological_process,lyase activity,molecular_function	dre01100,dre00630,dre00330	Metabolic pathways,Glyoxylate and dicarboxylate metabolism,Arginine and proline metabolism
XM_020108853.1	109643673	-	1.20886	27.007	35.0403	-0.375679	0.00249247	0.0607081	sp|Q921M7|FA49B_MOUSE Protein FAM49B OS=Mus musculus GN=Fam49b PE=2 SV=1//0	--	--	--	--
XM_020105171.1	109640926	-	2.88786	54.0911	105.878	-0.968947	0.00249702	0.0607081	sp|Q6PHG2|HEMO_DANRE Hemopexin OS=Danio rerio GN=hpx PE=2 SV=2//8.72458e-126	--	--	--	--
XM_020090004.1	109631327	-	0.45267	74.5595	40.0833	0.895391	0.0025214	0.0608862	sp|Q1KKS2|CYCB_TAKRU Cytochrome c-b OS=Takifugu rubripes GN=cyc-B PE=3 SV=1//9.81228e-63	GO:0008152,GO:0003824,GO:0016491,GO:0044710,GO:0008150,GO:0097159,GO:1901363,GO:0055114,GO:0020037,GO:0046906,GO:0009055,GO:0003674,GO:0005488	metabolic process,catalytic activity,oxidoreductase activity,single-organism metabolic process,biological_process,organic cyclic compound binding,heterocyclic compound binding,oxidation-reduction process,heme binding,tetrapyrrole binding,electron carrier activity,molecular_function,binding	dre01100,dre05168,dre04115,dre00920,dre04210	Metabolic pathways,Herpes simplex infection,p53 signaling pathway,Sulfur metabolism,Apoptosis
XM_020087729.1	109629805	-	0.768762	2103.02	1552.14	0.438199	0.0025227	0.0608862	sp|P60868|RS20_RAT 40S ribosomal protein S20 OS=Rattus norvegicus GN=Rps20 PE=3 SV=1//8.85475e-79	--	--	dre03010	Ribosome
XM_020099190.1	109637070	-	1.19455	10.242	12.1246	-0.243432	0.00252973	0.0608862	sp|Q9QX72|SEBP2_RAT Selenocysteine insertion sequence-binding protein 2 OS=Rattus norvegicus GN=Secisbp2 PE=1 SV=1//2.03719e-98	--	--	--	--
XM_020111718.1	109646023	-	0.813706	28.2711	20.3109	0.477075	0.00253445	0.0608862	sp|A3KP37|NDUF5_DANRE NADH dehydrogenase [ubiquinone] 1 alpha subcomplex assembly factor 5 OS=Danio rerio GN=ndufaf5 PE=2 SV=1//0	GO:0008152,GO:0071704,GO:0044238,GO:0003824,GO:0009058,GO:1901576,GO:0008150,GO:0005975,GO:0051704,GO:0044419,GO:0044403,GO:0008757,GO:0009877,GO:0016741,GO:0044723,GO:0008168,GO:0016051,GO:0009312,GO:0009311,GO:0016740,GO:0003674	metabolic process,organic substance metabolic process,primary metabolic process,catalytic activity,biosynthetic process,organic substance biosynthetic process,biological_process,carbohydrate metabolic process,multi-organism process,interspecies interaction between organisms,symbiosis, encompassing mutualism through parasitism,S-adenosylmethionine-dependent methyltransferase activity,nodulation,tr…	--	--
XM_020087494.1	109629686	-	0.798757	2207.71	1601.06	0.463521	0.00253717	0.0608862	sp|O42387|RS24_TAKRU 40S ribosomal protein S24 OS=Takifugu rubripes GN=rps24 PE=3 SV=1//9.71475e-82	GO:0005840,GO:0003735,GO:0005622,GO:0030529,GO:0005623,GO:0044464,GO:0006412,GO:0044424,GO:0032991,GO:0044444,GO:0005737,GO:0043229,GO:0043226,GO:0008152,GO:0043228,GO:0043232,GO:0005198,GO:0071704,GO:0044238,GO:0019538,GO:0044267,GO:0010467,GO:0009058,GO:1901576,GO:0044237,GO:0044249,GO:0034645,GO:0009059,GO:0043170,GO:0008150,GO:0044260,GO:0005575,GO:0009987,GO:0003674	ribosome,structural constituent of ribosome,intracellular,ribonucleoprotein complex,cell,cell part,translation,intracellular part,macromolecular complex,cytoplasmic part,cytoplasm,intracellular organelle,organelle,metabolic process,non-membrane-bounded organelle,intracellular non-membrane-bounded organelle,structural molecule activity,organic substance metabolic process,primary metabolic process,…	dre03010	Ribosome
XM_020111538.1	109645867	-	2.15923	10.116	17.9718	-0.829093	0.00253962	0.0608862	sp|O46522|CY24B_BOVIN Cytochrome b-245 heavy chain OS=Bos taurus GN=CYBB PE=2 SV=1//0	GO:0008152,GO:0003824,GO:0016491,GO:0044710,GO:0008150,GO:0055114,GO:0003674	metabolic process,catalytic activity,oxidoreductase activity,single-organism metabolic process,biological_process,oxidation-reduction process,molecular_function	dre04145	Phagosome
XM_020095033.1	109634512	-	1.42603	12.9451	21.7644	-0.749567	0.00255241	0.0610515	sp|F1RCR6|TRIPC_DANRE E3 ubiquitin-protein ligase TRIP12 OS=Danio rerio GN=trip12 PE=3 SV=1//0	GO:0003824,GO:0004842,GO:0019787,GO:0016879,GO:0016874,GO:0016881,GO:0003674	catalytic activity,ubiquitin-protein ligase activity,small conjugating protein ligase activity,ligase activity, forming carbon-nitrogen bonds,ligase activity,acid-amino acid ligase activity,molecular_function	dre04120	Ubiquitin mediated proteolysis
XM_020090294.1	109631479	-	0.76906	8.50515	8.97645	-0.0778079	0.0025598	0.0610871	sp|Q9IA88|SIK2_CHICK Serine/threonine-protein kinase SIK2 OS=Gallus gallus GN=SIK2 PE=2 SV=1//0	GO:0008152,GO:0071704,GO:0044238,GO:0019538,GO:0044267,GO:0003824,GO:0044237,GO:0043170,GO:0008150,GO:0043168,GO:0036094,GO:0044260,GO:0000166,GO:1901265,GO:0097159,GO:1901363,GO:0001882,GO:0035639,GO:0032555,GO:0001883,GO:0032549,GO:0032550,GO:0017076,GO:0032553,GO:0005524,GO:0032559,GO:0030554,GO:0005575,GO:0009987,GO:0016772,GO:0016740,GO:0016773,GO:0016301,GO:0003674,GO:0006796,GO:0006793,GO:…	metabolic process,organic substance metabolic process,primary metabolic process,protein metabolic process,cellular protein metabolic process,catalytic activity,cellular metabolic process,macromolecule metabolic process,biological_process,anion binding,small molecule binding,cellular macromolecule metabolic process,nucleotide binding,nucleoside phosphate binding,organic cyclic compound binding,het…	--	--
XM_020090873.1	109631850	-	1.26986	11.6097	17.4526	-0.588105	0.00259914	0.0618418	sp|Q14995|NR1D2_HUMAN Nuclear receptor subfamily 1 group D member 2 OS=Homo sapiens GN=NR1D2 PE=1 SV=3//2.51855e-54	GO:0005622,GO:0005623,GO:0044464,GO:0044424,GO:0043229,GO:0043226,GO:0008152,GO:0043228,GO:0043232,GO:0071704,GO:0044238,GO:0043231,GO:0043227,GO:0010467,GO:0009058,GO:1901576,GO:0044237,GO:0044249,GO:0034645,GO:0009059,GO:0043170,GO:0008150,GO:0044260,GO:0005634,GO:0097159,GO:1901363,GO:0006952,GO:1901360,GO:0006725,GO:0003676,GO:0006807,GO:0046483,GO:0005575,GO:0006950,GO:0001533,GO:0034641,GO:…	intracellular,cell,cell part,intracellular part,intracellular organelle,organelle,metabolic process,non-membrane-bounded organelle,intracellular non-membrane-bounded organelle,organic substance metabolic process,primary metabolic process,intracellular membrane-bounded organelle,membrane-bounded organelle,gene expression,biosynthetic process,organic substance biosynthetic process,cellular metaboli…	--	--
XM_020095153.1	109634567	-	1.53425	23.0515	35.5985	-0.626957	0.00260336	0.0618418	sp|Q9WU45|CLCN2_CAVPO Chloride channel protein 2 OS=Cavia porcellus GN=CLCN2 PE=2 SV=1//0	GO:0005622,GO:0005623,GO:0044464,GO:0044424,GO:0032991,GO:0044444,GO:0005737,GO:0043229,GO:0043226,GO:0008152,GO:0005739,GO:0071704,GO:0044238,GO:0044429,GO:0044446,GO:0044422,GO:0043234,GO:0005740,GO:0031090,GO:0043231,GO:0043227,GO:0031966,GO:0031967,GO:0009058,GO:1901576,GO:0044237,GO:0019866,GO:0005743,GO:0044249,GO:0031975,GO:1901564,GO:0044455,GO:0044281,GO:0044710,GO:0015985,GO:0015986,GO:…	intracellular,cell,cell part,intracellular part,macromolecular complex,cytoplasmic part,cytoplasm,intracellular organelle,organelle,metabolic process,mitochondrion,organic substance metabolic process,primary metabolic process,mitochondrial part,intracellular organelle part,organelle part,protein complex,mitochondrial envelope,organelle membrane,intracellular membrane-bounded organelle,membrane-bo…	--	--
XM_020106002.1	109641517	-	0.613182	8.03045	4.16374	0.947601	0.00264076	0.0625575	sp|P21158|CSGA_MYXXA C-factor OS=Myxococcus xanthus GN=csgA PE=1 SV=1//3.43223e-29	GO:0008152,GO:0003824,GO:0048037,GO:0016491,GO:0050662,GO:0008150,GO:0003674,GO:0005488	metabolic process,catalytic activity,cofactor binding,oxidoreductase activity,coenzyme binding,biological_process,molecular_function,binding	--	--
XM_020088319.1	109630250	-	0.77455	29.2911	22.8407	0.358854	0.00264557	0.0625575	sp|Q9N2I1|CASP1_PIG Caspase-1 OS=Sus scrofa GN=CASP1 PE=2 SV=1//9.10132e-39	GO:0008152,GO:0071704,GO:0044238,GO:0019538,GO:0006508,GO:0008233,GO:0070011,GO:0016787,GO:0004175,GO:0003824,GO:0043170,GO:0008234,GO:0008150,GO:0004197,GO:0010941,GO:0042981,GO:0043067,GO:0006915,GO:0012501,GO:0008219,GO:0016265,GO:0009987,GO:0003674,GO:0044763,GO:0044699,GO:0065007,GO:0050789,GO:0050794	metabolic process,organic substance metabolic process,primary metabolic process,protein metabolic process,proteolysis,peptidase activity,peptidase activity, acting on L-amino acid peptides,hydrolase activity,endopeptidase activity,catalytic activity,macromolecule metabolic process,cysteine-type peptidase activity,biological_process,cysteine-type endopeptidase activity,regulation of cell death,reg…	dre04623,dre05132,dre04621	Cytosolic DNA-sensing pathway,Salmonella infection,NOD-like receptor signaling pathway
XM_020095727.1	109634908	-	0.776671	2027.37	1456.03	0.477572	0.00265244	0.062577	sp|P49207|RL34_HUMAN 60S ribosomal protein L34 OS=Homo sapiens GN=RPL34 PE=1 SV=3//8.33989e-76	GO:0005840,GO:0003735,GO:0005622,GO:0030529,GO:0005623,GO:0044464,GO:0006412,GO:0044424,GO:0032991,GO:0044444,GO:0005737,GO:0043229,GO:0043226,GO:0008152,GO:0043228,GO:0043232,GO:0005198,GO:0071704,GO:0044238,GO:0019538,GO:0044267,GO:0010467,GO:0009058,GO:1901576,GO:0044237,GO:0044249,GO:0034645,GO:0009059,GO:0043170,GO:0008150,GO:0044260,GO:0005575,GO:0009987,GO:0003674	ribosome,structural constituent of ribosome,intracellular,ribonucleoprotein complex,cell,cell part,translation,intracellular part,macromolecular complex,cytoplasmic part,cytoplasm,intracellular organelle,organelle,metabolic process,non-membrane-bounded organelle,intracellular non-membrane-bounded organelle,structural molecule activity,organic substance metabolic process,primary metabolic process,…	dre03010	Ribosome
XM_020084498.1	109627730	-	0.759724	51.4547	42.112	0.289071	0.00266304	0.0626844	sp|Q2KJ25|PSD12_BOVIN 26S proteasome non-ATPase regulatory subunit 12 OS=Bos taurus GN=PSMD12 PE=2 SV=3//0	GO:0003674,GO:0005488,GO:0005515	molecular_function,binding,protein binding	dre03050	Proteasome
XM_020095537.1	109634828	-	0.740557	11.7177	9.66471	0.277886	0.00266911	0.0626848	sp|Q9VJ33|NEDD8_DROME NEDD8 OS=Drosophila melanogaster GN=Nedd8 PE=1 SV=1//4.5953e-32	GO:0003674,GO:0005488,GO:0005515	molecular_function,binding,protein binding	--	--
XM_020091678.1	109632419	-	0.270711	2.68376	0.0845487	4.98833	0.00267829	0.0627179	sp|Q5RC61|SH3L3_PONAB SH3 domain-binding glutamic acid-rich-like protein 3 OS=Pongo abelii GN=SH3BGRL3 PE=3 SV=1//7.54824e-19	GO:0003824,GO:0016491,GO:0008150,GO:0045454,GO:0042592,GO:0019725,GO:0065008,GO:0009055,GO:0009987,GO:0015035,GO:0015036,GO:0016667,GO:0003674,GO:0044763,GO:0044699,GO:0065007,GO:0050789,GO:0050794	catalytic activity,oxidoreductase activity,biological_process,cell redox homeostasis,homeostatic process,cellular homeostasis,regulation of biological quality,electron carrier activity,cellular process,protein disulfide oxidoreductase activity,disulfide oxidoreductase activity,oxidoreductase activity, acting on a sulfur group of donors,molecular_function,single-organism cellular process,single-or…	--	--
XM_020084320.1	109627630	-	1.74769	15.694	24.406	-0.637022	0.00268263	0.0627179	sp|O00622|CYR61_HUMAN Protein CYR61 OS=Homo sapiens GN=CYR61 PE=1 SV=1//4.22427e-112	GO:0005622,GO:0005623,GO:0044464,GO:0044424,GO:0044444,GO:0005737,GO:0043229,GO:0043226,GO:0008152,GO:0005739,GO:0071704,GO:0044429,GO:0044446,GO:0044422,GO:0043231,GO:0043227,GO:0003824,GO:0048037,GO:0044237,GO:1901564,GO:0008150,GO:0005759,GO:0043168,GO:0006778,GO:0033013,GO:0030170,GO:0051186,GO:0051128,GO:0031974,GO:0043233,GO:0070013,GO:1901360,GO:0006725,GO:0016747,GO:0006807,GO:0046483,GO:…	intracellular,cell,cell part,intracellular part,cytoplasmic part,cytoplasm,intracellular organelle,organelle,metabolic process,mitochondrion,organic substance metabolic process,mitochondrial part,intracellular organelle part,organelle part,intracellular membrane-bounded organelle,membrane-bounded organelle,catalytic activity,cofactor binding,cellular metabolic process,organonitrogen compound meta…	--	--
XM_020079999.1	109625005	-	1.18943	8.64841	11.275	-0.38262	0.0026957	0.0628743	sp|P40818|UBP8_HUMAN Ubiquitin carboxyl-terminal hydrolase 8 OS=Homo sapiens GN=USP8 PE=1 SV=1//6.89282e-119	GO:0008152,GO:0071704,GO:0044238,GO:0019538,GO:0044267,GO:0009058,GO:1901576,GO:0044237,GO:0044249,GO:0034645,GO:0009059,GO:0043170,GO:0008150,GO:0044260,GO:0016579,GO:0070646,GO:1901360,GO:0006725,GO:0006807,GO:0046483,GO:0006260,GO:0034641,GO:0006139,GO:0009987,GO:0006259,GO:0070647,GO:0006270,GO:0006261,GO:0090304,GO:0006464,GO:0036211,GO:0043412	metabolic process,organic substance metabolic process,primary metabolic process,protein metabolic process,cellular protein metabolic process,biosynthetic process,organic substance biosynthetic process,cellular metabolic process,cellular biosynthetic process,cellular macromolecule biosynthetic process,macromolecule biosynthetic process,macromolecule metabolic process,biological_process,cellular ma…	dre04144	Endocytosis
XM_020081499.1	109625914	-	0.729935	80.0989	59.6611	0.424991	0.00270147	0.0628743	sp|P70195|PSB7_MOUSE Proteasome subunit beta type-7 OS=Mus musculus GN=Psmb7 PE=1 SV=1//2.63778e-160	GO:0005622,GO:0005623,GO:0044464,GO:0044424,GO:0032991,GO:0004298,GO:0070003,GO:0000502,GO:0008152,GO:0005839,GO:0071704,GO:0044238,GO:0019538,GO:1901575,GO:0006508,GO:0008233,GO:0044257,GO:0051603,GO:0043234,GO:0030163,GO:0070011,GO:0009056,GO:0016787,GO:0044267,GO:0004175,GO:0003824,GO:0044237,GO:0044248,GO:0044265,GO:0043170,GO:0009057,GO:0008150,GO:0044260,GO:0005575,GO:0009987,GO:0003674	intracellular,cell,cell part,intracellular part,macromolecular complex,threonine-type endopeptidase activity,threonine-type peptidase activity,proteasome complex,metabolic process,proteasome core complex,organic substance metabolic process,primary metabolic process,protein metabolic process,organic substance catabolic process,proteolysis,peptidase activity,cellular protein catabolic process,prote…	dre03050	Proteasome
XM_020097369.1	109635892	-	1.34617	2.29023	4.3022	-0.909583	0.00272467	0.0632723	sp|Q925R7|GLT10_RAT Polypeptide N-acetylgalactosaminyltransferase 10 OS=Rattus norvegicus GN=Galnt10 PE=2 SV=1//0	GO:0005198,GO:0008150,GO:0019013,GO:0005575,GO:0051704,GO:0019028,GO:0044423,GO:0019012,GO:0009405,GO:0003674,GO:0005576	structural molecule activity,biological_process,viral nucleocapsid,cellular_component,multi-organism process,viral capsid,virion part,virion,pathogenesis,molecular_function,extracellular region	dre01100,dre00512	Metabolic pathways,Mucin type O-Glycan biosynthesis
XM_020088059.1	109630040	-	0.56763	5.73592	3.32893	0.784967	0.00275553	0.0635994	sp|Q28IK8|MARH8_XENTR E3 ubiquitin-protein ligase MARCH8 OS=Xenopus tropicalis GN=march8 PE=2 SV=1//5.89531e-151	GO:0003674,GO:0046914,GO:0043167,GO:0005488,GO:0008270,GO:0005515,GO:0043169,GO:0046872	molecular_function,transition metal ion binding,ion binding,binding,zinc ion binding,protein binding,cation binding,metal ion binding	--	--
XM_020108667.1	109643524	-	0.52814	7.75019	5.45756	0.505975	0.00276465	0.0635994	sp|Q9DGQ7|CDC37_TETFL Hsp90 co-chaperone Cdc37 OS=Tetraodon fluviatilis GN=cdc37 PE=3 SV=1//6.98016e-07	GO:0005622,GO:0005623,GO:0044464,GO:0044424,GO:0032991,GO:0043229,GO:0043226,GO:0008152,GO:0071704,GO:0044238,GO:0044446,GO:0044422,GO:0043234,GO:0009056,GO:0043231,GO:0043227,GO:0016787,GO:0010467,GO:0003824,GO:0009058,GO:1901576,GO:0044237,GO:0044249,GO:0044248,GO:0034645,GO:0009059,GO:0043170,GO:0008150,GO:0030234,GO:0007264,GO:0044260,GO:0005634,GO:0031974,GO:0044428,GO:0043233,GO:0070013,GO:…	intracellular,cell,cell part,intracellular part,macromolecular complex,intracellular organelle,organelle,metabolic process,organic substance metabolic process,primary metabolic process,intracellular organelle part,organelle part,protein complex,catabolic process,intracellular membrane-bounded organelle,membrane-bounded organelle,hydrolase activity,gene expression,catalytic activity,biosynthetic p…	--	--
XM_020095003.1	109634500	-	0.407934	13.7036	5.31925	1.36526	0.00276905	0.0635994	sp|P50552|VASP_HUMAN Vasodilator-stimulated phosphoprotein OS=Homo sapiens GN=VASP PE=1 SV=3//9.49362e-18	GO:0008150,GO:0046907,GO:0051649,GO:0009987,GO:0051641,GO:0051234,GO:0006810,GO:0051179,GO:0044763,GO:0044699	biological_process,intracellular transport,establishment of localization in cell,cellular process,cellular localization,establishment of localization,transport,localization,single-organism cellular process,single-organism process	dre04510	Focal adhesion
XM_020089968.1	109631310	-	2.62153	1.37289	3.1855	-1.2143	0.00276932	0.0635994	sp|Q8CGR7|UPP2_MOUSE Uridine phosphorylase 2 OS=Mus musculus GN=Upp2 PE=2 SV=1//1.01e-158	GO:0008152,GO:0071704,GO:0044238,GO:0003824,GO:0044237,GO:1901564,GO:0044281,GO:0044710,GO:0008150,GO:0005549,GO:0055086,GO:0009116,GO:1901657,GO:1901360,GO:0006725,GO:0006807,GO:0004984,GO:0046483,GO:0005575,GO:0034641,GO:1901135,GO:0006139,GO:0009987,GO:0007608,GO:0003674,GO:0005488,GO:0007606,GO:0044707,GO:0007600,GO:0032501,GO:0050877,GO:0003008,GO:0044699,GO:0016020,GO:0004871,GO:0060089,GO:…	metabolic process,organic substance metabolic process,primary metabolic process,catalytic activity,cellular metabolic process,organonitrogen compound metabolic process,small molecule metabolic process,single-organism metabolic process,biological_process,odorant binding,nucleobase-containing small molecule metabolic process,nucleoside metabolic process,glycosyl compound metabolic process,organic c…	dre01100,dre00240,dre00983	Metabolic pathways,Pyrimidine metabolism,Drug metabolism - other enzymes
XM_020107546.1	109642662	-	0.688264	20.6793	14.211	0.541184	0.00277684	0.0636162	sp|Q96GC5|RM48_HUMAN 39S ribosomal protein L48, mitochondrial OS=Homo sapiens GN=MRPL48 PE=1 SV=2//8.81373e-57	--	--	--	--
XM_020090696.1	109631755	-	0.628394	32.3484	20.6953	0.644387	0.00278248	0.0636162	sp|P30568|GSTA_PLEPL Glutathione S-transferase A OS=Pleuronectes platessa PE=2 SV=1//1.72253e-121	GO:0003674,GO:0005488,GO:0005515	molecular_function,binding,protein binding	dre00480,dre00982,dre00980	Glutathione metabolism,Drug metabolism - cytochrome P450,Metabolism of xenobiotics by cytochrome P450
XM_020108508.1	109643401	-	3.22259	0.454027	2.17125	-2.25768	0.00279498	0.0637612	sp|Q8IUN9|CLC10_HUMAN C-type lectin domain family 10 member A OS=Homo sapiens GN=CLEC10A PE=2 SV=1//5.76973e-37	--	--	--	--
XM_020084163.1	109627567	-	1.26469	17.7635	20.9783	-0.239987	0.00282105	0.0641777	sp|Q501J6|DDX17_MOUSE Probable ATP-dependent RNA helicase DDX17 OS=Mus musculus GN=Ddx17 PE=1 SV=1//0	GO:0005622,GO:0005623,GO:0044464,GO:0044424,GO:0043229,GO:0043226,GO:0043231,GO:0043227,GO:0016787,GO:0003824,GO:0008150,GO:0043168,GO:0036094,GO:0000166,GO:1901265,GO:0005634,GO:0097159,GO:1901363,GO:0006879,GO:0046916,GO:0055072,GO:0042592,GO:0055076,GO:0019725,GO:0001882,GO:0035639,GO:0032555,GO:0001883,GO:0032549,GO:0032550,GO:0017076,GO:0032553,GO:0003676,GO:0065008,GO:0005524,GO:0032559,GO:…	intracellular,cell,cell part,intracellular part,intracellular organelle,organelle,intracellular membrane-bounded organelle,membrane-bounded organelle,hydrolase activity,catalytic activity,biological_process,anion binding,small molecule binding,nucleotide binding,nucleoside phosphate binding,nucleus,organic cyclic compound binding,heterocyclic compound binding,cellular iron ion homeostasis,cellula…	--	--
XM_020083628.1	109627178	-	0.576676	10.4345	8.19574	0.348412	0.00282563	0.0641777	sp|Q28ER3|BIR52_XENTR Baculoviral IAP repeat-containing protein 5.2 OS=Xenopus tropicalis GN=birc5.2 PE=2 SV=2//6.16662e-39	--	--	--	--
XM_020087861.1	109629878	-	0.691984	6.40799	6.7975	-0.085132	0.00285074	0.0645555	sp|P04818|TYSY_HUMAN Thymidylate synthase OS=Homo sapiens GN=TYMS PE=1 SV=3//0	GO:0008152,GO:0071704,GO:0044238,GO:0003824,GO:0009058,GO:1901576,GO:0044237,GO:0044249,GO:1901564,GO:0044281,GO:0044710,GO:0008150,GO:0009123,GO:0006221,GO:1901566,GO:0090407,GO:0019637,GO:0055086,GO:0006220,GO:0009165,GO:1901293,GO:0009124,GO:0072528,GO:0009162,GO:0009129,GO:0009130,GO:0006753,GO:0072527,GO:1901360,GO:0004799,GO:0006725,GO:0006807,GO:0009117,GO:0046483,GO:1901137,GO:0034641,GO:…	metabolic process,organic substance metabolic process,primary metabolic process,catalytic activity,biosynthetic process,organic substance biosynthetic process,cellular metabolic process,cellular biosynthetic process,organonitrogen compound metabolic process,small molecule metabolic process,single-organism metabolic process,biological_process,nucleoside monophosphate metabolic process,pyrimidine n…	dre01100,dre00240,dre00670	Metabolic pathways,Pyrimidine metabolism,One carbon pool by folate
XM_020093707.1	109633682	-	0.716135	712.496	461.484	0.6266	0.00285473	0.0645555	sp|Q53CF9|COX7C_SAISC Cytochrome c oxidase subunit 7C, mitochondrial OS=Saimiri sciureus GN=COX7C PE=3 SV=1//2.83826e-31	GO:0004129,GO:0016675,GO:0016676,GO:0015002,GO:0003824,GO:0016491,GO:0015078,GO:0015077,GO:0008324,GO:0022890,GO:0003674,GO:0022892,GO:0022891,GO:0015075,GO:0022857,GO:0005215	cytochrome-c oxidase activity,oxidoreductase activity, acting on a heme group of donors,oxidoreductase activity, acting on a heme group of donors, oxygen as acceptor,heme-copper terminal oxidase activity,catalytic activity,oxidoreductase activity,hydrogen ion transmembrane transporter activity,monovalent inorganic cation transmembrane transporter activity,cation transmembrane transporter activity…	dre00190,dre01100,dre04260	Oxidative phosphorylation,Metabolic pathways,Cardiac muscle contraction
XM_020092112.1	109632688	-	0.743342	26.2582	24.9361	0.0745308	0.00288213	0.0649027	sp|P49706|CCND2_CHICK G1/S-specific cyclin-D2 OS=Gallus gallus GN=CCND2 PE=3 SV=1//3.47125e-121	GO:0005622,GO:0005623,GO:0044464,GO:0044424,GO:0043229,GO:0043226,GO:0043231,GO:0043227,GO:0005634,GO:0005575	intracellular,cell,cell part,intracellular part,intracellular organelle,organelle,intracellular membrane-bounded organelle,membrane-bounded organelle,nucleus,cellular_component	dre04110,dre04115,dre04068,dre04510,dre04310,dre04630	Cell cycle,p53 signaling pathway,FoxO signaling pathway,Focal adhesion,Wnt signaling pathway,Jak-STAT signaling pathway
XM_020081228.1	109625773	-	0.901414	41.5252	37.3166	0.154169	0.00289293	0.0649027	sp|O94826|TOM70_HUMAN Mitochondrial import receptor subunit TOM70 OS=Homo sapiens GN=TOMM70A PE=1 SV=1//0	GO:0005622,GO:0005623,GO:0044464,GO:0044424,GO:0032991,GO:0044444,GO:0005737,GO:0043229,GO:0043226,GO:0005739,GO:0044429,GO:0044446,GO:0044422,GO:0043234,GO:0005740,GO:0031090,GO:0043231,GO:0043227,GO:0031966,GO:0031967,GO:0031975,GO:0044455,GO:0008150,GO:0019867,GO:0005741,GO:0031968,GO:0015031,GO:0045184,GO:0006886,GO:0071702,GO:0008104,GO:0006605,GO:0005575,GO:0033036,GO:0046907,GO:0005742,GO:…	intracellular,cell,cell part,intracellular part,macromolecular complex,cytoplasmic part,cytoplasm,intracellular organelle,organelle,mitochondrion,mitochondrial part,intracellular organelle part,organelle part,protein complex,mitochondrial envelope,organelle membrane,intracellular membrane-bounded organelle,membrane-bounded organelle,mitochondrial membrane,organelle envelope,envelope,mitochondrial…	--	--
XM_020085122.1	109628154	-	0.640235	4.98505	3.3205	0.586204	0.00290012	0.0649027	sp|P10600|TGFB3_HUMAN Transforming growth factor beta-3 OS=Homo sapiens GN=TGFB3 PE=1 SV=1//0	GO:0008150,GO:0040007,GO:0003674,GO:0005102,GO:0005488,GO:0005515,GO:0008083	biological_process,growth,molecular_function,receptor binding,binding,protein binding,growth factor activity	dre04110,dre04068,dre04350,dre04144,dre04060,dre04010	Cell cycle,FoxO signaling pathway,TGF-beta signaling pathway,Endocytosis,Cytokine-cytokine receptor interaction,MAPK signaling pathway
XM_020091431.1	109632239	-	0.721805	78.4608	68.0236	0.205936	0.00290216	0.0649027	sp|O73672|PSA2_CARAU Proteasome subunit alpha type-2 OS=Carassius auratus GN=psma2 PE=2 SV=3//2.09082e-156	GO:0005622,GO:0005623,GO:0044464,GO:0044424,GO:0032991,GO:0004298,GO:0070003,GO:0000502,GO:0008152,GO:0005839,GO:0071704,GO:0044238,GO:0019538,GO:1901575,GO:0019773,GO:0006508,GO:0008233,GO:0044257,GO:0051603,GO:0043234,GO:0030163,GO:0070011,GO:0009056,GO:0016787,GO:0044267,GO:0004175,GO:0003824,GO:0044237,GO:0044248,GO:0008658,GO:0033293,GO:0044265,GO:0043170,GO:0009057,GO:0033218,GO:0006511,GO:…	intracellular,cell,cell part,intracellular part,macromolecular complex,threonine-type endopeptidase activity,threonine-type peptidase activity,proteasome complex,metabolic process,proteasome core complex,organic substance metabolic process,primary metabolic process,protein metabolic process,organic substance catabolic process,proteasome core complex, alpha-subunit complex,proteolysis,peptidase ac…	dre03050	Proteasome
XM_020079583.1	109624718	-	1.37973	84.499	112.758	-0.416226	0.00290261	0.0649027	sp|C6KFA3|GP126_DANRE G-protein coupled receptor 126 OS=Danio rerio GN=gpr126 PE=2 SV=1//1.00826e-35	GO:0008150,GO:0005575,GO:0009987,GO:0003674,GO:0044425,GO:0050896,GO:0044763,GO:0044699,GO:0016020,GO:0031224,GO:0016021,GO:0065007,GO:0050789,GO:0050794,GO:0051716,GO:0007154,GO:0007165,GO:0044700,GO:0023052,GO:0004871,GO:0060089,GO:0007166,GO:0007186,GO:0004872,GO:0004888,GO:0038023,GO:0004930	biological_process,cellular_component,cellular process,molecular_function,membrane part,response to stimulus,single-organism cellular process,single-organism process,membrane,intrinsic to membrane,integral to membrane,biological regulation,regulation of biological process,regulation of cellular process,cellular response to stimulus,cell communication,signal transduction,single organism signaling,…	--	--
XM_020109615.1	109644261	-	2.32255	2.61738	5.48119	-1.06637	0.00290768	0.0649027	sp|P11680|PROP_MOUSE Properdin OS=Mus musculus GN=Cfp PE=2 SV=2//8.81074e-11	--	--	dre05168	Herpes simplex infection
XM_020082449.1	109626465	-	0.605146	7.19673	4.87404	0.562223	0.00292055	0.0649125	sp|Q9BYV1|AGT2_HUMAN Alanine--glyoxylate aminotransferase 2, mitochondrial OS=Homo sapiens GN=AGXT2 PE=1 SV=1//0	GO:0008152,GO:0003824,GO:0048037,GO:0009058,GO:0008150,GO:0043168,GO:0030170,GO:0008483,GO:0016769,GO:0016740,GO:0003674,GO:0043167,GO:0005488	metabolic process,catalytic activity,cofactor binding,biosynthetic process,biological_process,anion binding,pyridoxal phosphate binding,transaminase activity,transferase activity, transferring nitrogenous groups,transferase activity,molecular_function,ion binding,binding	dre01100,dre00260,dre00250	Metabolic pathways,Glycine, serine and threonine metabolism,Alanine, aspartate and glutamate metabolism
XM_020092404.1	109632879	-	0.841679	27.8449	22.327	0.318627	0.00292066	0.0649125	sp|O60218|AK1BA_HUMAN Aldo-keto reductase family 1 member B10 OS=Homo sapiens GN=AKR1B10 PE=1 SV=2//6.82981e-156	--	--	--	--
XM_020083647.1	109627208	-	0.778782	74.8287	59.8984	0.321075	0.00293551	0.0650058	sp|P61959|SUMO2_RAT Small ubiquitin-related modifier 2 OS=Rattus norvegicus GN=Sumo2 PE=1 SV=1//4.0415e-60	GO:0008150,GO:0045444,GO:0048869,GO:0030154,GO:0009987,GO:0032502,GO:0003674,GO:0005488,GO:0005515,GO:0044763,GO:0044699	biological_process,fat cell differentiation,cellular developmental process,cell differentiation,cellular process,developmental process,molecular_function,binding,protein binding,single-organism cellular process,single-organism process	dre03013	RNA transport
XM_020081119.1	109625721	-	0.569964	12.0757	12.4944	-0.049164	0.00293741	0.0650058	sp|O70472|TM131_MOUSE Transmembrane protein 131 OS=Mus musculus GN=Tmem131 PE=2 SV=2//0	GO:0005622,GO:0005623,GO:0044464,GO:0044424,GO:0032991,GO:0044444,GO:0005737,GO:0043229,GO:0043226,GO:0008152,GO:0005739,GO:0071704,GO:0044238,GO:0044429,GO:0044446,GO:0008233,GO:0044422,GO:0043234,GO:0005740,GO:0031090,GO:0070011,GO:0043231,GO:0043227,GO:0016787,GO:0031966,GO:0004175,GO:0031967,GO:0003824,GO:0009058,GO:1901576,GO:0044237,GO:0019866,GO:0005743,GO:0044249,GO:0031975,GO:1901564,GO:…	intracellular,cell,cell part,intracellular part,macromolecular complex,cytoplasmic part,cytoplasm,intracellular organelle,organelle,metabolic process,mitochondrion,organic substance metabolic process,primary metabolic process,mitochondrial part,intracellular organelle part,peptidase activity,organelle part,protein complex,mitochondrial envelope,organelle membrane,peptidase activity, acting on L-a…	--	--
XM_020079036.1	109624406	-	1.78711	7.56137	13.1245	-0.79554	0.00295085	0.0650313	sp|P70434|IRF7_MOUSE Interferon regulatory factor 7 OS=Mus musculus GN=Irf7 PE=1 SV=1//1.64842e-50	GO:0008152,GO:0071704,GO:0044238,GO:0010467,GO:0009058,GO:1901576,GO:0044237,GO:0044249,GO:0034645,GO:0009059,GO:0043170,GO:0000975,GO:0001067,GO:0008150,GO:0044260,GO:0097159,GO:1901363,GO:1901360,GO:0006725,GO:0003676,GO:0006807,GO:0046483,GO:0005575,GO:0034641,GO:0006139,GO:0009987,GO:1901362,GO:0018130,GO:0019438,GO:0003677,GO:0044271,GO:0034654,GO:0090304,GO:0001071,GO:0003700,GO:0016070,GO:…	metabolic process,organic substance metabolic process,primary metabolic process,gene expression,biosynthetic process,organic substance biosynthetic process,cellular metabolic process,cellular biosynthetic process,cellular macromolecule biosynthetic process,macromolecule biosynthetic process,macromolecule metabolic process,regulatory region DNA binding,regulatory region nucleic acid binding,biolog…	dre04623,dre05168,dre04622,dre04620	Cytosolic DNA-sensing pathway,Herpes simplex infection,RIG-I-like receptor signaling pathway,Toll-like receptor signaling pathway
XM_020087759.1	109629819	-	0.693776	6.89081	5.40734	0.349753	0.00295479	0.0650313	sp|P10895|PLCD1_BOVIN 1-phosphatidylinositol 4,5-bisphosphate phosphodiesterase delta-1 OS=Bos taurus GN=PLCD1 PE=2 SV=2//0	GO:0008152,GO:0071704,GO:0044238,GO:0016787,GO:0003824,GO:0016298,GO:0044710,GO:0008150,GO:0006629,GO:0004629,GO:0004620,GO:0004435,GO:0009987,GO:0035556,GO:0008081,GO:0003674,GO:0043167,GO:0005488,GO:0016788,GO:0042578,GO:0005515,GO:0005509,GO:0050896,GO:0044763,GO:0043169,GO:0046872,GO:0044699,GO:0065007,GO:0050789,GO:0050794,GO:0051716,GO:0007154,GO:0007165,GO:0044700,GO:0023052	metabolic process,organic substance metabolic process,primary metabolic process,hydrolase activity,catalytic activity,lipase activity,single-organism metabolic process,biological_process,lipid metabolic process,phospholipase C activity,phospholipase activity,phosphatidylinositol phospholipase C activity,cellular process,intracellular signal transduction,phosphoric diester hydrolase activity,molec…	dre01100,dre00562,dre04070,dre04020	Metabolic pathways,Inositol phosphate metabolism,Phosphatidylinositol signaling system,Calcium signaling pathway
XM_020096554.1	109635405	-	0.826625	31.859	31.4497	0.0186529	0.00295739	0.0650313	sp|Q99829|CPNE1_HUMAN Copine-1 OS=Homo sapiens GN=CPNE1 PE=1 SV=1//1.36105e-162	GO:0005622,GO:0005623,GO:0044464,GO:0044424,GO:0043229,GO:0043226,GO:0008152,GO:0071704,GO:0044238,GO:0043231,GO:0043227,GO:0010467,GO:0009058,GO:1901576,GO:0044237,GO:0044249,GO:0034645,GO:0009059,GO:0043170,GO:0008150,GO:0044260,GO:0005634,GO:1901360,GO:0006725,GO:0006807,GO:0046483,GO:0005575,GO:0034641,GO:0006139,GO:0009987,GO:1901362,GO:0018130,GO:0019438,GO:0044271,GO:0034654,GO:0090304,GO:…	intracellular,cell,cell part,intracellular part,intracellular organelle,organelle,metabolic process,organic substance metabolic process,primary metabolic process,intracellular membrane-bounded organelle,membrane-bounded organelle,gene expression,biosynthetic process,organic substance biosynthetic process,cellular metabolic process,cellular biosynthetic process,cellular macromolecule biosynthetic …	--	--
XM_020078832.1	109624279	-	0.520285	3.14591	1.30386	1.27069	0.00297788	0.065343	-//-	GO:0005575,GO:0003674,GO:0005102,GO:0005179,GO:0005488,GO:0005515,GO:0005576	cellular_component,molecular_function,receptor binding,hormone activity,binding,protein binding,extracellular region	--	--
XM_020081726.1	109626066	-	1.25815	27.9091	35.3357	-0.340391	0.00298429	0.0653453	sp|Q7ZVP8|TM38B_DANRE Trimeric intracellular cation channel type B OS=Danio rerio GN=tmem38b PE=2 SV=1//1.67072e-19	GO:0008150,GO:0005575,GO:0008324,GO:0006812,GO:0009987,GO:0015672,GO:0051234,GO:0006810,GO:0051179,GO:0003674,GO:0022892,GO:0022891,GO:0015075,GO:0006811,GO:0022857,GO:0005261,GO:0005215,GO:0044765,GO:0044763,GO:0015267,GO:0022803,GO:0044699,GO:0016020,GO:0005216,GO:0022838,GO:0007154	biological_process,cellular_component,cation transmembrane transporter activity,cation transport,cellular process,monovalent inorganic cation transport,establishment of localization,transport,localization,molecular_function,substrate-specific transporter activity,substrate-specific transmembrane transporter activity,ion transmembrane transporter activity,ion transport,transmembrane transporter ac…	--	--
XM_020110567.1	109645063	-	0.737351	7.56323	5.29387	0.514679	0.00299185	0.0653726	sp|Q3SZ85|PTRD1_BOVIN Putative peptidyl-tRNA hydrolase PTRHD1 OS=Bos taurus GN=PTRHD1 PE=2 SV=2//3.701e-38	GO:0016787,GO:0003824,GO:0052689,GO:0004045,GO:0003674,GO:0016788	hydrolase activity,catalytic activity,carboxylic ester hydrolase activity,aminoacyl-tRNA hydrolase activity,molecular_function,hydrolase activity, acting on ester bonds	--	--
XM_020108233.1	109643195	-	0.665172	262.587	164.853	0.671609	0.00300899	0.0656087	sp|Q95KV7|NDUAD_BOVIN NADH dehydrogenase [ubiquinone] 1 alpha subcomplex subunit 13 OS=Bos taurus GN=NDUFA13 PE=1 SV=3//1.02067e-59	--	--	dre00190,dre01100	Oxidative phosphorylation,Metabolic pathways
XM_020109077.1	109643837	-	0.782963	804.657	558.738	0.526202	0.00304234	0.0661965	sp|P50894|RS7_TAKRU 40S ribosomal protein S7 OS=Takifugu rubripes GN=rps7 PE=3 SV=1//1.40072e-09	GO:0005840,GO:0003735,GO:0005622,GO:0030529,GO:0005623,GO:0044464,GO:0006412,GO:0044424,GO:0032991,GO:0044444,GO:0005737,GO:0043229,GO:0043226,GO:0008152,GO:0043228,GO:0043232,GO:0005198,GO:0071704,GO:0044238,GO:0019538,GO:0044267,GO:0010467,GO:0009058,GO:1901576,GO:0044237,GO:0044249,GO:0034645,GO:0009059,GO:0043170,GO:0008150,GO:0044260,GO:0005575,GO:0009987,GO:0003674	ribosome,structural constituent of ribosome,intracellular,ribonucleoprotein complex,cell,cell part,translation,intracellular part,macromolecular complex,cytoplasmic part,cytoplasm,intracellular organelle,organelle,metabolic process,non-membrane-bounded organelle,intracellular non-membrane-bounded organelle,structural molecule activity,organic substance metabolic process,primary metabolic process,…	dre03010	Ribosome
XM_020098598.1	109636703	-	0.720789	10.9503	8.73153	0.326662	0.00305341	0.066212	sp|P27473|IFI44_PANTR Interferon-induced protein 44 OS=Pan troglodytes GN=IFI44 PE=1 SV=1//9.85663e-50	GO:0005622,GO:0005623,GO:0044464,GO:0044424,GO:0032991,GO:0043229,GO:0043226,GO:0008152,GO:0043228,GO:0043232,GO:0071704,GO:0044238,GO:0044446,GO:0044422,GO:0043234,GO:0043231,GO:0043227,GO:0016787,GO:0003824,GO:0009058,GO:1901576,GO:0044237,GO:0044249,GO:0034645,GO:0017108,GO:0033557,GO:0048256,GO:0009059,GO:0043170,GO:0016887,GO:0016817,GO:0017111,GO:0016462,GO:0016818,GO:0008150,GO:0003678,GO:…	intracellular,cell,cell part,intracellular part,macromolecular complex,intracellular organelle,organelle,metabolic process,non-membrane-bounded organelle,intracellular non-membrane-bounded organelle,organic substance metabolic process,primary metabolic process,intracellular organelle part,organelle part,protein complex,intracellular membrane-bounded organelle,membrane-bounded organelle,hydrolase …	--	--
XM_020094347.1	109634077	-	0.91206	33.8133	35.7305	-0.0795649	0.00305584	0.066212	sp|Q9D4P0|ARL5B_MOUSE ADP-ribosylation factor-like protein 5B OS=Mus musculus GN=Arl5b PE=2 SV=3//1.8185e-70	GO:0016787,GO:0003824,GO:0016817,GO:0017111,GO:0016462,GO:0016818,GO:0008150,GO:0043168,GO:0007264,GO:0036094,GO:0000166,GO:1901265,GO:0031683,GO:0032561,GO:0005525,GO:0019001,GO:0097159,GO:1901363,GO:0032403,GO:0003924,GO:0001882,GO:0035639,GO:0032555,GO:0001883,GO:0032549,GO:0032550,GO:0017076,GO:0032553,GO:0005575,GO:0070838,GO:0008324,GO:0006812,GO:0022890,GO:0072511,GO:0015093,GO:0015684,GO:…	hydrolase activity,catalytic activity,hydrolase activity, acting on acid anhydrides,nucleoside-triphosphatase activity,pyrophosphatase activity,hydrolase activity, acting on acid anhydrides, in phosphorus-containing anhydrides,biological_process,anion binding,small GTPase mediated signal transduction,small molecule binding,nucleotide binding,nucleoside phosphate binding,G-protein beta/gamma-subun…	--	--
XM_020112506.1	109646742	-	26.9592	2.04498	39.4127	-4.2685	0.00306514	0.0662748	sp|Q02020|FIBB_CHICK Fibrinogen beta chain (Fragment) OS=Gallus gallus GN=FGB PE=1 SV=1//3.2935e-164	GO:0032991,GO:0043234,GO:0008150,GO:0043623,GO:0051258,GO:0034622,GO:0065008,GO:0005575,GO:0006950,GO:0001775,GO:0009987,GO:0071822,GO:0005615,GO:0007596,GO:0042060,GO:0005577,GO:0030168,GO:0007599,GO:0050817,GO:0050878,GO:0043933,GO:0070271,GO:0006461,GO:0030674,GO:0060090,GO:0065003,GO:0044085,GO:0009611,GO:0022607,GO:0003674,GO:0071840,GO:0005102,GO:0016043,GO:0044421,GO:0005488,GO:0005515,GO:…	macromolecular complex,protein complex,biological_process,cellular protein complex assembly,protein polymerization,cellular macromolecular complex assembly,regulation of biological quality,cellular_component,response to stress,cell activation,cellular process,protein complex subunit organization,extracellular space,blood coagulation,wound healing,fibrinogen complex,platelet activation,hemostasis,…	--	--
XM_020112185.1	109646439	-	0.630732	8.46143	5.47355	0.628425	0.00310948	0.0669641	sp|Q8AXQ3|SH3B4_SERQU SH3 domain-binding protein 4 OS=Seriola quinqueradiata GN=sh3bp4 PE=2 SV=1//0	GO:0005622,GO:0005623,GO:0044464,GO:0044424,GO:0043229,GO:0043226,GO:0008152,GO:0071704,GO:0044238,GO:0043231,GO:0043227,GO:0010467,GO:0009058,GO:1901576,GO:0044237,GO:0044249,GO:0034645,GO:0009059,GO:0043170,GO:0008150,GO:0044260,GO:0005634,GO:0097159,GO:1901363,GO:1901360,GO:0006725,GO:0003676,GO:0006807,GO:0046483,GO:0005575,GO:0034641,GO:0006139,GO:0009987,GO:1901362,GO:0018130,GO:0019438,GO:…	intracellular,cell,cell part,intracellular part,intracellular organelle,organelle,metabolic process,organic substance metabolic process,primary metabolic process,intracellular membrane-bounded organelle,membrane-bounded organelle,gene expression,biosynthetic process,organic substance biosynthetic process,cellular metabolic process,cellular biosynthetic process,cellular macromolecule biosynthetic …	--	--
XM_020084699.1	109627878	-	1.32322	12.369	17.1438	-0.47096	0.00310995	0.0669641	sp|Q9Y4K1|AIM1_HUMAN Absent in melanoma 1 protein OS=Homo sapiens GN=AIM1 PE=1 SV=3//7.27752e-177	GO:0005622,GO:0005623,GO:0044464,GO:0044424,GO:0032991,GO:0043229,GO:0043226,GO:0008152,GO:0043228,GO:0043232,GO:0071704,GO:0044238,GO:0044446,GO:0044422,GO:0043234,GO:0043231,GO:0043227,GO:0010467,GO:0009058,GO:1901576,GO:0044237,GO:0044249,GO:0007015,GO:0034645,GO:0009059,GO:0043170,GO:0008064,GO:0008154,GO:0030041,GO:0030832,GO:0030833,GO:0032271,GO:0032535,GO:0032956,GO:0032970,GO:0043254,GO:…	intracellular,cell,cell part,intracellular part,macromolecular complex,intracellular organelle,organelle,metabolic process,non-membrane-bounded organelle,intracellular non-membrane-bounded organelle,organic substance metabolic process,primary metabolic process,intracellular organelle part,organelle part,protein complex,intracellular membrane-bounded organelle,membrane-bounded organelle,gene expre…	--	--
XM_020106046.1	109641551	-	0.872454	65.3273	54.8586	0.251967	0.00314825	0.0673027	sp|Q567Z7|BUD31_DANRE Protein BUD31 homolog OS=Danio rerio GN=bud31 PE=2 SV=1//1.37717e-97	GO:0005622,GO:0005623,GO:0044464,GO:0044424,GO:0043229,GO:0043226,GO:0043231,GO:0043227,GO:0005634,GO:0005575	intracellular,cell,cell part,intracellular part,intracellular organelle,organelle,intracellular membrane-bounded organelle,membrane-bounded organelle,nucleus,cellular_component	dre03040	Spliceosome
XM_020083926.1	109627414	-	0.779362	16.3673	11.5351	0.504785	0.00314953	0.0673027	sp|Q8WYQ3|CHC10_HUMAN Coiled-coil-helix-coiled-coil-helix domain-containing protein 10, mitochondrial OS=Homo sapiens GN=CHCHD10 PE=1 SV=1//4.95885e-15	--	--	--	--
XM_020094765.1	109634328	-	1.4489	26.1954	35.5436	-0.440275	0.00315744	0.0673027	sp|Q7SXW0|S2539_DANRE Solute carrier family 25 member 39 OS=Danio rerio GN=slc25a39 PE=2 SV=1//0	--	--	--	--
XM_020103906.1	109640093	-	0.332937	5.1454	1.49045	1.78754	0.00315922	0.0673027	sp|P83851|IUNH_LEIMA Inosine-uridine preferring nucleoside hydrolase OS=Leishmania major GN=NSNH PE=1 SV=3//2.73682e-36	--	--	--	--
XM_020111425.1	109645782	-	0.627467	6.10401	7.57087	-0.3107	0.00316672	0.0673027	sp|P70032|PLK1_XENLA Serine/threonine-protein kinase PLK1 OS=Xenopus laevis GN=plk1 PE=1 SV=1//3.73024e-95	GO:0008152,GO:0044237,GO:0044710,GO:0008150,GO:0009404,GO:0030153,GO:0015643,GO:0019748,GO:0009987,GO:0003674,GO:0005488,GO:0005515	metabolic process,cellular metabolic process,single-organism metabolic process,biological_process,toxin metabolic process,bacteriocin immunity,toxic substance binding,secondary metabolic process,cellular process,molecular_function,binding,protein binding	dre04110,dre04914,dre04068,dre04114	Cell cycle,Progesterone-mediated oocyte maturation,FoxO signaling pathway,Oocyte meiosis
XM_020092126.1	109632703	-	0.557007	13.9141	7.83055	0.829367	0.0031778	0.0673027	sp|Q90WI6|LECG1_BUNMU C-type lectin BML-1 OS=Bungarus multicinctus PE=2 SV=1//8.13564e-09	--	--	--	--
XM_020108582.1	109643458	-	0.683466	37.116	24.2952	0.611371	0.00318281	0.0673027	sp|Q5M8W9|HOGA1_XENTR 4-hydroxy-2-oxoglutarate aldolase, mitochondrial OS=Xenopus tropicalis GN=hoga1 PE=2 SV=2//7.69397e-43	GO:0008152,GO:0003824,GO:0008150,GO:0016829,GO:0003674	metabolic process,catalytic activity,biological_process,lyase activity,molecular_function	dre01100,dre00630,dre00330	Metabolic pathways,Glyoxylate and dicarboxylate metabolism,Arginine and proline metabolism
XM_020106175.1	109641651	-	1.84979	15.3079	30.0609	-0.97361	0.00318898	0.0673027	sp|Q1LYG4|CR3LB_DANRE Cyclic AMP-responsive element-binding protein 3-like protein 3-B OS=Danio rerio GN=creb3l3b PE=3 SV=2//1.28258e-45	GO:0005622,GO:0005623,GO:0044464,GO:0044424,GO:0043229,GO:0043226,GO:0008152,GO:0071704,GO:0044238,GO:0043231,GO:0043227,GO:0010467,GO:0009058,GO:1901576,GO:0044237,GO:0044249,GO:0034645,GO:0009059,GO:0043170,GO:0008150,GO:0044260,GO:0005634,GO:0097159,GO:1901363,GO:1901360,GO:0006725,GO:0003676,GO:0006807,GO:0046483,GO:0005575,GO:0034641,GO:0006139,GO:0009987,GO:0043565,GO:1901362,GO:0018130,GO:…	intracellular,cell,cell part,intracellular part,intracellular organelle,organelle,metabolic process,organic substance metabolic process,primary metabolic process,intracellular membrane-bounded organelle,membrane-bounded organelle,gene expression,biosynthetic process,organic substance biosynthetic process,cellular metabolic process,cellular biosynthetic process,cellular macromolecule biosynthetic …	dre04916,dre04261	Melanogenesis,Adrenergic signaling in cardiomyocytes
XM_020105935.1	109641463	-	0.587042	5.68137	2.75479	1.0443	0.00319163	0.0673027	sp|Q501J2|F173A_MOUSE Protein FAM173A OS=Mus musculus GN=Fam173a PE=2 SV=1//9.61023e-81	GO:0008152,GO:0003824,GO:0008150,GO:0016741,GO:0008168,GO:0016740,GO:0003674	metabolic process,catalytic activity,biological_process,transferase activity, transferring one-carbon groups,methyltransferase activity,transferase activity,molecular_function	--	--
XM_020081705.1	109626045	-	0.715176	6.786	6.58894	0.0425135	0.00319938	0.0673027	sp|P43346|DCK_MOUSE Deoxycytidine kinase OS=Mus musculus GN=Dck PE=1 SV=1//5.99219e-114	--	--	dre01100,dre00240,dre00230	Metabolic pathways,Pyrimidine metabolism,Purine metabolism
XM_020111302.1	109645665	-	0.673828	48.2368	33.1814	0.539759	0.00320028	0.0673027	sp|P84335|TPM1_LIZAU Tropomyosin alpha-1 chain OS=Liza aurata PE=1 SV=1//1.54852e-102	GO:0005622,GO:0005623,GO:0044464,GO:0044424,GO:0032991,GO:0005737,GO:0043229,GO:0043226,GO:0008152,GO:0071704,GO:0044238,GO:0043234,GO:0009056,GO:0043231,GO:0043227,GO:0003824,GO:0009058,GO:1901576,GO:0044237,GO:0044249,GO:0044248,GO:0034645,GO:0009059,GO:0043170,GO:0008150,GO:0005975,GO:0044260,GO:0019898,GO:0043623,GO:0006952,GO:0016477,GO:0030334,GO:0044459,GO:0032879,GO:0009607,GO:0051273,GO:…	intracellular,cell,cell part,intracellular part,macromolecular complex,cytoplasm,intracellular organelle,organelle,metabolic process,organic substance metabolic process,primary metabolic process,protein complex,catabolic process,intracellular membrane-bounded organelle,membrane-bounded organelle,catalytic activity,biosynthetic process,organic substance biosynthetic process,cellular metabolic proc…	dre04260,dre04261	Cardiac muscle contraction,Adrenergic signaling in cardiomyocytes
XM_020082461.1	109626471	-	0.773616	6.50921	6.39525	0.025482	0.00321775	0.0673027	sp|Q5ZLW3|DYM_CHICK Dymeclin OS=Gallus gallus GN=DYM PE=2 SV=1//0	--	--	--	--
XM_020085280.1	109628267	-	0.776764	42.7703	34.5903	0.30624	0.00322389	0.0673027	sp|Q3T0B6|C1QBP_BOVIN Complement component 1 Q subcomponent-binding protein, mitochondrial OS=Bos taurus GN=C1QBP PE=2 SV=1//2.02385e-91	GO:0005622,GO:0005623,GO:0044464,GO:0044424,GO:0032991,GO:0044444,GO:0005737,GO:0043229,GO:0043226,GO:0008152,GO:0005739,GO:0071704,GO:0044238,GO:0044429,GO:0044446,GO:0044422,GO:0043234,GO:0043231,GO:0043227,GO:0016787,GO:0010467,GO:0003824,GO:0009058,GO:1901576,GO:0044237,GO:0044249,GO:0034645,GO:0009059,GO:0043170,GO:0008150,GO:0005759,GO:0044260,GO:0005634,GO:0097159,GO:1901363,GO:0031974,GO:…	intracellular,cell,cell part,intracellular part,macromolecular complex,cytoplasmic part,cytoplasm,intracellular organelle,organelle,metabolic process,mitochondrion,organic substance metabolic process,primary metabolic process,mitochondrial part,intracellular organelle part,organelle part,protein complex,intracellular membrane-bounded organelle,membrane-bounded organelle,hydrolase activity,gene ex…	dre05168	Herpes simplex infection
XM_020091193.1	109632075	-	0.844055	29.035	22.3353	0.37847	0.00322511	0.0673027	sp|Q9BYC8|RM32_HUMAN 39S ribosomal protein L32, mitochondrial OS=Homo sapiens GN=MRPL32 PE=1 SV=1//2.96832e-51	GO:0005840,GO:0003735,GO:0005622,GO:0030529,GO:0005623,GO:0044464,GO:0006412,GO:0044424,GO:0032991,GO:0044444,GO:0005737,GO:0043229,GO:0043226,GO:0008152,GO:0043228,GO:0043232,GO:0005198,GO:0071704,GO:0044238,GO:0019538,GO:0044446,GO:0044422,GO:0044267,GO:0044391,GO:0010467,GO:0015934,GO:0009058,GO:1901576,GO:0044237,GO:0044249,GO:0034645,GO:0009059,GO:0043170,GO:0008150,GO:0044260,GO:0005575,GO:…	ribosome,structural constituent of ribosome,intracellular,ribonucleoprotein complex,cell,cell part,translation,intracellular part,macromolecular complex,cytoplasmic part,cytoplasm,intracellular organelle,organelle,metabolic process,non-membrane-bounded organelle,intracellular non-membrane-bounded organelle,structural molecule activity,organic substance metabolic process,primary metabolic process,…	dre03010	Ribosome
XM_020111819.1	109646082	-	0.734399	359.882	246.522	0.545809	0.00322514	0.0673027	sp|Q9CQ69|QCR8_MOUSE Cytochrome b-c1 complex subunit 8 OS=Mus musculus GN=Uqcrq PE=1 SV=3//8.95418e-35	GO:0005622,GO:0005623,GO:0044464,GO:0044424,GO:0044444,GO:0005737,GO:0043229,GO:0043226,GO:0008152,GO:0005739,GO:0044429,GO:0044446,GO:0044422,GO:0005740,GO:0031090,GO:0043231,GO:0043227,GO:0031966,GO:0031967,GO:0003824,GO:0016491,GO:0044237,GO:0019866,GO:0005743,GO:0031975,GO:0070469,GO:0044710,GO:0008150,GO:0015078,GO:0055114,GO:0015077,GO:0005575,GO:0008324,GO:0022890,GO:0006091,GO:0022900,GO:…	intracellular,cell,cell part,intracellular part,cytoplasmic part,cytoplasm,intracellular organelle,organelle,metabolic process,mitochondrion,mitochondrial part,intracellular organelle part,organelle part,mitochondrial envelope,organelle membrane,intracellular membrane-bounded organelle,membrane-bounded organelle,mitochondrial membrane,organelle envelope,catalytic activity,oxidoreductase activity,…	dre00190,dre01100,dre04260	Oxidative phosphorylation,Metabolic pathways,Cardiac muscle contraction
XM_020084016.1	109627486	-	1.44377	4.51458	6.84785	-0.601059	0.00323856	0.0673027	sp|Q6VBQ5|MYADM_RAT Myeloid-associated differentiation marker OS=Rattus norvegicus GN=Myadm PE=2 SV=1//3.93312e-27	GO:0005575,GO:0016020	cellular_component,membrane	--	--
XM_020105753.1	109641320	-	1.41984	27.0217	38.217	-0.500096	0.00324037	0.0673027	sp|Q8VCS0|PGRP2_MOUSE N-acetylmuramoyl-L-alanine amidase OS=Mus musculus GN=Pglyrp2 PE=1 SV=1//7.98091e-100	GO:0008152,GO:0071704,GO:1901575,GO:0009056,GO:0016787,GO:0003824,GO:1901564,GO:0043170,GO:0009057,GO:0008150,GO:1901565,GO:0006027,GO:0009253,GO:0006807,GO:0016810,GO:0008745,GO:0000270,GO:0030203,GO:1901135,GO:0006026,GO:1901136,GO:0016811,GO:0006022,GO:0003674	metabolic process,organic substance metabolic process,organic substance catabolic process,catabolic process,hydrolase activity,catalytic activity,organonitrogen compound metabolic process,macromolecule metabolic process,macromolecule catabolic process,biological_process,organonitrogen compound catabolic process,glycosaminoglycan catabolic process,peptidoglycan catabolic process,nitrogen compound …	--	--
XM_020107363.1	109642536	-	0.836998	23.3448	20.6788	0.174945	0.00324264	0.0673027	sp|Q6NYK8|MARH5_DANRE E3 ubiquitin-protein ligase MARCH5 OS=Danio rerio GN=march5 PE=2 SV=1//1.93284e-155	GO:0003674,GO:0046914,GO:0043167,GO:0005488,GO:0008270,GO:0005515,GO:0043169,GO:0046872	molecular_function,transition metal ion binding,ion binding,binding,zinc ion binding,protein binding,cation binding,metal ion binding	--	--
XM_020091864.1	109632535	-	0.742651	44.0149	35.5605	0.307718	0.00326986	0.0677319	sp|P62335|PRS10_SPETR 26S protease regulatory subunit 10B OS=Spermophilus tridecemlineatus GN=PSMC6 PE=2 SV=1//0	GO:0005622,GO:0005623,GO:0044464,GO:0044424,GO:0044444,GO:0005737,GO:0043229,GO:0043226,GO:0008152,GO:0071704,GO:0044238,GO:0043231,GO:0043227,GO:0016787,GO:0003824,GO:0044237,GO:0043170,GO:0016887,GO:0016817,GO:0005783,GO:0017111,GO:0016462,GO:0016818,GO:0003724,GO:0008150,GO:0003723,GO:0003678,GO:0009378,GO:0043168,GO:0036094,GO:0044260,GO:0000166,GO:1901265,GO:0097159,GO:1901363,GO:0004386,GO:…	intracellular,cell,cell part,intracellular part,cytoplasmic part,cytoplasm,intracellular organelle,organelle,metabolic process,organic substance metabolic process,primary metabolic process,intracellular membrane-bounded organelle,membrane-bounded organelle,hydrolase activity,catalytic activity,cellular metabolic process,macromolecule metabolic process,ATPase activity,hydrolase activity, acting on…	dre03050	Proteasome
XM_020099434.1	109637218	-	0.595223	13.2528	14.7087	-0.150376	0.00330183	0.0682148	sp|A7Y2X0|SC6A5_XENLA Sodium- and chloride-dependent glycine transporter 2 OS=Xenopus laevis GN=slc6a5 PE=2 SV=1//2.76336e-08	GO:0008233,GO:0070011,GO:0016787,GO:0004175,GO:0003824,GO:0016817,GO:0008236,GO:0017171,GO:0008234,GO:0008150,GO:0004252,GO:0034062,GO:0004197,GO:0015077,GO:0005326,GO:0005328,GO:0006836,GO:0015370,GO:0015293,GO:0015294,GO:0005575,GO:0008324,GO:0016779,GO:0022890,GO:0003968,GO:0015081,GO:0015291,GO:0022804,GO:0016772,GO:0051234,GO:0006810,GO:0016740,GO:0051179,GO:0003674,GO:0046873,GO:0022892,GO:…	peptidase activity,peptidase activity, acting on L-amino acid peptides,hydrolase activity,endopeptidase activity,catalytic activity,hydrolase activity, acting on acid anhydrides,serine-type peptidase activity,serine hydrolase activity,cysteine-type peptidase activity,biological_process,serine-type endopeptidase activity,RNA polymerase activity,cysteine-type endopeptidase activity,monovalent inorg…	--	--
XM_020095431.1	109634739	-	2.51318	0.940461	2.74832	-1.54711	0.00330654	0.0682148	sp|Q9WUW3|CFAI_RAT Complement factor I OS=Rattus norvegicus GN=Cfi PE=2 SV=1//7.24768e-102	GO:0008152,GO:0071704,GO:0044238,GO:0019538,GO:0006508,GO:0008233,GO:0070011,GO:0016787,GO:0004175,GO:0003824,GO:0043170,GO:0008236,GO:0017171,GO:0008150,GO:0004252,GO:0005044,GO:0038024,GO:0005575,GO:0003674,GO:0005488,GO:0005515,GO:0016020,GO:0004872	metabolic process,organic substance metabolic process,primary metabolic process,protein metabolic process,proteolysis,peptidase activity,peptidase activity, acting on L-amino acid peptides,hydrolase activity,endopeptidase activity,catalytic activity,macromolecule metabolic process,serine-type peptidase activity,serine hydrolase activity,biological_process,serine-type endopeptidase activity,scaven…	--	--
XM_020092376.1	109632865	-	0.250428	3.05777	0	inf	0.00334035	0.068643	sp|Q8IUD2|RB6I2_HUMAN ELKS/Rab6-interacting/CAST family member 1 OS=Homo sapiens GN=ERC1 PE=1 SV=1//0	GO:0005623,GO:0044464,GO:0008150,GO:0005575,GO:0006950,GO:0044456,GO:0048786,GO:0097458,GO:0045202,GO:0050896	cell,cell part,biological_process,cellular_component,response to stress,synapse part,presynaptic active zone,neuron part,synapse,response to stimulus	--	--
XM_020111639.1	109645953	-	1.36911	9.5487	14.6526	-0.617778	0.00336164	0.0689436	sp|Q4VAC9|PKHG3_MOUSE Pleckstrin homology domain-containing family G member 3 OS=Mus musculus GN=Plekhg3 PE=1 SV=2//5.91549e-08	--	--	--	--
XM_020087439.1	109629663	-	4.02662	1.09578	4.20497	-1.94014	0.00339624	0.0692362	sp|P07360|CO8G_HUMAN Complement component C8 gamma chain OS=Homo sapiens GN=C8G PE=1 SV=3//1.9446e-31	--	--	--	--
XM_020110956.1	109645366	-	0.764162	3.4613	5.83048	-0.7523	0.00340664	0.0692362	sp|P62286|ASPM_CANFA Abnormal spindle-like microcephaly-associated protein homolog OS=Canis familiaris GN=ASPM PE=2 SV=2//4.61938e-06	GO:0003674,GO:0005488,GO:0005515	molecular_function,binding,protein binding	--	--
XM_020081756.1	109626092	-	0.731571	12.0316	8.95776	0.425623	0.00340852	0.0692362	sp|Q4VBT2|NOC4L_DANRE Nucleolar complex protein 4 homolog OS=Danio rerio GN=noc4l PE=2 SV=1//0	GO:0003674,GO:0005488,GO:0005515	molecular_function,binding,protein binding	--	--
XM_020087526.1	109629709	-	0.684446	6.08534	4.38208	0.473722	0.00341645	0.0692362	sp|Q6NWG4|ANM6_DANRE Protein arginine N-methyltransferase 6 OS=Danio rerio GN=prmt6 PE=2 SV=2//1.72772e-179	GO:0008152,GO:0071704,GO:0044238,GO:0019538,GO:0044267,GO:0010467,GO:0003824,GO:0044237,GO:0043170,GO:0008150,GO:0010340,GO:0051998,GO:0004719,GO:0008171,GO:0044260,GO:0006396,GO:1901360,GO:0006725,GO:0008276,GO:0006807,GO:0046483,GO:0008757,GO:0034641,GO:0001510,GO:0016741,GO:0006139,GO:0006364,GO:0016072,GO:0009987,GO:0042254,GO:0008168,GO:0022613,GO:0000154,GO:0031167,GO:0034660,GO:0034470,GO:…	metabolic process,organic substance metabolic process,primary metabolic process,protein metabolic process,cellular protein metabolic process,gene expression,catalytic activity,cellular metabolic process,macromolecule metabolic process,biological_process,carboxyl-O-methyltransferase activity,protein carboxyl O-methyltransferase activity,protein-L-isoaspartate (D-aspartate) O-methyltransferase acti…	--	--
XM_020108602.1	109643474	-	0.798493	115.531	95.5817	0.273472	0.00341731	0.0692362	sp|Q8CFN2|CDC42_RAT Cell division control protein 42 homolog OS=Rattus norvegicus GN=Cdc42 PE=1 SV=2//4.14029e-123	GO:0008150,GO:0043168,GO:0007264,GO:0036094,GO:0000166,GO:1901265,GO:0032561,GO:0005525,GO:0019001,GO:0097159,GO:1901363,GO:0001882,GO:0035639,GO:0032555,GO:0001883,GO:0032549,GO:0032550,GO:0017076,GO:0032553,GO:0009987,GO:0035556,GO:0003674,GO:0043167,GO:0005488,GO:0050896,GO:0044763,GO:0044699,GO:0065007,GO:0050789,GO:0050794,GO:0051716,GO:0007154,GO:0007165,GO:0044700,GO:0023052	biological_process,anion binding,small GTPase mediated signal transduction,small molecule binding,nucleotide binding,nucleoside phosphate binding,guanyl ribonucleotide binding,GTP binding,guanyl nucleotide binding,organic cyclic compound binding,heterocyclic compound binding,nucleoside binding,purine ribonucleoside triphosphate binding,purine ribonucleotide binding,purine nucleoside binding,ribon…	dre04520,dre05132,dre04510,dre04810,dre04530,dre04144,dre04912,dre04370,dre04010	Adherens junction,Salmonella infection,Focal adhesion,Regulation of actin cytoskeleton,Tight junction,Endocytosis,GnRH signaling pathway,VEGF signaling pathway,MAPK signaling pathway
XM_020093250.1	109633408	-	0.862717	32.5551	27.7011	0.23294	0.00342893	0.0692362	sp|Q8WUD4|CCD12_HUMAN Coiled-coil domain-containing protein 12 OS=Homo sapiens GN=CCDC12 PE=1 SV=1//1.96241e-56	GO:0005622,GO:0005623,GO:0044464,GO:0006412,GO:0044424,GO:0005737,GO:0008152,GO:0071704,GO:0044238,GO:0019538,GO:0044267,GO:0010467,GO:0003824,GO:0009058,GO:1901576,GO:0044237,GO:0044249,GO:0034645,GO:1901564,GO:0009059,GO:0043170,GO:0044281,GO:0019752,GO:0044710,GO:0008150,GO:0043168,GO:0043436,GO:0006082,GO:0006520,GO:0036094,GO:0044260,GO:0000166,GO:1901265,GO:0097159,GO:1901363,GO:0001882,GO:…	intracellular,cell,cell part,translation,intracellular part,cytoplasm,metabolic process,organic substance metabolic process,primary metabolic process,protein metabolic process,cellular protein metabolic process,gene expression,catalytic activity,biosynthetic process,organic substance biosynthetic process,cellular metabolic process,cellular biosynthetic process,cellular macromolecule biosynthetic …	dre03040	Spliceosome
XM_020112453.1	109646687	-	1.21704	16.3737	20.3804	-0.315807	0.00342919	0.0692362	sp|Q05519|SRS11_HUMAN Serine/arginine-rich splicing factor 11 OS=Homo sapiens GN=SRSF11 PE=1 SV=1//1.0648e-06	GO:0097159,GO:1901363,GO:0003676,GO:0003674,GO:0005488	organic cyclic compound binding,heterocyclic compound binding,nucleic acid binding,molecular_function,binding	--	--
XM_020095146.1	109634561	-	0.784539	6.88418	5.05873	0.444509	0.00344121	0.0692362	sp|Q568N3|TIDC1_DANRE Complex I assembly factor TIMMDC1, mitochondrial OS=Danio rerio GN=timmdc1 PE=2 SV=1//2.9208e-82	GO:0008150,GO:0006952,GO:0009617,GO:0042742,GO:0009607,GO:0051707,GO:0051704,GO:0006950,GO:0050896	biological_process,defense response,response to bacterium,defense response to bacterium,response to biotic stimulus,response to other organism,multi-organism process,response to stress,response to stimulus	--	--
XM_020089680.1	109631086	-	3.60544	0.0959183	2.70722	-4.81886	0.00344659	0.0692362	sp|A3FEM2|FEV_DANRE Protein FEV OS=Danio rerio GN=fev PE=2 SV=1//1.46611e-103	GO:0005622,GO:0005623,GO:0044464,GO:0044424,GO:0043229,GO:0043226,GO:0008152,GO:0071704,GO:0044238,GO:0043231,GO:0043227,GO:0010467,GO:0009058,GO:1901576,GO:0044237,GO:0044249,GO:0034645,GO:0009059,GO:0043170,GO:0008150,GO:0044260,GO:0005634,GO:0097159,GO:1901363,GO:1901360,GO:0006725,GO:0003676,GO:0006807,GO:0046483,GO:0005575,GO:0034641,GO:0006139,GO:0009987,GO:0043565,GO:1901362,GO:0018130,GO:…	intracellular,cell,cell part,intracellular part,intracellular organelle,organelle,metabolic process,organic substance metabolic process,primary metabolic process,intracellular membrane-bounded organelle,membrane-bounded organelle,gene expression,biosynthetic process,organic substance biosynthetic process,cellular metabolic process,cellular biosynthetic process,cellular macromolecule biosynthetic …	--	--
XM_020103964.1	109640131	-	1.27178	35.5786	56.9715	-0.679231	0.00344856	0.0692362	sp|P57780|ACTN4_MOUSE Alpha-actinin-4 OS=Mus musculus GN=Actn4 PE=1 SV=1//0	GO:0003674,GO:0043167,GO:0005488,GO:0005515,GO:0005509,GO:0043169,GO:0046872	molecular_function,ion binding,binding,protein binding,calcium ion binding,cation binding,metal ion binding	dre04520,dre04510,dre04810,dre04530	Adherens junction,Focal adhesion,Regulation of actin cytoskeleton,Tight junction
XM_020081626.1	109625985	-	8.46895	0.142707	4.59239	-5.00811	0.00344944	0.0692362	sp|P36992|AMBP_PLEPL Protein AMBP (Fragment) OS=Pleuronectes platessa PE=2 SV=1//0	GO:0004857,GO:0004866,GO:0061135,GO:0030414,GO:0061134,GO:0030234,GO:0004867,GO:0003674	enzyme inhibitor activity,endopeptidase inhibitor activity,endopeptidase regulator activity,peptidase inhibitor activity,peptidase regulator activity,enzyme regulator activity,serine-type endopeptidase inhibitor activity,molecular_function	--	--
XM_020093581.1	109633589	-	0.751389	10.3772	7.90135	0.393252	0.00347301	0.0695744	sp|Q96PM5|ZN363_HUMAN RING finger and CHY zinc finger domain-containing protein 1 OS=Homo sapiens GN=RCHY1 PE=1 SV=1//6.66587e-108	GO:0003674,GO:0046914,GO:0043167,GO:0005488,GO:0008270,GO:0005515,GO:0043169,GO:0046872	molecular_function,transition metal ion binding,ion binding,binding,zinc ion binding,protein binding,cation binding,metal ion binding	dre04120,dre04115	Ubiquitin mediated proteolysis,p53 signaling pathway
XM_020087298.1	109629553	-	0.729743	23.4155	18.7353	0.321705	0.00348636	0.0695875	sp|Q6A4L0|S22AD_MOUSE Solute carrier family 22 member 13 OS=Mus musculus GN=Slc22a13 PE=2 SV=3//1.43967e-52	GO:0008150,GO:0005575,GO:0009987,GO:0051234,GO:0006810,GO:0051179,GO:0003674,GO:0022857,GO:0005215,GO:0044765,GO:0055085,GO:0044425,GO:0044763,GO:0044699,GO:0016020,GO:0031224,GO:0016021	biological_process,cellular_component,cellular process,establishment of localization,transport,localization,molecular_function,transmembrane transporter activity,transporter activity,single-organism transport,transmembrane transport,membrane part,single-organism cellular process,single-organism process,membrane,intrinsic to membrane,integral to membrane	--	--
XM_020094916.1	109634435	-	0.595727	9.3044	5.24558	0.826812	0.0034886	0.0695875	sp|A4IG42|TCAF_DANRE TRPM8 channel-associated factor homolog OS=Danio rerio GN=tcaf PE=2 SV=1//1.59181e-11	--	--	--	--
XM_020102593.1	109639228	-	1.31893	12.4836	16.7753	-0.42631	0.00349382	0.0695875	sp|Q66L49|SCMC1_DANRE Calcium-binding mitochondrial carrier protein SCaMC-1 OS=Danio rerio GN=slc25a24 PE=2 SV=1//0	GO:0008150,GO:0052126,GO:0052192,GO:0044764,GO:0005575,GO:0051704,GO:0044419,GO:0030260,GO:0044409,GO:0046718,GO:0051806,GO:0051828,GO:0044403,GO:0019028,GO:0019058,GO:0016032,GO:0019067,GO:0044163,GO:0075519,GO:0075521,GO:0075606,GO:0075733,GO:0009987,GO:0051701,GO:0044766,GO:0033647,GO:0033648,GO:0040011,GO:0042025,GO:0044423,GO:0019012,GO:0030430,GO:0033646,GO:0043656,GO:0033643,GO:0051234,GO:…	biological_process,movement in host environment,movement in environment of other organism involved in symbiotic interaction,multi-organism cellular process,cellular_component,multi-organism process,interspecies interaction between organisms,entry into host cell,entry into host,viral entry into host cell,entry into cell of other organism involved in symbiotic interaction,entry into other organism …	--	--
XM_020105675.1	109641273	-	1.56667	16.3833	24.5246	-0.582002	0.00350519	0.0696799	sp|Q4U116|S4A4_PIG Electrogenic sodium bicarbonate cotransporter 1 OS=Sus scrofa GN=SLC4A4 PE=1 SV=1//0	GO:0008150,GO:0005575,GO:0006820,GO:0008509,GO:0051234,GO:0006810,GO:0051179,GO:0003674,GO:0022892,GO:0022891,GO:0015075,GO:0006811,GO:0022857,GO:0005215,GO:0044765,GO:0044425,GO:0044699,GO:0016020,GO:0031224,GO:0016021	biological_process,cellular_component,anion transport,anion transmembrane transporter activity,establishment of localization,transport,localization,molecular_function,substrate-specific transporter activity,substrate-specific transmembrane transporter activity,ion transmembrane transporter activity,ion transport,transmembrane transporter activity,transporter activity,single-organism transport,mem…	--	--
XM_020090130.1	109631398	-	0.795422	62.023	45.3675	0.451144	0.00351475	0.0697361	sp|Q7ZZ03|FUCM_DANRE Fucose mutarotase OS=Danio rerio GN=fuom PE=2 SV=1//1.10924e-62	GO:0008152,GO:0071704,GO:0044238,GO:0003824,GO:0016853,GO:0008150,GO:0005996,GO:0005975,GO:0044723,GO:0048029,GO:0030246,GO:0003674,GO:0005488	metabolic process,organic substance metabolic process,primary metabolic process,catalytic activity,isomerase activity,biological_process,monosaccharide metabolic process,carbohydrate metabolic process,single-organism carbohydrate metabolic process,monosaccharide binding,carbohydrate binding,molecular_function,binding	--	--
XM_020109257.1	109643991	-	1.42918	1062.59	1333.63	-0.327777	0.00358669	0.0709651	sp|P15144|AMPN_HUMAN Aminopeptidase N OS=Homo sapiens GN=ANPEP PE=1 SV=4//0	GO:0008233,GO:0070011,GO:0016787,GO:0003824,GO:0004857,GO:0008150,GO:0030234,GO:0065008,GO:0044764,GO:0051704,GO:0044419,GO:0044403,GO:0016032,GO:0009987,GO:0051817,GO:0035821,GO:0051701,GO:0044003,GO:0019054,GO:0044068,GO:0019048,GO:0008237,GO:0003674,GO:0046914,GO:0043167,GO:0005488,GO:0008270,GO:0043169,GO:0046872,GO:0065007,GO:0050789,GO:0050794	peptidase activity,peptidase activity, acting on L-amino acid peptides,hydrolase activity,catalytic activity,enzyme inhibitor activity,biological_process,enzyme regulator activity,regulation of biological quality,multi-organism cellular process,multi-organism process,interspecies interaction between organisms,symbiosis, encompassing mutualism through parasitism,viral process,cellular process,modi…	dre01100,dre00480,dre04614	Metabolic pathways,Glutathione metabolism,Renin-angiotensin system
XM_020096512.1	109635368	-	0.838603	1489.37	1117.91	0.413893	0.00359039	0.0709651	sp|P67985|RL22_PIG 60S ribosomal protein L22 OS=Sus scrofa GN=RPL22 PE=1 SV=2//3.74816e-50	GO:0005840,GO:0003735,GO:0005622,GO:0030529,GO:0005623,GO:0044464,GO:0006412,GO:0044424,GO:0032991,GO:0044444,GO:0005737,GO:0043229,GO:0043226,GO:0008152,GO:0043228,GO:0043232,GO:0005198,GO:0071704,GO:0044238,GO:0019538,GO:0044267,GO:0010467,GO:0009058,GO:1901576,GO:0044237,GO:0044249,GO:0034645,GO:0009059,GO:0043170,GO:0008150,GO:0044260,GO:0005575,GO:0009987,GO:0003674	ribosome,structural constituent of ribosome,intracellular,ribonucleoprotein complex,cell,cell part,translation,intracellular part,macromolecular complex,cytoplasmic part,cytoplasm,intracellular organelle,organelle,metabolic process,non-membrane-bounded organelle,intracellular non-membrane-bounded organelle,structural molecule activity,organic substance metabolic process,primary metabolic process,…	dre03010	Ribosome
XM_020078531.1	109624029	-	0.795819	66.1622	48.3114	0.453643	0.0036036	0.0710136	sp|B1AXP6|TOM5_MOUSE Mitochondrial import receptor subunit TOM5 homolog OS=Mus musculus GN=Tomm5 PE=3 SV=1//7.62215e-13	GO:0005622,GO:0005623,GO:0044464,GO:0044424,GO:0032991,GO:0044444,GO:0005737,GO:0043229,GO:0043226,GO:0005739,GO:0044429,GO:0044446,GO:0044422,GO:0043234,GO:0005740,GO:0031090,GO:0043231,GO:0043227,GO:0031966,GO:0031967,GO:0031975,GO:0044455,GO:0019867,GO:0005741,GO:0031968,GO:0005575,GO:0005742,GO:0044425,GO:0016020	intracellular,cell,cell part,intracellular part,macromolecular complex,cytoplasmic part,cytoplasm,intracellular organelle,organelle,mitochondrion,mitochondrial part,intracellular organelle part,organelle part,protein complex,mitochondrial envelope,organelle membrane,intracellular membrane-bounded organelle,membrane-bounded organelle,mitochondrial membrane,organelle envelope,envelope,mitochondrial…	--	--
XM_020104476.1	109640464	-	1.47894	331.209	447.771	-0.435021	0.00360656	0.0710136	sp|Q9N2I7|DPP4_FELCA Dipeptidyl peptidase 4 OS=Felis catus GN=DPP4 PE=2 SV=1//0	GO:0008152,GO:0071704,GO:0044238,GO:0019538,GO:1901575,GO:0006508,GO:0008233,GO:0070011,GO:0009056,GO:0016787,GO:0003824,GO:0009058,GO:1901576,GO:0044237,GO:0044249,GO:1901564,GO:0016042,GO:0004806,GO:0043170,GO:0016298,GO:0044281,GO:0008236,GO:0017171,GO:0044710,GO:0008150,GO:0008593,GO:0045747,GO:0006221,GO:1901566,GO:0090407,GO:0019637,GO:0055086,GO:0006220,GO:0006629,GO:0009165,GO:1901293,GO:…	metabolic process,organic substance metabolic process,primary metabolic process,protein metabolic process,organic substance catabolic process,proteolysis,peptidase activity,peptidase activity, acting on L-amino acid peptides,catabolic process,hydrolase activity,catalytic activity,biosynthetic process,organic substance biosynthetic process,cellular metabolic process,cellular biosynthetic process,o…	--	--
XM_020109221.1	109643961	-	0.711475	11.779	9.47622	0.313828	0.00362927	0.0712117	sp|P54864|JUN_SERCA Transcription factor AP-1 OS=Serinus canaria GN=JUN PE=2 SV=1//1.17395e-113	GO:0005622,GO:0005623,GO:0044464,GO:0044424,GO:0043229,GO:0043226,GO:0008152,GO:0071704,GO:0044238,GO:0043231,GO:0043227,GO:0010467,GO:0009058,GO:1901576,GO:0044237,GO:0044249,GO:0034645,GO:0009059,GO:0043170,GO:0008150,GO:0044260,GO:0005634,GO:0097159,GO:1901363,GO:1901360,GO:0006725,GO:0003676,GO:0006807,GO:0046483,GO:0005575,GO:0034641,GO:0006139,GO:0009987,GO:0043565,GO:1901362,GO:0018130,GO:…	intracellular,cell,cell part,intracellular part,intracellular organelle,organelle,metabolic process,organic substance metabolic process,primary metabolic process,intracellular membrane-bounded organelle,membrane-bounded organelle,gene expression,biosynthetic process,organic substance biosynthetic process,cellular metabolic process,cellular biosynthetic process,cellular macromolecule biosynthetic …	dre05168,dre05132,dre04510,dre04012,dre04310,dre04912,dre04620,dre04010	Herpes simplex infection,Salmonella infection,Focal adhesion,ErbB signaling pathway,Wnt signaling pathway,GnRH signaling pathway,Toll-like receptor signaling pathway,MAPK signaling pathway
XM_020078672.1	109624166	-	0.822681	13.3132	10.4342	0.351533	0.00363643	0.0712117	sp|Q6PD74|AAGAB_HUMAN Alpha- and gamma-adaptin-binding protein p34 OS=Homo sapiens GN=AAGAB PE=1 SV=1//6.89594e-116	GO:0008152,GO:0071704,GO:0044238,GO:0019538,GO:0006508,GO:0008233,GO:0070011,GO:0016787,GO:0003824,GO:0043170,GO:0008234,GO:0008150,GO:0043168,GO:0007264,GO:0036094,GO:0000166,GO:1901265,GO:0032561,GO:0005525,GO:0019001,GO:0097159,GO:1901363,GO:0001882,GO:0035639,GO:0032555,GO:0001883,GO:0032549,GO:0032550,GO:0017076,GO:0032553,GO:0009987,GO:0035556,GO:0003674,GO:0043167,GO:0005488,GO:0050896,GO:…	metabolic process,organic substance metabolic process,primary metabolic process,protein metabolic process,proteolysis,peptidase activity,peptidase activity, acting on L-amino acid peptides,hydrolase activity,catalytic activity,macromolecule metabolic process,cysteine-type peptidase activity,biological_process,anion binding,small GTPase mediated signal transduction,small molecule binding,nucleotid…	--	--
XM_020085059.1	109628127	-	0.924498	57.3556	55.7951	0.0397956	0.00363725	0.0712117	sp|Q5F362|CC50A_CHICK Cell cycle control protein 50A OS=Gallus gallus GN=TMEM30A PE=2 SV=1//2.01404e-180	GO:0005575,GO:0016020	cellular_component,membrane	--	--
XM_020107494.1	109642627	-	0.690088	15.9793	12.7188	0.329245	0.00364808	0.0712891	sp|Q0IIF7|UBP14_BOVIN Ubiquitin carboxyl-terminal hydrolase 14 OS=Bos taurus GN=USP14 PE=2 SV=3//0	GO:0008152,GO:0071704,GO:0044238,GO:0019538,GO:0008233,GO:0070011,GO:0016787,GO:0044267,GO:0003824,GO:0044237,GO:0043170,GO:0008234,GO:0008150,GO:0019783,GO:0044260,GO:0032182,GO:0016579,GO:0070646,GO:0016929,GO:0032183,GO:0070122,GO:0070138,GO:0070140,GO:0009987,GO:0070647,GO:0003674,GO:0005488,GO:0005515,GO:0006464,GO:0036211,GO:0043412	metabolic process,organic substance metabolic process,primary metabolic process,protein metabolic process,peptidase activity,peptidase activity, acting on L-amino acid peptides,hydrolase activity,cellular protein metabolic process,catalytic activity,cellular metabolic process,macromolecule metabolic process,cysteine-type peptidase activity,biological_process,small conjugating protein-specific pro…	--	--
XM_020099624.1	109637346	-	0.725642	19.6336	14.4497	0.44229	0.00366083	0.0713656	sp|Q8JIY8|MK67I_DANRE MKI67 FHA domain-interacting nucleolar phosphoprotein OS=Danio rerio GN=nifk PE=2 SV=2//2.0439e-82	GO:0005622,GO:0005623,GO:0044464,GO:0044424,GO:0043229,GO:0043226,GO:0043231,GO:0043227,GO:0005634,GO:0097159,GO:1901363,GO:0003676,GO:0005575,GO:0003674,GO:0046914,GO:0043167,GO:0005488,GO:0008270,GO:0043169,GO:0046872	intracellular,cell,cell part,intracellular part,intracellular organelle,organelle,intracellular membrane-bounded organelle,membrane-bounded organelle,nucleus,organic cyclic compound binding,heterocyclic compound binding,nucleic acid binding,cellular_component,molecular_function,transition metal ion binding,ion binding,binding,zinc ion binding,cation binding,metal ion binding	--	--
XM_020110617.1	109645108	-	0.747732	16.9041	14.1271	0.258913	0.00367064	0.0713656	sp|Q6NUW5|AN32E_DANRE Acidic leucine-rich nuclear phosphoprotein 32 family member E OS=Danio rerio GN=anp32e PE=1 SV=1//6.151e-50	GO:0003674,GO:0005488,GO:0005515	molecular_function,binding,protein binding	--	--
XM_020099103.1	109637008	-	1.16841	14.1656	17.8672	-0.334915	0.00367267	0.0713656	sp|Q5XNR9|LIFR_CANFA Leukemia inhibitory factor receptor OS=Canis familiaris GN=LIFR PE=2 SV=1//7.814e-85	GO:0016787,GO:0003824,GO:0003674,GO:0043167,GO:0005488,GO:0016788,GO:0042578,GO:0005515,GO:0016791,GO:0003993,GO:0043169,GO:0046872	hydrolase activity,catalytic activity,molecular_function,ion binding,binding,hydrolase activity, acting on ester bonds,phosphoric ester hydrolase activity,protein binding,phosphatase activity,acid phosphatase activity,cation binding,metal ion binding	dre04630,dre04060	Jak-STAT signaling pathway,Cytokine-cytokine receptor interaction
XM_020091409.1	109632222	-	1.58472	4.3661	6.00129	-0.458928	0.0037077	0.0719077	sp|Q8TB45|DPTOR_HUMAN DEP domain-containing mTOR-interacting protein OS=Homo sapiens GN=DEPTOR PE=1 SV=2//3.96254e-175	GO:0008150,GO:0009987,GO:0035556,GO:0003674,GO:0005488,GO:0005515,GO:0050896,GO:0044763,GO:0044699,GO:0065007,GO:0050789,GO:0050794,GO:0051716,GO:0007154,GO:0007165,GO:0044700,GO:0023052	biological_process,cellular process,intracellular signal transduction,molecular_function,binding,protein binding,response to stimulus,single-organism cellular process,single-organism process,biological regulation,regulation of biological process,regulation of cellular process,cellular response to stimulus,cell communication,signal transduction,single organism signaling,signaling	--	--
XM_020086797.1	109629214	-	0.53947	4.01065	2.48355	0.691433	0.00371454	0.0719077	sp|P25114|F264_RAT 6-phosphofructo-2-kinase/fructose-2,6-bisphosphatase 4 OS=Rattus norvegicus GN=Pfkfb4 PE=1 SV=3//0	GO:0008152,GO:0071704,GO:0044238,GO:0016787,GO:0003824,GO:0008150,GO:0019318,GO:0005996,GO:0043168,GO:0005975,GO:0036094,GO:0008443,GO:0019200,GO:0000166,GO:1901265,GO:0003873,GO:0006000,GO:0097159,GO:1901363,GO:0001882,GO:0035639,GO:0032555,GO:0001883,GO:0032549,GO:0032550,GO:0017076,GO:0032553,GO:0005524,GO:0032559,GO:0030554,GO:0044723,GO:0016772,GO:0016740,GO:0016773,GO:0016301,GO:0003674,GO:…	metabolic process,organic substance metabolic process,primary metabolic process,hydrolase activity,catalytic activity,biological_process,hexose metabolic process,monosaccharide metabolic process,anion binding,carbohydrate metabolic process,small molecule binding,phosphofructokinase activity,carbohydrate kinase activity,nucleotide binding,nucleoside phosphate binding,6-phosphofructo-2-kinase activ…	dre00051	Fructose and mannose metabolism
XM_020078681.1	109624169	-	1.61911	1140.91	1441.04	-0.336933	0.0037214	0.0719077	-//-	GO:0003674,GO:0043167,GO:0005488,GO:0043169,GO:0046872	molecular_function,ion binding,binding,cation binding,metal ion binding	--	--
XM_020089820.1	109631203	-	0.783034	188.627	130.174	0.535099	0.00374475	0.0722241	sp|Q5U4V2|HNMTA_XENLA Histamine N-methyltransferase A OS=Xenopus laevis GN=hnmt-a PE=2 SV=1//1.33683e-59	GO:0008152,GO:0003824,GO:0008150,GO:0097159,GO:1901363,GO:0006952,GO:0009617,GO:0042742,GO:0009607,GO:0003676,GO:0051707,GO:0005575,GO:0051704,GO:0006950,GO:0050830,GO:0016741,GO:0008168,GO:0033647,GO:0033648,GO:0042025,GO:0003677,GO:0033646,GO:0043656,GO:0033643,GO:0018995,GO:0043657,GO:0016740,GO:0043245,GO:0044215,GO:0044216,GO:0044217,GO:0003674,GO:0044421,GO:0005488,GO:0005576,GO:0050896	metabolic process,catalytic activity,biological_process,organic cyclic compound binding,heterocyclic compound binding,defense response,response to bacterium,defense response to bacterium,response to biotic stimulus,nucleic acid binding,response to other organism,cellular_component,multi-organism process,response to stress,defense response to Gram-positive bacterium,transferase activity, transferr…	dre00340	Histidine metabolism
XM_020091530.1	109632309	-	1.46585	6.68039	9.00976	-0.431556	0.00378698	0.0727563	sp|Q9D650|FA84A_MOUSE Protein FAM84A OS=Mus musculus GN=Fam84a PE=2 SV=1//1.52425e-101	GO:0008150,GO:0006952,GO:0005575,GO:0051704,GO:0006950,GO:0016247,GO:0005246,GO:0008200,GO:0016248,GO:0019855,GO:0009405,GO:0003674,GO:0005576,GO:0050896	biological_process,defense response,cellular_component,multi-organism process,response to stress,channel regulator activity,calcium channel regulator activity,ion channel inhibitor activity,channel inhibitor activity,calcium channel inhibitor activity,pathogenesis,molecular_function,extracellular region,response to stimulus	--	--
XM_020093110.1	109633325	-	0.740213	15.7117	12.027	0.385562	0.00379151	0.0727563	sp|O35130|NEP1_MOUSE Ribosomal RNA small subunit methyltransferase NEP1 OS=Mus musculus GN=Emg1 PE=2 SV=1//7.19812e-113	GO:0003824,GO:0016741,GO:0008168,GO:0016740,GO:0003674	catalytic activity,transferase activity, transferring one-carbon groups,methyltransferase activity,transferase activity,molecular_function	dre03008	Ribosome biogenesis in eukaryotes
XM_020087800.1	109629838	-	0.844828	1886.14	1452.73	0.37667	0.00379341	0.0727563	sp|Q5ZJ56|RL7_CHICK 60S ribosomal protein L7 OS=Gallus gallus GN=RPL7 PE=2 SV=1//5.03055e-133	--	--	dre03010	Ribosome
XM_020109402.1	109644095	-	1.20388	4.5798	6.37005	-0.47602	0.00380969	0.0728227	sp|Q15853|USF2_HUMAN Upstream stimulatory factor 2 OS=Homo sapiens GN=USF2 PE=1 SV=1//1.59141e-99	GO:0005622,GO:0005623,GO:0044464,GO:0044424,GO:0043229,GO:0043226,GO:0008152,GO:0071704,GO:0044238,GO:0043231,GO:0043227,GO:0010467,GO:0009058,GO:1901576,GO:0044237,GO:0044249,GO:0034645,GO:0009059,GO:0043170,GO:0008150,GO:0044260,GO:0005929,GO:0031514,GO:1901360,GO:0006725,GO:0006807,GO:0042995,GO:0006928,GO:0046483,GO:0048870,GO:0051674,GO:0005575,GO:0007049,GO:0034641,GO:0006139,GO:0009987,GO:…	intracellular,cell,cell part,intracellular part,intracellular organelle,organelle,metabolic process,organic substance metabolic process,primary metabolic process,intracellular membrane-bounded organelle,membrane-bounded organelle,gene expression,biosynthetic process,organic substance biosynthetic process,cellular metabolic process,cellular biosynthetic process,cellular macromolecule biosynthetic …	--	--
XM_020107553.1	109642671	-	0.694264	11.5502	7.35023	0.652057	0.00381094	0.0728227	sp|Q9CQ00|TM261_MOUSE Transmembrane protein 261 OS=Mus musculus GN=Tmem261 PE=4 SV=1//1.52157e-11	--	--	--	--
XM_020102512.1	109639180	-	0.846828	35.5164	26.0613	0.446573	0.00382456	0.0729485	sp|Q5R8B1|DPM3_PONAB Dolichol-phosphate mannosyltransferase subunit 3 OS=Pongo abelii GN=DPM3 PE=3 SV=1//8.45917e-28	--	--	dre01100,dre00510	Metabolic pathways,N-Glycan biosynthesis
XM_020106642.1	109642015	-	1.62114	2.44931	4.10445	-0.744815	0.00385099	0.0733175	sp|Q6GQQ9|OTU7B_HUMAN OTU domain-containing protein 7B OS=Homo sapiens GN=OTUD7B PE=1 SV=1//1.0931e-24	GO:0005622,GO:0005623,GO:0044464,GO:0044424,GO:0044444,GO:0005737,GO:0043229,GO:0043226,GO:0008152,GO:0005739,GO:0071704,GO:0044238,GO:0043231,GO:0043227,GO:0016787,GO:0003824,GO:0008150,GO:0005975,GO:0016798,GO:0004553,GO:0005634,GO:0097159,GO:1901363,GO:0043623,GO:0097034,GO:0034622,GO:0071702,GO:0003676,GO:0008535,GO:0033617,GO:0005575,GO:0033036,GO:0004560,GO:0015928,GO:0033108,GO:0007005,GO:…	intracellular,cell,cell part,intracellular part,cytoplasmic part,cytoplasm,intracellular organelle,organelle,metabolic process,mitochondrion,organic substance metabolic process,primary metabolic process,intracellular membrane-bounded organelle,membrane-bounded organelle,hydrolase activity,catalytic activity,biological_process,carbohydrate metabolic process,hydrolase activity, acting on glycosyl b…	--	--
XM_020100256.1	109637704	-	0.663326	103.459	77.9177	0.409042	0.00388662	0.0735924	sp|Q5ZMD6|H2AZ_CHICK Histone H2A.Z OS=Gallus gallus GN=H2AFZ PE=1 SV=3//1.02625e-83	GO:0097159,GO:1901363,GO:0003676,GO:0003677,GO:0003674,GO:0005488	organic cyclic compound binding,heterocyclic compound binding,nucleic acid binding,DNA binding,molecular_function,binding	--	--
XM_020111745.1	109646050	-	0.810174	337.535	251.838	0.422544	0.00388675	0.0735924	sp|P13184|CX7A2_BOVIN Cytochrome c oxidase subunit 7A2, mitochondrial OS=Bos taurus GN=COX7A2 PE=1 SV=3//2.32266e-19	--	--	--	--
XM_020106585.1	109641977	-	2.14002	11.4772	19.4873	-0.763764	0.00389422	0.0735994	-//-	GO:0008150,GO:0005575,GO:0051704,GO:0009405,GO:0005576	biological_process,cellular_component,multi-organism process,pathogenesis,extracellular region	--	--
XM_020087129.1	109629400	-	1.71457	13.7228	22.8138	-0.733332	0.00391697	0.0738945	sp|Q9H8H3|MET7A_HUMAN Methyltransferase-like protein 7A OS=Homo sapiens GN=METTL7A PE=1 SV=1//2.78031e-83	GO:0008152,GO:0003824,GO:0008150,GO:0016741,GO:0008168,GO:0016740,GO:0003674	metabolic process,catalytic activity,biological_process,transferase activity, transferring one-carbon groups,methyltransferase activity,transferase activity,molecular_function	--	--
XM_020084346.1	109627646	-	0.779062	204.531	189.794	0.107887	0.00393424	0.0739634	sp|P26583|HMGB2_HUMAN High mobility group protein B2 OS=Homo sapiens GN=HMGB2 PE=1 SV=2//1.854e-64	GO:0005622,GO:0005623,GO:0044464,GO:0044424,GO:0043229,GO:0043226,GO:0008152,GO:0071704,GO:0044238,GO:0043231,GO:0043227,GO:0010467,GO:0009058,GO:1901576,GO:0044237,GO:0044249,GO:0034645,GO:0009059,GO:0043170,GO:0008150,GO:0044260,GO:0005634,GO:0097159,GO:1901363,GO:1901360,GO:0006725,GO:0003676,GO:0006807,GO:0046483,GO:0005575,GO:0019028,GO:0034641,GO:0006139,GO:0009987,GO:0043565,GO:1901362,GO:…	intracellular,cell,cell part,intracellular part,intracellular organelle,organelle,metabolic process,organic substance metabolic process,primary metabolic process,intracellular membrane-bounded organelle,membrane-bounded organelle,gene expression,biosynthetic process,organic substance biosynthetic process,cellular metabolic process,cellular biosynthetic process,cellular macromolecule biosynthetic …	--	--
XM_020094966.1	109634476	-	0.670998	8.50987	5.30997	0.680433	0.00393491	0.0739634	sp|Q32P73|RPB9_BOVIN DNA-directed RNA polymerase II subunit RPB9 OS=Bos taurus GN=POLR2I PE=2 SV=1//1.50671e-56	GO:0008152,GO:0071704,GO:0044238,GO:0019538,GO:0044267,GO:0010467,GO:0003824,GO:0009058,GO:1901576,GO:0044237,GO:0044249,GO:0034645,GO:0009059,GO:0043170,GO:0008150,GO:0003899,GO:0034062,GO:0044260,GO:0097159,GO:1901363,GO:1901360,GO:0006725,GO:0003676,GO:0006807,GO:0046483,GO:0016779,GO:0034641,GO:0006139,GO:0009987,GO:1901362,GO:0018130,GO:0019438,GO:0003677,GO:0016772,GO:0044271,GO:0034654,GO:…	metabolic process,organic substance metabolic process,primary metabolic process,protein metabolic process,cellular protein metabolic process,gene expression,catalytic activity,biosynthetic process,organic substance biosynthetic process,cellular metabolic process,cellular biosynthetic process,cellular macromolecule biosynthetic process,macromolecule biosynthetic process,macromolecule metabolic pro…	dre01100,dre00240,dre03020,dre00230	Metabolic pathways,Pyrimidine metabolism,RNA polymerase,Purine metabolism
XM_020095019.1	109634505	-	1.41995	30.1385	45.0668	-0.580458	0.00394921	0.0740537	sp|Q5ZLA6|MYO1C_CHICK Unconventional myosin-Ic OS=Gallus gallus GN=MYO1C PE=2 SV=1//0	GO:0005622,GO:0005623,GO:0044464,GO:0044424,GO:0032991,GO:0043229,GO:0043226,GO:0043228,GO:0043232,GO:0044446,GO:0044422,GO:0043234,GO:0016787,GO:0003824,GO:0016817,GO:0017111,GO:0016462,GO:0016818,GO:0043168,GO:0036094,GO:0000166,GO:1901265,GO:0097159,GO:1901363,GO:0003774,GO:0015629,GO:0001882,GO:0035639,GO:0032555,GO:0001883,GO:0032549,GO:0032550,GO:0017076,GO:0032553,GO:0016459,GO:0005524,GO:…	intracellular,cell,cell part,intracellular part,macromolecular complex,intracellular organelle,organelle,non-membrane-bounded organelle,intracellular non-membrane-bounded organelle,intracellular organelle part,organelle part,protein complex,hydrolase activity,catalytic activity,hydrolase activity, acting on acid anhydrides,nucleoside-triphosphatase activity,pyrophosphatase activity,hydrolase acti…	--	--
XM_020109594.1	109644247	-	0.730539	176.433	126.892	0.475521	0.00395704	0.0740537	sp|Q5XG64|EMRE_XENLA Essential MCU regulator, mitochondrial OS=Xenopus laevis GN=smdt1 PE=3 SV=1//2.35753e-19	--	--	--	--
XM_020078729.1	109624199	-	0.847885	78.0741	60.7749	0.361369	0.00396116	0.0740537	sp|Q503Y7|PIN4_DANRE Peptidyl-prolyl cis-trans isomerase NIMA-interacting 4 OS=Danio rerio GN=pin4 PE=2 SV=1//6.58375e-60	GO:0003824,GO:0016853,GO:0003674	catalytic activity,isomerase activity,molecular_function	--	--
XM_020100113.1	109637642	-	0.91326	31.1758	32.1699	-0.0452875	0.0039999	0.0744364	sp|Q6NYB7|RAB1A_RAT Ras-related protein Rab-1A OS=Rattus norvegicus GN=Rab1A PE=1 SV=3//2.34463e-132	GO:0005622,GO:0005623,GO:0044464,GO:0044424,GO:0043229,GO:0043226,GO:0008152,GO:0071704,GO:0044238,GO:0043231,GO:0043227,GO:0016787,GO:0010467,GO:0003824,GO:0009058,GO:1901576,GO:0044237,GO:0044249,GO:0034645,GO:1901564,GO:0009059,GO:0043170,GO:0016887,GO:0016817,GO:0017111,GO:0016462,GO:0016818,GO:0008150,GO:0043168,GO:0007264,GO:0036094,GO:0044260,GO:0000166,GO:1901265,GO:0032561,GO:0005525,GO:…	intracellular,cell,cell part,intracellular part,intracellular organelle,organelle,metabolic process,organic substance metabolic process,primary metabolic process,intracellular membrane-bounded organelle,membrane-bounded organelle,hydrolase activity,gene expression,catalytic activity,biosynthetic process,organic substance biosynthetic process,cellular metabolic process,cellular biosynthetic proces…	--	--
XM_020109199.1	109643940	-	0.823882	21.8881	17.9954	0.282521	0.0040118	0.0744364	sp|Q7ZV79|UCK2B_DANRE Uridine-cytidine kinase 2-B OS=Danio rerio GN=uck2b PE=2 SV=1//1.51649e-155	GO:0005622,GO:0005623,GO:0044464,GO:0044424,GO:0032991,GO:0043229,GO:0043226,GO:0008152,GO:0043228,GO:0043232,GO:0071704,GO:0044238,GO:0044446,GO:0044422,GO:0043234,GO:0043231,GO:0043227,GO:0003824,GO:0009058,GO:1901576,GO:0044237,GO:0044249,GO:1901564,GO:0044281,GO:0044710,GO:0008150,GO:0043168,GO:0009163,GO:0042455,GO:0036094,GO:1901659,GO:0042451,GO:0046129,GO:1901566,GO:0090407,GO:0000166,GO:…	intracellular,cell,cell part,intracellular part,macromolecular complex,intracellular organelle,organelle,metabolic process,non-membrane-bounded organelle,intracellular non-membrane-bounded organelle,organic substance metabolic process,primary metabolic process,intracellular organelle part,organelle part,protein complex,intracellular membrane-bounded organelle,membrane-bounded organelle,catalytic …	dre01100,dre00240,dre00983	Metabolic pathways,Pyrimidine metabolism,Drug metabolism - other enzymes
XM_020083721.1	109627251	-	1.42168	6.85286	11.349	-0.727786	0.00402059	0.0744364	sp|Q8IV53|DEN1C_HUMAN DENN domain-containing protein 1C OS=Homo sapiens GN=DENND1C PE=1 SV=1//2.26178e-173	--	--	--	--
XM_020083296.1	109626996	-	0.67475	6.50923	4.37863	0.572008	0.0040232	0.0744364	sp|Q8TCA0|LRC20_HUMAN Leucine-rich repeat-containing protein 20 OS=Homo sapiens GN=LRRC20 PE=1 SV=1//1.18066e-58	GO:0003674,GO:0005488,GO:0005515	molecular_function,binding,protein binding	--	--
XM_020083050.1	109626865	-	0.435565	2.31297	0.466642	2.30936	0.00402684	0.0744364	sp|Q32KH9|ARSG_CANFA Arylsulfatase G OS=Canis familiaris GN=ARSG PE=2 SV=1//0	GO:0008152,GO:0016787,GO:0003824,GO:0008150,GO:0003674,GO:0008484,GO:0016788	metabolic process,hydrolase activity,catalytic activity,biological_process,molecular_function,sulfuric ester hydrolase activity,hydrolase activity, acting on ester bonds	dre04142	Lysosome
XM_020093803.1	109633756	-	0.756078	18.637	13.9412	0.418813	0.00403692	0.0744364	sp|Q9CQ90|CI085_MOUSE Uncharacterized protein C9orf85 homolog OS=Mus musculus PE=2 SV=1//2.88276e-49	GO:0005575,GO:0044425,GO:0016020,GO:0031224	cellular_component,membrane part,membrane,intrinsic to membrane	--	--
XM_020081194.1	109625755	-	0.742137	9.48917	7.53308	0.333041	0.00403742	0.0744364	sp|Q0V947|T161A_DANRE Transmembrane protein 161A OS=Danio rerio GN=tmem161a PE=2 SV=2//0	GO:0005575,GO:0016020	cellular_component,membrane	--	--
XM_020103759.1	109639996	-	0.738455	67.6714	62.1971	0.121698	0.00404188	0.0744364	sp|Q5E9K0|PSB2_BOVIN Proteasome subunit beta type-2 OS=Bos taurus GN=PSMB2 PE=1 SV=1//4.72485e-109	GO:0005622,GO:0005623,GO:0044464,GO:0044424,GO:0032991,GO:0004298,GO:0070003,GO:0000502,GO:0008152,GO:0005839,GO:0071704,GO:0044238,GO:0019538,GO:1901575,GO:0006508,GO:0008233,GO:0044257,GO:0051603,GO:0043234,GO:0030163,GO:0070011,GO:0009056,GO:0016787,GO:0044267,GO:0004175,GO:0003824,GO:0044237,GO:0044248,GO:0044265,GO:0043170,GO:0009057,GO:0008150,GO:0044260,GO:0005575,GO:0009987,GO:0003674	intracellular,cell,cell part,intracellular part,macromolecular complex,threonine-type endopeptidase activity,threonine-type peptidase activity,proteasome complex,metabolic process,proteasome core complex,organic substance metabolic process,primary metabolic process,protein metabolic process,organic substance catabolic process,proteolysis,peptidase activity,cellular protein catabolic process,prote…	dre03050	Proteasome
XM_020099168.1	109637057	-	0.768765	15.3143	11.4361	0.421283	0.00405478	0.0744364	sp|Q0P3X7|CV039_DANRE UPF0545 protein C22orf39 homolog OS=Danio rerio PE=3 SV=2//2.48266e-39	--	--	--	--
XM_020092255.1	109632801	-	1.19844	36.1562	44.5858	-0.302342	0.00405614	0.0744364	sp|Q9H7M9|GI24_HUMAN Platelet receptor Gi24 OS=Homo sapiens GN=C10orf54 PE=1 SV=3//4.28044e-32	--	--	--	--
XM_020091726.1	109632179	-	0.639134	5.03557	5.09772	-0.0176971	0.00406945	0.0744364	sp|Q6NW76|AURKB_DANRE Aurora kinase B OS=Danio rerio GN=aurkb PE=2 SV=1//0	GO:0008152,GO:0071704,GO:0044238,GO:0019538,GO:0044267,GO:0003824,GO:0044237,GO:0043170,GO:0008150,GO:0043168,GO:0036094,GO:0044260,GO:0000166,GO:1901265,GO:0097159,GO:1901363,GO:0001882,GO:0035639,GO:0032555,GO:0001883,GO:0032549,GO:0032550,GO:0017076,GO:0032553,GO:0005524,GO:0032559,GO:0030554,GO:0009987,GO:0016772,GO:0016740,GO:0016773,GO:0016301,GO:0003674,GO:0006796,GO:0006793,GO:0043167,GO:…	metabolic process,organic substance metabolic process,primary metabolic process,protein metabolic process,cellular protein metabolic process,catalytic activity,cellular metabolic process,macromolecule metabolic process,biological_process,anion binding,small molecule binding,cellular macromolecule metabolic process,nucleotide binding,nucleoside phosphate binding,organic cyclic compound binding,het…	--	--
XM_020102105.1	109638920	-	1.21857	57.728	64.7458	-0.165515	0.00406954	0.0744364	sp|Q9Y6N9|USH1C_HUMAN Harmonin OS=Homo sapiens GN=USH1C PE=1 SV=3//0	GO:0008233,GO:0070011,GO:0016787,GO:0004175,GO:0003824,GO:0004190,GO:0070001,GO:0005575,GO:0003674,GO:0005488,GO:0005515,GO:0044425,GO:0016020,GO:0031224,GO:0016021	peptidase activity,peptidase activity, acting on L-amino acid peptides,hydrolase activity,endopeptidase activity,catalytic activity,aspartic-type endopeptidase activity,aspartic-type peptidase activity,cellular_component,molecular_function,binding,protein binding,membrane part,membrane,intrinsic to membrane,integral to membrane	--	--
XM_020095894.1	109635011	-	0.726832	27.1936	20.1123	0.435192	0.00407864	0.0744364	sp|Q64287|IRF4_MOUSE Interferon regulatory factor 4 OS=Mus musculus GN=Irf4 PE=1 SV=1//2.15421e-92	GO:0005622,GO:0005623,GO:0044464,GO:0008152,GO:0071704,GO:0044238,GO:0010467,GO:0009058,GO:1901576,GO:0044237,GO:0044249,GO:0034645,GO:0009059,GO:0043170,GO:0000975,GO:0001067,GO:0008150,GO:0044260,GO:0097159,GO:1901363,GO:1901360,GO:0006725,GO:0003676,GO:0006807,GO:0031423,GO:0046483,GO:0005575,GO:0034641,GO:0006139,GO:0009987,GO:1901362,GO:0019012,GO:0018130,GO:0019438,GO:0003677,GO:0044271,GO:…	intracellular,cell,cell part,metabolic process,organic substance metabolic process,primary metabolic process,gene expression,biosynthetic process,organic substance biosynthetic process,cellular metabolic process,cellular biosynthetic process,cellular macromolecule biosynthetic process,macromolecule biosynthetic process,macromolecule metabolic process,regulatory region DNA binding,regulatory regio…	--	--
XM_020113725.1	109647912	-	1.17175	90.9788	91.5358	-0.00880471	0.00408398	0.0744364	sp|Q7TQA3|RDHE2_MOUSE Epidermal retinol dehydrogenase 2 OS=Mus musculus GN=Sdr16c5 PE=2 SV=1//3.95154e-125	GO:0008152,GO:0003824,GO:0016491,GO:0008150,GO:0003674	metabolic process,catalytic activity,oxidoreductase activity,biological_process,molecular_function	dre00830	Retinol metabolism
XM_020105144.1	109640910	-	0.671909	9.99561	10.7523	-0.105278	0.00408944	0.0744364	sp|Q9DGA0|CCNB1_ORYJA G2/mitotic-specific cyclin-B1 OS=Oryzias javanicus GN=ccnb1 PE=2 SV=2//0	GO:0005622,GO:0005623,GO:0044464,GO:0044424,GO:0043229,GO:0043226,GO:0043231,GO:0043227,GO:0005634,GO:0005575	intracellular,cell,cell part,intracellular part,intracellular organelle,organelle,intracellular membrane-bounded organelle,membrane-bounded organelle,nucleus,cellular_component	dre04110,dre04115,dre04914,dre04068,dre04114	Cell cycle,p53 signaling pathway,Progesterone-mediated oocyte maturation,FoxO signaling pathway,Oocyte meiosis
XM_020102324.1	109639055	-	0.749599	4695.9	3081.99	0.607537	0.00409966	0.0744916	sp|Q5DVH6|RL35_PLAFE 60S ribosomal protein L35 OS=Platichthys flesus GN=rpl35 PE=2 SV=3//2.22892e-49	GO:0005840,GO:0003735,GO:0005622,GO:0030529,GO:0005623,GO:0044464,GO:0006412,GO:0044424,GO:0032991,GO:0044444,GO:0005737,GO:0043229,GO:0043226,GO:0008152,GO:0043228,GO:0043232,GO:0005198,GO:0071704,GO:0044238,GO:0019538,GO:0044267,GO:0010467,GO:0009058,GO:1901576,GO:0044237,GO:0044249,GO:0034645,GO:0009059,GO:0043170,GO:0008150,GO:0044260,GO:0005575,GO:0009987,GO:0003674	ribosome,structural constituent of ribosome,intracellular,ribonucleoprotein complex,cell,cell part,translation,intracellular part,macromolecular complex,cytoplasmic part,cytoplasm,intracellular organelle,organelle,metabolic process,non-membrane-bounded organelle,intracellular non-membrane-bounded organelle,structural molecule activity,organic substance metabolic process,primary metabolic process,…	dre03010	Ribosome
XM_020089259.1	109630831	-	0.817624	7.66272	8.61918	-0.169695	0.00411779	0.0746662	sp|A4IHD2|ARIP4_XENTR Helicase ARIP4 OS=Xenopus tropicalis GN=rad54l2 PE=2 SV=1//0	GO:0016787,GO:0003824,GO:0043168,GO:0036094,GO:0000166,GO:1901265,GO:0097159,GO:1901363,GO:0001882,GO:0035639,GO:0032555,GO:0001883,GO:0032549,GO:0032550,GO:0017076,GO:0032553,GO:0003676,GO:0005524,GO:0032559,GO:0030554,GO:0003677,GO:0003674,GO:0043167,GO:0005488	hydrolase activity,catalytic activity,anion binding,small molecule binding,nucleotide binding,nucleoside phosphate binding,organic cyclic compound binding,heterocyclic compound binding,nucleoside binding,purine ribonucleoside triphosphate binding,purine ribonucleotide binding,purine nucleoside binding,ribonucleoside binding,purine ribonucleoside binding,purine nucleotide binding,ribonucleotide bi…	--	--
XM_020082790.1	109626664	-	0.688448	8.61726	7.1279	0.273752	0.00412369	0.0746662	-//-	--	--	--	--
XM_020098614.1	109636714	-	0.749563	129.113	100.577	0.360338	0.00413524	0.0747447	sp|Q9IB83|PSB1B_CARAU Proteasome subunit beta type-1-B OS=Carassius auratus GN=psmb1-B PE=2 SV=1//3.79128e-156	GO:0005622,GO:0005623,GO:0044464,GO:0044424,GO:0032991,GO:0043229,GO:0043226,GO:0004298,GO:0070003,GO:0000502,GO:0008152,GO:0005839,GO:0071704,GO:0044238,GO:0019538,GO:1901575,GO:0006508,GO:0008233,GO:0044257,GO:0051603,GO:0043234,GO:0030163,GO:0070011,GO:0009056,GO:0043231,GO:0043227,GO:0016787,GO:0044267,GO:0004175,GO:0003824,GO:0044237,GO:0044248,GO:0044265,GO:0043170,GO:0009057,GO:0008150,GO:…	intracellular,cell,cell part,intracellular part,macromolecular complex,intracellular organelle,organelle,threonine-type endopeptidase activity,threonine-type peptidase activity,proteasome complex,metabolic process,proteasome core complex,organic substance metabolic process,primary metabolic process,protein metabolic process,organic substance catabolic process,proteolysis,peptidase activity,cellul…	dre03050	Proteasome
XM_020079295.1	109624544	-	1.1283	78.4942	89.8217	-0.194477	0.0041537	0.0747974	sp|P51644|ARF4_XENLA ADP-ribosylation factor 4 OS=Xenopus laevis GN=arf4 PE=1 SV=2//6.95863e-109	GO:0008152,GO:0071704,GO:0044238,GO:0016787,GO:0003824,GO:0016817,GO:0017111,GO:0016462,GO:0016818,GO:0008150,GO:0019318,GO:0005996,GO:0043168,GO:0005975,GO:0007264,GO:0036094,GO:0008443,GO:0019200,GO:0000166,GO:1901265,GO:0031683,GO:0032561,GO:0005525,GO:0003873,GO:0006000,GO:0019001,GO:0097159,GO:1901363,GO:0032403,GO:0003924,GO:0001882,GO:0035639,GO:0032555,GO:0001883,GO:0032549,GO:0032550,GO:…	metabolic process,organic substance metabolic process,primary metabolic process,hydrolase activity,catalytic activity,hydrolase activity, acting on acid anhydrides,nucleoside-triphosphatase activity,pyrophosphatase activity,hydrolase activity, acting on acid anhydrides, in phosphorus-containing anhydrides,biological_process,hexose metabolic process,monosaccharide metabolic process,anion binding,c…	--	--
XM_020108490.1	109643385	-	0.734559	58.5526	42.1147	0.47541	0.0041555	0.0747974	sp|Q56JY4|TOM6_BOVIN Mitochondrial import receptor subunit TOM6 homolog OS=Bos taurus GN=TOMM6 PE=3 SV=1//2.88534e-22	GO:0005622,GO:0005623,GO:0044464,GO:0044424,GO:0032991,GO:0044444,GO:0005737,GO:0043229,GO:0043226,GO:0005739,GO:0044429,GO:0044446,GO:0044422,GO:0043234,GO:0005740,GO:0031090,GO:0043231,GO:0043227,GO:0031966,GO:0031967,GO:0031975,GO:0044455,GO:0008150,GO:0019867,GO:0005741,GO:0031968,GO:0015031,GO:0045184,GO:0017038,GO:0006886,GO:0071702,GO:0008104,GO:0006605,GO:0005575,GO:0033036,GO:0046907,GO:…	intracellular,cell,cell part,intracellular part,macromolecular complex,cytoplasmic part,cytoplasm,intracellular organelle,organelle,mitochondrion,mitochondrial part,intracellular organelle part,organelle part,protein complex,mitochondrial envelope,organelle membrane,intracellular membrane-bounded organelle,membrane-bounded organelle,mitochondrial membrane,organelle envelope,envelope,mitochondrial…	--	--
XM_020105065.1	109640859	-	1.71727	1.42188	3.34356	-1.23359	0.00415983	0.0747974	sp|Q58DH2|PISD_BOVIN Phosphatidylserine decarboxylase proenzyme OS=Bos taurus GN=PISD PE=2 SV=1//1.55908e-153	GO:0005622,GO:0005623,GO:0044464,GO:0044424,GO:0032991,GO:0043229,GO:0043226,GO:0008152,GO:0043228,GO:0043232,GO:0071704,GO:0044238,GO:0044446,GO:0044422,GO:0043231,GO:0043227,GO:0003824,GO:0009058,GO:1901576,GO:0044237,GO:0044249,GO:0044710,GO:0008150,GO:0090407,GO:0005634,GO:0097159,GO:1901363,GO:0019637,GO:0006629,GO:0008654,GO:0044255,GO:0008610,GO:0003676,GO:0005575,GO:0016830,GO:0006644,GO:…	intracellular,cell,cell part,intracellular part,macromolecular complex,intracellular organelle,organelle,metabolic process,non-membrane-bounded organelle,intracellular non-membrane-bounded organelle,organic substance metabolic process,primary metabolic process,intracellular organelle part,organelle part,intracellular membrane-bounded organelle,membrane-bounded organelle,catalytic activity,biosynt…	dre01100,dre00564	Metabolic pathways,Glycerophospholipid metabolism
XM_020091868.1	109632538	-	0.806176	17.3006	14.5922	0.245624	0.00418386	0.0749279	sp|Q9CZX5|PINX1_MOUSE PIN2/TERF1-interacting telomerase inhibitor 1 OS=Mus musculus GN=Pinx1 PE=2 SV=2//9.84745e-82	GO:0097159,GO:1901363,GO:0003676,GO:0003674,GO:0005488	organic cyclic compound binding,heterocyclic compound binding,nucleic acid binding,molecular_function,binding	--	--
XM_020078139.1	109623658	-	0.786032	15.2097	12.4957	0.28356	0.00418792	0.0749279	sp|Q8BU04|UBR7_MOUSE Putative E3 ubiquitin-protein ligase UBR7 OS=Mus musculus GN=Ubr7 PE=1 SV=1//1.05345e-35	--	--	--	--
XM_020109013.1	109643759	-	0.121692	58.4117	22.4077	1.38226	0.00418879	0.0749279	-//-	GO:0016787,GO:0003824,GO:0016810,GO:0003674,GO:0016814,GO:0046914,GO:0043167,GO:0005488,GO:0008270,GO:0043169,GO:0046872	hydrolase activity,catalytic activity,hydrolase activity, acting on carbon-nitrogen (but not peptide) bonds,molecular_function,hydrolase activity, acting on carbon-nitrogen (but not peptide) bonds, in cyclic amidines,transition metal ion binding,ion binding,binding,zinc ion binding,cation binding,metal ion binding	--	--
XM_020111178.1	109645562	-	1.16511	44.2744	49.9493	-0.173991	0.00420584	0.0751033	sp|O00534|VMA5A_HUMAN von Willebrand factor A domain-containing protein 5A OS=Homo sapiens GN=VWA5A PE=2 SV=2//7.1005e-104	--	--	--	--
XM_020111354.1	109645724	-	0.724853	15.494	11.5215	0.427374	0.00422954	0.0753964	sp|A2CE83|SDCG3_DANRE Serologically defined colon cancer antigen 3 homolog OS=Danio rerio GN=sdccag3 PE=3 SV=1//2.64908e-22	--	--	--	--
XM_020104636.1	109640559	-	0.699748	33.1813	22.978	0.530114	0.00423936	0.0754416	sp|Q92005|EF1A_DANRE Elongation factor 1-alpha OS=Danio rerio GN=eef1a PE=2 SV=1//0	GO:0043168,GO:0036094,GO:0000166,GO:1901265,GO:0032561,GO:0005525,GO:0019001,GO:0097159,GO:1901363,GO:0001882,GO:0035639,GO:0032555,GO:0001883,GO:0032549,GO:0032550,GO:0017076,GO:0032553,GO:0003676,GO:0003674,GO:0043167,GO:0005488	anion binding,small molecule binding,nucleotide binding,nucleoside phosphate binding,guanyl ribonucleotide binding,GTP binding,guanyl nucleotide binding,organic cyclic compound binding,heterocyclic compound binding,nucleoside binding,purine ribonucleoside triphosphate binding,purine ribonucleotide binding,purine nucleoside binding,ribonucleoside binding,purine ribonucleoside binding,purine nucleo…	dre03013	RNA transport
XM_020092844.1	109633202	-	0.714354	6.97008	5.4609	0.352037	0.00424883	0.0754804	sp|Q8C0Q9|RPGF5_MOUSE Rap guanine nucleotide exchange factor 5 OS=Mus musculus GN=Rapgef5 PE=2 SV=2//0	GO:0008233,GO:0070011,GO:0016787,GO:0003824,GO:0008234,GO:0008150,GO:0019783,GO:0030234,GO:0007264,GO:0032182,GO:0016929,GO:0032183,GO:0070122,GO:0070138,GO:0070140,GO:0005085,GO:0009987,GO:0035556,GO:0060589,GO:0030695,GO:0003674,GO:0005488,GO:0005515,GO:0050896,GO:0044763,GO:0044699,GO:0065007,GO:0050789,GO:0050794,GO:0051716,GO:0007154,GO:0007165,GO:0044700,GO:0023052	peptidase activity,peptidase activity, acting on L-amino acid peptides,hydrolase activity,catalytic activity,cysteine-type peptidase activity,biological_process,small conjugating protein-specific protease activity,enzyme regulator activity,small GTPase mediated signal transduction,small conjugating protein binding,SUMO-specific protease activity,SUMO binding,isopeptidase activity,small conjugatin…	--	--
XM_020093759.1	109633732	-	0.759375	29.9591	22.2692	0.427941	0.00426793	0.0756899	sp|B5X9P2|CIO1A_SALSA Probable cytosolic iron-sulfur protein assembly protein ciao1-A OS=Salmo salar GN=ciao1a PE=2 SV=1//7.39798e-20	GO:0005622,GO:0005623,GO:0044464,GO:0044424,GO:0032991,GO:0044444,GO:0005737,GO:0005198,GO:0043234,GO:0008150,GO:0015031,GO:0045184,GO:0006886,GO:0071702,GO:0008104,GO:0005575,GO:0033036,GO:0046907,GO:0030117,GO:0048475,GO:0034613,GO:0070727,GO:0051649,GO:0010038,GO:0009987,GO:0051641,GO:0016192,GO:0010035,GO:0051234,GO:0006810,GO:0051179,GO:0003674,GO:0042221,GO:0005488,GO:0005515,GO:0044425,GO:…	intracellular,cell,cell part,intracellular part,macromolecular complex,cytoplasmic part,cytoplasm,structural molecule activity,protein complex,biological_process,protein transport,establishment of protein localization,intracellular protein transport,organic substance transport,protein localization,cellular_component,macromolecule localization,intracellular transport,membrane coat,coated membrane,…	--	--
XM_020105561.1	109641186	-	1.22658	78.9639	95.5384	-0.274887	0.0042855	0.0758717	sp|Q9WU03|SPIT2_MOUSE Kunitz-type protease inhibitor 2 OS=Mus musculus GN=Spint2 PE=2 SV=1//4.65426e-24	GO:0004857,GO:0004866,GO:0061135,GO:0030414,GO:0061134,GO:0030234,GO:0004867,GO:0003674	enzyme inhibitor activity,endopeptidase inhibitor activity,endopeptidase regulator activity,peptidase inhibitor activity,peptidase regulator activity,enzyme regulator activity,serine-type endopeptidase inhibitor activity,molecular_function	--	--
XM_020080867.1	109625590	-	0.711191	215.193	185.306	0.215721	0.00430314	0.0759798	sp|P09495|TPM4_RAT Tropomyosin alpha-4 chain OS=Rattus norvegicus GN=Tpm4 PE=1 SV=3//2.702e-79	GO:0005622,GO:0005623,GO:0044464,GO:0044424,GO:0032991,GO:0044444,GO:0005737,GO:0043229,GO:0043226,GO:0008152,GO:0043228,GO:0043232,GO:0071704,GO:0044238,GO:0044446,GO:0044422,GO:0043234,GO:0009056,GO:0043231,GO:0043227,GO:0016787,GO:0003824,GO:0009058,GO:1901576,GO:0044237,GO:0044249,GO:0044248,GO:0045017,GO:0044710,GO:0008150,GO:0043623,GO:0006629,GO:0015031,GO:0045184,GO:0006952,GO:0016477,GO:…	intracellular,cell,cell part,intracellular part,macromolecular complex,cytoplasmic part,cytoplasm,intracellular organelle,organelle,metabolic process,non-membrane-bounded organelle,intracellular non-membrane-bounded organelle,organic substance metabolic process,primary metabolic process,intracellular organelle part,organelle part,protein complex,catabolic process,intracellular membrane-bounded or…	dre04260,dre04261	Cardiac muscle contraction,Adrenergic signaling in cardiomyocytes
XM_020079416.1	109624610	-	1.73749	2013.09	2384.49	-0.244267	0.00430676	0.0759798	sp|P81018|LADD_ONCMY Ladderlectin OS=Oncorhynchus mykiss PE=1 SV=2//6.70943e-22	GO:0008150,GO:0005539,GO:0097367,GO:0005540,GO:0009987,GO:0003674,GO:0007155,GO:0022610,GO:0005488,GO:0044763,GO:0044699	biological_process,glycosaminoglycan binding,carbohydrate derivative binding,hyaluronic acid binding,cellular process,molecular_function,cell adhesion,biological adhesion,binding,single-organism cellular process,single-organism process	--	--
XM_020109691.1	109644333	-	0.708274	31.3281	22.0685	0.505467	0.00432599	0.0759798	sp|Q5R628|LSM5_PONAB U6 snRNA-associated Sm-like protein LSm5 OS=Pongo abelii GN=LSM5 PE=3 SV=3//1.83237e-49	--	--	dre03040,dre03018	Spliceosome,RNA degradation
XM_020104426.1	109640427	-	0.258964	4.05336	0.25396	3.99645	0.00433191	0.0759798	sp|P17153|ANXA5_CHICK Annexin A5 OS=Gallus gallus GN=ANXA5 PE=1 SV=2//2.01443e-11	GO:0043168,GO:0005543,GO:0005544,GO:0008289,GO:0003674,GO:0043167,GO:0005488,GO:0005509,GO:0043169,GO:0046872	anion binding,phospholipid binding,calcium-dependent phospholipid binding,lipid binding,molecular_function,ion binding,binding,calcium ion binding,cation binding,metal ion binding	--	--
XM_020082395.1	109626438	-	0.619516	14.0122	9.09197	0.624023	0.00433969	0.0759798	sp|Q8JGW0|TSP4B_DANRE Thrombospondin-4-B OS=Danio rerio GN=thbs4b PE=2 SV=1//0	GO:0008150,GO:0005575,GO:0009987,GO:0003674,GO:0007155,GO:0022610,GO:0043167,GO:0005488,GO:0005515,GO:0005509,GO:0005576,GO:0044763,GO:0043169,GO:0046872,GO:0044699	biological_process,cellular_component,cellular process,molecular_function,cell adhesion,biological adhesion,ion binding,binding,protein binding,calcium ion binding,extracellular region,single-organism cellular process,cation binding,metal ion binding,single-organism process	dre04510,dre04512,dre04145	Focal adhesion,ECM-receptor interaction,Phagosome
XM_020093302.1	109633445	-	0.824386	52.3517	42.6002	0.297375	0.0043419	0.0759798	sp|P55036|PSMD4_HUMAN 26S proteasome non-ATPase regulatory subunit 4 OS=Homo sapiens GN=PSMD4 PE=1 SV=1//0	GO:0005198,GO:0008150,GO:0071702,GO:0005575,GO:0033036,GO:0019028,GO:0005319,GO:0010876,GO:0044423,GO:0019012,GO:0006869,GO:0051234,GO:0006810,GO:0051179,GO:0003674,GO:0022892,GO:0005215,GO:0044765,GO:0044699	structural molecule activity,biological_process,organic substance transport,cellular_component,macromolecule localization,viral capsid,lipid transporter activity,lipid localization,virion part,virion,lipid transport,establishment of localization,transport,localization,molecular_function,substrate-specific transporter activity,transporter activity,single-organism transport,single-organism process	dre03050	Proteasome
XM_020106948.1	109642248	-	1.71819	10.3626	14.4486	-0.479535	0.00434296	0.0759798	sp|O89093|CCL20_MOUSE C-C motif chemokine 20 OS=Mus musculus GN=Ccl20 PE=1 SV=1//9.24214e-07	GO:0001664,GO:0008150,GO:0008009,GO:0042379,GO:0002376,GO:0005125,GO:0005575,GO:0006955,GO:0005126,GO:0003674,GO:0005102,GO:0005488,GO:0005515,GO:0005576,GO:0050896	G-protein coupled receptor binding,biological_process,chemokine activity,chemokine receptor binding,immune system process,cytokine activity,cellular_component,immune response,cytokine receptor binding,molecular_function,receptor binding,binding,protein binding,extracellular region,response to stimulus	--	--
XM_020111502.1	109645840	-	0.505171	3.5359	2.10294	0.749669	0.00436543	0.0761157	sp|Q8ND30|LIPB2_HUMAN Liprin-beta-2 OS=Homo sapiens GN=PPFIBP2 PE=1 SV=3//0	GO:0005622,GO:0005623,GO:0044464,GO:0044424,GO:0043229,GO:0043226,GO:0043231,GO:0043227,GO:0005634,GO:0097159,GO:1901363,GO:0003676,GO:0005575,GO:0043565,GO:0003677,GO:0003674,GO:0005488,GO:0005515,GO:0016020	intracellular,cell,cell part,intracellular part,intracellular organelle,organelle,intracellular membrane-bounded organelle,membrane-bounded organelle,nucleus,organic cyclic compound binding,heterocyclic compound binding,nucleic acid binding,cellular_component,sequence-specific DNA binding,DNA binding,molecular_function,binding,protein binding,membrane	--	--
XM_020090102.1	109631382	-	2.04169	23.259	40.16	-0.787972	0.00437447	0.076138	sp|B0LT89|STK24_RAT Serine/threonine-protein kinase 24 OS=Rattus norvegicus GN=Stk24 PE=2 SV=1//0	GO:0005622,GO:0030529,GO:0005623,GO:0044464,GO:0044424,GO:0032991,GO:0008152,GO:0071704,GO:0044238,GO:0019538,GO:0044267,GO:0010467,GO:0003824,GO:0009058,GO:1901576,GO:0044237,GO:0044249,GO:0034645,GO:0009059,GO:0043170,GO:0000372,GO:0000376,GO:0008150,GO:0003899,GO:0034062,GO:0043168,GO:0036094,GO:0044260,GO:0000375,GO:0000166,GO:1901265,GO:0008380,GO:0097159,GO:1901363,GO:0001882,GO:0035639,GO:…	intracellular,ribonucleoprotein complex,cell,cell part,intracellular part,macromolecular complex,metabolic process,organic substance metabolic process,primary metabolic process,protein metabolic process,cellular protein metabolic process,gene expression,catalytic activity,biosynthetic process,organic substance biosynthetic process,cellular metabolic process,cellular biosynthetic process,cellular …	--	--
XM_020113076.1	109647293	-	0.368735	4.16228	1.27386	1.70816	0.00439271	0.076138	sp|P18729|ZG57_XENLA Gastrula zinc finger protein XlCGF57.1 (Fragment) OS=Xenopus laevis PE=3 SV=1//1.68024e-09	GO:0097159,GO:1901363,GO:0003676,GO:0003677,GO:0003674,GO:0043167,GO:0005488,GO:0043169,GO:0046872	organic cyclic compound binding,heterocyclic compound binding,nucleic acid binding,DNA binding,molecular_function,ion binding,binding,cation binding,metal ion binding	--	--
XM_020095833.1	109634957	-	0.737546	719.042	553.053	0.378658	0.00439595	0.076138	sp|Q9DGI3|THIO_ICTPU Thioredoxin OS=Ictalurus punctatus GN=txn PE=3 SV=1//7.48607e-40	GO:0005622,GO:0030529,GO:0005623,GO:0044464,GO:0044424,GO:0032991,GO:0043229,GO:0043226,GO:0008152,GO:0071704,GO:0044238,GO:0044446,GO:0044422,GO:0043231,GO:0043227,GO:0010467,GO:0003824,GO:0016491,GO:0044237,GO:0043170,GO:0044710,GO:0008150,GO:0045454,GO:0044260,GO:0000375,GO:0008380,GO:0005634,GO:0042592,GO:0055114,GO:0006397,GO:0019725,GO:0044428,GO:0006396,GO:1901360,GO:0000377,GO:0000398,GO:…	intracellular,ribonucleoprotein complex,cell,cell part,intracellular part,macromolecular complex,intracellular organelle,organelle,metabolic process,organic substance metabolic process,primary metabolic process,intracellular organelle part,organelle part,intracellular membrane-bounded organelle,membrane-bounded organelle,gene expression,catalytic activity,oxidoreductase activity,cellular metaboli…	--	--
XM_020112191.1	109646446	-	0.762785	299.834	240.307	0.319289	0.00439611	0.076138	sp|P28063|PSB8_MOUSE Proteasome subunit beta type-8 OS=Mus musculus GN=Psmb8 PE=1 SV=2//4.17104e-75	GO:0005622,GO:0005623,GO:0044464,GO:0044424,GO:0032991,GO:0004298,GO:0070003,GO:0000502,GO:0008152,GO:0005839,GO:0071704,GO:0044238,GO:0019538,GO:1901575,GO:0006508,GO:0008233,GO:0044257,GO:0051603,GO:0043234,GO:0030163,GO:0070011,GO:0009056,GO:0016787,GO:0044267,GO:0004175,GO:0003824,GO:0044237,GO:0044248,GO:0044265,GO:0043170,GO:0009057,GO:0008150,GO:0044260,GO:0005575,GO:0009987,GO:0003674	intracellular,cell,cell part,intracellular part,macromolecular complex,threonine-type endopeptidase activity,threonine-type peptidase activity,proteasome complex,metabolic process,proteasome core complex,organic substance metabolic process,primary metabolic process,protein metabolic process,organic substance catabolic process,proteolysis,peptidase activity,cellular protein catabolic process,prote…	dre03050	Proteasome
XM_020084961.1	109628072	-	0.74213	5.97686	5.30066	0.173216	0.00441734	0.076378	sp|Q6DEJ6|NLS1B_DANRE Sodium-dependent lysophosphatidylcholine symporter 1-B OS=Danio rerio GN=mfsd2ab PE=2 SV=1//0	--	--	--	--
XM_020099034.1	109636967	-	1.39144	30.2633	38.0364	-0.329812	0.00442951	0.0764607	-//-	GO:0005622,GO:0005623,GO:0044464,GO:0044424,GO:0032991,GO:0008152,GO:0043234,GO:0003824,GO:0044237,GO:0008150,GO:0009654,GO:0019898,GO:0009523,GO:0005575,GO:0051704,GO:0009521,GO:0009987,GO:0019199,GO:0034357,GO:0009579,GO:0044436,GO:0016772,GO:0015979,GO:0004674,GO:0004675,GO:0009405,GO:0016740,GO:0016773,GO:0016301,GO:0003674,GO:0043167,GO:0005488,GO:0005509,GO:0004672,GO:0005576,GO:0044425,GO:…	intracellular,cell,cell part,intracellular part,macromolecular complex,metabolic process,protein complex,catalytic activity,cellular metabolic process,biological_process,oxygen evolving complex,extrinsic to membrane,photosystem II,cellular_component,multi-organism process,photosystem,cellular process,transmembrane receptor protein kinase activity,photosynthetic membrane,thylakoid,thylakoid part,t…	--	--
XM_020102027.1	109638850	-	0.589522	17.541	14.9612	0.229502	0.00446159	0.0768863	sp|P61025|CKS1_MOUSE Cyclin-dependent kinases regulatory subunit 1 OS=Mus musculus GN=Cks1b PE=3 SV=1//8.05207e-29	GO:0008150,GO:0030234,GO:0016538,GO:0019887,GO:0019207,GO:0007049,GO:0009987,GO:0003674,GO:0044763,GO:0044699	biological_process,enzyme regulator activity,cyclin-dependent protein serine/threonine kinase regulator activity,protein kinase regulator activity,kinase regulator activity,cell cycle,cellular process,molecular_function,single-organism cellular process,single-organism process	--	--
XM_020084727.1	109627905	-	0.638342	18.2258	15.6368	0.22103	0.00447815	0.0769845	sp|Q32LP2|RADI_BOVIN Radixin OS=Bos taurus GN=RDX PE=2 SV=1//0	GO:0008152,GO:0071704,GO:0044238,GO:0016787,GO:0003824,GO:0048037,GO:0044237,GO:0043170,GO:0050662,GO:0008150,GO:0043168,GO:0044260,GO:0000062,GO:1901360,GO:0006725,GO:0006807,GO:0046483,GO:0006950,GO:0006281,GO:0034641,GO:0004519,GO:0006139,GO:0009987,GO:0006259,GO:0006974,GO:0033554,GO:0090304,GO:0006298,GO:0004518,GO:0003674,GO:0043167,GO:0005488,GO:0016788,GO:0050896,GO:0044763,GO:0044699,GO:…	metabolic process,organic substance metabolic process,primary metabolic process,hydrolase activity,catalytic activity,cofactor binding,cellular metabolic process,macromolecule metabolic process,coenzyme binding,biological_process,anion binding,cellular macromolecule metabolic process,fatty-acyl-CoA binding,organic cyclic compound metabolic process,cellular aromatic compound metabolic process,nitr…	dre04810	Regulation of actin cytoskeleton
XM_020080716.1	109625482	-	0.786321	142.517	107.717	0.403893	0.00448803	0.0769845	sp|Q5M9I5|QCR6_RAT Cytochrome b-c1 complex subunit 6, mitochondrial OS=Rattus norvegicus GN=Uqcrh PE=3 SV=1//6.0157e-25	--	--	dre00190,dre01100,dre04260	Oxidative phosphorylation,Metabolic pathways,Cardiac muscle contraction
XM_020094017.1	109633865	-	0.669743	9.39796	8.66337	0.117419	0.00449466	0.0769845	sp|Q99LZ3|SLD5_MOUSE DNA replication complex GINS protein SLD5 OS=Mus musculus GN=Gins4 PE=1 SV=1//3.21099e-109	--	--	--	--
XM_020092500.1	109632940	-	1.13863	56.7188	60.6387	-0.0964104	0.00449702	0.0769845	sp|Q7ZYY4|FAM3C_DANRE Protein FAM3C OS=Danio rerio GN=fam3c PE=2 SV=1//2.42007e-104	GO:0008152,GO:0071704,GO:0044238,GO:0044237,GO:0043170,GO:0008150,GO:0044260,GO:0097159,GO:1901363,GO:1901360,GO:0006725,GO:0003676,GO:0006807,GO:0046483,GO:0006310,GO:0034641,GO:0006139,GO:0009987,GO:0006259,GO:0006313,GO:0032196,GO:0003677,GO:0090304,GO:0015074,GO:0003674,GO:0005488,GO:0044763,GO:0044699	metabolic process,organic substance metabolic process,primary metabolic process,cellular metabolic process,macromolecule metabolic process,biological_process,cellular macromolecule metabolic process,organic cyclic compound binding,heterocyclic compound binding,organic cyclic compound metabolic process,cellular aromatic compound metabolic process,nucleic acid binding,nitrogen compound metabolic pr…	--	--
[truncated: 1,527 more rows]

## Sheet: mRNA_H8_vs_H0.DE_ALL.annotaion
transcript_id	gene_id	gene_name	feature_id	H8_FPKM	H0_FPKM	log2(foldchange)	pvalue	qvalue	Gene_description	GO_id	GO_description	KO_id	KO_pathway
[truncated: 400 more rows]

## Sheet: mRNA_H12_vs_H0.DE_ALL.annotaion
transcript_id	gene_id	gene_name	feature_id	H12_FPKM	H0_FPKM	log2(foldchange)	pvalue	qvalue	Gene_description	GO_id	GO_description	KO_id	KO_pathway
[truncated: 511 more rows]

[truncated: 1 more sheets: intersect_of_parental_and_DEGs]
