# Supplementary material for: Identification of Potential Immune-Related circRNA–miRNA–mRNA Regulatory Network in Intestine of Paralichthys olivaceus During Edwardsiella tarda Infection
Source: Front Genet. 2019 Aug 14;10:731. doi: 10.3389/fgene.2019.00731 (PMC6702444; doi:10.3389/fgene.2019.00731)
Supplement: Supplementary file 10 [file Table_10.xlsx]

## Sheet: circRNA-miRNA network
sRNA	circRNA
pol-let-7a-5p	novel_circ_0001095
pol-let-7a-5p	novel_circ_0001856
pol-let-7a-5p	novel_circ_0002267
pol-let-7a-5p	novel_circ_0002614
pol-let-7a-5p	novel_circ_0002835
pol-let-7a-5p	novel_circ_0002983
pol-let-7a-5p	novel_circ_0004144
pol-let-7b-3p	novel_circ_0001006
pol-let-7b-3p	novel_circ_0002863
pol-let-7b-3p	novel_circ_0003059
pol-miR-122-5p	novel_circ_0001856
pol-miR-122-5p	novel_circ_0002610
pol-miR-122-5p	novel_circ_0002670
pol-miR-122-5p	novel_circ_0002746
pol-miR-122-5p	novel_circ_0003136
pol-miR-122-5p	novel_circ_0003296
pol-miR-144-3p	novel_circ_0001006
pol-miR-144-3p	novel_circ_0001095
pol-miR-144-3p	novel_circ_0002267
pol-miR-144-3p	novel_circ_0002610
pol-miR-144-3p	novel_circ_0002708
pol-miR-144-3p	novel_circ_0002746
pol-miR-144-3p	novel_circ_0002915
pol-miR-144-3p	novel_circ_0003059
pol-miR-144-3p	novel_circ_0003296
pol-miR-144-3p	novel_circ_0003434
pol-miR-144-3p	novel_circ_0004162
pol-miR-144-5p	novel_circ_0000686
pol-miR-144-5p	novel_circ_0001856
pol-miR-144-5p	novel_circ_0002248
pol-miR-144-5p	novel_circ_0002614
pol-miR-144-5p	novel_circ_0002746
pol-miR-144-5p	novel_circ_0002983
pol-miR-144-5p	novel_circ_0003059
pol-miR-144-5p	novel_circ_0003296
pol-miR-144-5p	novel_circ_0003434
pol-miR-144-5p	novel_circ_0004346
pol-miR-144-5p	novel_circ_0004513
pol-miR-144-5p	novel_circ_0004959
pol-miR-144-5p	novel_circ_0005065
pol-miR-182-3p	novel_circ_0001095
pol-miR-182-3p	novel_circ_0001856
pol-miR-182-3p	novel_circ_0003296
pol-miR-182-3p	novel_circ_0003912
pol-miR-182-3p	novel_circ_0004513
pol-miR-182-3p	novel_circ_0004516
pol-miR-182-3p	novel_circ_0004517
pol-miR-182-5p	novel_circ_0000799
pol-miR-182-5p	novel_circ_0002248
pol-miR-182-5p	novel_circ_0002267
pol-miR-182-5p	novel_circ_0002610
pol-miR-182-5p	novel_circ_0002670
pol-miR-182-5p	novel_circ_0002746
pol-miR-182-5p	novel_circ_0002863
pol-miR-182-5p	novel_circ_0002865
pol-miR-182-5p	novel_circ_0002915
pol-miR-182-5p	novel_circ_0003059
pol-miR-182-5p	novel_circ_0003136
pol-miR-182-5p	novel_circ_0003296
pol-miR-182-5p	novel_circ_0004162
pol-miR-182-5p	novel_circ_0004781
pol-miR-206-3p	novel_circ_0000799
pol-miR-206-3p	novel_circ_0001095
pol-miR-206-3p	novel_circ_0002610
pol-miR-206-3p	novel_circ_0002614
pol-miR-206-3p	novel_circ_0002689
pol-miR-206-3p	novel_circ_0002746
pol-miR-206-3p	novel_circ_0003296
novel_125	novel_circ_0000686
novel_125	novel_circ_0002614
novel_125	novel_circ_0002863
novel_125	novel_circ_0002865
novel_125	novel_circ_0003296
novel_127	novel_circ_0000799
novel_127	novel_circ_0001599
novel_127	novel_circ_0001856
novel_127	novel_circ_0002267
novel_127	novel_circ_0002614
novel_127	novel_circ_0002746
novel_127	novel_circ_0003287
novel_127	novel_circ_0003296
novel_127	novel_circ_0003912
novel_127	novel_circ_0004144
novel_144	novel_circ_0000115
novel_144	novel_circ_0000799
novel_144	novel_circ_0001006
novel_144	novel_circ_0001462
novel_144	novel_circ_0001599
novel_144	novel_circ_0001856
novel_144	novel_circ_0002248
novel_144	novel_circ_0002267
novel_144	novel_circ_0002610
novel_144	novel_circ_0002746
novel_144	novel_circ_0002948
novel_144	novel_circ_0002983
novel_144	novel_circ_0003059
novel_144	novel_circ_0003068
novel_144	novel_circ_0003136
novel_144	novel_circ_0003434
novel_144	novel_circ_0003643
novel_144	novel_circ_0004128
novel_144	novel_circ_0004144
novel_144	novel_circ_0004513
novel_144	novel_circ_0004516
novel_144	novel_circ_0004517
novel_144	novel_circ_0004671
novel_149	novel_circ_0000686
novel_149	novel_circ_0001599
novel_149	novel_circ_0002248
novel_149	novel_circ_0002267
novel_149	novel_circ_0002614
novel_149	novel_circ_0002670
novel_149	novel_circ_0002746
novel_149	novel_circ_0003296
novel_149	novel_circ_0003912
novel_149	novel_circ_0004162
novel_149	novel_circ_0005065
novel_154	novel_circ_0000760
novel_154	novel_circ_0000799
novel_154	novel_circ_0001006
novel_154	novel_circ_0002248
novel_154	novel_circ_0002267
novel_154	novel_circ_0002708
novel_154	novel_circ_0002746
novel_154	novel_circ_0003059
novel_154	novel_circ_0003296
novel_154	novel_circ_0003539
novel_154	novel_circ_0004516
novel_154	novel_circ_0004517
novel_17	novel_circ_0001095
novel_17	novel_circ_0001856
novel_17	novel_circ_0002267
novel_17	novel_circ_0002614
novel_17	novel_circ_0002835
novel_17	novel_circ_0002983
novel_17	novel_circ_0004144
novel_171	novel_circ_0001006
novel_171	novel_circ_0001856
novel_171	novel_circ_0002248
novel_171	novel_circ_0002746
novel_171	novel_circ_0002863
novel_171	novel_circ_0002865
novel_171	novel_circ_0003059
novel_171	novel_circ_0003296
novel_171	novel_circ_0003912
novel_171	novel_circ_0004144
novel_171	novel_circ_0004162
novel_171	novel_circ_0004346
novel_171	novel_circ_0004959
novel_171	novel_circ_0005065
novel_199	novel_circ_0002689
novel_199	novel_circ_0002746
novel_199	novel_circ_0003067
novel_199	novel_circ_0003136
novel_199	novel_circ_0004162
novel_199	novel_circ_0004513
novel_204	novel_circ_0000115
novel_204	novel_circ_0000686
novel_204	novel_circ_0000799
novel_204	novel_circ_0001599
novel_204	novel_circ_0001856
novel_204	novel_circ_0002206
novel_204	novel_circ_0002267
novel_204	novel_circ_0002746
novel_204	novel_circ_0003059
novel_204	novel_circ_0003136
novel_204	novel_circ_0004346
novel_204	novel_circ_0004781
novel_204	novel_circ_0004959
novel_205	novel_circ_0000799
novel_205	novel_circ_0002248
novel_205	novel_circ_0002267
novel_205	novel_circ_0002610
novel_205	novel_circ_0002614
novel_205	novel_circ_0003059
novel_205	novel_circ_0003296
novel_205	novel_circ_0003912
novel_205	novel_circ_0004162
novel_205	novel_circ_0005065
novel_26	novel_circ_0002206
novel_26	novel_circ_0002248
novel_26	novel_circ_0002267
novel_26	novel_circ_0002746
novel_26	novel_circ_0003059
novel_26	novel_circ_0003296
novel_26	novel_circ_0004162
novel_26	novel_circ_0004516
novel_26	novel_circ_0004517
novel_26	novel_circ_0005065
novel_265	novel_circ_0000921
novel_265	novel_circ_0002248
novel_265	novel_circ_0002689
novel_265	novel_circ_0002708
novel_265	novel_circ_0002746
novel_265	novel_circ_0004162
novel_265	novel_circ_0005340
novel_272	novel_circ_0000799
novel_272	novel_circ_0001856
novel_272	novel_circ_0002267
novel_272	novel_circ_0002670
novel_272	novel_circ_0002746
novel_272	novel_circ_0002983
novel_272	novel_circ_0003296
novel_272	novel_circ_0004144
novel_272	novel_circ_0004162
novel_272	novel_circ_0005065
novel_272	novel_circ_0005340
novel_3	novel_circ_0000799
novel_3	novel_circ_0001599
novel_3	novel_circ_0002746
novel_3	novel_circ_0002863
novel_3	novel_circ_0002865
novel_3	novel_circ_0003059
novel_3	novel_circ_0003136
novel_3	novel_circ_0003296
novel_3	novel_circ_0003643
novel_3	novel_circ_0004162
novel_3	novel_circ_0005332
novel_3	novel_circ_0005340
novel_318	novel_circ_0000115
novel_318	novel_circ_0000686
novel_318	novel_circ_0000799
novel_318	novel_circ_0001462
novel_318	novel_circ_0002206
novel_318	novel_circ_0002746
novel_318	novel_circ_0002863
novel_318	novel_circ_0002865
novel_318	novel_circ_0003059
novel_318	novel_circ_0003136
novel_318	novel_circ_0003296
novel_318	novel_circ_0003434
novel_318	novel_circ_0003643
novel_318	novel_circ_0004144
novel_318	novel_circ_0004162
novel_318	novel_circ_0004513
novel_318	novel_circ_0004516
novel_318	novel_circ_0004517
novel_318	novel_circ_0004671
novel_318	novel_circ_0005065
novel_42	novel_circ_0002915
novel_42	novel_circ_0004162
novel_42	novel_circ_0004516
novel_42	novel_circ_0004517
novel_42	novel_circ_0005065
novel_443	novel_circ_0000760
novel_443	novel_circ_0002863
novel_443	novel_circ_0002865
novel_443	novel_circ_0003059
novel_443	novel_circ_0004162
novel_495	novel_circ_0000921
novel_495	novel_circ_0002248
novel_495	novel_circ_0002689
novel_495	novel_circ_0002708
novel_495	novel_circ_0002746
novel_495	novel_circ_0003059
novel_495	novel_circ_0003296
novel_495	novel_circ_0004162
novel_495	novel_circ_0005340
novel_5	novel_circ_0002248
novel_51	novel_circ_0000115
novel_51	novel_circ_0000682
novel_51	novel_circ_0000799
novel_51	novel_circ_0001048
novel_51	novel_circ_0001856
novel_51	novel_circ_0002206
novel_51	novel_circ_0002248
novel_51	novel_circ_0002267
novel_51	novel_circ_0002614
novel_51	novel_circ_0002708
novel_51	novel_circ_0002746
novel_51	novel_circ_0002863
novel_51	novel_circ_0002865
novel_51	novel_circ_0002915
novel_51	novel_circ_0002983
novel_51	novel_circ_0003059
novel_51	novel_circ_0003068
novel_51	novel_circ_0003136
novel_51	novel_circ_0003296
novel_51	novel_circ_0003434
novel_51	novel_circ_0004144
novel_51	novel_circ_0004162
novel_51	novel_circ_0004513
novel_51	novel_circ_0004516
novel_51	novel_circ_0004517
novel_51	novel_circ_0004671
novel_51	novel_circ_0004781
novel_51	novel_circ_0004959
novel_51	novel_circ_0005332
novel_51	novel_circ_0005340
novel_516	novel_circ_0001006
novel_516	novel_circ_0001313
novel_516	novel_circ_0001599
novel_516	novel_circ_0001856
novel_516	novel_circ_0002614
novel_516	novel_circ_0002746
novel_516	novel_circ_0002948
novel_516	novel_circ_0003059
novel_516	novel_circ_0003287
novel_516	novel_circ_0003296
novel_516	novel_circ_0003912
novel_516	novel_circ_0004144
novel_516	novel_circ_0004346
novel_516	novel_circ_0005340
novel_54	novel_circ_0000115
novel_54	novel_circ_0000921
novel_54	novel_circ_0001856
novel_54	novel_circ_0002248
novel_54	novel_circ_0002746
novel_54	novel_circ_0003059
novel_54	novel_circ_0003296
novel_54	novel_circ_0004144
novel_54	novel_circ_0004346
novel_54	novel_circ_0004959
novel_561	novel_circ_0002689
novel_561	novel_circ_0002746
novel_561	novel_circ_0003067
novel_561	novel_circ_0003136
novel_561	novel_circ_0004162
novel_561	novel_circ_0004513
novel_59	novel_circ_0000799
novel_59	novel_circ_0001313
novel_59	novel_circ_0002248
novel_59	novel_circ_0002863
novel_59	novel_circ_0002865
novel_59	novel_circ_0003067
