# Supplementary material for: Identification of Potential Immune-Related circRNA–miRNA–mRNA Regulatory Network in Intestine of Paralichthys olivaceus During Edwardsiella tarda Infection
Source: Front Genet. 2019 Aug 14;10:731. doi: 10.3389/fgene.2019.00731 (PMC6702444; doi:10.3389/fgene.2019.00731)
Supplement: Supplementary file 11 [file Table_11.xlsx]

## Sheet: miRNA-mRNA network 2h
sRNA	H2_readcount	H0_readcount	log2FoldChange	pval	padj	transcript_id	gene_id	gene_name	feature_id	H2_FPKM	H0_FPKM	log2(foldchange)	pvalue	qvalue
novel_5	170807	140565	0.27552	0.014598	0.1366	XM_020104731.1	109640547	-	0.508918	6.60778	3.78804	0.802715	0.0223832	0.153525
novel_5	170807	140565	0.27552	0.014598	0.1366	XM_020084726.1	109627904	-	0.577938	6.57189	4.37699	0.586367	0.0276005	0.171173
novel_5	170807	140565	0.27552	0.014598	0.1366	XM_020084317.1	109627628	-	0.237275	9.58358	1.58892	2.59251	9.16313e-05	0.0336169
novel_5	170807	140565	0.27552	0.014598	0.1366	XM_020084344.1	109627645	-	0.814328	31.6076	25.3881	0.316117	0.00974749	0.105284
novel_5	170807	140565	0.27552	0.014598	0.1366	XM_020087633.1	109629756	-	1.02519	55.7938	60.1493	-0.108442	0.0477866	0.227576
novel_5	170807	140565	0.27552	0.014598	0.1366	XM_020092255.1	109632801	-	1.19844	36.1562	44.5858	-0.302342	0.00405614	0.0744364
novel_5	170807	140565	0.27552	0.014598	0.1366	XM_020083592.1	109627160	-	0.854056	12.8889	10.183	0.339968	0.0438851	0.217994
novel_5	170807	140565	0.27552	0.014598	0.1366	XM_020098623.1	109636719	-	1.39195	35.7797	44.8351	-0.325488	0.0255989	0.165395
novel_5	170807	140565	0.27552	0.014598	0.1366	XM_020079898.1	109624963	-	0.880961	16.839	20.1573	-0.259494	0.00166827	0.0527041
novel_5	170807	140565	0.27552	0.014598	0.1366	XM_020103933.1	109639853	-	0.830252	2083.49	1601.04	0.379992	0.0130643	0.120059
novel_5	170807	140565	0.27552	0.014598	0.1366	XM_020104476.1	109640464	-	1.47894	331.209	447.771	-0.435021	0.00360656	0.0710136
novel_5	170807	140565	0.27552	0.014598	0.1366	XM_020088776.1	109630526	-	0.500271	5.72261	2.63525	1.11874	0.000988481	0.0445936
novel_5	170807	140565	0.27552	0.014598	0.1366	XM_020103701.1	109639957	-	0.594322	18.0944	11.8314	0.61292	0.00989107	0.105938
novel_5	170807	140565	0.27552	0.014598	0.1366	XM_020092721.1	109633113	-	0.671792	26.0938	16.4743	0.663489	0.0226536	0.154357
novel_5	170807	140565	0.27552	0.014598	0.1366	XM_020110801.1	109645251	-	0.845226	9.27466	9.25147	0.00361152	0.0362531	0.197364
novel_265	6.99937	1.01538	1.1959	0.0029836	NA	XM_020111739.1	109646044	-	0.90599	240.271	232.678	0.0463277	0.0415029	0.210915
novel_265	6.99937	1.01538	1.1959	0.0029836	NA	XM_020082423.1	109626453	-	0.803727	6.36672	7.08605	-0.154431	0.0338719	0.190432
novel_265	6.99937	1.01538	1.1959	0.0029836	NA	XM_020090383.1	109631544	-	0.744129	33.8525	25.6133	0.402368	0.0173478	0.136514
novel_265	6.99937	1.01538	1.1959	0.0029836	NA	XM_020090838.1	109631824	-	0.878502	14.3959	12.8205	0.167207	0.0443236	0.219023
novel_265	6.99937	1.01538	1.1959	0.0029836	NA	XM_020084145.1	109627554	-	0.548193	41.8433	25.4825	0.715488	0.0436797	0.217697
novel_265	6.99937	1.01538	1.1959	0.0029836	NA	XM_020093904.1	109633803	-	2.30017	0.140811	2.22442	-3.9816	0.0232217	0.156987
novel_265	6.99937	1.01538	1.1959	0.0029836	NA	XM_020109810.1	109644431	-	0.798424	3.04359	3.52221	-0.210707	0.0156877	0.130356
novel_265	6.99937	1.01538	1.1959	0.0029836	NA	XM_020113970.1	109648174	-	0.674273	68.8218	49.5483	0.474031	0.00904027	0.102665
novel_265	6.99937	1.01538	1.1959	0.0029836	NA	XM_020110416.1	109644941	-	0.838067	291.449	244.981	0.250574	0.00683512	0.0922742
novel_265	6.99937	1.01538	1.1959	0.0029836	NA	XM_020088771.1	109630522	-	0.771251	1088.51	753.827	0.530047	0.0213182	0.151124
novel_265	6.99937	1.01538	1.1959	0.0029836	NA	XM_020090745.1	109631780	-	0.717822	3.61623	4.94599	-0.451775	0.000756423	0.0417597
novel_265	6.99937	1.01538	1.1959	0.0029836	NA	XM_020083566.1	109627152	-	0.688803	5.41127	4.78772	0.176629	0.0168305	0.135022
novel_265	6.99937	1.01538	1.1959	0.0029836	NA	XM_020083063.1	109626874	-	1.44722	12.6022	20.7534	-0.719676	0.0404355	0.207733
novel_265	6.99937	1.01538	1.1959	0.0029836	NA	XM_020102301.1	109639041	-	0.737769	1150.33	838.978	0.455347	0.00135947	0.0499292
novel_265	6.99937	1.01538	1.1959	0.0029836	NA	XM_020102593.1	109639228	-	1.31893	12.4836	16.7753	-0.42631	0.00349382	0.0695875
novel_265	6.99937	1.01538	1.1959	0.0029836	NA	XM_020084690.1	109627869	-	0.805789	31.4306	26.7952	0.230196	0.0238156	0.159032
novel_265	6.99937	1.01538	1.1959	0.0029836	NA	XM_020088587.1	109630397	-	1.30897	7.62731	9.63276	-0.336775	0.0130032	0.119817
novel_265	6.99937	1.01538	1.1959	0.0029836	NA	XM_020109028.1	109643798	-	0.902733	1677.2	1392.85	0.26801	0.0116996	0.114737
novel_265	6.99937	1.01538	1.1959	0.0029836	NA	XM_020102851.1	109639415	-	1.79527	7.6009	11.4806	-0.594953	0.0098034	0.105284
novel_265	6.99937	1.01538	1.1959	0.0029836	NA	XM_020101429.1	109638446	-	0.924898	14.1628	12.3101	0.202268	0.036938	0.199565
novel_265	6.99937	1.01538	1.1959	0.0029836	NA	XM_020105091.1	109640874	-	1.9627	4.71129	8.41534	-0.836901	0.016553	0.134357
novel_265	6.99937	1.01538	1.1959	0.0029836	NA	XM_020079185.1	109624481	-	0.759916	110.934	80.7988	0.457295	0.0106498	0.110135
novel_265	6.99937	1.01538	1.1959	0.0029836	NA	XM_020095033.1	109634512	-	1.42603	12.9451	21.7644	-0.749567	0.00255241	0.0610515
novel_265	6.99937	1.01538	1.1959	0.0029836	NA	XM_020090542.1	109631668	-	0.65078	40.0307	31.9358	0.325931	0.00084347	0.0428226
novel_265	6.99937	1.01538	1.1959	0.0029836	NA	XM_020094218.1	109634003	-	1.42359	21.8276	30.407	-0.478251	0.0194615	0.144272
novel_265	6.99937	1.01538	1.1959	0.0029836	NA	XM_020100591.1	109637920	-	0.906257	4.36502	5.13724	-0.235005	0.0443448	0.219023
novel_265	6.99937	1.01538	1.1959	0.0029836	NA	XM_020093652.1	109633638	-	0.700623	19.6695	16.3053	0.270627	0.00938826	0.104217
novel_265	6.99937	1.01538	1.1959	0.0029836	NA	XM_020105325.1	109641016	-	5.99507	31.593	131.273	-2.05489	0.0092983	0.103663
novel_265	6.99937	1.01538	1.1959	0.0029836	NA	XM_020099264.1	109637107	-	1.45595	1046.04	1292.98	-0.305759	0.000408548	0.0390212
novel_265	6.99937	1.01538	1.1959	0.0029836	NA	XM_020082472.1	109626477	-	0.859883	17.293	13.8647	0.318775	0.0270185	0.169459
novel_265	6.99937	1.01538	1.1959	0.0029836	NA	XM_020083325.1	109627013	-	0.854386	8.08475	11.9348	-0.561896	0.0107088	0.110287
novel_265	6.99937	1.01538	1.1959	0.0029836	NA	XM_020093778.1	109633743	-	0.865294	27.5612	22.9899	0.26164	0.00160839	0.0523597
novel_265	6.99937	1.01538	1.1959	0.0029836	NA	XM_020084652.1	109627837	-	1.22846	8.03004	10.44	-0.378642	0.00573448	0.0860754
novel_265	6.99937	1.01538	1.1959	0.0029836	NA	XM_020102140.1	109638943	-	1.53886	31.6614	52.0044	-0.715909	0.00833256	0.0990819
novel_265	6.99937	1.01538	1.1959	0.0029836	NA	XM_020093673.1	109633660	-	1.19234	10.5025	15.1405	-0.527677	0.0244997	0.161696
novel_265	6.99937	1.01538	1.1959	0.0029836	NA	XM_020095877.1	109634997	-	0.674101	19.4063	15.2297	0.349641	0.00536457	0.082803
novel_265	6.99937	1.01538	1.1959	0.0029836	NA	XM_020102008.1	109638841	-	0.703207	8.54051	6.14531	0.474836	0.00129741	0.0495317
novel_265	6.99937	1.01538	1.1959	0.0029836	NA	XM_020095324.1	109634651	-	2.43254	0.427182	1.30112	-1.60683	0.0298822	0.17931
novel_265	6.99937	1.01538	1.1959	0.0029836	NA	XM_020089424.1	109630913	-	3.61005	1.14833	5.38903	-2.23049	0.00135734	0.0499292
novel_265	6.99937	1.01538	1.1959	0.0029836	NA	XM_020102732.1	109639336	-	0.732993	6.93469	5.35084	0.374067	0.0372492	0.200306
novel_265	6.99937	1.01538	1.1959	0.0029836	NA	XM_020090138.1	109631404	-	1.33784	24.7942	31.7584	-0.357137	0.0270734	0.169528
novel_265	6.99937	1.01538	1.1959	0.0029836	NA	XM_020106710.1	109642063	-	0.866968	54.1879	45.6549	0.247203	0.0121805	0.116226
novel_265	6.99937	1.01538	1.1959	0.0029836	NA	XM_020084346.1	109627646	-	0.779062	204.531	189.794	0.107887	0.00393424	0.0739634
novel_265	6.99937	1.01538	1.1959	0.0029836	NA	XM_020081341.1	109625825	-	0.825744	28.0848	21.2134	0.40481	0.0154585	0.129342
novel_265	6.99937	1.01538	1.1959	0.0029836	NA	XM_020083640.1	109627203	-	0.888761	13.4545	11.6968	0.201974	0.0174182	0.136594
novel_265	6.99937	1.01538	1.1959	0.0029836	NA	XM_020100713.1	109637982	-	1.22717	17.9823	24.3358	-0.436503	9.81837e-05	0.0336169
novel_265	6.99937	1.01538	1.1959	0.0029836	NA	XM_020098698.1	109636767	-	0.78789	9.25459	8.75395	0.0802356	0.0131584	0.120469
novel_265	6.99937	1.01538	1.1959	0.0029836	NA	XM_020091354.1	109632190	-	0.277515	4.29768	1.69277	1.34417	0.012182	0.116226
novel_265	6.99937	1.01538	1.1959	0.0029836	NA	XM_020095162.1	109634570	-	1.14719	12.3601	14.0411	-0.18396	0.0332814	0.188978
novel_265	6.99937	1.01538	1.1959	0.0029836	NA	XM_020084102.1	109627544	-	1.09756	5.97719	8.41922	-0.494219	0.0191157	0.143119
novel_265	6.99937	1.01538	1.1959	0.0029836	NA	XM_020094765.1	109634328	-	1.4489	26.1954	35.5436	-0.440275	0.00315744	0.0673027
novel_265	6.99937	1.01538	1.1959	0.0029836	NA	XM_020085122.1	109628154	-	0.640235	4.98505	3.3205	0.586204	0.00290012	0.0649027
novel_265	6.99937	1.01538	1.1959	0.0029836	NA	XM_020095146.1	109634561	-	0.784539	6.88418	5.05873	0.444509	0.00344121	0.0692362
novel_265	6.99937	1.01538	1.1959	0.0029836	NA	XM_020109202.1	109643946	-	1.4462	6.66107	9.93007	-0.57605	0.0196778	0.145205
novel_265	6.99937	1.01538	1.1959	0.0029836	NA	XM_020089800.1	109631190	-	1.41112	7.34464	10.7691	-0.552139	0.000763887	0.0418602
novel_265	6.99937	1.01538	1.1959	0.0029836	NA	XM_020103639.1	109639916	-	1.09504	5.58053	8.01488	-0.52228	0.0450241	0.219724
novel_265	6.99937	1.01538	1.1959	0.0029836	NA	XM_020102027.1	109638850	-	0.589522	17.541	14.9612	0.229502	0.00446159	0.0768863
novel_265	6.99937	1.01538	1.1959	0.0029836	NA	XM_020097232.1	109635825	-	1.18748	3.79002	5.41925	-0.515888	0.0114582	0.113914
novel_265	6.99937	1.01538	1.1959	0.0029836	NA	XM_020099724.1	109637401	-	1.21847	20.2443	26.0336	-0.362857	0.0438139	0.21785
novel_265	6.99937	1.01538	1.1959	0.0029836	NA	XM_020090944.1	109631898	-	0.856233	39.8257	41.1729	-0.0479968	0.00549095	0.0833813
novel_265	6.99937	1.01538	1.1959	0.0029836	NA	XM_020104811.1	109640681	-	0.913823	28.3132	25.903	0.128352	0.0346299	0.193036
novel_265	6.99937	1.01538	1.1959	0.0029836	NA	XM_020110443.1	109644963	-	1.20397	65.7578	72.4552	-0.139928	0.0105882	0.109797
novel_265	6.99937	1.01538	1.1959	0.0029836	NA	XM_020090367.1	109631532	-	0.770294	100.875	71.256	0.501479	0.0366647	0.198919
novel_265	6.99937	1.01538	1.1959	0.0029836	NA	XM_020092876.1	109633216	-	1.10715	3.62858	5.13669	-0.501435	0.031956	0.184974
novel_265	6.99937	1.01538	1.1959	0.0029836	NA	XM_020103463.1	109639807	-	0.882674	36.676	34.6559	0.0817345	0.00633958	0.0888048
novel_265	6.99937	1.01538	1.1959	0.0029836	NA	XM_020085897.1	109628657	-	0.784771	19.5886	15.3018	0.356317	0.00553335	0.0837849
novel_265	6.99937	1.01538	1.1959	0.0029836	NA	XM_020079812.1	109624893	-	0.82215	15.5124	12.5173	0.309497	0.00685127	0.0922742
novel_265	6.99937	1.01538	1.1959	0.0029836	NA	XM_020079033.1	109624405	-	1.23348	5.5593	7.44275	-0.420933	0.0188623	0.142389
novel_265	6.99937	1.01538	1.1959	0.0029836	NA	XM_020084173.1	109627574	-	0.706496	133.11	100.964	0.398772	0.00198558	0.0568085
novel_265	6.99937	1.01538	1.1959	0.0029836	NA	XM_020096204.1	109635198	-	1.46726	118.066	149.162	-0.337291	0.0197447	0.145445
novel_265	6.99937	1.01538	1.1959	0.0029836	NA	XM_020083023.1	109626832	-	1.31682	10.5016	14.7232	-0.48749	0.0199881	0.146199
novel_265	6.99937	1.01538	1.1959	0.0029836	NA	XM_020084961.1	109628072	-	0.74213	5.97686	5.30066	0.173216	0.00441734	0.076378
novel_265	6.99937	1.01538	1.1959	0.0029836	NA	XM_020105171.1	109640926	-	2.88786	54.0911	105.878	-0.968947	0.00249702	0.0607081
novel_265	6.99937	1.01538	1.1959	0.0029836	NA	XM_020107154.1	109642382	-	1.22937	20.4571	25.1468	-0.29777	0.0312933	0.182903
novel_265	6.99937	1.01538	1.1959	0.0029836	NA	XM_020083485.1	109627093	-	0.726669	33.6273	24.4646	0.458937	0.00892703	0.102223
novel_265	6.99937	1.01538	1.1959	0.0029836	NA	XM_020098397.1	109636613	-	1.19684	20.5996	28.2888	-0.457613	0.0414653	0.210915
novel_265	6.99937	1.01538	1.1959	0.0029836	NA	XM_020091575.1	109632348	-	1.12725	7.03794	9.79463	-0.476837	0.00500827	0.0814296
novel_265	6.99937	1.01538	1.1959	0.0029836	NA	XM_020108486.1	109643382	-	0.735158	42.2013	31.9167	0.402976	0.0113325	0.113183
novel_265	6.99937	1.01538	1.1959	0.0029836	NA	XM_020080045.1	109625036	-	0.823301	30.554	24.0095	0.347754	0.00548351	0.0833813
novel_265	6.99937	1.01538	1.1959	0.0029836	NA	XM_020092179.1	109632746	-	0.805066	23.811	16.613	0.519317	0.0161878	0.132503
novel_265	6.99937	1.01538	1.1959	0.0029836	NA	XM_020096955.1	109635635	-	0.86983	89.733	75.1275	0.256298	0.000687918	0.039652
novel_265	6.99937	1.01538	1.1959	0.0029836	NA	XM_020096688.1	109635497	-	1.23421	14.0096	16.1869	-0.208412	0.0428473	0.215005
novel_265	6.99937	1.01538	1.1959	0.0029836	NA	XM_020092126.1	109632703	-	0.557007	13.9141	7.83055	0.829367	0.0031778	0.0673027
novel_265	6.99937	1.01538	1.1959	0.0029836	NA	XM_020096863.1	109635581	-	2.50546	0.183522	1.57703	-3.10319	0.0446065	0.21946
novel_265	6.99937	1.01538	1.1959	0.0029836	NA	XM_020095957.1	109635061	-	1.1619	2.66039	4.11146	-0.628017	0.0417566	0.211685
novel_265	6.99937	1.01538	1.1959	0.0029836	NA	XM_020080802.1	109625538	-	0.688983	5.62255	5.34644	0.0726466	0.0178357	0.138642
novel_265	6.99937	1.01538	1.1959	0.0029836	NA	XM_020097063.1	109635709	-	0.59968	6.63858	4.93282	0.428464	0.0211995	0.150715
novel_265	6.99937	1.01538	1.1959	0.0029836	NA	XM_020106937.1	109642241	-	1.11963	16.0851	20.6099	-0.357616	0.00999291	0.106478
novel_265	6.99937	1.01538	1.1959	0.0029836	NA	XM_020107761.1	109642823	-	0.735458	10.5353	8.05758	0.386812	0.00071952	0.0405004
novel_265	6.99937	1.01538	1.1959	0.0029836	NA	XM_020080136.1	109625069	-	0.773999	3.0072	3.59187	-0.256317	0.0112936	0.113012
novel_265	6.99937	1.01538	1.1959	0.0029836	NA	XM_020090359.1	109631527	-	0.866584	14.5879	12.3949	0.235022	0.000550386	0.0394932
novel_265	6.99937	1.01538	1.1959	0.0029836	NA	XM_020081004.1	109625663	-	0.759272	10.1676	7.47667	0.443515	0.0189134	0.142504
novel_265	6.99937	1.01538	1.1959	0.0029836	NA	XM_020097229.1	109635822	-	0.728307	10.6153	8.74586	0.279473	0.0153083	0.129321
novel_265	6.99937	1.01538	1.1959	0.0029836	NA	XM_020110348.1	109644883	-	1.21	6.9041	8.77959	-0.346701	0.0178514	0.138642
novel_265	6.99937	1.01538	1.1959	0.0029836	NA	XM_020103131.1	109639592	-	1.16451	8.05569	10.3779	-0.365435	0.00486839	0.0806237
novel_265	6.99937	1.01538	1.1959	0.0029836	NA	XM_020102484.1	109639162	-	1.21017	23.9086	31.467	-0.39631	0.00460265	0.0778916
novel_265	6.99937	1.01538	1.1959	0.0029836	NA	XM_020103497.1	109639829	-	1.26374	20.1202	26.3773	-0.390657	0.00821121	0.0982558
novel_265	6.99937	1.01538	1.1959	0.0029836	NA	XM_020098086.1	109636406	-	0.785167	11.1185	8.26338	0.428163	0.0214359	0.151235
novel_265	6.99937	1.01538	1.1959	0.0029836	NA	XM_020099190.1	109637070	-	1.19455	10.242	12.1246	-0.243432	0.00252973	0.0608862
novel_265	6.99937	1.01538	1.1959	0.0029836	NA	XM_020088995.1	109630676	-	1.13737	10.6036	13.9987	-0.400734	0.0134267	0.121347
novel_265	6.99937	1.01538	1.1959	0.0029836	NA	XM_020110748.1	109645202	-	1.24056	6.56747	7.26169	-0.144969	0.0095326	0.104586
novel_265	6.99937	1.01538	1.1959	0.0029836	NA	XM_020096922.1	109635616	-	0.749315	2475.62	1517.3	0.706287	0.0380808	0.202898
novel_265	6.99937	1.01538	1.1959	0.0029836	NA	XM_020081626.1	109625985	-	8.46895	0.142707	4.59239	-5.00811	0.00344944	0.0692362
novel_265	6.99937	1.01538	1.1959	0.0029836	NA	XM_020110749.1	109645203	-	0.593211	27.7436	26.1462	0.0855547	0.000748376	0.0416936
novel_265	6.99937	1.01538	1.1959	0.0029836	NA	XM_020100256.1	109637704	-	0.663326	103.459	77.9177	0.409042	0.00388662	0.0735924
novel_265	6.99937	1.01538	1.1959	0.0029836	NA	XM_020107546.1	109642662	-	0.688264	20.6793	14.211	0.541184	0.00277684	0.0636162
novel_265	6.99937	1.01538	1.1959	0.0029836	NA	XM_020078326.1	109623856	-	1.30241	4.48896	7.32361	-0.706173	0.0473379	0.226248
novel_265	6.99937	1.01538	1.1959	0.0029836	NA	XM_020105943.1	109641468	-	1.15326	18.8751	21.8794	-0.213087	0.00993425	0.106272
novel_265	6.99937	1.01538	1.1959	0.0029836	NA	XM_020099169.1	109637058	-	0.664131	180.771	124.084	0.542853	0.0149195	0.127714
novel_265	6.99937	1.01538	1.1959	0.0029836	NA	XM_020101973.1	109638822	-	0.486318	38.0012	20.4411	0.894569	0.0225688	0.153983
novel_265	6.99937	1.01538	1.1959	0.0029836	NA	XM_020095261.1	109634617	-	0.811708	42.1852	36.2165	0.220091	0.000534886	0.0394932
novel_265	6.99937	1.01538	1.1959	0.0029836	NA	XM_020108272.1	109643232	-	0.476384	3.35006	2.14149	0.645576	0.0259999	0.16659
novel_265	6.99937	1.01538	1.1959	0.0029836	NA	XM_020099699.1	109637388	-	1.13823	49.4539	53.3692	-0.109925	0.0409946	0.209773
novel_265	6.99937	1.01538	1.1959	0.0029836	NA	XM_020093150.1	109633355	-	1.63493	2.10722	3.98918	-0.920747	0.000110689	0.0336169
novel_265	6.99937	1.01538	1.1959	0.0029836	NA	XM_020097636.1	109636097	-	0.65544	115.576	74.1417	0.640484	0.0192441	0.143699
novel_51	6957.76	8741.47	-0.323	0.0035611	0.051834	XM_020103872.1	109640079	-	0.708991	27.7977	20.1169	0.466561	0.0220172	0.152939
novel_51	6957.76	8741.47	-0.323	0.0035611	0.051834	XM_020080476.1	109625287	-	0.738546	18.1013	13.7103	0.40083	0.000807272	0.0423084
novel_51	6957.76	8741.47	-0.323	0.0035611	0.051834	XM_020084482.1	109627720	-	0.789769	15.5718	13.2001	0.238384	0.0110306	0.112003
novel_51	6957.76	8741.47	-0.323	0.0035611	0.051834	XM_020103219.1	109639637	-	0.863208	12.2914	9.71353	0.339584	0.0312119	0.182874
novel_51	6957.76	8741.47	-0.323	0.0035611	0.051834	XM_020104426.1	109640427	-	0.258964	4.05336	0.25396	3.99645	0.00433191	0.0759798
novel_51	6957.76	8741.47	-0.323	0.0035611	0.051834	XM_020099281.1	109637114	-	0.8331	22.7774	19.8623	0.197568	0.0432685	0.216384
novel_51	6957.76	8741.47	-0.323	0.0035611	0.051834	XM_020084733.1	109627911	-	1.18885	31.5511	40.8703	-0.373363	0.0449728	0.219709
novel_51	6957.76	8741.47	-0.323	0.0035611	0.051834	XM_020106956.1	109642259	-	0.79605	12.4379	10.5624	0.235813	0.00236507	0.0592436
novel_51	6957.76	8741.47	-0.323	0.0035611	0.051834	XM_020082956.1	109626792	-	1.27359	13.9194	19.3037	-0.471773	0.0165758	0.134436
novel_51	6957.76	8741.47	-0.323	0.0035611	0.051834	XM_020106942.1	109642245	-	0.903875	12.3068	12.2577	0.00577123	0.0165008	0.134039
novel_51	6957.76	8741.47	-0.323	0.0035611	0.051834	XM_020083820.1	109627323	-	0.82011	16.5222	15.6	0.0828619	0.0108499	0.11093
novel_51	6957.76	8741.47	-0.323	0.0035611	0.051834	XM_020083908.1	109627399	-	0.726978	7.38943	6.24134	0.243608	0.0211705	0.150715
novel_51	6957.76	8741.47	-0.323	0.0035611	0.051834	XM_020094736.1	109634315	-	0.899426	20.8483	21.687	-0.0569016	0.00951149	0.104465
novel_51	6957.76	8741.47	-0.323	0.0035611	0.051834	XM_020107221.1	109642427	-	0.598162	19.8631	13.7173	0.534096	0.0117638	0.114942
novel_51	6957.76	8741.47	-0.323	0.0035611	0.051834	XM_020109275.1	109643999	-	0.693882	30.4897	21.8105	0.483298	0.000158428	0.0339108
novel_51	6957.76	8741.47	-0.323	0.0035611	0.051834	XM_020087027.1	109629331	-	0.857727	29.8974	25.7431	0.215834	0.0215022	0.151332
novel_51	6957.76	8741.47	-0.323	0.0035611	0.051834	XM_020100587.1	109637916	-	0.897904	16.9656	14.9196	0.185398	0.0255706	0.165315
novel_51	6957.76	8741.47	-0.323	0.0035611	0.051834	XM_020109603.1	109644244	-	1.43523	1.87625	4.04446	-1.10809	0.009405	0.104254
novel_51	6957.76	8741.47	-0.323	0.0035611	0.051834	XM_020106312.1	109641762	-	1.15833	33.8436	45.6898	-0.43299	0.0447959	0.219632
novel_51	6957.76	8741.47	-0.323	0.0035611	0.051834	XM_020082974.1	109626807	-	0.585918	135.642	141.585	-0.0618631	0.00158208	0.0523597
novel_51	6957.76	8741.47	-0.323	0.0035611	0.051834	XM_020104137.1	109640245	-	0.761653	153.664	108.971	0.495836	0.0383229	0.203231
novel_51	6957.76	8741.47	-0.323	0.0035611	0.051834	XM_020109533.1	109644197	-	3.25291	0.525372	2.34393	-2.15751	0.000510582	0.0394634
novel_51	6957.76	8741.47	-0.323	0.0035611	0.051834	XM_020096336.1	109635261	-	0.914111	108.439	100.979	0.102817	0.000790822	0.0423084
novel_51	6957.76	8741.47	-0.323	0.0035611	0.051834	XM_020090611.1	109631728	-	0.860551	20.7881	17.8775	0.217611	0.0050575	0.0819552
novel_51	6957.76	8741.47	-0.323	0.0035611	0.051834	XM_020091272.1	109632143	-	1.24897	4.63393	6.57943	-0.505727	0.01415	0.12463
novel_51	6957.76	8741.47	-0.323	0.0035611	0.051834	XM_020101074.1	109638203	-	0.761819	45.4268	33.5934	0.435366	0.00216652	0.057973
novel_51	6957.76	8741.47	-0.323	0.0035611	0.051834	XM_020108662.1	109643520	-	1.10905	3.91023	5.84734	-0.580527	0.0291648	0.17685
novel_51	6957.76	8741.47	-0.323	0.0035611	0.051834	XM_020111730.1	109646035	-	1.4215	21.7954	29.6268	-0.442881	0.0399743	0.206607
novel_51	6957.76	8741.47	-0.323	0.0035611	0.051834	XM_020079568.1	109624700	-	0.767823	32.3206	25.9949	0.314224	0.00498697	0.0814296
novel_51	6957.76	8741.47	-0.323	0.0035611	0.051834	XM_020097360.1	109635888	-	1.17009	5.88404	8.63586	-0.553532	0.0127185	0.118565
novel_51	6957.76	8741.47	-0.323	0.0035611	0.051834	XM_020102759.1	109639352	-	0.802436	54.8015	40.49	0.436651	0.0220517	0.153076
novel_51	6957.76	8741.47	-0.323	0.0035611	0.051834	XM_020084162.1	109627566	-	1.47371	6.66876	9.28957	-0.478192	0.00585321	0.0870833
novel_51	6957.76	8741.47	-0.323	0.0035611	0.051834	XM_020105753.1	109641320	-	1.41984	27.0217	38.217	-0.500096	0.00324037	0.0673027
novel_51	6957.76	8741.47	-0.323	0.0035611	0.051834	XM_020109496.1	109644166	-	1.22784	10.0692	12.7966	-0.345808	0.000336832	0.0372113
novel_51	6957.76	8741.47	-0.323	0.0035611	0.051834	XM_020101973.1	109638822	-	0.486318	38.0012	20.4411	0.894569	0.0225688	0.153983
novel_51	6957.76	8741.47	-0.323	0.0035611	0.051834	XM_020093748.1	109633721	-	0.667743	46.3498	35.7761	0.373566	0.000905327	0.0435529
novel_51	6957.76	8741.47	-0.323	0.0035611	0.051834	XM_020109436.1	109644111	-	0.895433	28.4322	25.5587	0.153713	0.0243877	0.161395
novel_51	6957.76	8741.47	-0.323	0.0035611	0.051834	XM_020110385.1	109644912	-	0.890522	3.91011	4.51138	-0.206358	0.0173617	0.136514
novel_51	6957.76	8741.47	-0.323	0.0035611	0.051834	XM_020108262.1	109643220	-	0.760163	7.3525	5.93274	0.309537	0.026314	0.167404
novel_51	6957.76	8741.47	-0.323	0.0035611	0.051834	XM_020086640.1	109629150	-	0.676533	5.20253	4.209	0.305735	0.00720023	0.0932889
novel_51	6957.76	8741.47	-0.323	0.0035611	0.051834	XM_020083626.1	109627176	-	0.704173	45.7774	32.0334	0.515061	0.00139665	0.050145
novel_51	6957.76	8741.47	-0.323	0.0035611	0.051834	XM_020108663.1	109643521	-	1.20233	5.42927	7.34504	-0.436014	0.00602876	0.0874505
novel_51	6957.76	8741.47	-0.323	0.0035611	0.051834	XM_020079680.1	109624775	-	0.635073	7.30685	5.05703	0.530958	0.0173861	0.136518
novel_51	6957.76	8741.47	-0.323	0.0035611	0.051834	XM_020104188.1	109640292	-	1.19432	6.54419	9.06617	-0.470278	0.0223469	0.153525
novel_51	6957.76	8741.47	-0.323	0.0035611	0.051834	XM_020078368.1	109623905	-	5.62854	1.12552	7.26499	-2.69037	0.0153606	0.129342
novel_51	6957.76	8741.47	-0.323	0.0035611	0.051834	XM_020097953.1	109636315	-	0.766874	9.96266	6.3965	0.639249	0.0323305	0.186233
novel_51	6957.76	8741.47	-0.323	0.0035611	0.051834	XM_020105414.1	109641091	-	3.43889	1.69583	5.51243	-1.70069	0.000526073	0.0394932
novel_51	6957.76	8741.47	-0.323	0.0035611	0.051834	XM_020079661.1	109624763	-	0.899918	256.456	216.436	0.244776	0.033072	0.188533
novel_51	6957.76	8741.47	-0.323	0.0035611	0.051834	XM_020113004.1	109647228	-	0.802768	14.2725	11.6929	0.287605	0.011984	0.11589
novel_51	6957.76	8741.47	-0.323	0.0035611	0.051834	XM_020111180.1	109645560	-	0.718354	7.15254	6.79029	0.0749841	0.0223606	0.153525
novel_51	6957.76	8741.47	-0.323	0.0035611	0.051834	XM_020079575.1	109624704	-	1.21713	135.486	153.196	-0.177236	0.0434296	0.216876
novel_51	6957.76	8741.47	-0.323	0.0035611	0.051834	XM_020097423.1	109635940	-	0.852886	33.612	26.7435	0.329791	8.18151e-05	0.0336169
novel_51	6957.76	8741.47	-0.323	0.0035611	0.051834	XM_020099163.1	109637054	-	0.627203	56.1871	35.3113	0.670108	0.00602932	0.0874505
novel_51	6957.76	8741.47	-0.323	0.0035611	0.051834	XM_020096554.1	109635405	-	0.826625	31.859	31.4497	0.0186529	0.00295739	0.0650313
novel_51	6957.76	8741.47	-0.323	0.0035611	0.051834	XM_020092755.1	109633133	-	0.885442	18.9791	14.1847	0.420077	0.00949898	0.104438
novel_51	6957.76	8741.47	-0.323	0.0035611	0.051834	XM_020109407.1	109644097	-	1.25232	13.4363	15.8348	-0.236968	0.046471	0.224207
novel_51	6957.76	8741.47	-0.323	0.0035611	0.051834	XM_020079427.1	109624618	-	0.78565	4.76541	5.23421	-0.135371	0.000656932	0.039652
novel_51	6957.76	8741.47	-0.323	0.0035611	0.051834	XM_020099859.1	109637486	-	0.786561	23.6973	21.5917	0.13425	0.0394921	0.205809
novel_51	6957.76	8741.47	-0.323	0.0035611	0.051834	XM_020111985.1	109646259	-	0.81306	50.5269	41.9653	0.267854	0.0086665	0.100714
novel_51	6957.76	8741.47	-0.323	0.0035611	0.051834	XM_020099053.1	109636986	-	1.42565	27.3945	35.267	-0.364435	0.000484931	0.0394634
novel_51	6957.76	8741.47	-0.323	0.0035611	0.051834	XM_020081231.1	109625776	-	0.631751	17.7468	14.5715	0.284417	0.00222231	0.0581129
novel_51	6957.76	8741.47	-0.323	0.0035611	0.051834	XM_020078681.1	109624169	-	1.61911	1140.91	1441.04	-0.336933	0.0037214	0.0719077
novel_51	6957.76	8741.47	-0.323	0.0035611	0.051834	XM_020084927.1	109628054	-	1.36185	7.83946	8.62551	-0.137854	0.015527	0.129583
novel_51	6957.76	8741.47	-0.323	0.0035611	0.051834	XM_020107243.1	109642445	-	0.874475	23.9155	21.5507	0.150213	0.0229037	0.155587
novel_51	6957.76	8741.47	-0.323	0.0035611	0.051834	XM_020078407.1	109623948	-	0.734438	83.5114	65.1972	0.357165	0.00159703	0.0523597
novel_51	6957.76	8741.47	-0.323	0.0035611	0.051834	XM_020090417.1	109631571	-	1.2605	1084.06	1358.47	-0.325541	0.00163798	0.0523597
novel_51	6957.76	8741.47	-0.323	0.0035611	0.051834	XM_020104055.1	109640192	-	6.01464	0.25345	3.59939	-3.82798	0.000201393	0.0339108
novel_51	6957.76	8741.47	-0.323	0.0035611	0.051834	XM_020106985.1	109642276	-	1.19459	11.0333	13.8381	-0.326779	0.00474559	0.0796104
novel_51	6957.76	8741.47	-0.323	0.0035611	0.051834	XM_020099317.1	109637137	-	1.50503	5.28139	8.22789	-0.639607	0.00979394	0.105284
novel_51	6957.76	8741.47	-0.323	0.0035611	0.051834	XM_020091135.1	109632041	-	1.70467	4.04008	7.12677	-0.818865	0.0079159	0.0966079
novel_51	6957.76	8741.47	-0.323	0.0035611	0.051834	XM_020080721.1	109625488	-	0.816813	13.5772	11.6205	0.224508	0.0250248	0.163315
novel_51	6957.76	8741.47	-0.323	0.0035611	0.051834	XM_020094399.1	109634109	-	0.674666	7.11969	6.9138	0.042335	0.045143	0.219948
novel_51	6957.76	8741.47	-0.323	0.0035611	0.051834	XM_020082337.1	109626408	-	0.897483	6.87373	7.69365	-0.162576	0.0495506	0.231796
novel_51	6957.76	8741.47	-0.323	0.0035611	0.051834	XM_020102977.1	109639459	-	1.2774	3.50158	5.49918	-0.65121	0.0212448	0.150715
novel_51	6957.76	8741.47	-0.323	0.0035611	0.051834	XM_020106050.1	109641554	-	0.814644	3008.58	2256.15	0.415222	0.000886008	0.0435529
novel_51	6957.76	8741.47	-0.323	0.0035611	0.051834	XM_020080997.1	109625659	-	0.87366	6.77391	7.18825	-0.0856522	0.0229392	0.155587
novel_51	6957.76	8741.47	-0.323	0.0035611	0.051834	XM_020085646.1	109628535	-	0.205474	6.44884	4.24961	0.601709	0.0322093	0.185638
novel_51	6957.76	8741.47	-0.323	0.0035611	0.051834	XM_020106297.1	109641753	-	0.767454	45.6441	36.9996	0.302918	0.00161616	0.0523597
novel_51	6957.76	8741.47	-0.323	0.0035611	0.051834	XM_020104731.1	109640547	-	0.508918	6.60778	3.78804	0.802715	0.0223832	0.153525
novel_51	6957.76	8741.47	-0.323	0.0035611	0.051834	XM_020085287.1	109628272	-	0.794605	19.6475	14.6564	0.422814	0.0178707	0.138642
novel_51	6957.76	8741.47	-0.323	0.0035611	0.051834	XM_020113105.1	109647316	-	1.17291	4.59222	6.71967	-0.549198	0.049168	0.23105
novel_51	6957.76	8741.47	-0.323	0.0035611	0.051834	XM_020084942.1	109628062	-	0.790169	34.668	25.5816	0.438497	0.000327124	0.0372113
novel_51	6957.76	8741.47	-0.323	0.0035611	0.051834	XM_020089923.1	109631283	-	1.97438	1.40973	3.98254	-1.49827	0.000362419	0.0375056
novel_51	6957.76	8741.47	-0.323	0.0035611	0.051834	XM_020111957.1	109646235	-	0.671521	10.0761	8.05923	0.322223	0.0178591	0.138642
novel_51	6957.76	8741.47	-0.323	0.0035611	0.051834	XM_020078643.1	109624143	-	0.206265	3.26725	1.75129	0.899655	0.0224703	0.153878
novel_51	6957.76	8741.47	-0.323	0.0035611	0.051834	XM_020088102.1	109630091	-	0.733442	51.8233	44.525	0.218985	0.0324756	0.186654
novel_51	6957.76	8741.47	-0.323	0.0035611	0.051834	XM_020093322.1	109633459	-	0.464073	7.85857	6.50558	0.272589	0.0342832	0.19193
novel_51	6957.76	8741.47	-0.323	0.0035611	0.051834	XM_020084642.1	109627831	-	1.33572	197.715	269.274	-0.445649	0.00135116	0.0499292
novel_51	6957.76	8741.47	-0.323	0.0035611	0.051834	XM_020093548.1	109633571	-	0.708102	4.99627	5.18299	-0.0529344	0.00452486	0.0771773
novel_51	6957.76	8741.47	-0.323	0.0035611	0.051834	XM_020113888.1	109648098	-	1.36449	3.65319	5.83662	-0.675976	0.00604739	0.0874505
novel_51	6957.76	8741.47	-0.323	0.0035611	0.051834	XM_020092535.1	109632974	-	33.9537	1.79812	44.2448	-4.62094	0.0048125	0.0802625
novel_51	6957.76	8741.47	-0.323	0.0035611	0.051834	XM_020104931.1	109640753	-	1.41214	42.6018	61.141	-0.521227	0.00214583	0.057973
novel_51	6957.76	8741.47	-0.323	0.0035611	0.051834	XM_020095936.1	109635041	-	1.39446	2.07983	3.88689	-0.902149	0.0123401	0.11688
novel_51	6957.76	8741.47	-0.323	0.0035611	0.051834	XM_020101287.1	109638347	-	4.422	17.1736	61.6884	-1.84481	0.0304215	0.180766
novel_51	6957.76	8741.47	-0.323	0.0035611	0.051834	XM_020113115.1	109647324	-	0.736872	202.714	155.804	0.379714	0.0374542	0.200887
novel_51	6957.76	8741.47	-0.323	0.0035611	0.051834	XM_020109836.1	109644447	-	1.1547	16.8071	19.6277	-0.223818	0.0302735	0.180646
novel_51	6957.76	8741.47	-0.323	0.0035611	0.051834	XM_020090956.1	109631907	-	0.852944	11.8516	11.4544	0.0491755	0.0470304	0.22552
novel_51	6957.76	8741.47	-0.323	0.0035611	0.051834	XM_020100243.1	109637694	-	1.89338	8.02175	14.3908	-0.843159	0.0172129	0.136353
novel_51	6957.76	8741.47	-0.323	0.0035611	0.051834	XM_020111628.1	109645942	-	0.858706	127.971	109.624	0.223256	0.0340631	0.190801
novel_51	6957.76	8741.47	-0.323	0.0035611	0.051834	XM_020113167.1	109647375	-	0.766507	22.2441	15.3493	0.535252	0.0381793	0.203198
novel_51	6957.76	8741.47	-0.323	0.0035611	0.051834	XM_020105242.1	109640968	-	0.895359	23.0125	21.9609	0.0674802	0.00821309	0.0982558
novel_51	6957.76	8741.47	-0.323	0.0035611	0.051834	XM_020113555.1	109647744	-	0.758156	167.911	123.782	0.439894	0.00655748	0.0907966
novel_51	6957.76	8741.47	-0.323	0.0035611	0.051834	XM_020099347.1	109637155	-	0.696758	16.8419	13.2241	0.348886	0.00873439	0.101193
novel_51	6957.76	8741.47	-0.323	0.0035611	0.051834	XM_020109202.1	109643946	-	1.4462	6.66107	9.93007	-0.57605	0.0196778	0.145205
novel_51	6957.76	8741.47	-0.323	0.0035611	0.051834	XM_020113772.1	109647965	-	1.70095	52.6616	82.316	-0.644422	0.000902985	0.0435529
novel_51	6957.76	8741.47	-0.323	0.0035611	0.051834	XM_020079625.1	109624745	-	0.834899	61.7769	50.3022	0.296447	0.0109143	0.111272
novel_51	6957.76	8741.47	-0.323	0.0035611	0.051834	XM_020081379.1	109625846	-	0.739792	94.7722	68.0685	0.477477	0.0370987	0.199739
novel_51	6957.76	8741.47	-0.323	0.0035611	0.051834	XM_020094144.1	109633944	-	0.730622	15.4206	12.2084	0.336981	0.0053643	0.082803
novel_51	6957.76	8741.47	-0.323	0.0035611	0.051834	XM_020097430.1	109635946	-	0.881481	11.3872	14.1961	-0.318081	0.0437622	0.217697
novel_51	6957.76	8741.47	-0.323	0.0035611	0.051834	XM_020087819.1	109629852	-	1.33785	7.57181	9.24111	-0.287427	0.00164913	0.0524962
novel_51	6957.76	8741.47	-0.323	0.0035611	0.051834	XM_020085444.1	109628360	-	1.61007	4578.3	6055.28	-0.403382	0.0137912	0.123115
novel_51	6957.76	8741.47	-0.323	0.0035611	0.051834	XM_020085637.1	109628525	-	0.756209	167.192	152.826	0.129614	0.00206999	0.0571499
novel_51	6957.76	8741.47	-0.323	0.0035611	0.051834	XM_020087526.1	109629709	-	0.684446	6.08534	4.38208	0.473722	0.00341645	0.0692362
novel_51	6957.76	8741.47	-0.323	0.0035611	0.051834	XM_020108271.1	109643231	-	0.836446	17.4197	15.0182	0.214008	0.000630733	0.039652
novel_51	6957.76	8741.47	-0.323	0.0035611	0.051834	XM_020095360.1	109634677	-	0.761611	116.879	89.5412	0.384388	0.0168858	0.135204
novel_51	6957.76	8741.47	-0.323	0.0035611	0.051834	XM_020102370.1	109639090	-	0.426306	299.188	107.209	1.48062	0.00772106	0.0960665
novel_51	6957.76	8741.47	-0.323	0.0035611	0.051834	XM_020104324.1	109640361	-	0.605988	6.07427	4.65029	0.385389	0.029664	0.178519
novel_51	6957.76	8741.47	-0.323	0.0035611	0.051834	XM_020079315.1	109624558	-	1.09633	12.9878	14.6963	-0.178288	0.0140239	0.124087
novel_51	6957.76	8741.47	-0.323	0.0035611	0.051834	XM_020082011.1	109626249	-	0.666341	14.5842	9.8887	0.560556	0.0087568	0.101193
novel_51	6957.76	8741.47	-0.323	0.0035611	0.051834	XM_020085943.1	109628679	-	1.13951	6.96223	9.3425	-0.42426	0.0492295	0.231165
novel_51	6957.76	8741.47	-0.323	0.0035611	0.051834	XM_020091491.1	109632281	-	0.820389	17.4551	13.7337	0.345924	0.00157798	0.0523597
novel_51	6957.76	8741.47	-0.323	0.0035611	0.051834	XM_020085101.1	109628143	-	0.433855	17.7256	12.7365	0.476858	0.0017283	0.0535118
novel_51	6957.76	8741.47	-0.323	0.0035611	0.051834	XM_020082708.1	109626616	-	0.851856	11.7155	9.77803	0.260809	0.0213811	0.151235
novel_51	6957.76	8741.47	-0.323	0.0035611	0.051834	XM_020096916.1	109635611	-	0.715758	87.092	57.9012	0.588946	0.000389758	0.0377264
novel_51	6957.76	8741.47	-0.323	0.0035611	0.051834	XM_020112272.1	109646520	-	0.945968	34.6977	33.0018	0.0722928	0.0344908	0.192884
novel_51	6957.76	8741.47	-0.323	0.0035611	0.051834	XM_020102368.1	109639087	-	0.581746	2106.23	959.973	1.1336	0.0338869	0.190432
novel_51	6957.76	8741.47	-0.323	0.0035611	0.051834	XM_020080176.1	109625091	-	0.881242	19.0691	16.9351	0.171222	0.0305046	0.180825
novel_51	6957.76	8741.47	-0.323	0.0035611	0.051834	XM_020085109.1	109628147	-	0.737234	4.4037	4.24167	0.0540844	0.00120481	0.0481761
novel_51	6957.76	8741.47	-0.323	0.0035611	0.051834	XM_020092400.1	109632870	-	0.700335	11.1505	8.79303	0.342678	0.0205249	0.148655
novel_51	6957.76	8741.47	-0.323	0.0035611	0.051834	XM_020102823.1	109639393	-	0.806075	54.7776	46.4547	0.23776	0.0237368	0.15871
novel_51	6957.76	8741.47	-0.323	0.0035611	0.051834	XM_020102323.1	109639052	-	1.16901	11.1556	13.334	-0.257344	0.00117226	0.0474721
novel_51	6957.76	8741.47	-0.323	0.0035611	0.051834	XM_020113783.1	109647980	-	1.3183	23.3416	33.391	-0.516556	0.0318242	0.184592
novel_51	6957.76	8741.47	-0.323	0.0035611	0.051834	XM_020104058.1	109640195	-	0.847158	21.8703	18.7977	0.218414	0.0186036	0.141467
novel_51	6957.76	8741.47	-0.323	0.0035611	0.051834	XM_020080776.1	109625518	-	1.17988	3.94887	6.43172	-0.703764	0.0395091	0.205809
novel_51	6957.76	8741.47	-0.323	0.0035611	0.051834	XM_020085843.1	109628635	-	1.12393	172.694	174.608	-0.0159072	0.0151944	0.128779
novel_51	6957.76	8741.47	-0.323	0.0035611	0.051834	XM_020099936.1	109637518	-	0.444074	12.8005	6.95841	0.879366	0.0305548	0.180825
novel_51	6957.76	8741.47	-0.323	0.0035611	0.051834	XM_020101498.1	109638499	-	8.85331	0.330017	5.76895	-4.1277	0.00108663	0.0464969
novel_51	6957.76	8741.47	-0.323	0.0035611	0.051834	XM_020101732.1	109638646	-	0.855203	140.465	118.648	0.243529	0.00144028	0.0502853
novel_51	6957.76	8741.47	-0.323	0.0035611	0.051834	XM_020080623.1	109625378	-	0.768288	26.4163	19.9956	0.401747	0.0169707	0.135204
novel_51	6957.76	8741.47	-0.323	0.0035611	0.051834	XM_020090527.1	109631656	-	0.89127	20.8598	19.1449	0.123765	0.00483219	0.0804149
novel_51	6957.76	8741.47	-0.323	0.0035611	0.051834	XM_020095261.1	109634617	-	0.811708	42.1852	36.2165	0.220091	0.000534886	0.0394932
novel_51	6957.76	8741.47	-0.323	0.0035611	0.051834	XM_020105945.1	109641469	-	0.673961	10.2246	6.56227	0.639772	0.0024315	0.0598431
novel_51	6957.76	8741.47	-0.323	0.0035611	0.051834	XM_020096085.1	109635138	-	0.828865	185.297	151.51	0.290421	0.000210822	0.0339108
novel_51	6957.76	8741.47	-0.323	0.0035611	0.051834	XM_020110748.1	109645202	-	1.24056	6.56747	7.26169	-0.144969	0.0095326	0.104586
novel_51	6957.76	8741.47	-0.323	0.0035611	0.051834	XM_020111932.1	109646212	-	0.166345	6.86379	1.07744	2.6714	0.019556	0.144673
novel_51	6957.76	8741.47	-0.323	0.0035611	0.051834	XM_020104437.1	109640437	-	0.75237	5.07186	6.55419	-0.369903	0.00769664	0.0960665
novel_51	6957.76	8741.47	-0.323	0.0035611	0.051834	XM_020079036.1	109624406	-	1.78711	7.56137	13.1245	-0.79554	0.00295085	0.0650313
novel_51	6957.76	8741.47	-0.323	0.0035611	0.051834	XM_020081474.1	109625895	-	0.780362	52.0467	38.0514	0.451858	0.0470365	0.22552
novel_51	6957.76	8741.47	-0.323	0.0035611	0.051834	XM_020088547.1	109630371	-	1.64792	27.5634	39.6354	-0.524033	0.000921615	0.0435772
novel_51	6957.76	8741.47	-0.323	0.0035611	0.051834	XM_020106516.1	109641927	-	0.91666	22.3314	21.3912	0.0620538	0.0449525	0.219709
novel_51	6957.76	8741.47	-0.323	0.0035611	0.051834	XM_020113725.1	109647912	-	1.17175	90.9788	91.5358	-0.00880471	0.00408398	0.0744364
novel_51	6957.76	8741.47	-0.323	0.0035611	0.051834	XM_020087298.1	109629553	-	0.729743	23.4155	18.7353	0.321705	0.00348636	0.0695875
novel_51	6957.76	8741.47	-0.323	0.0035611	0.051834	XM_020085894.1	109628655	-	1.13136	20.321	23.4196	-0.204742	0.0216984	0.151999
novel_51	6957.76	8741.47	-0.323	0.0035611	0.051834	XM_020108402.1	109643326	-	1.24218	6.09874	8.07279	-0.404556	0.0120286	0.116105
novel_51	6957.76	8741.47	-0.323	0.0035611	0.051834	XM_020100806.1	109638034	-	0.755242	6.74411	7.2701	-0.108347	0.0302201	0.180646
novel_51	6957.76	8741.47	-0.323	0.0035611	0.051834	XM_020080717.1	109625483	-	0.721881	32.7787	24.5591	0.416501	0.000387108	0.0377264
novel_51	6957.76	8741.47	-0.323	0.0035611	0.051834	XM_020086591.1	109629115	-	0.685117	11.7065	10.8334	0.111834	0.032017	0.184994
novel_51	6957.76	8741.47	-0.323	0.0035611	0.051834	XM_020085514.1	109628429	-	0.790292	29.7311	23.9936	0.30932	0.0144755	0.125669
novel_51	6957.76	8741.47	-0.323	0.0035611	0.051834	XM_020085562.1	109628464	-	1.70479	16.5822	25.8606	-0.641121	0.00475034	0.0796104
novel_51	6957.76	8741.47	-0.323	0.0035611	0.051834	XM_020089602.1	109631041	-	0.961083	20.1507	17.1137	0.235679	0.0402188	0.207085
novel_51	6957.76	8741.47	-0.323	0.0035611	0.051834	XM_020100591.1	109637920	-	0.906257	4.36502	5.13724	-0.235005	0.0443448	0.219023
novel_51	6957.76	8741.47	-0.323	0.0035611	0.051834	XM_020078832.1	109624279	-	0.520285	3.14591	1.30386	1.27069	0.00297788	0.065343
novel_51	6957.76	8741.47	-0.323	0.0035611	0.051834	XM_020101848.1	109638731	-	1.1051	9.43096	11.0404	-0.227319	0.0213526	0.151235
novel_51	6957.76	8741.47	-0.323	0.0035611	0.051834	XM_020096494.1	109635353	-	0.548065	6.20098	3.5542	0.80297	0.00513813	0.0820982
novel_51	6957.76	8741.47	-0.323	0.0035611	0.051834	XM_020102812.1	109639384	-	0.842121	10.449	8.67343	0.268687	0.0109866	0.111776
novel_51	6957.76	8741.47	-0.323	0.0035611	0.051834	XM_020095235.1	109634607	-	1.32886	7.13051	9.37773	-0.395234	0.0230906	0.156307
novel_51	6957.76	8741.47	-0.323	0.0035611	0.051834	XM_020099264.1	109637107	-	1.45595	1046.04	1292.98	-0.305759	0.000408548	0.0390212
novel_51	6957.76	8741.47	-0.323	0.0035611	0.051834	XM_020111217.1	109645596	-	1.49511	45.7862	73.4033	-0.680933	0.0201052	0.14664
novel_51	6957.76	8741.47	-0.323	0.0035611	0.051834	XM_020082908.1	109626755	-	0.679233	32.9126	22.9436	0.520552	0.00671825	0.0913624
novel_51	6957.76	8741.47	-0.323	0.0035611	0.051834	XM_020105622.1	109641235	-	1.45108	11.0178	18.0691	-0.713688	0.000987717	0.0445936
novel_51	6957.76	8741.47	-0.323	0.0035611	0.051834	XM_020093418.1	109633498	-	0.819567	13.9154	12.3625	0.17071	0.0125898	0.118431
novel_51	6957.76	8741.47	-0.323	0.0035611	0.051834	XM_020081167.1	109625743	-	0.712148	31.6911	21.5667	0.555274	0.0290552	0.176599
novel_51	6957.76	8741.47	-0.323	0.0035611	0.051834	XM_020098787.1	109636830	-	0.667161	4.81588	3.58481	0.425905	0.0315603	0.183835
novel_51	6957.76	8741.47	-0.323	0.0035611	0.051834	XM_020105091.1	109640874	-	1.9627	4.71129	8.41534	-0.836901	0.016553	0.134357
novel_51	6957.76	8741.47	-0.323	0.0035611	0.051834	XM_020098348.1	109636579	-	1.33499	106.384	133.288	-0.32527	0.00978315	0.105284
novel_51	6957.76	8741.47	-0.323	0.0035611	0.051834	XM_020102602.1	109639235	-	0.608751	3.76601	2.85259	0.400763	0.0219114	0.152537
novel_51	6957.76	8741.47	-0.323	0.0035611	0.051834	XM_020098613.1	109636713	-	1.79516	2.46775	4.28565	-0.79632	0.00181097	0.0541819
novel_51	6957.76	8741.47	-0.323	0.0035611	0.051834	XM_020112665.1	109646897	-	0.863529	10.424	12.2143	-0.228657	0.0399017	0.206607
novel_51	6957.76	8741.47	-0.323	0.0035611	0.051834	XM_020078040.1	109623545	-	0.843682	9.92496	7.60172	0.384736	0.0112749	0.113012
novel_51	6957.76	8741.47	-0.323	0.0035611	0.051834	XM_020105505.1	109641155	-	0.900814	26.1564	22.5473	0.214212	0.0178129	0.138609
novel_51	6957.76	8741.47	-0.323	0.0035611	0.051834	XM_020108778.1	109643612	-	1.58983	42.7618	54.809	-0.35809	0.00204856	0.0569522
novel_51	6957.76	8741.47	-0.323	0.0035611	0.051834	XM_020111492.1	109645829	-	1.15977	24.1901	27.0176	-0.159482	0.0127979	0.118664
novel_51	6957.76	8741.47	-0.323	0.0035611	0.051834	XM_020090430.1	109631580	-	0.721871	624.172	362.495	0.783982	0.0482481	0.228489
novel_51	6957.76	8741.47	-0.323	0.0035611	0.051834	XM_020104967.1	109640787	-	0.874693	15.9768	14.4775	0.142169	0.0333138	0.189006
novel_51	6957.76	8741.47	-0.323	0.0035611	0.051834	XM_020096114.1	109635155	-	0.783958	24.6727	19.8596	0.31308	0.0449235	0.219709
novel_51	6957.76	8741.47	-0.323	0.0035611	0.051834	XM_020101023.1	109638173	-	0.729313	37.2485	34.0243	0.130615	0.0261499	0.16717
novel_51	6957.76	8741.47	-0.323	0.0035611	0.051834	XM_020111595.1	109645887	-	0.77965	24.6895	19.7364	0.323043	0.0214136	0.151235
novel_51	6957.76	8741.47	-0.323	0.0035611	0.051834	XM_020080806.1	109625543	-	0.624333	43.1893	23.4239	0.88269	0.00580135	0.0865772
novel_51	6957.76	8741.47	-0.323	0.0035611	0.051834	XM_020087364.1	109629600	-	0.797538	50.9573	38.4907	0.404776	0.00178778	0.0540206
novel_51	6957.76	8741.47	-0.323	0.0035611	0.051834	XM_020104688.1	109640602	-	0.735623	27.4849	18.6135	0.562293	0.0154692	0.129342
novel_51	6957.76	8741.47	-0.323	0.0035611	0.051834	XM_020088743.1	109630508	-	0.833396	6.85381	4.715	0.539649	0.0434606	0.216926
novel_51	6957.76	8741.47	-0.323	0.0035611	0.051834	XM_020104499.1	109640472	-	0.855276	129.944	115.712	0.167358	0.000349759	0.0372113
novel_51	6957.76	8741.47	-0.323	0.0035611	0.051834	XM_020083640.1	109627203	-	0.888761	13.4545	11.6968	0.201974	0.0174182	0.136594
novel_51	6957.76	8741.47	-0.323	0.0035611	0.051834	XM_020091563.1	109632334	-	0.682261	25.6215	16.4514	0.639139	0.00507213	0.0819552
novel_51	6957.76	8741.47	-0.323	0.0035611	0.051834	XM_020100647.1	109637956	-	1.27464	17.1378	20.211	-0.237953	0.0100418	0.10656
novel_51	6957.76	8741.47	-0.323	0.0035611	0.051834	XM_020083184.1	109626931	-	0.45157	6.24392	2.37533	1.39433	0.0173271	0.136514
novel_51	6957.76	8741.47	-0.323	0.0035611	0.051834	XM_020085845.1	109628633	-	1.77797	22.1627	37.1045	-0.743459	0.00032714	0.0372113
novel_51	6957.76	8741.47	-0.323	0.0035611	0.051834	XM_020083722.1	109627252	-	5.86328	0.423904	4.18541	-3.30356	8.47897e-05	0.0336169
novel_51	6957.76	8741.47	-0.323	0.0035611	0.051834	XM_020111634.1	109645946	-	1.62175	46.0509	62.063	-0.430503	0.0239221	0.159313
novel_51	6957.76	8741.47	-0.323	0.0035611	0.051834	XM_020107562.1	109642676	-	1.19288	22.5187	29.6899	-0.398848	0.0302649	0.180646
novel_51	6957.76	8741.47	-0.323	0.0035611	0.051834	XM_020097149.1	109635782	-	0.802144	53.7337	49.174	0.127933	0.0120746	0.116116
novel_51	6957.76	8741.47	-0.323	0.0035611	0.051834	XM_020112826.1	109647051	-	4.22133	0.107979	2.02489	-4.22902	0.000208832	0.0339108
novel_51	6957.76	8741.47	-0.323	0.0035611	0.051834	XM_020095131.1	109634552	-	0.777426	7.34392	5.63802	0.381361	0.0312177	0.182874
novel_51	6957.76	8741.47	-0.323	0.0035611	0.051834	XM_020113745.1	109647933	-	0.771202	1778.77	1215.82	0.548953	0.00225267	0.0584733
novel_51	6957.76	8741.47	-0.323	0.0035611	0.051834	XM_020086976.1	109629303	-	0.759179	30.9864	23.4797	0.400222	0.0425527	0.213941
novel_51	6957.76	8741.47	-0.323	0.0035611	0.051834	XM_020085051.1	109628121	-	0.729601	29.4361	21.5466	0.45013	0.0131226	0.120275
novel_51	6957.76	8741.47	-0.323	0.0035611	0.051834	XM_020079639.1	109624752	-	0.869508	94.7106	76.8197	0.302051	0.0182048	0.14004
novel_51	6957.76	8741.47	-0.323	0.0035611	0.051834	XM_020110614.1	109645105	-	1.09979	2.37998	4.07621	-0.776278	0.0486731	0.229256
novel_51	6957.76	8741.47	-0.323	0.0035611	0.051834	XM_020102560.1	109639212	-	1.18632	12.0869	13.4971	-0.159203	0.000315998	0.0372113
novel_51	6957.76	8741.47	-0.323	0.0035611	0.051834	XM_020103062.1	109639545	-	1.1752	9.167	11.0898	-0.274709	0.021436	0.151235
novel_51	6957.76	8741.47	-0.323	0.0035611	0.051834	XM_020080321.1	109625181	-	0.501524	4.283	2.4122	0.828271	0.0108329	0.1109
novel_51	6957.76	8741.47	-0.323	0.0035611	0.051834	XM_020088082.1	109630071	-	0.852174	15.9191	18.0202	-0.178853	0.00884905	0.101649
novel_51	6957.76	8741.47	-0.323	0.0035611	0.051834	XM_020082544.1	109626521	-	1.10532	12.1461	16.8635	-0.473408	0.0133749	0.121347
novel_51	6957.76	8741.47	-0.323	0.0035611	0.051834	XM_020092179.1	109632746	-	0.805066	23.811	16.613	0.519317	0.0161878	0.132503
novel_51	6957.76	8741.47	-0.323	0.0035611	0.051834	XM_020108797.1	109643629	-	1.135	51.9837	58.7719	-0.177066	0.0283637	0.173721
novel_51	6957.76	8741.47	-0.323	0.0035611	0.051834	XM_020087322.1	109629573	-	0.774982	12.6771	11.5252	0.137426	0.00818028	0.0982558
novel_51	6957.76	8741.47	-0.323	0.0035611	0.051834	XM_020088305.1	109630243	-	0.779765	8.11589	7.2939	0.154058	0.0339761	0.190727
novel_51	6957.76	8741.47	-0.323	0.0035611	0.051834	XM_020084173.1	109627574	-	0.706496	133.11	100.964	0.398772	0.00198558	0.0568085
novel_51	6957.76	8741.47	-0.323	0.0035611	0.051834	XM_020109699.1	109644338	-	0.744442	7.42394	5.46198	0.442761	0.0222825	0.153421
novel_51	6957.76	8741.47	-0.323	0.0035611	0.051834	XM_020108316.1	109643265	-	0.751325	19.2859	14.6237	0.399245	0.0068949	0.092381
novel_51	6957.76	8741.47	-0.323	0.0035611	0.051834	XM_020079812.1	109624893	-	0.82215	15.5124	12.5173	0.309497	0.00685127	0.0922742
novel_51	6957.76	8741.47	-0.323	0.0035611	0.051834	XM_020084693.1	109627872	-	0.852266	17.7294	13.5458	0.388296	0.0101793	0.107075
novel_51	6957.76	8741.47	-0.323	0.0035611	0.051834	XM_020090228.1	109631445	-	0.781821	51.6148	47.0453	0.133737	0.0200195	0.146314
novel_51	6957.76	8741.47	-0.323	0.0035611	0.051834	XM_020110457.1	109644973	-	0.852878	26.4904	20.9423	0.339051	0.0292684	0.177271
novel_51	6957.76	8741.47	-0.323	0.0035611	0.051834	XM_020090405.1	109631560	-	1.19195	10.3795	13.0032	-0.325129	0.0285749	0.174499
novel_51	6957.76	8741.47	-0.323	0.0035611	0.051834	XM_020105129.1	109640901	-	1.26912	3.86568	5.63119	-0.54272	0.0188049	0.1421
novel_51	6957.76	8741.47	-0.323	0.0035611	0.051834	XM_020079316.1	109624559	-	0.73777	6.76106	4.83803	0.482831	0.0132761	0.121253
novel_51	6957.76	8741.47	-0.323	0.0035611	0.051834	XM_020103714.1	109639967	-	1.46207	40.1785	54.401	-0.437208	0.0430799	0.215649
novel_51	6957.76	8741.47	-0.323	0.0035611	0.051834	XM_020112561.1	109646793	-	1.60304	18.4852	29.5776	-0.678138	0.037734	0.202074
novel_51	6957.76	8741.47	-0.323	0.0035611	0.051834	XM_020083990.1	109627464	-	0.872102	1074.14	956.995	0.166593	0.0437537	0.217697
novel_51	6957.76	8741.47	-0.323	0.0035611	0.051834	XM_020108298.1	109643252	-	0.839173	876.721	683.019	0.360193	0.0466155	0.224452
novel_51	6957.76	8741.47	-0.323	0.0035611	0.051834	XM_020085767.1	109628595	-	0.777836	34.7844	28.8085	0.271948	0.00715446	0.0930889
novel_51	6957.76	8741.47	-0.323	0.0035611	0.051834	XM_020101283.1	109638345	-	1.31828	17.6392	23.7615	-0.429846	0.00818732	0.0982558
novel_51	6957.76	8741.47	-0.323	0.0035611	0.051834	XM_020101395.1	109638414	-	1.45615	2.29496	4.32754	-0.91508	0.0395103	0.205809
novel_51	6957.76	8741.47	-0.323	0.0035611	0.051834	XM_020102771.1	109639362	-	3.8927	0.079393	1.83533	-4.53088	0.00100352	0.0448584
novel_51	6957.76	8741.47	-0.323	0.0035611	0.051834	XM_020113597.1	109647788	-	1.13243	2.25339	3.61082	-0.680227	0.0443751	0.219023
novel_51	6957.76	8741.47	-0.323	0.0035611	0.051834	XM_020088751.1	109630514	-	1.42228	1.41349	3.03225	-1.10113	0.0349818	0.193942
novel_51	6957.76	8741.47	-0.323	0.0035611	0.051834	XM_020103701.1	109639957	-	0.594322	18.0944	11.8314	0.61292	0.00989107	0.105938
novel_51	6957.76	8741.47	-0.323	0.0035611	0.051834	XM_020105332.1	109641026	-	0.481287	48.9559	35.3838	0.468395	0.00961444	0.104818
novel_51	6957.76	8741.47	-0.323	0.0035611	0.051834	XM_020088667.1	109630440	-	0.894061	17.6755	12.1467	0.541186	0.00147923	0.0508985
novel_51	6957.76	8741.47	-0.323	0.0035611	0.051834	XM_020099169.1	109637058	-	0.664131	180.771	124.084	0.542853	0.0149195	0.127714
novel_51	6957.76	8741.47	-0.323	0.0035611	0.051834	XM_020113168.1	109647376	-	1.44442	57.5295	76.1115	-0.403814	0.0011628	0.0474283
novel_51	6957.76	8741.47	-0.323	0.0035611	0.051834	XM_020107851.1	109642905	-	0.775338	71.3683	67.1264	0.0884018	0.0182131	0.14004
novel_51	6957.76	8741.47	-0.323	0.0035611	0.051834	XM_020086458.1	109628994	-	0.441147	8.02824	3.99508	1.00686	0.0321643	0.185482
novel_51	6957.76	8741.47	-0.323	0.0035611	0.051834	XM_020110103.1	109644669	-	0.757504	92.8435	97.6953	-0.0734886	0.0153038	0.129321
novel_51	6957.76	8741.47	-0.323	0.0035611	0.051834	XM_020084727.1	109627905	-	0.638342	18.2258	15.6368	0.22103	0.00447815	0.0769845
novel_51	6957.76	8741.47	-0.323	0.0035611	0.051834	XM_020104347.1	109640375	-	1.14743	5.75179	7.95575	-0.467987	0.0352429	0.194465
novel_51	6957.76	8741.47	-0.323	0.0035611	0.051834	XM_020106955.1	109642258	-	0.789442	67.7602	59.1187	0.196823	0.000545596	0.0394932
novel_51	6957.76	8741.47	-0.323	0.0035611	0.051834	XM_020112192.1	109646447	-	1.49774	19.9705	27.8861	-0.48168	0.00610837	0.0875121
novel_51	6957.76	8741.47	-0.323	0.0035611	0.051834	XM_020103747.1	109639990	-	0.304378	3.68488	1.7422	1.08071	0.0277987	0.171784
novel_51	6957.76	8741.47	-0.323	0.0035611	0.051834	XM_020087494.1	109629686	-	0.798757	2207.71	1601.06	0.463521	0.00253717	0.0608862
novel_51	6957.76	8741.47	-0.323	0.0035611	0.051834	XM_020094737.1	109634316	-	1.28155	28.5868	35.4861	-0.311908	0.00703493	0.0926297
novel_51	6957.76	8741.47	-0.323	0.0035611	0.051834	XM_020113970.1	109648174	-	0.674273	68.8218	49.5483	0.474031	0.00904027	0.102665
novel_51	6957.76	8741.47	-0.323	0.0035611	0.051834	XM_020104927.1	109640750	-	0.46842	27.2156	21.868	0.315612	0.0049368	0.0810308
novel_51	6957.76	8741.47	-0.323	0.0035611	0.051834	XM_020104044.1	109640183	-	0.67554	22.8374	16.228	0.492912	0.00529457	0.0827437
novel_51	6957.76	8741.47	-0.323	0.0035611	0.051834	XM_020102532.1	109639190	-	1.76962	11.1705	20.1847	-0.853572	0.00780119	0.0963015
novel_51	6957.76	8741.47	-0.323	0.0035611	0.051834	XM_020099403.1	109637195	-	0.646889	50.4371	34.4233	0.5511	0.011198	0.112599
novel_51	6957.76	8741.47	-0.323	0.0035611	0.051834	XM_020080413.1	109625252	-	0.839298	83.8184	67.0635	0.321739	0.00627977	0.088249
novel_51	6957.76	8741.47	-0.323	0.0035611	0.051834	XM_020083616.1	109627172	-	0.556501	87.7576	58.3388	0.589068	0.0146963	0.12663
novel_51	6957.76	8741.47	-0.323	0.0035611	0.051834	XM_020093831.1	109633767	-	1.22194	13.9519	16.894	-0.276042	0.0370232	0.199609
novel_51	6957.76	8741.47	-0.323	0.0035611	0.051834	XM_020107363.1	109642536	-	0.836998	23.3448	20.6788	0.174945	0.00324264	0.0673027
novel_51	6957.76	8741.47	-0.323	0.0035611	0.051834	XM_020086799.1	109629215	-	0.818119	70.4263	59.1445	0.25187	0.0362343	0.197364
novel_51	6957.76	8741.47	-0.323	0.0035611	0.051834	XM_020087655.1	109629763	-	0.808369	22.5478	18.3981	0.293429	0.0114793	0.11399
novel_51	6957.76	8741.47	-0.323	0.0035611	0.051834	XM_020094946.1	109634460	-	0.845042	37.0765	32.7254	0.180095	0.0447749	0.219632
novel_51	6957.76	8741.47	-0.323	0.0035611	0.051834	XM_020112219.1	109646467	-	0.611664	37.7568	25.3041	0.577366	0.00531359	0.0827437
novel_51	6957.76	8741.47	-0.323	0.0035611	0.051834	XM_020087829.1	109629856	-	1.58713	2.20916	4.13739	-0.905227	0.00137867	0.050145
novel_51	6957.76	8741.47	-0.323	0.0035611	0.051834	XM_020095431.1	109634739	-	2.51318	0.940461	2.74832	-1.54711	0.00330654	0.0682148
novel_51	6957.76	8741.47	-0.323	0.0035611	0.051834	XM_020103387.1	109639754	-	0.558034	13.1541	9.40365	0.484218	1.81631e-05	0.0336169
novel_51	6957.76	8741.47	-0.323	0.0035611	0.051834	XM_020094414.1	109634120	-	0.721593	27.4215	21.3037	0.364204	0.00658558	0.0908538
novel_51	6957.76	8741.47	-0.323	0.0035611	0.051834	XM_020102868.1	109639418	-	0.456607	274.566	186.482	0.558119	0.000241883	0.0344137
novel_51	6957.76	8741.47	-0.323	0.0035611	0.051834	XM_020103445.1	109639794	-	1.21631	3.41636	5.04591	-0.562654	0.0315299	0.1838
novel_51	6957.76	8741.47	-0.323	0.0035611	0.051834	XM_020108934.1	109643734	-	1.21157	6.16938	8.91377	-0.530909	0.0303549	0.180766
novel_51	6957.76	8741.47	-0.323	0.0035611	0.051834	XM_020090212.1	109631439	-	0.85566	1509.1	1195.54	0.336032	0.0215404	0.151332
novel_51	6957.76	8741.47	-0.323	0.0035611	0.051834	XM_020101956.1	109638812	-	1.4084	348.978	379.432	-0.120706	0.0199188	0.146104
novel_51	6957.76	8741.47	-0.323	0.0035611	0.051834	XM_020111944.1	109646222	-	0.840544	5.11423	6.9152	-0.435256	0.00508016	0.0819552
novel_51	6957.76	8741.47	-0.323	0.0035611	0.051834	XM_020086611.1	109629131	-	1.26761	43.0003	54.4005	-0.339271	0.000681615	0.039652
novel_51	6957.76	8741.47	-0.323	0.0035611	0.051834	XM_020087028.1	109629333	-	0.746287	13.7815	11.1907	0.300428	0.01877	0.142002
novel_51	6957.76	8741.47	-0.323	0.0035611	0.051834	XM_020090896.1	109631868	-	0.665117	18.1634	12.6361	0.523477	0.0109823	0.111776
novel_51	6957.76	8741.47	-0.323	0.0035611	0.051834	XM_020083063.1	109626874	-	1.44722	12.6022	20.7534	-0.719676	0.0404355	0.207733
novel_51	6957.76	8741.47	-0.323	0.0035611	0.051834	XM_020092387.1	109632869	-	1.22051	3.16412	5.03297	-0.669604	0.00918723	0.103426
novel_51	6957.76	8741.47	-0.323	0.0035611	0.051834	XM_020086097.1	109628756	-	0.776849	58.0736	51.8154	0.1645	0.00108842	0.0464969
novel_51	6957.76	8741.47	-0.323	0.0035611	0.051834	XM_020088334.1	109630255	-	1.12385	19.9497	24.1791	-0.277395	0.0143353	0.125164
novel_51	6957.76	8741.47	-0.323	0.0035611	0.051834	XM_020090923.1	109631887	-	1.18074	13.7003	16.2319	-0.244626	0.0155672	0.129606
novel_51	6957.76	8741.47	-0.323	0.0035611	0.051834	XM_020079858.1	109624899	-	0.831103	108.25	94.4267	0.197102	0.0021393	0.057973
novel_51	6957.76	8741.47	-0.323	0.0035611	0.051834	XM_020085501.1	109628409	-	1.27427	9.66993	12.9654	-0.423089	0.0277941	0.171784
novel_51	6957.76	8741.47	-0.323	0.0035611	0.051834	XM_020112226.1	109646482	-	0.840901	25.6618	21.839	0.232715	0.0495078	0.231706
novel_51	6957.76	8741.47	-0.323	0.0035611	0.051834	XM_020109160.1	109643902	-	2.60121	0.439926	1.73175	-1.9769	0.0311205	0.182718
novel_51	6957.76	8741.47	-0.323	0.0035611	0.051834	XM_020087164.1	109629445	-	1.27482	35.2987	43.9949	-0.31772	0.013167	0.120469
novel_51	6957.76	8741.47	-0.323	0.0035611	0.051834	XM_020092664.1	109633073	-	0.604796	537.092	325.096	0.724304	0.00915701	0.10335
novel_51	6957.76	8741.47	-0.323	0.0035611	0.051834	XM_020091504.1	109632294	-	0.885628	31.3727	27.4157	0.194507	0.0254759	0.164909
novel_51	6957.76	8741.47	-0.323	0.0035611	0.051834	XM_020089250.1	109630825	-	1.28688	5.42006	8.40527	-0.632985	0.0261338	0.16717
novel_51	6957.76	8741.47	-0.323	0.0035611	0.051834	XM_020091334.1	109632176	-	1.33456	5.27739	7.10896	-0.429814	0.0268931	0.169164
novel_51	6957.76	8741.47	-0.323	0.0035611	0.051834	XM_020110401.1	109644927	-	0.573312	4.84762	2.70778	0.840167	0.00605038	0.0874505
novel_51	6957.76	8741.47	-0.323	0.0035611	0.051834	XM_020098772.1	109636823	-	0.715237	2.62833	3.05108	-0.215178	0.0351347	0.194178
novel_51	6957.76	8741.47	-0.323	0.0035611	0.051834	XM_020082072.1	109626283	-	0.881394	26.1956	23.734	0.142369	0.0111964	0.112599
novel_51	6957.76	8741.47	-0.323	0.0035611	0.051834	XM_020088702.1	109630481	-	0.890834	38.3907	36.0758	0.0897231	0.0288889	0.175898
novel_51	6957.76	8741.47	-0.323	0.0035611	0.051834	XM_020095292.1	109634631	-	1.43828	4.35908	6.41076	-0.556471	0.000536069	0.0394932
novel_51	6957.76	8741.47	-0.323	0.0035611	0.051834	XM_020089061.1	109630730	-	0.736915	28.9835	22.2535	0.3812	0.0180531	0.139227
novel_51	6957.76	8741.47	-0.323	0.0035611	0.051834	XM_020109869.1	109644473	-	0.300161	6.68144	3.04719	1.13268	0.000865904	0.0433245
novel_51	6957.76	8741.47	-0.323	0.0035611	0.051834	XM_020083203.1	109626941	-	1.40431	8.98067	14.4223	-0.683408	0.0209114	0.149756
novel_51	6957.76	8741.47	-0.323	0.0035611	0.051834	XM_020100057.1	109637596	-	0.841541	20.4773	16.7799	0.287292	0.00662833	0.0910472
novel_51	6957.76	8741.47	-0.323	0.0035611	0.051834	XM_020102354.1	109639077	-	0.600756	32.1423	18.304	0.812314	0.0121421	0.116226
novel_51	6957.76	8741.47	-0.323	0.0035611	0.051834	XM_020089720.1	109631122	-	0.864168	26.8331	24.8697	0.109623	0.0168635	0.135182
novel_51	6957.76	8741.47	-0.323	0.0035611	0.051834	XM_020106495.1	109641879	-	0.671824	247.227	149.91	0.721743	0.023032	0.156012
novel_51	6957.76	8741.47	-0.323	0.0035611	0.051834	XM_020085513.1	109628428	-	1.34061	1279.84	1549.99	-0.276294	0.0367631	0.19914
novel_51	6957.76	8741.47	-0.323	0.0035611	0.051834	XM_020088726.1	109630497	-	0.730969	20.9548	17.1534	0.288788	0.0157801	0.130782
novel_51	6957.76	8741.47	-0.323	0.0035611	0.051834	XM_020089493.1	109630955	-	2.11119	11.2532	21.5678	-0.938534	0.00895798	0.102291
novel_51	6957.76	8741.47	-0.323	0.0035611	0.051834	XM_020083371.1	109627029	-	1.12909	21.9422	29.9485	-0.448777	0.0112602	0.113005
novel_51	6957.76	8741.47	-0.323	0.0035611	0.051834	XM_020083650.1	109627210	-	1.14787	38.7532	45.3028	-0.225285	0.0284723	0.17415
novel_51	6957.76	8741.47	-0.323	0.0035611	0.051834	XM_020108508.1	109643401	-	3.22259	0.454027	2.17125	-2.25768	0.00279498	0.0637612
novel_51	6957.76	8741.47	-0.323	0.0035611	0.051834	XM_020105641.1	109641245	-	1.77564	29.4374	41.5758	-0.498095	0.0464945	0.224207
novel_51	6957.76	8741.47	-0.323	0.0035611	0.051834	XM_020081915.1	109626201	-	0.805919	1456.68	1140.71	0.352757	0.012959	0.119564
novel_51	6957.76	8741.47	-0.323	0.0035611	0.051834	XM_020112437.1	109646675	-	1.07185	23.2153	27.0954	-0.222972	0.0357186	0.196085
novel_51	6957.76	8741.47	-0.323	0.0035611	0.051834	XM_020078856.1	109624301	-	0.739671	6.619	5.04526	0.391685	0.0384153	0.203408
novel_51	6957.76	8741.47	-0.323	0.0035611	0.051834	XM_020089273.1	109630838	-	0.617844	114.572	61.4205	0.899467	0.00237734	0.0592436
novel_51	6957.76	8741.47	-0.323	0.0035611	0.051834	XM_020087750.1	109629814	-	1.17049	7.70655	9.49854	-0.30162	0.0116169	0.114587
novel_51	6957.76	8741.47	-0.323	0.0035611	0.051834	XM_020113007.1	109647231	-	1.13863	7.9432	9.91573	-0.319999	0.0449084	0.219709
novel_51	6957.76	8741.47	-0.323	0.0035611	0.051834	XM_020083485.1	109627093	-	0.726669	33.6273	24.4646	0.458937	0.00892703	0.102223
novel_51	6957.76	8741.47	-0.323	0.0035611	0.051834	XM_020098397.1	109636613	-	1.19684	20.5996	28.2888	-0.457613	0.0414653	0.210915
novel_51	6957.76	8741.47	-0.323	0.0035611	0.051834	XM_020084344.1	109627645	-	0.814328	31.6076	25.3881	0.316117	0.00974749	0.105284
novel_51	6957.76	8741.47	-0.323	0.0035611	0.051834	XM_020086910.1	109629273	-	0.758762	17.3106	12.3705	0.484753	0.0300292	0.179776
novel_51	6957.76	8741.47	-0.323	0.0035611	0.051834	XM_020080837.1	109625570	-	0.751246	14.3011	14.0346	0.0271383	0.0170955	0.135885
novel_51	6957.76	8741.47	-0.323	0.0035611	0.051834	XM_020104415.1	109640419	-	1.09745	18.7155	24.1073	-0.365235	0.0153575	0.129342
novel_51	6957.76	8741.47	-0.323	0.0035611	0.051834	XM_020111697.1	109646004	-	1.30474	11.9093	13.7969	-0.212251	0.00117736	0.0474721
novel_51	6957.76	8741.47	-0.323	0.0035611	0.051834	XM_020111235.1	109645613	-	0.657063	16.4339	9.46914	0.795367	0.0209227	0.149756
novel_51	6957.76	8741.47	-0.323	0.0035611	0.051834	XM_020110524.1	109645005	-	1.45074	1.77622	3.89571	-1.13307	0.00624298	0.088249
novel_51	6957.76	8741.47	-0.323	0.0035611	0.051834	XM_020085897.1	109628657	-	0.784771	19.5886	15.3018	0.356317	0.00553335	0.0837849
novel_51	6957.76	8741.47	-0.323	0.0035611	0.051834	XM_020107702.1	109642781	-	1.31642	7.4988	10.6877	-0.511217	0.000637776	0.039652
novel_51	6957.76	8741.47	-0.323	0.0035611	0.051834	XM_020112259.1	109646510	-	0.832401	10.4053	9.79808	0.0867513	0.0206903	0.149017
novel_51	6957.76	8741.47	-0.323	0.0035611	0.051834	XM_020101127.1	109638237	-	1.61609	4.17893	5.93349	-0.505747	0.0320597	0.185085
novel_51	6957.76	8741.47	-0.323	0.0035611	0.051834	XM_020090340.1	109631512	-	1.67917	35.2322	45.8305	-0.379414	0.0272931	0.170139
novel_51	6957.76	8741.47	-0.323	0.0035611	0.051834	XM_020085204.1	109628207	-	0.790974	24.3531	19.2197	0.341516	0.0222171	0.153421
novel_51	6957.76	8741.47	-0.323	0.0035611	0.051834	XM_020111869.1	109646154	-	0.778676	3.8243	5.27969	-0.465257	0.0351673	0.194255
novel_51	6957.76	8741.47	-0.323	0.0035611	0.051834	XM_020088845.1	109630582	-	1.17048	4.76001	7.23808	-0.604641	0.0346198	0.193036
novel_51	6957.76	8741.47	-0.323	0.0035611	0.051834	XM_020100768.1	109638013	-	1.29981	8.37301	11.2907	-0.43131	0.00130032	0.0495317
novel_51	6957.76	8741.47	-0.323	0.0035611	0.051834	XM_020087699.1	109629789	-	0.749089	43.3577	36.5608	0.24599	0.00101876	0.045091
novel_51	6957.76	8741.47	-0.323	0.0035611	0.051834	XM_020108247.1	109643213	-	1.14366	42.3193	40.322	0.0697476	0.0116088	0.114587
novel_51	6957.76	8741.47	-0.323	0.0035611	0.051834	XM_020079579.1	109624714	-	0.789691	2762.81	2015.86	0.454743	0.00524364	0.0827437
novel_51	6957.76	8741.47	-0.323	0.0035611	0.051834	XM_020091553.1	109632327	-	1.75139	6.39205	7.64179	-0.257632	0.0279168	0.172206
novel_51	6957.76	8741.47	-0.323	0.0035611	0.051834	XM_020107761.1	109642823	-	0.735458	10.5353	8.05758	0.386812	0.00071952	0.0405004
novel_51	6957.76	8741.47	-0.323	0.0035611	0.051834	XM_020104091.1	109640221	-	0.756035	28.2654	23.3637	0.274771	0.0126718	0.118503
novel_51	6957.76	8741.47	-0.323	0.0035611	0.051834	XM_020092006.1	109632612	-	0.84743	1286.66	1032.3	0.317763	0.0075314	0.0951253
novel_51	6957.76	8741.47	-0.323	0.0035611	0.051834	XM_020098623.1	109636719	-	1.39195	35.7797	44.8351	-0.325488	0.0255989	0.165395
novel_51	6957.76	8741.47	-0.323	0.0035611	0.051834	XM_020110956.1	109645366	-	0.764162	3.4613	5.83048	-0.7523	0.00340664	0.0692362
novel_51	6957.76	8741.47	-0.323	0.0035611	0.051834	XM_020088035.1	109630027	-	1.28516	11.4397	14.8358	-0.37503	0.00627975	0.088249
novel_51	6957.76	8741.47	-0.323	0.0035611	0.051834	XM_020098730.1	109636799	-	0.710472	9.93363	7.47084	0.41105	0.0048816	0.0806359
novel_51	6957.76	8741.47	-0.323	0.0035611	0.051834	XM_020103108.1	109639580	-	0.84972	14.5392	13.8369	0.0714276	0.030547	0.180825
novel_51	6957.76	8741.47	-0.323	0.0035611	0.051834	XM_020099434.1	109637218	-	0.595223	13.2528	14.7087	-0.150376	0.00330183	0.0682148
novel_51	6957.76	8741.47	-0.323	0.0035611	0.051834	XM_020093165.1	109633363	-	0.762178	10.498	8.57767	0.291458	0.0251198	0.16356
novel_51	6957.76	8741.47	-0.323	0.0035611	0.051834	XM_020089529.1	109630977	-	0.396154	17.6184	5.29128	1.7354	0.00138355	0.050145
novel_51	6957.76	8741.47	-0.323	0.0035611	0.051834	XM_020081378.1	109625845	-	0.734218	5.98563	5.38182	0.153409	0.036561	0.198564
novel_51	6957.76	8741.47	-0.323	0.0035611	0.051834	XM_020102764.1	109639357	-	1.23637	3.99342	6.18112	-0.630244	0.00020415	0.0339108
novel_51	6957.76	8741.47	-0.323	0.0035611	0.051834	XM_020094440.1	109634144	-	1.27264	14.6648	17.8872	-0.286571	0.000836865	0.0426966
novel_51	6957.76	8741.47	-0.323	0.0035611	0.051834	XM_020078489.1	109624000	-	0.778979	9.68623	7.07754	0.452687	0.0205126	0.148655
novel_51	6957.76	8741.47	-0.323	0.0035611	0.051834	XM_020094316.1	109634056	-	0.846553	10.3821	8.41264	0.303462	0.0258427	0.166118
novel_51	6957.76	8741.47	-0.323	0.0035611	0.051834	XM_020091894.1	109632549	-	0.864222	164.192	132.92	0.304827	0.00673186	0.0913624
novel_51	6957.76	8741.47	-0.323	0.0035611	0.051834	XM_020081873.1	109626165	-	0.762279	379.784	240.388	0.659814	0.0407217	0.208789
novel_51	6957.76	8741.47	-0.323	0.0035611	0.051834	XM_020096746.1	109635524	-	0.689947	7.45565	5.0401	0.564882	0.000484189	0.0394634
novel_51	6957.76	8741.47	-0.323	0.0035611	0.051834	XM_020081499.1	109625914	-	0.729935	80.0989	59.6611	0.424991	0.00270147	0.0628743
novel_51	6957.76	8741.47	-0.323	0.0035611	0.051834	XM_020088088.1	109630078	-	0.884172	44.9548	40.5198	0.14985	0.0246639	0.162186
novel_51	6957.76	8741.47	-0.323	0.0035611	0.051834	XM_020104008.1	109640159	-	0.731389	29.9191	23.512	0.347669	0.00106036	0.046338
novel_51	6957.76	8741.47	-0.323	0.0035611	0.051834	XM_020086233.1	109628823	-	0.918804	28.2693	25.8291	0.13024	0.00792722	0.0966079
novel_51	6957.76	8741.47	-0.323	0.0035611	0.051834	XM_020096825.1	109635559	-	1.24561	23.5839	27.9571	-0.245412	0.000804911	0.0423084
novel_51	6957.76	8741.47	-0.323	0.0035611	0.051834	XM_020088855.1	109630593	-	1.58017	4.78219	7.05297	-0.560562	0.000123736	0.0336169
novel_51	6957.76	8741.47	-0.323	0.0035611	0.051834	XM_020091480.1	109632276	-	0.66908	1295.21	882.05	0.554251	0.00203706	0.0569522
novel_51	6957.76	8741.47	-0.323	0.0035611	0.051834	XM_020085516.1	109628432	-	1.12733	180.966	179.237	0.013854	0.0405575	0.208133
novel_51	6957.76	8741.47	-0.323	0.0035611	0.051834	XM_020113497.1	109647688	-	1.30739	18.1685	23.7555	-0.386822	0.00158809	0.0523597
novel_51	6957.76	8741.47	-0.323	0.0035611	0.051834	XM_020107966.1	109642988	-	0.856644	24.5576	20.7221	0.244995	0.0373976	0.200866
novel_51	6957.76	8741.47	-0.323	0.0035611	0.051834	XM_020111873.1	109646157	-	0.571761	2.81772	2.86917	-0.0261043	0.0340591	0.190801
novel_51	6957.76	8741.47	-0.323	0.0035611	0.051834	XM_020107487.1	109642624	-	0.837949	13.0082	10.4162	0.320596	0.0239181	0.159313
novel_51	6957.76	8741.47	-0.323	0.0035611	0.051834	XM_020107183.1	109642405	-	1.15724	5.81366	7.58561	-0.383819	0.0391467	0.205391
novel_51	6957.76	8741.47	-0.323	0.0035611	0.051834	XM_020106718.1	109642067	-	0.806453	24.3098	18.0968	0.425804	0.0389378	0.20474
novel_51	6957.76	8741.47	-0.323	0.0035611	0.051834	XM_020084690.1	109627869	-	0.805789	31.4306	26.7952	0.230196	0.0238156	0.159032
novel_51	6957.76	8741.47	-0.323	0.0035611	0.051834	XM_020101261.1	109638331	-	0.67709	7.43231	4.94064	0.589114	0.000141126	0.0339108
novel_51	6957.76	8741.47	-0.323	0.0035611	0.051834	XM_020080424.1	109625260	-	0.735601	9.02543	7.02947	0.360581	0.00980973	0.105284
novel_51	6957.76	8741.47	-0.323	0.0035611	0.051834	XM_020083977.1	109627453	-	7.53674	0.611418	6.14163	-3.32839	0.0011093	0.0467035
novel_51	6957.76	8741.47	-0.323	0.0035611	0.051834	XM_020102851.1	109639415	-	1.79527	7.6009	11.4806	-0.594953	0.0098034	0.105284
novel_51	6957.76	8741.47	-0.323	0.0035611	0.051834	XM_020086478.1	109629008	-	1.45146	11.2404	12.0099	-0.0955263	0.0207044	0.149017
novel_51	6957.76	8741.47	-0.323	0.0035611	0.051834	XM_020103069.1	109639549	-	8.25338	0.194185	4.83891	-4.63918	0.000172145	0.0339108
novel_51	6957.76	8741.47	-0.323	0.0035611	0.051834	XM_020104880.1	109640719	-	1.23056	13.8686	18.806	-0.439374	0.000639977	0.039652
novel_51	6957.76	8741.47	-0.323	0.0035611	0.051834	XM_020091656.1	109632404	-	1.65746	14.8961	23.1162	-0.633976	0.028425	0.173994
novel_51	6957.76	8741.47	-0.323	0.0035611	0.051834	XM_020112798.1	109647026	-	0.32812	2.61207	0.303723	3.10437	0.000384465	0.0377264
novel_51	6957.76	8741.47	-0.323	0.0035611	0.051834	XM_020112889.1	109647111	-	0.722105	53.6363	42.3211	0.341835	0.0121182	0.116226
novel_51	6957.76	8741.47	-0.323	0.0035611	0.051834	XM_020100434.1	109637831	-	0.757691	8.0677	10.1514	-0.33145	0.010195	0.107089
novel_51	6957.76	8741.47	-0.323	0.0035611	0.051834	XM_020083724.1	109627254	-	0.786747	31.7035	26.5149	0.257839	0.00485546	0.0805898
novel_51	6957.76	8741.47	-0.323	0.0035611	0.051834	XM_020078932.1	109624350	-	0.739349	14.8691	10.1794	0.546665	0.00216285	0.057973
novel_51	6957.76	8741.47	-0.323	0.0035611	0.051834	XM_020090977.1	109631922	-	0.46886	48.0064	28.6246	0.74597	0.0401304	0.206963
novel_51	6957.76	8741.47	-0.323	0.0035611	0.051834	XM_020107777.1	109642836	-	0.735539	13.5195	11.619	0.218554	0.00914332	0.10335
novel_51	6957.76	8741.47	-0.323	0.0035611	0.051834	XM_020098698.1	109636767	-	0.78789	9.25459	8.75395	0.0802356	0.0131584	0.120469
novel_51	6957.76	8741.47	-0.323	0.0035611	0.051834	XM_020108678.1	109643532	-	1.15771	5.94876	8.18295	-0.460032	0.0235883	0.158228
novel_51	6957.76	8741.47	-0.323	0.0035611	0.051834	XM_020096290.1	109635237	-	1.36795	9.08551	10.9227	-0.265694	0.0112422	0.112934
novel_51	6957.76	8741.47	-0.323	0.0035611	0.051834	XM_020113953.1	109648159	-	1.34684	5.34925	8.20772	-0.617644	0.0323893	0.186362
novel_51	6957.76	8741.47	-0.323	0.0035611	0.051834	XM_020080209.1	109625112	-	0.784982	2155.08	1229.85	0.809256	0.0325141	0.186668
novel_51	6957.76	8741.47	-0.323	0.0035611	0.051834	XM_020084102.1	109627544	-	1.09756	5.97719	8.41922	-0.494219	0.0191157	0.143119
novel_51	6957.76	8741.47	-0.323	0.0035611	0.051834	XM_020106432.1	109641860	-	0.463556	2.63579	0.642605	2.03623	0.013427	0.121347
novel_51	6957.76	8741.47	-0.323	0.0035611	0.051834	XM_020111692.1	109646000	-	2.00826	12.884	22.8768	-0.828305	0.0116314	0.114621
novel_51	6957.76	8741.47	-0.323	0.0035611	0.051834	XM_020089915.1	109631277	-	0.800339	89.7402	73.9295	0.279605	0.000286777	0.0372113
novel_51	6957.76	8741.47	-0.323	0.0035611	0.051834	XM_020099222.1	109637087	-	2.62936	0.186901	1.2115	-2.69645	0.00487308	0.0806237
novel_51	6957.76	8741.47	-0.323	0.0035611	0.051834	XM_020106945.1	109642249	-	0.792943	14.6238	12.0993	0.273395	0.000507133	0.0394634
novel_51	6957.76	8741.47	-0.323	0.0035611	0.051834	XM_020109772.1	109644404	-	1.19751	6.5234	8.37256	-0.360044	0.0491108	0.23091
pol-miR-144-5p	2640.01	1412.77	0.84962	6.2222e-06	0.00040755	XM_020078719.1	109624196	-	0.698073	55.1694	41.9149	0.396403	0.0335093	0.189337
pol-miR-144-5p	2640.01	1412.77	0.84962	6.2222e-06	0.00040755	XM_020103131.1	109639592	-	1.16451	8.05569	10.3779	-0.365435	0.00486839	0.0806237
pol-miR-144-5p	2640.01	1412.77	0.84962	6.2222e-06	0.00040755	XM_020104058.1	109640195	-	0.847158	21.8703	18.7977	0.218414	0.0186036	0.141467
pol-miR-144-5p	2640.01	1412.77	0.84962	6.2222e-06	0.00040755	XM_020096499.1	109635357	-	0.856394	26.7334	23.5764	0.181299	0.0305049	0.180825
pol-miR-144-5p	2640.01	1412.77	0.84962	6.2222e-06	0.00040755	XM_020108397.1	109643322	-	0.739569	10.0528	8.12444	0.30725	0.000212822	0.0339108
pol-miR-144-5p	2640.01	1412.77	0.84962	6.2222e-06	0.00040755	XM_020087822.1	109629854	-	0.49878	6997.12	2838.93	1.30141	0.0413076	0.210543
pol-miR-144-5p	2640.01	1412.77	0.84962	6.2222e-06	0.00040755	XM_020090142.1	109631407	-	0.633837	26.2485	21.0165	0.32071	0.0337946	0.190254
pol-miR-144-5p	2640.01	1412.77	0.84962	6.2222e-06	0.00040755	XM_020113376.1	109647561	-	1.30327	31.9862	38.2397	-0.25762	0.00862781	0.100674
pol-miR-144-5p	2640.01	1412.77	0.84962	6.2222e-06	0.00040755	XM_020085695.1	109628557	-	1.44233	9.31795	13.275	-0.510623	0.0155435	0.129606
pol-miR-144-5p	2640.01	1412.77	0.84962	6.2222e-06	0.00040755	XM_020105352.1	109641044	-	0.783612	99.7065	78.3137	0.348424	0.0315354	0.1838
pol-miR-144-5p	2640.01	1412.77	0.84962	6.2222e-06	0.00040755	XM_020088459.1	109630324	-	1.26392	11.2062	14.9108	-0.412067	0.0483261	0.228545
pol-miR-144-5p	2640.01	1412.77	0.84962	6.2222e-06	0.00040755	XM_020087699.1	109629789	-	0.749089	43.3577	36.5608	0.24599	0.00101876	0.045091
pol-miR-144-5p	2640.01	1412.77	0.84962	6.2222e-06	0.00040755	XM_020083074.1	109626879	-	0.908852	23.2204	23.1262	0.00586645	0.00699327	0.0926297
pol-miR-144-5p	2640.01	1412.77	0.84962	6.2222e-06	0.00040755	XM_020093150.1	109633355	-	1.63493	2.10722	3.98918	-0.920747	0.000110689	0.0336169
pol-miR-144-5p	2640.01	1412.77	0.84962	6.2222e-06	0.00040755	XM_020095862.1	109634989	-	0.836261	83.2281	67.7537	0.296771	0.0223763	0.153525
pol-miR-144-5p	2640.01	1412.77	0.84962	6.2222e-06	0.00040755	XM_020095470.1	109634779	-	0.812835	17.1626	19.4592	-0.181187	0.0382809	0.203231
pol-miR-144-5p	2640.01	1412.77	0.84962	6.2222e-06	0.00040755	XM_020095261.1	109634617	-	0.811708	42.1852	36.2165	0.220091	0.000534886	0.0394932
pol-miR-144-5p	2640.01	1412.77	0.84962	6.2222e-06	0.00040755	XM_020080881.1	109625601	-	0.836498	19.9163	17.4927	0.187199	0.0309381	0.182235
pol-miR-144-5p	2640.01	1412.77	0.84962	6.2222e-06	0.00040755	XM_020103964.1	109640131	-	1.27178	35.5786	56.9715	-0.679231	0.00344856	0.0692362
pol-miR-144-5p	2640.01	1412.77	0.84962	6.2222e-06	0.00040755	XM_020105945.1	109641469	-	0.673961	10.2246	6.56227	0.639772	0.0024315	0.0598431
pol-miR-144-5p	2640.01	1412.77	0.84962	6.2222e-06	0.00040755	XM_020107554.1	109642672	-	0.77597	28.6689	23.494	0.287192	0.0166632	0.134724
pol-miR-144-5p	2640.01	1412.77	0.84962	6.2222e-06	0.00040755	XM_020087007.1	109629320	-	0.657249	15.9384	10.7073	0.573917	0.011928	0.115673
pol-miR-144-5p	2640.01	1412.77	0.84962	6.2222e-06	0.00040755	XM_020103852.1	109640060	-	0.463859	19.284	11.9011	0.696309	0.0110904	0.11221
pol-miR-144-5p	2640.01	1412.77	0.84962	6.2222e-06	0.00040755	XM_020103747.1	109639990	-	0.304378	3.68488	1.7422	1.08071	0.0277987	0.171784
pol-miR-144-5p	2640.01	1412.77	0.84962	6.2222e-06	0.00040755	XM_020087108.1	109629384	-	0.859323	83.5207	78.8072	0.0838057	0.00555293	0.0839586
pol-miR-144-5p	2640.01	1412.77	0.84962	6.2222e-06	0.00040755	XM_020095990.1	109635078	-	0.816497	20.4405	16.4779	0.310894	0.0110848	0.11221
pol-miR-144-5p	2640.01	1412.77	0.84962	6.2222e-06	0.00040755	XM_020106955.1	109642258	-	0.789442	67.7602	59.1187	0.196823	0.000545596	0.0394932
pol-miR-144-5p	2640.01	1412.77	0.84962	6.2222e-06	0.00040755	XM_020096023.1	109635097	-	0.648609	72.736	47.1077	0.626707	0.000758021	0.0417597
pol-miR-144-5p	2640.01	1412.77	0.84962	6.2222e-06	0.00040755	XM_020083572.1	109627156	-	0.792326	12.5596	9.7505	0.365241	0.0191144	0.143119
pol-miR-144-5p	2640.01	1412.77	0.84962	6.2222e-06	0.00040755	XM_020095131.1	109634552	-	0.777426	7.34392	5.63802	0.381361	0.0312177	0.182874
pol-miR-144-5p	2640.01	1412.77	0.84962	6.2222e-06	0.00040755	XM_020107352.1	109642527	-	0.770694	32.5786	26.4042	0.30316	0.021534	0.151332
pol-miR-144-5p	2640.01	1412.77	0.84962	6.2222e-06	0.00040755	XM_020113007.1	109647231	-	1.13863	7.9432	9.91573	-0.319999	0.0449084	0.219709
pol-miR-144-5p	2640.01	1412.77	0.84962	6.2222e-06	0.00040755	XM_020087456.1	109629674	-	0.722221	6.78632	4.20411	0.690829	0.00493136	0.0810308
pol-miR-144-5p	2640.01	1412.77	0.84962	6.2222e-06	0.00040755	XM_020093407.1	109633493	-	0.697255	38.2494	26.6673	0.520366	0.0430616	0.215649
pol-miR-144-5p	2640.01	1412.77	0.84962	6.2222e-06	0.00040755	XM_020081194.1	109625755	-	0.742137	9.48917	7.53308	0.333041	0.00403742	0.0744364
pol-miR-144-5p	2640.01	1412.77	0.84962	6.2222e-06	0.00040755	XM_020102921.1	109639447	-	0.800595	19.2312	15.2449	0.335125	0.00588162	0.0872722
pol-miR-144-5p	2640.01	1412.77	0.84962	6.2222e-06	0.00040755	XM_020102370.1	109639090	-	0.426306	299.188	107.209	1.48062	0.00772106	0.0960665
pol-miR-144-5p	2640.01	1412.77	0.84962	6.2222e-06	0.00040755	XM_020086198.1	109628808	-	1.16302	20.8455	28.03	-0.42724	0.000498202	0.0394634
pol-miR-144-5p	2640.01	1412.77	0.84962	6.2222e-06	0.00040755	XM_020087962.1	109629978	-	0.651738	9.8401	5.70717	0.785897	0.00540559	0.0828992
pol-miR-144-5p	2640.01	1412.77	0.84962	6.2222e-06	0.00040755	XM_020112259.1	109646510	-	0.832401	10.4053	9.79808	0.0867513	0.0206903	0.149017
pol-miR-144-5p	2640.01	1412.77	0.84962	6.2222e-06	0.00040755	XM_020098236.1	109636491	-	1.34866	18.5146	26.0436	-0.492269	0.00132343	0.0495317
pol-miR-144-5p	2640.01	1412.77	0.84962	6.2222e-06	0.00040755	XM_020088305.1	109630243	-	0.779765	8.11589	7.2939	0.154058	0.0339761	0.190727
pol-miR-144-5p	2640.01	1412.77	0.84962	6.2222e-06	0.00040755	XM_020082974.1	109626807	-	0.585918	135.642	141.585	-0.0618631	0.00158208	0.0523597
pol-miR-144-5p	2640.01	1412.77	0.84962	6.2222e-06	0.00040755	XM_020094027.1	109633872	-	1.64425	18.2992	27.6818	-0.597154	0.000273129	0.0372113
pol-miR-144-5p	2640.01	1412.77	0.84962	6.2222e-06	0.00040755	XM_020095546.1	109634833	-	1.25141	9.77676	17.0662	-0.80371	0.000472102	0.0394319
pol-miR-144-5p	2640.01	1412.77	0.84962	6.2222e-06	0.00040755	XM_020082146.1	109626319	-	0.874268	16.9396	15.1136	0.164553	0.022554	0.153983
pol-miR-144-5p	2640.01	1412.77	0.84962	6.2222e-06	0.00040755	XM_020086886.1	109629257	-	0.811513	111.33	95.4663	0.221781	0.0369747	0.199609
pol-miR-144-5p	2640.01	1412.77	0.84962	6.2222e-06	0.00040755	XM_020084163.1	109627567	-	1.26469	17.7635	20.9783	-0.239987	0.00282105	0.0641777
pol-miR-144-5p	2640.01	1412.77	0.84962	6.2222e-06	0.00040755	XM_020079295.1	109624544	-	1.1283	78.4942	89.8217	-0.194477	0.0041537	0.0747974
pol-miR-144-5p	2640.01	1412.77	0.84962	6.2222e-06	0.00040755	XM_020108531.1	109643418	-	0.694621	2.22279	3.31304	-0.575785	0.0354041	0.195147
pol-miR-144-5p	2640.01	1412.77	0.84962	6.2222e-06	0.00040755	XM_020095370.1	109634684	-	3.26425	0.130893	1.5989	-3.61063	0.00101068	0.0449256
pol-miR-144-5p	2640.01	1412.77	0.84962	6.2222e-06	0.00040755	XM_020083364.1	109627008	-	0.777479	9.3389	7.13432	0.388475	0.0278176	0.171799
pol-miR-144-5p	2640.01	1412.77	0.84962	6.2222e-06	0.00040755	XM_020109157.1	109643901	-	0.836431	12.67	10.4601	0.276523	0.0249242	0.162762
pol-miR-144-5p	2640.01	1412.77	0.84962	6.2222e-06	0.00040755	XM_020084652.1	109627837	-	1.22846	8.03004	10.44	-0.378642	0.00573448	0.0860754
pol-miR-144-5p	2640.01	1412.77	0.84962	6.2222e-06	0.00040755	XM_020105885.1	109641424	-	0.804592	14.2081	12.1579	0.224821	0.0361818	0.197364
pol-miR-144-5p	2640.01	1412.77	0.84962	6.2222e-06	0.00040755	XM_020098968.1	109636930	-	0.860801	17.1901	16.389	0.068848	0.0086373	0.100674
pol-miR-144-5p	2640.01	1412.77	0.84962	6.2222e-06	0.00040755	XM_020082211.1	109626343	-	1.54585	119.26	163.555	-0.455671	0.018434	0.141239
pol-miR-144-5p	2640.01	1412.77	0.84962	6.2222e-06	0.00040755	XM_020081046.1	109625686	-	1.21734	7.61197	9.42285	-0.307894	0.0297089	0.178581
pol-miR-144-5p	2640.01	1412.77	0.84962	6.2222e-06	0.00040755	XM_020085267.1	109628249	-	0.809482	36.3407	27.3029	0.412533	0.0246866	0.162233
pol-miR-144-5p	2640.01	1412.77	0.84962	6.2222e-06	0.00040755	XM_020111947.1	109646225	-	0.861378	698.006	726.647	-0.0580149	0.00527917	0.0827437
pol-miR-144-5p	2640.01	1412.77	0.84962	6.2222e-06	0.00040755	XM_020100978.1	109638143	-	1.72323	11.6884	18.9685	-0.698528	0.000820009	0.0423084
pol-miR-144-5p	2640.01	1412.77	0.84962	6.2222e-06	0.00040755	XM_020089915.1	109631277	-	0.800339	89.7402	73.9295	0.279605	0.000286777	0.0372113
pol-miR-144-5p	2640.01	1412.77	0.84962	6.2222e-06	0.00040755	XM_020113115.1	109647324	-	0.736872	202.714	155.804	0.379714	0.0374542	0.200887
pol-miR-144-5p	2640.01	1412.77	0.84962	6.2222e-06	0.00040755	XM_020090956.1	109631907	-	0.852944	11.8516	11.4544	0.0491755	0.0470304	0.22552
pol-miR-144-5p	2640.01	1412.77	0.84962	6.2222e-06	0.00040755	XM_020085113.1	109628150	-	0.621708	10.8868	6.37059	0.773077	0.0170346	0.135505
pol-miR-144-5p	2640.01	1412.77	0.84962	6.2222e-06	0.00040755	XM_020096554.1	109635405	-	0.826625	31.859	31.4497	0.0186529	0.00295739	0.0650313
pol-miR-144-5p	2640.01	1412.77	0.84962	6.2222e-06	0.00040755	XM_020105224.1	109640956	-	0.735494	15.1284	11.7272	0.367401	0.00123397	0.0484098
pol-miR-144-5p	2640.01	1412.77	0.84962	6.2222e-06	0.00040755	XM_020093732.1	109633704	-	1.40411	602.923	715.462	-0.246902	0.0263125	0.167404
pol-miR-144-5p	2640.01	1412.77	0.84962	6.2222e-06	0.00040755	XM_020097369.1	109635892	-	1.34617	2.29023	4.3022	-0.909583	0.00272467	0.0632723
pol-miR-144-5p	2640.01	1412.77	0.84962	6.2222e-06	0.00040755	XM_020101928.1	109638796	-	0.780701	21.5592	17.5894	0.293601	0.0303478	0.180766
pol-miR-144-5p	2640.01	1412.77	0.84962	6.2222e-06	0.00040755	XM_020104008.1	109640159	-	0.731389	29.9191	23.512	0.347669	0.00106036	0.046338
pol-miR-144-5p	2640.01	1412.77	0.84962	6.2222e-06	0.00040755	XM_020097490.1	109635995	-	1.35595	10.7188	15.9464	-0.573079	0.00722982	0.0932889
pol-miR-144-5p	2640.01	1412.77	0.84962	6.2222e-06	0.00040755	XM_020091530.1	109632309	-	1.46585	6.68039	9.00976	-0.431556	0.00378698	0.0727563
pol-miR-144-5p	2640.01	1412.77	0.84962	6.2222e-06	0.00040755	XM_020110694.1	109645161	-	1.17455	13.6112	15.2291	-0.162033	0.0186644	0.141698
pol-miR-144-5p	2640.01	1412.77	0.84962	6.2222e-06	0.00040755	XM_020101213.1	109638306	-	0.252496	4.2509	1.70189	1.32063	0.010066	0.106605
pol-miR-144-5p	2640.01	1412.77	0.84962	6.2222e-06	0.00040755	XM_020094414.1	109634120	-	0.721593	27.4215	21.3037	0.364204	0.00658558	0.0908538
pol-miR-144-5p	2640.01	1412.77	0.84962	6.2222e-06	0.00040755	XM_020100591.1	109637920	-	0.906257	4.36502	5.13724	-0.235005	0.0443448	0.219023
pol-miR-144-5p	2640.01	1412.77	0.84962	6.2222e-06	0.00040755	XM_020111850.1	109646136	-	0.872871	7.50349	8.23494	-0.134195	0.0312864	0.182903
pol-miR-144-5p	2640.01	1412.77	0.84962	6.2222e-06	0.00040755	XM_020088435.1	109630311	-	0.677951	18.6535	13.4861	0.467975	0.00946635	0.104305
pol-miR-144-5p	2640.01	1412.77	0.84962	6.2222e-06	0.00040755	XM_020102593.1	109639228	-	1.31893	12.4836	16.7753	-0.42631	0.00349382	0.0695875
pol-miR-144-5p	2640.01	1412.77	0.84962	6.2222e-06	0.00040755	XM_020100695.1	109637972	-	1.42287	9.13524	12.2374	-0.42178	0.0154648	0.129342
pol-miR-144-5p	2640.01	1412.77	0.84962	6.2222e-06	0.00040755	XM_020111944.1	109646222	-	0.840544	5.11423	6.9152	-0.435256	0.00508016	0.0819552
novel_205	5.68527	23.5938	-1.047	0.0093047	0.093763	XM_020107160.1	109642388	-	1.24906	6.28264	8.53112	-0.441365	0.0123252	0.11688
novel_205	5.68527	23.5938	-1.047	0.0093047	0.093763	XM_020089185.1	109630795	-	3.23758	2.80274	7.48816	-1.41777	0.0161795	0.132503
novel_205	5.68527	23.5938	-1.047	0.0093047	0.093763	XM_020087732.1	109629808	-	0.620953	579.613	501.846	0.207847	0.000632878	0.039652
novel_205	5.68527	23.5938	-1.047	0.0093047	0.093763	XM_020083572.1	109627156	-	0.792326	12.5596	9.7505	0.365241	0.0191144	0.143119
novel_205	5.68527	23.5938	-1.047	0.0093047	0.093763	XM_020106255.1	109641724	-	0.759081	21.7111	16.1993	0.422503	0.0124929	0.117899
novel_205	5.68527	23.5938	-1.047	0.0093047	0.093763	XM_020108508.1	109643401	-	3.22259	0.454027	2.17125	-2.25768	0.00279498	0.0637612
novel_205	5.68527	23.5938	-1.047	0.0093047	0.093763	XM_020097274.1	109635841	-	6.2002	0.407297	4.24729	-3.38239	0.00054223	0.0394932
novel_205	5.68527	23.5938	-1.047	0.0093047	0.093763	XM_020092612.1	109633025	-	1.88726	1.07122	2.88141	-1.42752	0.00627339	0.088249
novel_205	5.68527	23.5938	-1.047	0.0093047	0.093763	XM_020096041.1	109635107	-	0.853892	39.7681	37.1848	0.0968987	0.00688798	0.092381
novel_205	5.68527	23.5938	-1.047	0.0093047	0.093763	XM_020112437.1	109646675	-	1.07185	23.2153	27.0954	-0.222972	0.0357186	0.196085
novel_205	5.68527	23.5938	-1.047	0.0093047	0.093763	XM_020081228.1	109625773	-	0.901414	41.5252	37.3166	0.154169	0.00289293	0.0649027
novel_205	5.68527	23.5938	-1.047	0.0093047	0.093763	XM_020083978.1	109627454	-	2.09942	2.36551	4.11469	-0.798633	0.000472024	0.0394319
novel_205	5.68527	23.5938	-1.047	0.0093047	0.093763	XM_020107377.1	109642539	-	2.65765	1.50111	3.89333	-1.37497	0.0263015	0.167404
novel_205	5.68527	23.5938	-1.047	0.0093047	0.093763	XM_020085637.1	109628525	-	0.756209	167.192	152.826	0.129614	0.00206999	0.0571499
novel_205	5.68527	23.5938	-1.047	0.0093047	0.093763	XM_020105065.1	109640859	-	1.71727	1.42188	3.34356	-1.23359	0.00415983	0.0747974
novel_205	5.68527	23.5938	-1.047	0.0093047	0.093763	XM_020079626.1	109624746	-	0.788651	87.0342	68.1559	0.352744	0.0455495	0.221574
novel_205	5.68527	23.5938	-1.047	0.0093047	0.093763	XM_020109988.1	109644574	-	0.771811	9.775	9.00376	0.118569	0.0434043	0.216854
novel_205	5.68527	23.5938	-1.047	0.0093047	0.093763	XM_020105898.1	109641434	-	0.743294	11.71	9.30395	0.331832	0.0173307	0.136514
novel_205	5.68527	23.5938	-1.047	0.0093047	0.093763	XM_020110524.1	109645005	-	1.45074	1.77622	3.89571	-1.13307	0.00624298	0.088249
novel_205	5.68527	23.5938	-1.047	0.0093047	0.093763	XM_020085290.1	109628275	-	0.861175	28.087	24.8556	0.17633	0.0174516	0.136594
novel_205	5.68527	23.5938	-1.047	0.0093047	0.093763	XM_020098236.1	109636491	-	1.34866	18.5146	26.0436	-0.492269	0.00132343	0.0495317
novel_205	5.68527	23.5938	-1.047	0.0093047	0.093763	XM_020113842.1	109648054	-	4.33988	1.22858	5.05869	-2.04177	6.98868e-05	0.0336169
novel_205	5.68527	23.5938	-1.047	0.0093047	0.093763	XM_020108436.1	109643320	-	0.819083	74.6143	67.9398	0.135195	0.00037624	0.0375229
novel_205	5.68527	23.5938	-1.047	0.0093047	0.093763	XM_020105371.1	109641063	-	1.18527	4.4126	7.8395	-0.829132	0.00115569	0.0474283
novel_205	5.68527	23.5938	-1.047	0.0093047	0.093763	XM_020092844.1	109633202	-	0.714354	6.97008	5.4609	0.352037	0.00424883	0.0754804
novel_205	5.68527	23.5938	-1.047	0.0093047	0.093763	XM_020105129.1	109640901	-	1.26912	3.86568	5.63119	-0.54272	0.0188049	0.1421
novel_205	5.68527	23.5938	-1.047	0.0093047	0.093763	XM_020104501.1	109640474	-	0.670353	46.1923	34.0203	0.441256	0.000613908	0.039652
novel_205	5.68527	23.5938	-1.047	0.0093047	0.093763	XM_020091818.1	109632502	-	18.6221	1.24752	19.649	-3.97732	0.00620704	0.0881094
novel_205	5.68527	23.5938	-1.047	0.0093047	0.093763	XM_020103497.1	109639829	-	1.26374	20.1202	26.3773	-0.390657	0.00821121	0.0982558
novel_205	5.68527	23.5938	-1.047	0.0093047	0.093763	XM_020089645.1	109631038	-	1.86786	1.35218	2.64076	-0.965668	0.0185673	0.141302
novel_205	5.68527	23.5938	-1.047	0.0093047	0.093763	XM_020095957.1	109635061	-	1.1619	2.66039	4.11146	-0.628017	0.0417566	0.211685
novel_205	5.68527	23.5938	-1.047	0.0093047	0.093763	XM_020105987.1	109641505	-	0.651628	9.46817	6.68849	0.501405	0.000559741	0.039652
novel_205	5.68527	23.5938	-1.047	0.0093047	0.093763	XM_020108298.1	109643252	-	0.839173	876.721	683.019	0.360193	0.0466155	0.224452
novel_205	5.68527	23.5938	-1.047	0.0093047	0.093763	XM_020101674.1	109638613	-	0.79736	15.8609	12.6081	0.331124	0.00089192	0.0435529
novel_205	5.68527	23.5938	-1.047	0.0093047	0.093763	XM_020111971.1	109646248	-	0.67743	46.3465	34.9087	0.408874	0.012499	0.117899
novel_205	5.68527	23.5938	-1.047	0.0093047	0.093763	XM_020100055.1	109637594	-	0.918486	66.4607	58.4228	0.185971	0.0439759	0.218236
novel_205	5.68527	23.5938	-1.047	0.0093047	0.093763	XM_020079077.1	109624428	-	0.842307	14.897	11.9938	0.312735	0.0403617	0.20756
novel_205	5.68527	23.5938	-1.047	0.0093047	0.093763	XM_020084396.1	109627673	-	2.2738	3.41381	6.76111	-0.985878	0.0232644	0.157019
novel_205	5.68527	23.5938	-1.047	0.0093047	0.093763	XM_020080610.1	109625400	-	1.12307	44.9589	54.3467	-0.273586	0.0436086	0.217455
novel_205	5.68527	23.5938	-1.047	0.0093047	0.093763	XM_020103322.1	109639717	-	0.573864	19.8466	14.6141	0.441536	0.00110626	0.0467035
novel_205	5.68527	23.5938	-1.047	0.0093047	0.093763	XM_020090174.1	109631419	-	0.789604	12.8896	9.97905	0.369232	0.020652	0.149017
novel_205	5.68527	23.5938	-1.047	0.0093047	0.093763	XM_020100113.1	109637642	-	0.91326	31.1758	32.1699	-0.0452875	0.0039999	0.0744364
novel_205	5.68527	23.5938	-1.047	0.0093047	0.093763	XM_020100114.1	109637643	-	0.788736	3.14021	3.56791	-0.184219	0.042552	0.213941
novel_205	5.68527	23.5938	-1.047	0.0093047	0.093763	XM_020108089.1	109643084	-	0.707696	57.8125	43.8756	0.39796	0.0233598	0.157409
novel_205	5.68527	23.5938	-1.047	0.0093047	0.093763	XM_020104413.1	109640417	-	0.773465	19.7799	15.8524	0.31934	0.0169441	0.135204
novel_205	5.68527	23.5938	-1.047	0.0093047	0.093763	XM_020111450.1	109645804	-	0.367137	4.87612	3.71698	0.391603	0.0402493	0.207085
novel_205	5.68527	23.5938	-1.047	0.0093047	0.093763	XM_020081499.1	109625914	-	0.729935	80.0989	59.6611	0.424991	0.00270147	0.0628743
novel_205	5.68527	23.5938	-1.047	0.0093047	0.093763	XM_020108731.1	109643571	-	3.06047	0.246781	1.67154	-2.75987	0.000116592	0.0336169
novel_205	5.68527	23.5938	-1.047	0.0093047	0.093763	XM_020085748.1	109628583	-	0.82876	13.2558	12.0439	0.138316	0.0274461	0.170521
novel_205	5.68527	23.5938	-1.047	0.0093047	0.093763	XM_020103859.1	109640062	-	22.9021	4.78633	61.8596	-3.69201	0.00948582	0.104404
novel_205	5.68527	23.5938	-1.047	0.0093047	0.093763	XM_020081172.1	109625746	-	0.76002	33.2363	25.204	0.399107	0.0103965	0.108545
novel_205	5.68527	23.5938	-1.047	0.0093047	0.093763	XM_020100364.1	109637797	-	0.830994	5.25329	6.76456	-0.364775	0.00234702	0.0592436
novel_205	5.68527	23.5938	-1.047	0.0093047	0.093763	XM_020097414.1	109635923	-	1.3458	95.2092	120.539	-0.340329	0.0239346	0.159313
novel_205	5.68527	23.5938	-1.047	0.0093047	0.093763	XM_020089566.1	109630997	-	0.788211	34.6827	28.2138	0.297816	0.00666814	0.0911107
novel_205	5.68527	23.5938	-1.047	0.0093047	0.093763	XM_020084614.1	109627813	-	0.73144	23.8279	18.2499	0.384766	0.000672868	0.039652
novel_205	5.68527	23.5938	-1.047	0.0093047	0.093763	XM_020079309.1	109624552	-	0.717028	100.636	68.4062	0.556945	0.0102716	0.107566
novel_205	5.68527	23.5938	-1.047	0.0093047	0.093763	XM_020090212.1	109631439	-	0.85566	1509.1	1195.54	0.336032	0.0215404	0.151332
novel_205	5.68527	23.5938	-1.047	0.0093047	0.093763	XM_020113161.1	109647370	-	1.13736	4.18811	5.86089	-0.48482	0.044454	0.219138
novel_205	5.68527	23.5938	-1.047	0.0093047	0.093763	XM_020099961.1	109637530	-	0.804078	87.6925	69.1898	0.341894	0.045149	0.219948
novel_205	5.68527	23.5938	-1.047	0.0093047	0.093763	XM_020106382.1	109641813	-	7.21845	0.587149	5.66957	-3.27144	0.000304784	0.0372113
novel_205	5.68527	23.5938	-1.047	0.0093047	0.093763	XM_020106837.1	109642161	-	0.646396	14.6671	9.27695	0.660865	0.0149909	0.127848
novel_205	5.68527	23.5938	-1.047	0.0093047	0.093763	XM_020102524.1	109639186	-	0.780198	56.1271	43.0336	0.383234	0.00603027	0.0874505
novel_205	5.68527	23.5938	-1.047	0.0093047	0.093763	XM_020086097.1	109628756	-	0.776849	58.0736	51.8154	0.1645	0.00108842	0.0464969
novel_205	5.68527	23.5938	-1.047	0.0093047	0.093763	XM_020095164.1	109634573	-	0.831552	33.8275	32.059	0.0774662	0.0446252	0.21946
novel_205	5.68527	23.5938	-1.047	0.0093047	0.093763	XM_020084498.1	109627730	-	0.759724	51.4547	42.112	0.289071	0.00266304	0.0626844
novel_205	5.68527	23.5938	-1.047	0.0093047	0.093763	XM_020112665.1	109646897	-	0.863529	10.424	12.2143	-0.228657	0.0399017	0.206607
novel_205	5.68527	23.5938	-1.047	0.0093047	0.093763	XM_020100266.1	109637713	-	0.876308	2.38086	3.1001	-0.380835	0.0397051	0.206128
novel_205	5.68527	23.5938	-1.047	0.0093047	0.093763	XM_020101679.1	109638616	-	1.18428	64.6796	75.618	-0.22542	0.00527907	0.0827437
novel_205	5.68527	23.5938	-1.047	0.0093047	0.093763	XM_020092025.1	109632622	-	0.820862	26.5612	23.4934	0.177062	0.0485768	0.229145
novel_205	5.68527	23.5938	-1.047	0.0093047	0.093763	XM_020090354.1	109631522	-	0.820099	32.5831	27.0213	0.270027	0.0144181	0.125486
novel_205	5.68527	23.5938	-1.047	0.0093047	0.093763	XM_020083057.1	109626871	-	0.820782	51.1358	40.1992	0.347167	0.03664	0.198889
novel_205	5.68527	23.5938	-1.047	0.0093047	0.093763	XM_020082146.1	109626319	-	0.874268	16.9396	15.1136	0.164553	0.022554	0.153983
novel_205	5.68527	23.5938	-1.047	0.0093047	0.093763	XM_020092023.1	109632620	-	0.835135	37.4832	34.088	0.136979	0.0496813	0.232197
novel_205	5.68527	23.5938	-1.047	0.0093047	0.093763	XM_020082211.1	109626343	-	1.54585	119.26	163.555	-0.455671	0.018434	0.141239
novel_205	5.68527	23.5938	-1.047	0.0093047	0.093763	XM_020086237.1	109628827	-	0.724297	14.6185	11.7915	0.310047	0.0187551	0.141993
novel_205	5.68527	23.5938	-1.047	0.0093047	0.093763	XM_020098935.1	109636909	-	1.25622	129.599	138.638	-0.0972589	0.0300928	0.180053
novel_205	5.68527	23.5938	-1.047	0.0093047	0.093763	XM_020088102.1	109630091	-	0.733442	51.8233	44.525	0.218985	0.0324756	0.186654
novel_205	5.68527	23.5938	-1.047	0.0093047	0.093763	XM_020084511.1	109627737	-	1.31673	15.2991	20.2023	-0.401075	0.039966	0.206607
novel_205	5.68527	23.5938	-1.047	0.0093047	0.093763	XM_020110558.1	109645055	-	0.689185	5.88766	4.5285	0.378661	0.00705805	0.0926297
novel_205	5.68527	23.5938	-1.047	0.0093047	0.093763	XM_020092082.1	109632671	-	1.4886	5.29859	6.63992	-0.325559	0.0302792	0.180646
novel_205	5.68527	23.5938	-1.047	0.0093047	0.093763	XM_020084102.1	109627544	-	1.09756	5.97719	8.41922	-0.494219	0.0191157	0.143119
novel_205	5.68527	23.5938	-1.047	0.0093047	0.093763	XM_020095292.1	109634631	-	1.43828	4.35908	6.41076	-0.556471	0.000536069	0.0394932
novel_205	5.68527	23.5938	-1.047	0.0093047	0.093763	XM_020091563.1	109632334	-	0.682261	25.6215	16.4514	0.639139	0.00507213	0.0819552
novel_205	5.68527	23.5938	-1.047	0.0093047	0.093763	XM_020101079.1	109638206	-	2.35456	5.87065	12.433	-1.08259	0.021246	0.150715
novel_205	5.68527	23.5938	-1.047	0.0093047	0.093763	XM_020109615.1	109644261	-	2.32255	2.61738	5.48119	-1.06637	0.00290768	0.0649027
novel_205	5.68527	23.5938	-1.047	0.0093047	0.093763	XM_020090138.1	109631404	-	1.33784	24.7942	31.7584	-0.357137	0.0270734	0.169528
novel_205	5.68527	23.5938	-1.047	0.0093047	0.093763	XM_020109664.1	109644311	-	0.5338	5.63247	3.90156	0.529717	0.0051366	0.0820982
novel_205	5.68527	23.5938	-1.047	0.0093047	0.093763	XM_020087249.1	109629504	-	2.50767	0.265371	1.30261	-2.29532	0.027046	0.169459
novel_205	5.68527	23.5938	-1.047	0.0093047	0.093763	XM_020093872.1	109633791	-	0.916984	17.3933	15.1619	0.198079	0.0307865	0.18158
novel_205	5.68527	23.5938	-1.047	0.0093047	0.093763	XM_020105924.1	109641454	-	0.85183	44.098	37.4503	0.235737	0.00614787	0.0877836
novel_205	5.68527	23.5938	-1.047	0.0093047	0.093763	XM_020079600.1	109624728	-	0.8427	15.1126	12.6607	0.255397	0.0384625	0.203554
novel_205	5.68527	23.5938	-1.047	0.0093047	0.093763	XM_020099745.1	109637410	-	0.734638	20.2785	16.7847	0.272802	0.0119838	0.11589
novel_205	5.68527	23.5938	-1.047	0.0093047	0.093763	XM_020091458.1	109632257	-	0.890889	241.795	213.287	0.18099	0.0324068	0.186362
novel_205	5.68527	23.5938	-1.047	0.0093047	0.093763	XM_020081341.1	109625825	-	0.825744	28.0848	21.2134	0.40481	0.0154585	0.129342
novel_205	5.68527	23.5938	-1.047	0.0093047	0.093763	XM_020111634.1	109645946	-	1.62175	46.0509	62.063	-0.430503	0.0239221	0.159313
novel_205	5.68527	23.5938	-1.047	0.0093047	0.093763	XM_020110885.1	109645305	-	0.471846	23.8834	12.7503	0.905475	0.00777196	0.0963015
novel_205	5.68527	23.5938	-1.047	0.0093047	0.093763	XM_020083722.1	109627252	-	5.86328	0.423904	4.18541	-3.30356	8.47897e-05	0.0336169
novel_516	2.35057	7.75749	-0.89351	0.026346	NA	XM_020102201.1	109638981	-	1.54149	195.285	248.363	-0.346871	0.00079616	0.0423084
novel_516	2.35057	7.75749	-0.89351	0.026346	NA	XM_020113647.1	109647837	-	1.25463	20.1391	31.2723	-0.634883	0.038389	0.203373
novel_516	2.35057	7.75749	-0.89351	0.026346	NA	XM_020101848.1	109638731	-	1.1051	9.43096	11.0404	-0.227319	0.0213526	0.151235
novel_516	2.35057	7.75749	-0.89351	0.026346	NA	XM_020100446.1	109637836	-	0.884378	15.4218	13.7008	0.170713	0.0403985	0.207646
novel_516	2.35057	7.75749	-0.89351	0.026346	NA	XM_020094218.1	109634003	-	1.42359	21.8276	30.407	-0.478251	0.0194615	0.144272
novel_516	2.35057	7.75749	-0.89351	0.026346	NA	XM_020113876.1	109648085	-	1.56287	9.65525	14.7286	-0.609235	0.019028	0.142807
novel_516	2.35057	7.75749	-0.89351	0.026346	NA	XM_020103387.1	109639754	-	0.558034	13.1541	9.40365	0.484218	1.81631e-05	0.0336169
novel_516	2.35057	7.75749	-0.89351	0.026346	NA	XM_020098769.1	109636821	-	0.831771	11.9319	12.3433	-0.0488978	0.00733055	0.0939635
novel_516	2.35057	7.75749	-0.89351	0.026346	NA	XM_020093411.1	109633495	-	0.784264	17.619	15.8083	0.156451	0.00215764	0.057973
novel_516	2.35057	7.75749	-0.89351	0.026346	NA	XM_020108024.1	109643031	-	0.693236	45.4043	30.4827	0.574841	0.0015447	0.0521123
novel_516	2.35057	7.75749	-0.89351	0.026346	NA	XM_020083222.1	109626952	-	1.41393	9.70583	12.9989	-0.42147	0.0245447	0.161696
novel_516	2.35057	7.75749	-0.89351	0.026346	NA	XM_020092223.1	109632785	-	0.780145	34.876	36.917	-0.0820525	0.0172833	0.136514
novel_516	2.35057	7.75749	-0.89351	0.026346	NA	XM_020092751.1	109633131	-	0.803939	31.6066	30.0465	0.0730308	0.00238344	0.0592436
novel_516	2.35057	7.75749	-0.89351	0.026346	NA	XM_020102301.1	109639041	-	0.737769	1150.33	838.978	0.455347	0.00135947	0.0499292
novel_516	2.35057	7.75749	-0.89351	0.026346	NA	XM_020099385.1	109637182	-	0.812093	30.0799	29.2586	0.0399398	0.0144436	0.125497
novel_516	2.35057	7.75749	-0.89351	0.026346	NA	XM_020099203.1	109637074	-	0.926062	7.65847	8.6679	-0.178626	0.0268167	0.169139
novel_516	2.35057	7.75749	-0.89351	0.026346	NA	XM_020083926.1	109627414	-	0.779362	16.3673	11.5351	0.504785	0.00314953	0.0673027
novel_516	2.35057	7.75749	-0.89351	0.026346	NA	XM_020091002.1	109631930	-	0.890295	138.023	144.522	-0.0663737	0.0305474	0.180825
novel_516	2.35057	7.75749	-0.89351	0.026346	NA	XM_020102827.1	109639397	-	0.450527	16.8105	18.4741	-0.136142	0.0104324	0.108701
novel_516	2.35057	7.75749	-0.89351	0.026346	NA	XM_020113725.1	109647912	-	1.17175	90.9788	91.5358	-0.00880471	0.00408398	0.0744364
novel_516	2.35057	7.75749	-0.89351	0.026346	NA	XM_020112185.1	109646439	-	0.630732	8.46143	5.47355	0.628425	0.00310948	0.0669641
novel_516	2.35057	7.75749	-0.89351	0.026346	NA	XM_020091894.1	109632549	-	0.864222	164.192	132.92	0.304827	0.00673186	0.0913624
novel_516	2.35057	7.75749	-0.89351	0.026346	NA	XM_020085167.1	109628191	-	0.787098	11.9095	10.7361	0.149647	0.0396505	0.206128
novel_516	2.35057	7.75749	-0.89351	0.026346	NA	XM_020093831.1	109633767	-	1.22194	13.9519	16.894	-0.276042	0.0370232	0.199609
novel_516	2.35057	7.75749	-0.89351	0.026346	NA	XM_020103859.1	109640062	-	22.9021	4.78633	61.8596	-3.69201	0.00948582	0.104404
novel_516	2.35057	7.75749	-0.89351	0.026346	NA	XM_020090299.1	109631484	-	0.888208	24.1298	21.8636	0.142285	0.0312524	0.182895
novel_516	2.35057	7.75749	-0.89351	0.026346	NA	XM_020092755.1	109633133	-	0.885442	18.9791	14.1847	0.420077	0.00949898	0.104438
novel_516	2.35057	7.75749	-0.89351	0.026346	NA	XM_020092203.1	109632773	-	1.10625	14.1549	16.1232	-0.187838	0.0396703	0.206128
novel_516	2.35057	7.75749	-0.89351	0.026346	NA	XM_020094413.1	109634119	-	1.47996	9.95951	13.7997	-0.470487	0.0078372	0.0963219
novel_516	2.35057	7.75749	-0.89351	0.026346	NA	XM_020086443.1	109628980	-	0.717267	11.7292	9.1398	0.359868	0.0330757	0.188533
novel_516	2.35057	7.75749	-0.89351	0.026346	NA	XM_020108577.1	109643454	-	0.798902	23.229	17.4709	0.410971	0.00539871	0.0828992
novel_516	2.35057	7.75749	-0.89351	0.026346	NA	XM_020080009.1	109625011	-	0.703032	7.22878	4.63963	0.639743	0.0257199	0.165866
novel_516	2.35057	7.75749	-0.89351	0.026346	NA	XM_020082072.1	109626283	-	0.881394	26.1956	23.734	0.142369	0.0111964	0.112599
novel_516	2.35057	7.75749	-0.89351	0.026346	NA	XM_020094667.1	109634279	-	0.761226	2.45646	3.89533	-0.665166	0.0499678	0.232951
novel_516	2.35057	7.75749	-0.89351	0.026346	NA	XM_020083288.1	109626991	-	0.662266	9.12543	5.83793	0.644436	0.0269159	0.169164
novel_516	2.35057	7.75749	-0.89351	0.026346	NA	XM_020082436.1	109626460	-	1.08855	54.0908	57.5808	-0.0902041	0.0142603	0.124847
novel_516	2.35057	7.75749	-0.89351	0.026346	NA	XM_020098698.1	109636767	-	0.78789	9.25459	8.75395	0.0802356	0.0131584	0.120469
novel_516	2.35057	7.75749	-0.89351	0.026346	NA	XM_020108148.1	109643127	-	0.819715	9.74626	9.49799	0.037227	0.0227614	0.154786
novel_516	2.35057	7.75749	-0.89351	0.026346	NA	XM_020079510.1	109624662	-	0.489972	3.22727	1.14606	1.49363	0.00709234	0.0926297
novel_516	2.35057	7.75749	-0.89351	0.026346	NA	XM_020087924.1	109629950	-	0.763581	25.9433	19.2135	0.433244	0.00927703	0.103648
novel_516	2.35057	7.75749	-0.89351	0.026346	NA	XM_020101271.1	109638336	-	0.797775	13.3828	10.6035	0.33584	0.00529347	0.0827437
novel_516	2.35057	7.75749	-0.89351	0.026346	NA	XM_020080737.1	109625500	-	0.831561	141.317	108.815	0.37706	0.0068602	0.0922742
novel_516	2.35057	7.75749	-0.89351	0.026346	NA	XM_020085287.1	109628272	-	0.794605	19.6475	14.6564	0.422814	0.0178707	0.138642
novel_516	2.35057	7.75749	-0.89351	0.026346	NA	XM_020091646.1	109632399	-	2.41506	21.4298	49.6852	-1.2132	0.00598776	0.0874505
novel_516	2.35057	7.75749	-0.89351	0.026346	NA	XM_020084245.1	109627599	-	26.7401	2.69175	45.8208	-4.08938	0.0079961	0.0970875
novel_516	2.35057	7.75749	-0.89351	0.026346	NA	XM_020100266.1	109637713	-	0.876308	2.38086	3.1001	-0.380835	0.0397051	0.206128
novel_516	2.35057	7.75749	-0.89351	0.026346	NA	XM_020095940.1	109635045	-	1.41456	12.5342	15.1268	-0.271235	0.0219247	0.152537
novel_516	2.35057	7.75749	-0.89351	0.026346	NA	XM_020109834.1	109644445	-	4.69334	0.170139	2.49431	-3.87386	3.04446e-05	0.0336169
novel_516	2.35057	7.75749	-0.89351	0.026346	NA	XM_020085501.1	109628409	-	1.27427	9.66993	12.9654	-0.423089	0.0277941	0.171784
novel_516	2.35057	7.75749	-0.89351	0.026346	NA	XM_020086886.1	109629257	-	0.811513	111.33	95.4663	0.221781	0.0369747	0.199609
novel_516	2.35057	7.75749	-0.89351	0.026346	NA	XM_020105885.1	109641424	-	0.804592	14.2081	12.1579	0.224821	0.0361818	0.197364
novel_516	2.35057	7.75749	-0.89351	0.026346	NA	XM_020088983.1	109630669	-	0.624144	103.214	77.725	0.409182	0.0120609	0.116116
novel_516	2.35057	7.75749	-0.89351	0.026346	NA	XM_020078932.1	109624350	-	0.739349	14.8691	10.1794	0.546665	0.00216285	0.057973
novel_516	2.35057	7.75749	-0.89351	0.026346	NA	XM_020093548.1	109633571	-	0.708102	4.99627	5.18299	-0.0529344	0.00452486	0.0771773
novel_516	2.35057	7.75749	-0.89351	0.026346	NA	XM_020104202.1	109640299	-	0.795434	11.9091	9.65196	0.303174	0.0362638	0.197364
novel_516	2.35057	7.75749	-0.89351	0.026346	NA	XM_020081046.1	109625686	-	1.21734	7.61197	9.42285	-0.307894	0.0297089	0.178581
novel_516	2.35057	7.75749	-0.89351	0.026346	NA	XM_020096114.1	109635155	-	0.783958	24.6727	19.8596	0.31308	0.0449235	0.219709
novel_516	2.35057	7.75749	-0.89351	0.026346	NA	XM_020113779.1	109647975	-	1.23728	1.55637	3.00383	-0.948619	0.0424391	0.213867
novel_516	2.35057	7.75749	-0.89351	0.026346	NA	XM_020079315.1	109624558	-	1.09633	12.9878	14.6963	-0.178288	0.0140239	0.124087
novel_516	2.35057	7.75749	-0.89351	0.026346	NA	XM_020109275.1	109643999	-	0.693882	30.4897	21.8105	0.483298	0.000158428	0.0339108
novel_516	2.35057	7.75749	-0.89351	0.026346	NA	XM_020082571.1	109626535	-	0.879157	69.9856	59.5471	0.233027	0.0370006	0.199609
novel_516	2.35057	7.75749	-0.89351	0.026346	NA	XM_020088793.1	109630536	-	1.26398	9.73684	13.64	-0.486323	0.0312565	0.182895
novel_516	2.35057	7.75749	-0.89351	0.026346	NA	XM_020102921.1	109639447	-	0.800595	19.2312	15.2449	0.335125	0.00588162	0.0872722
novel_516	2.35057	7.75749	-0.89351	0.026346	NA	XM_020113526.1	109647718	-	0.493617	5.02401	2.44575	1.03856	0.0489569	0.230371
novel_516	2.35057	7.75749	-0.89351	0.026346	NA	XM_020086910.1	109629273	-	0.758762	17.3106	12.3705	0.484753	0.0300292	0.179776
novel_516	2.35057	7.75749	-0.89351	0.026346	NA	XM_020092452.1	109632909	-	0.714923	8.33092	7.60493	0.131542	0.014435	0.125497
novel_516	2.35057	7.75749	-0.89351	0.026346	NA	XM_020082909.1	109626756	-	1.10909	28.1283	33.7351	-0.26223	0.0235257	0.158088
novel_516	2.35057	7.75749	-0.89351	0.026346	NA	XM_020083064.1	109626875	-	1.34508	5.38994	9.75176	-0.855393	0.0110864	0.11221
novel_516	2.35057	7.75749	-0.89351	0.026346	NA	XM_020110370.1	109644900	-	0.78992	21.8846	16.1988	0.434036	0.0446076	0.21946
novel_516	2.35057	7.75749	-0.89351	0.026346	NA	XM_020110582.1	109645076	-	1.37843	10.869	15.7686	-0.536838	0.0143546	0.125164
novel_516	2.35057	7.75749	-0.89351	0.026346	NA	XM_020099451.1	109637231	-	0.584704	4.63855	2.98015	0.63829	0.00532091	0.0827437
novel_516	2.35057	7.75749	-0.89351	0.026346	NA	XM_020090611.1	109631728	-	0.860551	20.7881	17.8775	0.217611	0.0050575	0.0819552
novel_516	2.35057	7.75749	-0.89351	0.026346	NA	XM_020080176.1	109625091	-	0.881242	19.0691	16.9351	0.171222	0.0305046	0.180825
novel_516	2.35057	7.75749	-0.89351	0.026346	NA	XM_020082547.1	109626519	-	0.84429	1448.98	1174.99	0.302392	0.00191912	0.0555907
novel_516	2.35057	7.75749	-0.89351	0.026346	NA	XM_020104137.1	109640245	-	0.761653	153.664	108.971	0.495836	0.0383229	0.203231
novel_516	2.35057	7.75749	-0.89351	0.026346	NA	XM_020092863.1	109633211	-	0.643453	2.54305	2.84056	-0.159615	0.0120693	0.116116
novel_516	2.35057	7.75749	-0.89351	0.026346	NA	XM_020108032.1	109643034	-	0.750649	6.9851	5.92389	0.237736	0.00929098	0.103663
novel_516	2.35057	7.75749	-0.89351	0.026346	NA	XM_020106838.1	109642163	-	0.820303	21.6492	16.9752	0.350885	0.00116315	0.0474283
novel_516	2.35057	7.75749	-0.89351	0.026346	NA	XM_020106255.1	109641724	-	0.759081	21.7111	16.1993	0.422503	0.0124929	0.117899
novel_516	2.35057	7.75749	-0.89351	0.026346	NA	XM_020082487.1	109626462	-	0.776496	10.5365	10.7932	-0.03473	0.0357752	0.196148
novel_516	2.35057	7.75749	-0.89351	0.026346	NA	XM_020106174.1	109641654	-	0.708085	91.6737	60.8672	0.590843	0.0137712	0.123115
novel_516	2.35057	7.75749	-0.89351	0.026346	NA	XM_020096558.1	109635409	-	0.790075	19.0018	20.046	-0.0771772	0.0145138	0.12579
novel_516	2.35057	7.75749	-0.89351	0.026346	NA	XM_020104077.1	109640208	-	0.794232	130.966	106.072	0.304156	0.0100666	0.106605
novel_516	2.35057	7.75749	-0.89351	0.026346	NA	XM_020106495.1	109641879	-	0.671824	247.227	149.91	0.721743	0.023032	0.156012
novel_516	2.35057	7.75749	-0.89351	0.026346	NA	XM_020112554.1	109646770	-	9.92422	0.02242	4.88099	-7.76624	0.00217782	0.057973
novel_516	2.35057	7.75749	-0.89351	0.026346	NA	XM_020091601.1	109632374	-	0.713172	7.34019	8.32462	-0.181567	0.00660406	0.0908538
novel_516	2.35057	7.75749	-0.89351	0.026346	NA	XM_020098010.1	109636369	-	0.776982	51.1909	39.7647	0.364401	0.0167636	0.134814
novel_516	2.35057	7.75749	-0.89351	0.026346	NA	XM_020096907.1	109635602	-	1.53712	6.34169	10.8382	-0.77319	0.000425133	0.0390212
novel_516	2.35057	7.75749	-0.89351	0.026346	NA	XM_020108500.1	109643394	-	0.577675	18.825	11.6144	0.696729	0.0126533	0.118503
novel_516	2.35057	7.75749	-0.89351	0.026346	NA	XM_020089757.1	109631159	-	1.29719	6.79568	8.60646	-0.340803	0.0078278	0.0963219
novel_516	2.35057	7.75749	-0.89351	0.026346	NA	XM_020096041.1	109635107	-	0.853892	39.7681	37.1848	0.0968987	0.00688798	0.092381
novel_516	2.35057	7.75749	-0.89351	0.026346	NA	XM_020095146.1	109634561	-	0.784539	6.88418	5.05873	0.444509	0.00344121	0.0692362
novel_516	2.35057	7.75749	-0.89351	0.026346	NA	XM_020109456.1	109644127	-	1.22527	22.3894	22.6838	-0.0188482	0.00235179	0.0592436
novel_516	2.35057	7.75749	-0.89351	0.026346	NA	XM_020109202.1	109643946	-	1.4462	6.66107	9.93007	-0.57605	0.0196778	0.145205
novel_516	2.35057	7.75749	-0.89351	0.026346	NA	XM_020094144.1	109633944	-	0.730622	15.4206	12.2084	0.336981	0.0053643	0.082803
novel_516	2.35057	7.75749	-0.89351	0.026346	NA	XM_020097201.1	109635808	-	2.93002	0.13706	3.51848	-4.68207	0.000490335	0.0394634
novel_516	2.35057	7.75749	-0.89351	0.026346	NA	XM_020101615.1	109638577	-	1.67709	8.41226	12.1523	-0.530663	0.0159098	0.131507
novel_516	2.35057	7.75749	-0.89351	0.026346	NA	XM_020113510.1	109647700	-	0.785161	27.2316	23.788	0.195049	0.0484002	0.228582
novel_516	2.35057	7.75749	-0.89351	0.026346	NA	XM_020095862.1	109634989	-	0.836261	83.2281	67.7537	0.296771	0.0223763	0.153525
novel_516	2.35057	7.75749	-0.89351	0.026346	NA	XM_020104347.1	109640375	-	1.14743	5.75179	7.95575	-0.467987	0.0352429	0.194465
novel_516	2.35057	7.75749	-0.89351	0.026346	NA	XM_020105332.1	109641026	-	0.481287	48.9559	35.3838	0.468395	0.00961444	0.104818
novel_516	2.35057	7.75749	-0.89351	0.026346	NA	XM_020088957.1	109630652	-	0.844529	91.7819	68.5134	0.421823	0.00581083	0.0865939
novel_516	2.35057	7.75749	-0.89351	0.026346	NA	XM_020078894.1	109624329	-	0.83027	16.6157	13.1976	0.332273	0.0252954	0.164253
novel_516	2.35057	7.75749	-0.89351	0.026346	NA	XM_020108018.1	109643026	-	1.31096	3.22296	5.20909	-0.692645	0.000696676	0.039652
novel_516	2.35057	7.75749	-0.89351	0.026346	NA	XM_020100114.1	109637643	-	0.788736	3.14021	3.56791	-0.184219	0.042552	0.213941
novel_516	2.35057	7.75749	-0.89351	0.026346	NA	XM_020083296.1	109626996	-	0.67475	6.50923	4.37863	0.572008	0.0040232	0.0744364
novel_516	2.35057	7.75749	-0.89351	0.026346	NA	XM_020103852.1	109640060	-	0.463859	19.284	11.9011	0.696309	0.0110904	0.11221
novel_516	2.35057	7.75749	-0.89351	0.026346	NA	XM_020086975.1	109629302	-	0.461208	10.2455	6.15873	0.734286	0.00622832	0.0882445
novel_516	2.35057	7.75749	-0.89351	0.026346	NA	XM_020087297.1	109629552	-	1.10631	9.27319	12.1766	-0.39297	0.0444811	0.219168
novel_516	2.35057	7.75749	-0.89351	0.026346	NA	XM_020105351.1	109641047	-	0.838534	23.3558	21.0994	0.146578	0.0225673	0.153983
novel_516	2.35057	7.75749	-0.89351	0.026346	NA	XM_020100852.1	109638071	-	0.697376	11.5617	6.74378	0.777727	0.0433572	0.216723
novel_516	2.35057	7.75749	-0.89351	0.026346	NA	XM_020099209.1	109637079	-	0.862272	216.27	138.078	0.64735	0.0485858	0.229145
novel_516	2.35057	7.75749	-0.89351	0.026346	NA	XM_020104058.1	109640195	-	0.847158	21.8703	18.7977	0.218414	0.0186036	0.141467
novel_516	2.35057	7.75749	-0.89351	0.026346	NA	XM_020113162.1	109647371	-	3.4012	0.11279	1.64948	-3.8703	0.00931833	0.103663
novel_516	2.35057	7.75749	-0.89351	0.026346	NA	XM_020108328.1	109643270	-	0.767823	14.4329	12.5894	0.197155	0.00660547	0.0908538
novel_516	2.35057	7.75749	-0.89351	0.026346	NA	XM_020081586.1	109625962	-	0.586716	71.6806	36.6352	0.968353	0.0259144	0.166292
novel_516	2.35057	7.75749	-0.89351	0.026346	NA	XM_020108387.1	109643312	-	1.47768	20.0778	26.0756	-0.377099	0.00182054	0.0541819
novel_516	2.35057	7.75749	-0.89351	0.026346	NA	XM_020110720.1	109645180	-	1.13087	9.85785	11.9611	-0.279011	0.0481238	0.22817
novel_516	2.35057	7.75749	-0.89351	0.026346	NA	XM_020091195.1	109632077	-	1.35169	21.6227	24.5305	-0.182028	0.0180228	0.139227
novel_516	2.35057	7.75749	-0.89351	0.026346	NA	XM_020092721.1	109633113	-	0.671792	26.0938	16.4743	0.663489	0.0226536	0.154357
novel_516	2.35057	7.75749	-0.89351	0.026346	NA	XM_020112453.1	109646687	-	1.21704	16.3737	20.3804	-0.315807	0.00342919	0.0692362
novel_516	2.35057	7.75749	-0.89351	0.026346	NA	XM_020112103.1	109646363	-	1.31046	69.3312	85.2427	-0.298073	0.00771637	0.0960665
novel_516	2.35057	7.75749	-0.89351	0.026346	NA	XM_020096863.1	109635581	-	2.50546	0.183522	1.57703	-3.10319	0.0446065	0.21946
novel_516	2.35057	7.75749	-0.89351	0.026346	NA	XM_020101305.1	109638357	-	1.62893	5.73897	9.77119	-0.767743	0.0123239	0.11688
novel_516	2.35057	7.75749	-0.89351	0.026346	NA	XM_020103608.1	109639898	-	3.00293	0.196901	3.29114	-4.06305	0.00218301	0.057973
novel_516	2.35057	7.75749	-0.89351	0.026346	NA	XM_020099402.1	109637194	-	0.854026	18.1366	17.251	0.0722243	0.0447245	0.219632
pol-miR-182-5p	715.874	477.747	0.54184	0.0087445	0.093763	XM_020098788.1	109636831	-	0.802634	53.8034	43.1781	0.317398	0.000640475	0.039652
pol-miR-182-5p	715.874	477.747	0.54184	0.0087445	0.093763	XM_020080051.1	109625040	-	0.735006	67.6988	49.7711	0.443823	0.00534475	0.0827437
pol-miR-182-5p	715.874	477.747	0.54184	0.0087445	0.093763	XM_020094949.1	109634462	-	4.55785	1.97688	11.9029	-2.59001	0.023754	0.158723
pol-miR-182-5p	715.874	477.747	0.54184	0.0087445	0.093763	XM_020102323.1	109639052	-	1.16901	11.1556	13.334	-0.257344	0.00117226	0.0474721
pol-miR-182-5p	715.874	477.747	0.54184	0.0087445	0.093763	XM_020083125.1	109626899	-	1.17789	11.5645	12.3486	-0.0946487	0.0189858	0.142697
pol-miR-182-5p	715.874	477.747	0.54184	0.0087445	0.093763	XM_020099402.1	109637194	-	0.854026	18.1366	17.251	0.0722243	0.0447245	0.219632
pol-miR-182-5p	715.874	477.747	0.54184	0.0087445	0.093763	XM_020092627.1	109633038	-	0.757235	62.7974	56.3496	0.156299	0.000137787	0.0339108
pol-miR-182-5p	715.874	477.747	0.54184	0.0087445	0.093763	XM_020107740.1	109642805	-	0.642907	5.21468	4.36494	0.256617	0.025427	0.164798
pol-miR-182-5p	715.874	477.747	0.54184	0.0087445	0.093763	XM_020086612.1	109629132	-	0.810176	14.8489	12.2721	0.274975	0.0467961	0.224904
pol-miR-182-5p	715.874	477.747	0.54184	0.0087445	0.093763	XM_020101732.1	109638646	-	0.855203	140.465	118.648	0.243529	0.00144028	0.0502853
pol-miR-182-5p	715.874	477.747	0.54184	0.0087445	0.093763	XM_020112936.1	109647155	-	1.51674	9.9453	12.6714	-0.349491	0.0219256	0.152537
pol-miR-182-5p	715.874	477.747	0.54184	0.0087445	0.093763	XM_020085171.1	109628194	-	0.775336	4.06655	5.49841	-0.435208	0.0125574	0.118341
pol-miR-182-5p	715.874	477.747	0.54184	0.0087445	0.093763	XM_020101615.1	109638577	-	1.67709	8.41226	12.1523	-0.530663	0.0159098	0.131507
pol-miR-182-5p	715.874	477.747	0.54184	0.0087445	0.093763	XM_020084099.1	109627538	-	1.38454	14.8607	19.5422	-0.395091	0.0121514	0.116226
pol-miR-182-5p	715.874	477.747	0.54184	0.0087445	0.093763	XM_020113718.1	109647909	-	2.52487	1.04626	4.1602	-1.99141	0.00848912	0.100253
pol-miR-182-5p	715.874	477.747	0.54184	0.0087445	0.093763	XM_020087297.1	109629552	-	1.10631	9.27319	12.1766	-0.39297	0.0444811	0.219168
pol-miR-182-5p	715.874	477.747	0.54184	0.0087445	0.093763	XM_020088723.1	109630495	-	0.746524	505.982	341.08	0.568977	0.0313266	0.182995
pol-miR-182-5p	715.874	477.747	0.54184	0.0087445	0.093763	XM_020082487.1	109626462	-	0.776496	10.5365	10.7932	-0.03473	0.0357752	0.196148
pol-miR-182-5p	715.874	477.747	0.54184	0.0087445	0.093763	XM_020084547.1	109627774	-	1.28082	5.85065	7.78915	-0.412871	0.00188786	0.0551567
pol-miR-182-5p	715.874	477.747	0.54184	0.0087445	0.093763	XM_020106495.1	109641879	-	0.671824	247.227	149.91	0.721743	0.023032	0.156012
pol-miR-182-5p	715.874	477.747	0.54184	0.0087445	0.093763	XM_020103235.1	109639642	-	0.80604	14.4205	11.9053	0.276516	0.0386565	0.20411
pol-miR-182-5p	715.874	477.747	0.54184	0.0087445	0.093763	XM_020084041.1	109627512	-	0.66574	249.119	153.175	0.701654	0.00217277	0.057973
pol-miR-182-5p	715.874	477.747	0.54184	0.0087445	0.093763	XM_020083650.1	109627210	-	1.14787	38.7532	45.3028	-0.225285	0.0284723	0.17415
pol-miR-182-5p	715.874	477.747	0.54184	0.0087445	0.093763	XM_020109202.1	109643946	-	1.4462	6.66107	9.93007	-0.57605	0.0196778	0.145205
pol-miR-182-5p	715.874	477.747	0.54184	0.0087445	0.093763	XM_020081194.1	109625755	-	0.742137	9.48917	7.53308	0.333041	0.00403742	0.0744364
pol-miR-182-5p	715.874	477.747	0.54184	0.0087445	0.093763	XM_020084643.1	109627832	-	1.14598	29.8185	33.8914	-0.184714	0.0367531	0.19914
pol-miR-182-5p	715.874	477.747	0.54184	0.0087445	0.093763	XM_020083655.1	109627213	-	0.889989	52.9398	45.2411	0.226718	0.0464132	0.224207
pol-miR-182-5p	715.874	477.747	0.54184	0.0087445	0.093763	XM_020080259.1	109625146	-	0.73754	8.32404	6.33812	0.393229	0.000633913	0.039652
pol-miR-182-5p	715.874	477.747	0.54184	0.0087445	0.093763	XM_020085948.1	109628682	-	0.825899	2478.7	1865.26	0.410208	0.00566424	0.0853327
pol-miR-182-5p	715.874	477.747	0.54184	0.0087445	0.093763	XM_020088836.1	109630572	-	1.10339	72.2927	82.027	-0.18225	0.0022254	0.0581129
pol-miR-182-5p	715.874	477.747	0.54184	0.0087445	0.093763	XM_020078558.1	109624060	-	1.26819	6.36298	10.7148	-0.751837	8.42669e-05	0.0336169
pol-miR-182-5p	715.874	477.747	0.54184	0.0087445	0.093763	XM_020096690.1	109635499	-	0.846639	2291.62	1688.87	0.440307	0.0182777	0.140265
pol-miR-182-5p	715.874	477.747	0.54184	0.0087445	0.093763	XM_020080702.1	109625471	-	0.756237	32.3873	27.563	0.232694	0.00129883	0.0495317
pol-miR-182-5p	715.874	477.747	0.54184	0.0087445	0.093763	XM_020104415.1	109640419	-	1.09745	18.7155	24.1073	-0.365235	0.0153575	0.129342
pol-miR-182-5p	715.874	477.747	0.54184	0.0087445	0.093763	XM_020082547.1	109626519	-	0.84429	1448.98	1174.99	0.302392	0.00191912	0.0555907
pol-miR-182-5p	715.874	477.747	0.54184	0.0087445	0.093763	XM_020112259.1	109646510	-	0.832401	10.4053	9.79808	0.0867513	0.0206903	0.149017
pol-miR-182-5p	715.874	477.747	0.54184	0.0087445	0.093763	XM_020080176.1	109625091	-	0.881242	19.0691	16.9351	0.171222	0.0305046	0.180825
pol-miR-182-5p	715.874	477.747	0.54184	0.0087445	0.093763	XM_020087031.1	109629332	-	0.822832	95.1497	86.3968	0.139222	0.0071409	0.0930293
pol-miR-182-5p	715.874	477.747	0.54184	0.0087445	0.093763	XM_020082208.1	109626341	-	0.794303	17.2843	13.8226	0.322431	0.0247494	0.162289
pol-miR-182-5p	715.874	477.747	0.54184	0.0087445	0.093763	XM_020101878.1	109638750	-	0.775416	3.01124	3.74135	-0.3132	0.00759644	0.0954231
pol-miR-182-5p	715.874	477.747	0.54184	0.0087445	0.093763	XM_020091502.1	109632289	-	0.722081	101.363	73.5829	0.462089	0.0174634	0.136594
pol-miR-182-5p	715.874	477.747	0.54184	0.0087445	0.093763	XM_020102825.1	109639395	-	0.107245	41.943	3.00216	3.80436	4.81404e-05	0.0336169
pol-miR-182-5p	715.874	477.747	0.54184	0.0087445	0.093763	XM_020110186.1	109644741	-	0.726028	19.1235	16.0713	0.250855	0.00139924	0.050145
pol-miR-182-5p	715.874	477.747	0.54184	0.0087445	0.093763	XM_020101023.1	109638173	-	0.729313	37.2485	34.0243	0.130615	0.0261499	0.16717
pol-miR-182-5p	715.874	477.747	0.54184	0.0087445	0.093763	XM_020105400.1	109641078	-	0.783548	97.1549	82.5166	0.235602	0.00524372	0.0827437
pol-miR-182-5p	715.874	477.747	0.54184	0.0087445	0.093763	XM_020079021.1	109624399	-	0.723918	108.964	72.8224	0.581396	0.00544283	0.0828992
pol-miR-182-5p	715.874	477.747	0.54184	0.0087445	0.093763	XM_020080264.1	109625149	-	0.770547	13.9681	12.4166	0.169856	0.00457502	0.0776778
pol-miR-182-5p	715.874	477.747	0.54184	0.0087445	0.093763	XM_020096290.1	109635237	-	1.36795	9.08551	10.9227	-0.265694	0.0112422	0.112934
pol-miR-182-5p	715.874	477.747	0.54184	0.0087445	0.093763	XM_020111639.1	109645953	-	1.36911	9.5487	14.6526	-0.617778	0.00336164	0.0689436
pol-miR-182-5p	715.874	477.747	0.54184	0.0087445	0.093763	XM_020080209.1	109625112	-	0.784982	2155.08	1229.85	0.809256	0.0325141	0.186668
pol-miR-182-5p	715.874	477.747	0.54184	0.0087445	0.093763	XM_020084633.1	109627823	-	0.246986	3.47907	0.091388	5.25055	0.000434666	0.0390212
pol-miR-182-5p	715.874	477.747	0.54184	0.0087445	0.093763	XM_020109615.1	109644261	-	2.32255	2.61738	5.48119	-1.06637	0.00290768	0.0649027
pol-miR-182-5p	715.874	477.747	0.54184	0.0087445	0.093763	XM_020111692.1	109646000	-	2.00826	12.884	22.8768	-0.828305	0.0116314	0.114621
pol-miR-182-5p	715.874	477.747	0.54184	0.0087445	0.093763	XM_020078415.1	109623955	-	1.99241	3.42281	6.79868	-0.990074	0.0443491	0.219023
pol-miR-182-5p	715.874	477.747	0.54184	0.0087445	0.093763	XM_020087924.1	109629950	-	0.763581	25.9433	19.2135	0.433244	0.00927703	0.103648
pol-miR-182-5p	715.874	477.747	0.54184	0.0087445	0.093763	XM_020096104.1	109635145	-	0.734232	9.06265	6.92796	0.387501	0.0094608	0.104305
pol-miR-182-5p	715.874	477.747	0.54184	0.0087445	0.093763	XM_020091347.1	109632185	-	1.17445	11.5571	14.3491	-0.312184	0.00542524	0.0828992
pol-miR-182-5p	715.874	477.747	0.54184	0.0087445	0.093763	XM_020106046.1	109641551	-	0.872454	65.3273	54.8586	0.251967	0.00314825	0.0673027
pol-miR-182-5p	715.874	477.747	0.54184	0.0087445	0.093763	XM_020105777.1	109641341	-	0.724365	64.6882	47.0099	0.460538	0.00070062	0.039652
pol-miR-182-5p	715.874	477.747	0.54184	0.0087445	0.093763	XM_020108089.1	109643084	-	0.707696	57.8125	43.8756	0.39796	0.0233598	0.157409
pol-miR-182-5p	715.874	477.747	0.54184	0.0087445	0.093763	XM_020113725.1	109647912	-	1.17175	90.9788	91.5358	-0.00880471	0.00408398	0.0744364
pol-miR-182-5p	715.874	477.747	0.54184	0.0087445	0.093763	XM_020097377.1	109635898	-	0.841797	10.2477	8.52292	0.265875	0.0345342	0.192966
pol-miR-182-5p	715.874	477.747	0.54184	0.0087445	0.093763	XM_020103090.1	109639571	-	0.821268	16.4554	12.5055	0.396005	0.0267889	0.169139
pol-miR-182-5p	715.874	477.747	0.54184	0.0087445	0.093763	XM_020101974.1	109638823	-	0.879637	1431.28	1174.35	0.285441	0.00665707	0.0911107
pol-miR-182-5p	715.874	477.747	0.54184	0.0087445	0.093763	XM_020081172.1	109625746	-	0.76002	33.2363	25.204	0.399107	0.0103965	0.108545
pol-miR-182-5p	715.874	477.747	0.54184	0.0087445	0.093763	XM_020081756.1	109626092	-	0.731571	12.0316	8.95776	0.425623	0.00340852	0.0692362
pol-miR-182-5p	715.874	477.747	0.54184	0.0087445	0.093763	XM_020104503.1	109640478	-	0.840084	97.231	79.28	0.294459	0.0142436	0.124806
pol-miR-182-5p	715.874	477.747	0.54184	0.0087445	0.093763	XM_020083472.1	109627087	-	0.869867	13.8258	12.9621	0.0930677	0.018675	0.141698
pol-miR-182-5p	715.874	477.747	0.54184	0.0087445	0.093763	XM_020105144.1	109640910	-	0.671909	9.99561	10.7523	-0.105278	0.00408944	0.0744364
pol-miR-182-5p	715.874	477.747	0.54184	0.0087445	0.093763	XM_020085279.1	109628257	-	0.92609	13.5218	13.8888	-0.0386429	0.0499776	0.232951
pol-miR-182-5p	715.874	477.747	0.54184	0.0087445	0.093763	XM_020107183.1	109642405	-	1.15724	5.81366	7.58561	-0.383819	0.0391467	0.205391
pol-miR-182-5p	715.874	477.747	0.54184	0.0087445	0.093763	XM_020104420.1	109640422	-	1.15213	9.79168	11.5909	-0.243361	0.0120209	0.116105
pol-miR-182-5p	715.874	477.747	0.54184	0.0087445	0.093763	XM_020098348.1	109636579	-	1.33499	106.384	133.288	-0.32527	0.00978315	0.105284
pol-miR-182-5p	715.874	477.747	0.54184	0.0087445	0.093763	XM_020103080.1	109639562	-	1.975	1.9174	3.69428	-0.946142	0.0222242	0.153421
pol-miR-182-5p	715.874	477.747	0.54184	0.0087445	0.093763	XM_020098787.1	109636830	-	0.667161	4.81588	3.58481	0.425905	0.0315603	0.183835
pol-miR-182-5p	715.874	477.747	0.54184	0.0087445	0.093763	XM_020098613.1	109636713	-	1.79516	2.46775	4.28565	-0.79632	0.00181097	0.0541819
pol-miR-182-5p	715.874	477.747	0.54184	0.0087445	0.093763	XM_020083439.1	109627067	-	1.44316	28.7743	37.2613	-0.372898	0.0394645	0.205809
pol-miR-182-5p	715.874	477.747	0.54184	0.0087445	0.093763	XM_020096320.1	109635253	-	0.817625	36.4577	31.2513	0.222307	0.013801	0.123115
pol-miR-182-5p	715.874	477.747	0.54184	0.0087445	0.093763	XM_020081758.1	109626094	-	0.644432	31.5838	22.486	0.490155	0.0419437	0.212115
pol-miR-182-5p	715.874	477.747	0.54184	0.0087445	0.093763	XM_020103714.1	109639967	-	1.46207	40.1785	54.401	-0.437208	0.0430799	0.215649
pol-miR-182-5p	715.874	477.747	0.54184	0.0087445	0.093763	XM_020079568.1	109624700	-	0.767823	32.3206	25.9949	0.314224	0.00498697	0.0814296
pol-miR-182-5p	715.874	477.747	0.54184	0.0087445	0.093763	XM_020097293.1	109635850	-	0.806939	84.9653	66.0234	0.363896	5.59847e-05	0.0336169
pol-miR-182-5p	715.874	477.747	0.54184	0.0087445	0.093763	XM_020093748.1	109633721	-	0.667743	46.3498	35.7761	0.373566	0.000905327	0.0435529
pol-miR-182-5p	715.874	477.747	0.54184	0.0087445	0.093763	XM_020101009.1	109638161	-	0.879035	74.0902	76.9953	-0.055487	0.0251304	0.16356
pol-miR-182-5p	715.874	477.747	0.54184	0.0087445	0.093763	XM_020107546.1	109642662	-	0.688264	20.6793	14.211	0.541184	0.00277684	0.0636162
pol-miR-182-5p	715.874	477.747	0.54184	0.0087445	0.093763	XM_020096519.1	109635374	-	0.605839	3.95931	4.15573	-0.0698511	0.00617685	0.0879967
pol-miR-182-5p	715.874	477.747	0.54184	0.0087445	0.093763	XM_020113168.1	109647376	-	1.44442	57.5295	76.1115	-0.403814	0.0011628	0.0474283
pol-miR-182-5p	715.874	477.747	0.54184	0.0087445	0.093763	XM_020088504.1	109630345	-	1.30349	152.267	168.792	-0.148649	0.0151257	0.128507
pol-miR-182-5p	715.874	477.747	0.54184	0.0087445	0.093763	XM_020090174.1	109631419	-	0.789604	12.8896	9.97905	0.369232	0.020652	0.149017
pol-miR-182-5p	715.874	477.747	0.54184	0.0087445	0.093763	XM_020104636.1	109640559	-	0.699748	33.1813	22.978	0.530114	0.00423936	0.0754416
pol-miR-182-5p	715.874	477.747	0.54184	0.0087445	0.093763	XM_020081626.1	109625985	-	8.46895	0.142707	4.59239	-5.00811	0.00344944	0.0692362
pol-miR-182-5p	715.874	477.747	0.54184	0.0087445	0.093763	XM_020097149.1	109635782	-	0.802144	53.7337	49.174	0.127933	0.0120746	0.116116
pol-miR-182-5p	715.874	477.747	0.54184	0.0087445	0.093763	XM_020093599.1	109633601	-	0.813531	23.5806	18.8202	0.325319	0.0393539	0.205645
pol-miR-182-5p	715.874	477.747	0.54184	0.0087445	0.093763	XM_020084482.1	109627720	-	0.789769	15.5718	13.2001	0.238384	0.0110306	0.112003
pol-miR-182-5p	715.874	477.747	0.54184	0.0087445	0.093763	XM_020079583.1	109624718	-	1.37973	84.499	112.758	-0.416226	0.00290261	0.0649027
pol-miR-182-5p	715.874	477.747	0.54184	0.0087445	0.093763	XM_020081054.1	109625689	-	2.08254	1.04417	3.55472	-1.76738	0.00139151	0.050145
pol-miR-182-5p	715.874	477.747	0.54184	0.0087445	0.093763	XM_020103527.1	109639851	-	0.745127	10.7989	8.02161	0.428917	0.0267035	0.168845
pol-miR-182-5p	715.874	477.747	0.54184	0.0087445	0.093763	XM_020102899.1	109639439	-	1.36926	3.14933	6.48977	-1.04312	0.0340474	0.190801
pol-miR-182-5p	715.874	477.747	0.54184	0.0087445	0.093763	XM_020090108.1	109631385	-	0.764738	50.4051	40.3152	0.322244	0.0371052	0.199739
pol-miR-182-5p	715.874	477.747	0.54184	0.0087445	0.093763	XM_020096995.1	109635662	-	1.31198	11.3408	15.926	-0.489853	0.0226046	0.154125
pol-miR-182-5p	715.874	477.747	0.54184	0.0087445	0.093763	XM_020094518.1	109634201	-	0.172872	219.034	47.7081	2.19885	0.00128867	0.0495317
pol-miR-182-5p	715.874	477.747	0.54184	0.0087445	0.093763	XM_020079987.1	109624998	-	0.780017	89.1889	66.1993	0.430049	0.0017435	0.0535118
pol-miR-182-5p	715.874	477.747	0.54184	0.0087445	0.093763	XM_020096213.1	109635202	-	0.904218	3.46721	4.61918	-0.413862	0.00126613	0.0492982
pol-miR-182-5p	715.874	477.747	0.54184	0.0087445	0.093763	XM_020102921.1	109639447	-	0.800595	19.2312	15.2449	0.335125	0.00588162	0.0872722
pol-miR-182-5p	715.874	477.747	0.54184	0.0087445	0.093763	XM_020109699.1	109644338	-	0.744442	7.42394	5.46198	0.442761	0.0222825	0.153421
pol-miR-182-5p	715.874	477.747	0.54184	0.0087445	0.093763	XM_020088305.1	109630243	-	0.779765	8.11589	7.2939	0.154058	0.0339761	0.190727
pol-miR-182-5p	715.874	477.747	0.54184	0.0087445	0.093763	XM_020088175.1	109630153	-	0.570919	4.77278	2.83818	0.749863	0.0229346	0.155587
pol-miR-182-5p	715.874	477.747	0.54184	0.0087445	0.093763	XM_020083023.1	109626832	-	1.31682	10.5016	14.7232	-0.48749	0.0199881	0.146199
pol-miR-182-5p	715.874	477.747	0.54184	0.0087445	0.093763	XM_020084498.1	109627730	-	0.759724	51.4547	42.112	0.289071	0.00266304	0.0626844
pol-miR-182-5p	715.874	477.747	0.54184	0.0087445	0.093763	XM_020083148.1	109626912	-	0.0971405	13.6613	6.69619	1.02868	0.000908315	0.0435529
pol-miR-182-5p	715.874	477.747	0.54184	0.0087445	0.093763	XM_020097587.1	109636077	-	2.01936	1.93974	6.08768	-1.65003	0.0450395	0.219724
pol-miR-182-5p	715.874	477.747	0.54184	0.0087445	0.093763	XM_020104731.1	109640547	-	0.508918	6.60778	3.78804	0.802715	0.0223832	0.153525
pol-miR-182-5p	715.874	477.747	0.54184	0.0087445	0.093763	XM_020093412.1	109633496	-	1.21265	13.9599	16.1814	-0.213047	0.00957217	0.104783
pol-miR-182-5p	715.874	477.747	0.54184	0.0087445	0.093763	XM_020087164.1	109629445	-	1.27482	35.2987	43.9949	-0.31772	0.013167	0.120469
pol-miR-182-5p	715.874	477.747	0.54184	0.0087445	0.093763	XM_020091334.1	109632176	-	1.33456	5.27739	7.10896	-0.429814	0.0268931	0.169164
pol-miR-182-5p	715.874	477.747	0.54184	0.0087445	0.093763	XM_020088102.1	109630091	-	0.733442	51.8233	44.525	0.218985	0.0324756	0.186654
pol-miR-182-5p	715.874	477.747	0.54184	0.0087445	0.093763	XM_020088177.1	109630154	-	0.67689	7.33082	5.21655	0.490879	0.038666	0.20411
pol-miR-182-5p	715.874	477.747	0.54184	0.0087445	0.093763	XM_020083364.1	109627008	-	0.777479	9.3389	7.13432	0.388475	0.0278176	0.171799
pol-miR-182-5p	715.874	477.747	0.54184	0.0087445	0.093763	XM_020096954.1	109635634	-	0.780722	1716.28	1247.71	0.459996	0.0161959	0.132503
pol-miR-182-5p	715.874	477.747	0.54184	0.0087445	0.093763	XM_020099888.1	109637499	-	0.777977	27.4715	20.8879	0.395265	0.0138581	0.123491
pol-miR-182-5p	715.874	477.747	0.54184	0.0087445	0.093763	XM_020083075.1	109626880	-	0.794482	9.42083	9.8041	-0.0575319	0.026619	0.168517
pol-miR-182-5p	715.874	477.747	0.54184	0.0087445	0.093763	XM_020087730.1	109629806	-	0.791224	452.253	351.009	0.365622	0.00586049	0.0870833
pol-miR-182-5p	715.874	477.747	0.54184	0.0087445	0.093763	XM_020082449.1	109626465	-	0.605146	7.19673	4.87404	0.562223	0.00292055	0.0649125
pol-miR-182-5p	715.874	477.747	0.54184	0.0087445	0.093763	XM_020089200.1	109630800	-	1.29852	42.6121	55.7558	-0.387857	0.00183955	0.0542799
pol-miR-182-5p	715.874	477.747	0.54184	0.0087445	0.093763	XM_020081397.1	109625852	-	2.02431	13.9538	25.5811	-0.874418	0.0239324	0.159313
pol-miR-182-5p	715.874	477.747	0.54184	0.0087445	0.093763	XM_020084346.1	109627646	-	0.779062	204.531	189.794	0.107887	0.00393424	0.0739634
pol-miR-182-5p	715.874	477.747	0.54184	0.0087445	0.093763	XM_020099343.1	109637151	-	0.748613	7.63202	6.0935	0.324793	0.0166093	0.134603
pol-miR-182-5p	715.874	477.747	0.54184	0.0087445	0.093763	XM_020096819.1	109635555	-	1.17003	127.228	141.889	-0.157349	0.0471116	0.225582
pol-miR-182-5p	715.874	477.747	0.54184	0.0087445	0.093763	XM_020103989.1	109640143	-	1.48968	7.37207	8.70219	-0.239308	0.000523045	0.0394932
pol-miR-182-5p	715.874	477.747	0.54184	0.0087445	0.093763	XM_020078752.1	109624217	-	0.712172	12.147	7.57776	0.680758	0.00634482	0.0888048
pol-miR-182-5p	715.874	477.747	0.54184	0.0087445	0.093763	XM_020107578.1	109642689	-	0.663217	36.1999	26.9365	0.42642	0.000154611	0.0339108
pol-miR-182-5p	715.874	477.747	0.54184	0.0087445	0.093763	XM_020113715.1	109647905	-	0.845527	160.613	168.353	-0.0679034	0.0134005	0.121347
pol-miR-182-5p	715.874	477.747	0.54184	0.0087445	0.093763	XM_020096554.1	109635405	-	0.826625	31.859	31.4497	0.0186529	0.00295739	0.0650313
pol-miR-182-5p	715.874	477.747	0.54184	0.0087445	0.093763	XM_020108928.1	109643727	-	1.17476	4.32275	6.1601	-0.511006	0.00590816	0.0874171
pol-miR-182-5p	715.874	477.747	0.54184	0.0087445	0.093763	XM_020100262.1	109637707	-	0.877538	20.0224	17.5896	0.186895	0.000825172	0.0423084
pol-miR-182-5p	715.874	477.747	0.54184	0.0087445	0.093763	XM_020084726.1	109627904	-	0.577938	6.57189	4.37699	0.586367	0.0276005	0.171173
pol-miR-182-5p	715.874	477.747	0.54184	0.0087445	0.093763	XM_020106913.1	109642222	-	0.743021	8.97692	6.54659	0.455477	0.0133102	0.121347
pol-miR-182-5p	715.874	477.747	0.54184	0.0087445	0.093763	XM_020110801.1	109645251	-	0.845226	9.27466	9.25147	0.00361152	0.0362531	0.197364
pol-miR-182-5p	715.874	477.747	0.54184	0.0087445	0.093763	XM_020101773.1	109638682	-	0.683638	34.0852	26.3267	0.372618	0.0247701	0.162289
pol-miR-182-5p	715.874	477.747	0.54184	0.0087445	0.093763	XM_020083616.1	109627172	-	0.556501	87.7576	58.3388	0.589068	0.0146963	0.12663
pol-miR-182-5p	715.874	477.747	0.54184	0.0087445	0.093763	XM_020107363.1	109642536	-	0.836998	23.3448	20.6788	0.174945	0.00324264	0.0673027
pol-miR-182-5p	715.874	477.747	0.54184	0.0087445	0.093763	XM_020090914.1	109631880	-	0.811004	20.6074	17.1458	0.265305	0.0314613	0.183574
pol-miR-182-5p	715.874	477.747	0.54184	0.0087445	0.093763	XM_020093092.1	109633309	-	0.832145	32.0347	25.4466	0.332163	0.036716	0.199093
pol-miR-182-5p	715.874	477.747	0.54184	0.0087445	0.093763	XM_020084936.1	109628060	-	0.765516	21.8864	16.1555	0.438003	0.0440704	0.2186
pol-miR-182-5p	715.874	477.747	0.54184	0.0087445	0.093763	XM_020093066.1	109633296	-	1.44181	3.32278	5.37447	-0.693734	0.0413794	0.210805
pol-miR-182-5p	715.874	477.747	0.54184	0.0087445	0.093763	XM_020096158.1	109635172	-	0.284773	2.02551	2.27098	-0.165025	0.0482892	0.228533
pol-miR-182-5p	715.874	477.747	0.54184	0.0087445	0.093763	XM_020101262.1	109638332	-	0.79218	51.5284	40.9123	0.332834	0.00231111	0.0592436
pol-miR-182-5p	715.874	477.747	0.54184	0.0087445	0.093763	XM_020092387.1	109632869	-	1.22051	3.16412	5.03297	-0.669604	0.00918723	0.103426
pol-miR-182-5p	715.874	477.747	0.54184	0.0087445	0.093763	XM_020086097.1	109628756	-	0.776849	58.0736	51.8154	0.1645	0.00108842	0.0464969
novel_495	11.1136	2.81542	0.97764	0.015212	NA	XM_020095033.1	109634512	-	1.42603	12.9451	21.7644	-0.749567	0.00255241	0.0610515
novel_495	11.1136	2.81542	0.97764	0.015212	NA	XM_020094218.1	109634003	-	1.42359	21.8276	30.407	-0.478251	0.0194615	0.144272
novel_495	11.1136	2.81542	0.97764	0.015212	NA	XM_020090542.1	109631668	-	0.65078	40.0307	31.9358	0.325931	0.00084347	0.0428226
novel_495	11.1136	2.81542	0.97764	0.015212	NA	XM_020093652.1	109633638	-	0.700623	19.6695	16.3053	0.270627	0.00938826	0.104217
novel_495	11.1136	2.81542	0.97764	0.015212	NA	XM_020100591.1	109637920	-	0.906257	4.36502	5.13724	-0.235005	0.0443448	0.219023
novel_495	11.1136	2.81542	0.97764	0.015212	NA	XM_020099264.1	109637107	-	1.45595	1046.04	1292.98	-0.305759	0.000408548	0.0390212
novel_495	11.1136	2.81542	0.97764	0.015212	NA	XM_020082472.1	109626477	-	0.859883	17.293	13.8647	0.318775	0.0270185	0.169459
novel_495	11.1136	2.81542	0.97764	0.015212	NA	XM_020105325.1	109641016	-	5.99507	31.593	131.273	-2.05489	0.0092983	0.103663
novel_495	11.1136	2.81542	0.97764	0.015212	NA	XM_020102593.1	109639228	-	1.31893	12.4836	16.7753	-0.42631	0.00349382	0.0695875
novel_495	11.1136	2.81542	0.97764	0.015212	NA	XM_020102301.1	109639041	-	0.737769	1150.33	838.978	0.455347	0.00135947	0.0499292
novel_495	11.1136	2.81542	0.97764	0.015212	NA	XM_020083063.1	109626874	-	1.44722	12.6022	20.7534	-0.719676	0.0404355	0.207733
novel_495	11.1136	2.81542	0.97764	0.015212	NA	XM_020088587.1	109630397	-	1.30897	7.62731	9.63276	-0.336775	0.0130032	0.119817
novel_495	11.1136	2.81542	0.97764	0.015212	NA	XM_020084690.1	109627869	-	0.805789	31.4306	26.7952	0.230196	0.0238156	0.159032
novel_495	11.1136	2.81542	0.97764	0.015212	NA	XM_020109028.1	109643798	-	0.902733	1677.2	1392.85	0.26801	0.0116996	0.114737
novel_495	11.1136	2.81542	0.97764	0.015212	NA	XM_020102851.1	109639415	-	1.79527	7.6009	11.4806	-0.594953	0.0098034	0.105284
novel_495	11.1136	2.81542	0.97764	0.015212	NA	XM_020089146.1	109630771	-	1.33661	22.1712	27.5593	-0.313851	0.0379323	0.202717
novel_495	11.1136	2.81542	0.97764	0.015212	NA	XM_020079185.1	109624481	-	0.759916	110.934	80.7988	0.457295	0.0106498	0.110135
novel_495	11.1136	2.81542	0.97764	0.015212	NA	XM_020105091.1	109640874	-	1.9627	4.71129	8.41534	-0.836901	0.016553	0.134357
novel_495	11.1136	2.81542	0.97764	0.015212	NA	XM_020101429.1	109638446	-	0.924898	14.1628	12.3101	0.202268	0.036938	0.199565
novel_495	11.1136	2.81542	0.97764	0.015212	NA	XM_020093904.1	109633803	-	2.30017	0.140811	2.22442	-3.9816	0.0232217	0.156987
novel_495	11.1136	2.81542	0.97764	0.015212	NA	XM_020110416.1	109644941	-	0.838067	291.449	244.981	0.250574	0.00683512	0.0922742
novel_495	11.1136	2.81542	0.97764	0.015212	NA	XM_020109810.1	109644431	-	0.798424	3.04359	3.52221	-0.210707	0.0156877	0.130356
novel_495	11.1136	2.81542	0.97764	0.015212	NA	XM_020113970.1	109648174	-	0.674273	68.8218	49.5483	0.474031	0.00904027	0.102665
novel_495	11.1136	2.81542	0.97764	0.015212	NA	XM_020099887.1	109637500	-	0.72101	15.2371	9.46548	0.686842	0.0311777	0.182874
novel_495	11.1136	2.81542	0.97764	0.015212	NA	XM_020088771.1	109630522	-	0.771251	1088.51	753.827	0.530047	0.0213182	0.151124
novel_495	11.1136	2.81542	0.97764	0.015212	NA	XM_020083566.1	109627152	-	0.688803	5.41127	4.78772	0.176629	0.0168305	0.135022
novel_495	11.1136	2.81542	0.97764	0.015212	NA	XM_020090745.1	109631780	-	0.717822	3.61623	4.94599	-0.451775	0.000756423	0.0417597
novel_495	11.1136	2.81542	0.97764	0.015212	NA	XM_020082423.1	109626453	-	0.803727	6.36672	7.08605	-0.154431	0.0338719	0.190432
novel_495	11.1136	2.81542	0.97764	0.015212	NA	XM_020111739.1	109646044	-	0.90599	240.271	232.678	0.0463277	0.0415029	0.210915
novel_495	11.1136	2.81542	0.97764	0.015212	NA	XM_020090383.1	109631544	-	0.744129	33.8525	25.6133	0.402368	0.0173478	0.136514
novel_495	11.1136	2.81542	0.97764	0.015212	NA	XM_020090838.1	109631824	-	0.878502	14.3959	12.8205	0.167207	0.0443236	0.219023
novel_495	11.1136	2.81542	0.97764	0.015212	NA	XM_020084145.1	109627554	-	0.548193	41.8433	25.4825	0.715488	0.0436797	0.217697
novel_495	11.1136	2.81542	0.97764	0.015212	NA	XM_020098698.1	109636767	-	0.78789	9.25459	8.75395	0.0802356	0.0131584	0.120469
novel_495	11.1136	2.81542	0.97764	0.015212	NA	XM_020100713.1	109637982	-	1.22717	17.9823	24.3358	-0.436503	9.81837e-05	0.0336169
novel_495	11.1136	2.81542	0.97764	0.015212	NA	XM_020083640.1	109627203	-	0.888761	13.4545	11.6968	0.201974	0.0174182	0.136594
novel_495	11.1136	2.81542	0.97764	0.015212	NA	XM_020095162.1	109634570	-	1.14719	12.3601	14.0411	-0.18396	0.0332814	0.188978
novel_495	11.1136	2.81542	0.97764	0.015212	NA	XM_020084102.1	109627544	-	1.09756	5.97719	8.41922	-0.494219	0.0191157	0.143119
novel_495	11.1136	2.81542	0.97764	0.015212	NA	XM_020091354.1	109632190	-	0.277515	4.29768	1.69277	1.34417	0.012182	0.116226
novel_495	11.1136	2.81542	0.97764	0.015212	NA	XM_020089424.1	109630913	-	3.61005	1.14833	5.38903	-2.23049	0.00135734	0.0499292
novel_495	11.1136	2.81542	0.97764	0.015212	NA	XM_020102732.1	109639336	-	0.732993	6.93469	5.35084	0.374067	0.0372492	0.200306
novel_495	11.1136	2.81542	0.97764	0.015212	NA	XM_020090138.1	109631404	-	1.33784	24.7942	31.7584	-0.357137	0.0270734	0.169528
novel_495	11.1136	2.81542	0.97764	0.015212	NA	XM_020106710.1	109642063	-	0.866968	54.1879	45.6549	0.247203	0.0121805	0.116226
novel_495	11.1136	2.81542	0.97764	0.015212	NA	XM_020081341.1	109625825	-	0.825744	28.0848	21.2134	0.40481	0.0154585	0.129342
novel_495	11.1136	2.81542	0.97764	0.015212	NA	XM_020084346.1	109627646	-	0.779062	204.531	189.794	0.107887	0.00393424	0.0739634
novel_495	11.1136	2.81542	0.97764	0.015212	NA	XM_020093673.1	109633660	-	1.19234	10.5025	15.1405	-0.527677	0.0244997	0.161696
novel_495	11.1136	2.81542	0.97764	0.015212	NA	XM_020102140.1	109638943	-	1.53886	31.6614	52.0044	-0.715909	0.00833256	0.0990819
novel_495	11.1136	2.81542	0.97764	0.015212	NA	XM_020095877.1	109634997	-	0.674101	19.4063	15.2297	0.349641	0.00536457	0.082803
novel_495	11.1136	2.81542	0.97764	0.015212	NA	XM_020102008.1	109638841	-	0.703207	8.54051	6.14531	0.474836	0.00129741	0.0495317
novel_495	11.1136	2.81542	0.97764	0.015212	NA	XM_020095324.1	109634651	-	2.43254	0.427182	1.30112	-1.60683	0.0298822	0.17931
novel_495	11.1136	2.81542	0.97764	0.015212	NA	XM_020093778.1	109633743	-	0.865294	27.5612	22.9899	0.26164	0.00160839	0.0523597
novel_495	11.1136	2.81542	0.97764	0.015212	NA	XM_020083325.1	109627013	-	0.854386	8.08475	11.9348	-0.561896	0.0107088	0.110287
novel_495	11.1136	2.81542	0.97764	0.015212	NA	XM_020084652.1	109627837	-	1.22846	8.03004	10.44	-0.378642	0.00573448	0.0860754
novel_495	11.1136	2.81542	0.97764	0.015212	NA	XM_020109157.1	109643901	-	0.836431	12.67	10.4601	0.276523	0.0249242	0.162762
novel_495	11.1136	2.81542	0.97764	0.015212	NA	XM_020096213.1	109635202	-	0.904218	3.46721	4.61918	-0.413862	0.00126613	0.0492982
novel_495	11.1136	2.81542	0.97764	0.015212	NA	XM_020107154.1	109642382	-	1.22937	20.4571	25.1468	-0.29777	0.0312933	0.182903
novel_495	11.1136	2.81542	0.97764	0.015212	NA	XM_020091575.1	109632348	-	1.12725	7.03794	9.79463	-0.476837	0.00500827	0.0814296
novel_495	11.1136	2.81542	0.97764	0.015212	NA	XM_020083485.1	109627093	-	0.726669	33.6273	24.4646	0.458937	0.00892703	0.102223
novel_495	11.1136	2.81542	0.97764	0.015212	NA	XM_020098397.1	109636613	-	1.19684	20.5996	28.2888	-0.457613	0.0414653	0.210915
novel_495	11.1136	2.81542	0.97764	0.015212	NA	XM_020080045.1	109625036	-	0.823301	30.554	24.0095	0.347754	0.00548351	0.0833813
novel_495	11.1136	2.81542	0.97764	0.015212	NA	XM_020108486.1	109643382	-	0.735158	42.2013	31.9167	0.402976	0.0113325	0.113183
novel_495	11.1136	2.81542	0.97764	0.015212	NA	XM_020092179.1	109632746	-	0.805066	23.811	16.613	0.519317	0.0161878	0.132503
novel_495	11.1136	2.81542	0.97764	0.015212	NA	XM_020096955.1	109635635	-	0.86983	89.733	75.1275	0.256298	0.000687918	0.039652
novel_495	11.1136	2.81542	0.97764	0.015212	NA	XM_020079812.1	109624893	-	0.82215	15.5124	12.5173	0.309497	0.00685127	0.0922742
novel_495	11.1136	2.81542	0.97764	0.015212	NA	XM_020079033.1	109624405	-	1.23348	5.5593	7.44275	-0.420933	0.0188623	0.142389
novel_495	11.1136	2.81542	0.97764	0.015212	NA	XM_020092876.1	109633216	-	1.10715	3.62858	5.13669	-0.501435	0.031956	0.184974
novel_495	11.1136	2.81542	0.97764	0.015212	NA	XM_020103463.1	109639807	-	0.882674	36.676	34.6559	0.0817345	0.00633958	0.0888048
novel_495	11.1136	2.81542	0.97764	0.015212	NA	XM_020085897.1	109628657	-	0.784771	19.5886	15.3018	0.356317	0.00553335	0.0837849
novel_495	11.1136	2.81542	0.97764	0.015212	NA	XM_020084173.1	109627574	-	0.706496	133.11	100.964	0.398772	0.00198558	0.0568085
novel_495	11.1136	2.81542	0.97764	0.015212	NA	XM_020096204.1	109635198	-	1.46726	118.066	149.162	-0.337291	0.0197447	0.145445
novel_495	11.1136	2.81542	0.97764	0.015212	NA	XM_020105171.1	109640926	-	2.88786	54.0911	105.878	-0.968947	0.00249702	0.0607081
novel_495	11.1136	2.81542	0.97764	0.015212	NA	XM_020084961.1	109628072	-	0.74213	5.97686	5.30066	0.173216	0.00441734	0.076378
novel_495	11.1136	2.81542	0.97764	0.015212	NA	XM_020083023.1	109626832	-	1.31682	10.5016	14.7232	-0.48749	0.0199881	0.146199
novel_495	11.1136	2.81542	0.97764	0.015212	NA	XM_020104811.1	109640681	-	0.913823	28.3132	25.903	0.128352	0.0346299	0.193036
novel_495	11.1136	2.81542	0.97764	0.015212	NA	XM_020090944.1	109631898	-	0.856233	39.8257	41.1729	-0.0479968	0.00549095	0.0833813
novel_495	11.1136	2.81542	0.97764	0.015212	NA	XM_020110443.1	109644963	-	1.20397	65.7578	72.4552	-0.139928	0.0105882	0.109797
novel_495	11.1136	2.81542	0.97764	0.015212	NA	XM_020090367.1	109631532	-	0.770294	100.875	71.256	0.501479	0.0366647	0.198919
novel_495	11.1136	2.81542	0.97764	0.015212	NA	XM_020094765.1	109634328	-	1.4489	26.1954	35.5436	-0.440275	0.00315744	0.0673027
novel_495	11.1136	2.81542	0.97764	0.015212	NA	XM_020085122.1	109628154	-	0.640235	4.98505	3.3205	0.586204	0.00290012	0.0649027
novel_495	11.1136	2.81542	0.97764	0.015212	NA	XM_020109202.1	109643946	-	1.4462	6.66107	9.93007	-0.57605	0.0196778	0.145205
novel_495	11.1136	2.81542	0.97764	0.015212	NA	XM_020095146.1	109634561	-	0.784539	6.88418	5.05873	0.444509	0.00344121	0.0692362
novel_495	11.1136	2.81542	0.97764	0.015212	NA	XM_020103639.1	109639916	-	1.09504	5.58053	8.01488	-0.52228	0.0450241	0.219724
novel_495	11.1136	2.81542	0.97764	0.015212	NA	XM_020089800.1	109631190	-	1.41112	7.34464	10.7691	-0.552139	0.000763887	0.0418602
novel_495	11.1136	2.81542	0.97764	0.015212	NA	XM_020102027.1	109638850	-	0.589522	17.541	14.9612	0.229502	0.00446159	0.0768863
novel_495	11.1136	2.81542	0.97764	0.015212	NA	XM_020099724.1	109637401	-	1.21847	20.2443	26.0336	-0.362857	0.0438139	0.21785
novel_495	11.1136	2.81542	0.97764	0.015212	NA	XM_020097232.1	109635825	-	1.18748	3.79002	5.41925	-0.515888	0.0114582	0.113914
novel_495	11.1136	2.81542	0.97764	0.015212	NA	XM_020099169.1	109637058	-	0.664131	180.771	124.084	0.542853	0.0149195	0.127714
novel_495	11.1136	2.81542	0.97764	0.015212	NA	XM_020105943.1	109641468	-	1.15326	18.8751	21.8794	-0.213087	0.00993425	0.106272
novel_495	11.1136	2.81542	0.97764	0.015212	NA	XM_020078326.1	109623856	-	1.30241	4.48896	7.32361	-0.706173	0.0473379	0.226248
novel_495	11.1136	2.81542	0.97764	0.015212	NA	XM_020107546.1	109642662	-	0.688264	20.6793	14.211	0.541184	0.00277684	0.0636162
novel_495	11.1136	2.81542	0.97764	0.015212	NA	XM_020101973.1	109638822	-	0.486318	38.0012	20.4411	0.894569	0.0225688	0.153983
novel_495	11.1136	2.81542	0.97764	0.015212	NA	XM_020093150.1	109633355	-	1.63493	2.10722	3.98918	-0.920747	0.000110689	0.0336169
novel_495	11.1136	2.81542	0.97764	0.015212	NA	XM_020097636.1	109636097	-	0.65544	115.576	74.1417	0.640484	0.0192441	0.143699
novel_495	11.1136	2.81542	0.97764	0.015212	NA	XM_020099699.1	109637388	-	1.13823	49.4539	53.3692	-0.109925	0.0409946	0.209773
novel_495	11.1136	2.81542	0.97764	0.015212	NA	XM_020108272.1	109643232	-	0.476384	3.35006	2.14149	0.645576	0.0259999	0.16659
novel_495	11.1136	2.81542	0.97764	0.015212	NA	XM_020095261.1	109634617	-	0.811708	42.1852	36.2165	0.220091	0.000534886	0.0394932
novel_495	11.1136	2.81542	0.97764	0.015212	NA	XM_020110748.1	109645202	-	1.24056	6.56747	7.26169	-0.144969	0.0095326	0.104586
novel_495	11.1136	2.81542	0.97764	0.015212	NA	XM_020088995.1	109630676	-	1.13737	10.6036	13.9987	-0.400734	0.0134267	0.121347
novel_495	11.1136	2.81542	0.97764	0.015212	NA	XM_020096922.1	109635616	-	0.749315	2475.62	1517.3	0.706287	0.0380808	0.202898
novel_495	11.1136	2.81542	0.97764	0.015212	NA	XM_020110749.1	109645203	-	0.593211	27.7436	26.1462	0.0855547	0.000748376	0.0416936
novel_495	11.1136	2.81542	0.97764	0.015212	NA	XM_020081626.1	109625985	-	8.46895	0.142707	4.59239	-5.00811	0.00344944	0.0692362
novel_495	11.1136	2.81542	0.97764	0.015212	NA	XM_020100256.1	109637704	-	0.663326	103.459	77.9177	0.409042	0.00388662	0.0735924
novel_495	11.1136	2.81542	0.97764	0.015212	NA	XM_020080136.1	109625069	-	0.773999	3.0072	3.59187	-0.256317	0.0112936	0.113012
novel_495	11.1136	2.81542	0.97764	0.015212	NA	XM_020081349.1	109625829	-	0.862436	187.204	178.592	0.0679428	0.011786	0.115049
novel_495	11.1136	2.81542	0.97764	0.015212	NA	XM_020110348.1	109644883	-	1.21	6.9041	8.77959	-0.346701	0.0178514	0.138642
novel_495	11.1136	2.81542	0.97764	0.015212	NA	XM_020097229.1	109635822	-	0.728307	10.6153	8.74586	0.279473	0.0153083	0.129321
novel_495	11.1136	2.81542	0.97764	0.015212	NA	XM_020090359.1	109631527	-	0.866584	14.5879	12.3949	0.235022	0.000550386	0.0394932
novel_495	11.1136	2.81542	0.97764	0.015212	NA	XM_020081004.1	109625663	-	0.759272	10.1676	7.47667	0.443515	0.0189134	0.142504
novel_495	11.1136	2.81542	0.97764	0.015212	NA	XM_020098086.1	109636406	-	0.785167	11.1185	8.26338	0.428163	0.0214359	0.151235
novel_495	11.1136	2.81542	0.97764	0.015212	NA	XM_020103497.1	109639829	-	1.26374	20.1202	26.3773	-0.390657	0.00821121	0.0982558
novel_495	11.1136	2.81542	0.97764	0.015212	NA	XM_020103131.1	109639592	-	1.16451	8.05569	10.3779	-0.365435	0.00486839	0.0806237
novel_495	11.1136	2.81542	0.97764	0.015212	NA	XM_020102484.1	109639162	-	1.21017	23.9086	31.467	-0.39631	0.00460265	0.0778916
novel_495	11.1136	2.81542	0.97764	0.015212	NA	XM_020099190.1	109637070	-	1.19455	10.242	12.1246	-0.243432	0.00252973	0.0608862
novel_495	11.1136	2.81542	0.97764	0.015212	NA	XM_020092126.1	109632703	-	0.557007	13.9141	7.83055	0.829367	0.0031778	0.0673027
novel_495	11.1136	2.81542	0.97764	0.015212	NA	XM_020096688.1	109635497	-	1.23421	14.0096	16.1869	-0.208412	0.0428473	0.215005
novel_495	11.1136	2.81542	0.97764	0.015212	NA	XM_020095957.1	109635061	-	1.1619	2.66039	4.11146	-0.628017	0.0417566	0.211685
novel_495	11.1136	2.81542	0.97764	0.015212	NA	XM_020096863.1	109635581	-	2.50546	0.183522	1.57703	-3.10319	0.0446065	0.21946
novel_495	11.1136	2.81542	0.97764	0.015212	NA	XM_020097063.1	109635709	-	0.59968	6.63858	4.93282	0.428464	0.0211995	0.150715
novel_495	11.1136	2.81542	0.97764	0.015212	NA	XM_020106937.1	109642241	-	1.11963	16.0851	20.6099	-0.357616	0.00999291	0.106478
novel_495	11.1136	2.81542	0.97764	0.015212	NA	XM_020080802.1	109625538	-	0.688983	5.62255	5.34644	0.0726466	0.0178357	0.138642
novel_495	11.1136	2.81542	0.97764	0.015212	NA	XM_020107761.1	109642823	-	0.735458	10.5353	8.05758	0.386812	0.00071952	0.0405004
pol-miR-144-3p	806.22	451.988	0.67216	0.035074	0.20885	XM_020093225.1	109633391	-	1.0934	15.8734	19.6519	-0.308059	0.0135994	0.122371
pol-miR-144-3p	806.22	451.988	0.67216	0.035074	0.20885	XM_020100852.1	109638071	-	0.697376	11.5617	6.74378	0.777727	0.0433572	0.216723
pol-miR-144-3p	806.22	451.988	0.67216	0.035074	0.20885	XM_020100113.1	109637642	-	0.91326	31.1758	32.1699	-0.0452875	0.0039999	0.0744364
pol-miR-144-3p	806.22	451.988	0.67216	0.035074	0.20885	XM_020089968.1	109631310	-	2.62153	1.37289	3.1855	-1.2143	0.00276932	0.0635994
pol-miR-144-3p	806.22	451.988	0.67216	0.035074	0.20885	XM_020102764.1	109639357	-	1.23637	3.99342	6.18112	-0.630244	0.00020415	0.0339108
pol-miR-144-3p	806.22	451.988	0.67216	0.035074	0.20885	XM_020081474.1	109625895	-	0.780362	52.0467	38.0514	0.451858	0.0470365	0.22552
pol-miR-144-3p	806.22	451.988	0.67216	0.035074	0.20885	XM_020090674.1	109631743	-	0.668745	13.2667	9.3384	0.506557	0.00235844	0.0592436
pol-miR-144-3p	806.22	451.988	0.67216	0.035074	0.20885	XM_020085171.1	109628194	-	0.775336	4.06655	5.49841	-0.435208	0.0125574	0.118341
pol-miR-144-3p	806.22	451.988	0.67216	0.035074	0.20885	XM_020113510.1	109647700	-	0.785161	27.2316	23.788	0.195049	0.0484002	0.228582
pol-miR-144-3p	806.22	451.988	0.67216	0.035074	0.20885	XM_020088597.1	109630405	-	0.861902	27.2922	24.1212	0.178189	0.0149207	0.127714
pol-miR-144-3p	806.22	451.988	0.67216	0.035074	0.20885	XM_020083885.1	109627381	-	0.766939	20.9803	16.3823	0.356891	0.0493293	0.231283
pol-miR-144-3p	806.22	451.988	0.67216	0.035074	0.20885	XM_020107740.1	109642805	-	0.642907	5.21468	4.36494	0.256617	0.025427	0.164798
pol-miR-144-3p	806.22	451.988	0.67216	0.035074	0.20885	XM_020106937.1	109642241	-	1.11963	16.0851	20.6099	-0.357616	0.00999291	0.106478
pol-miR-144-3p	806.22	451.988	0.67216	0.035074	0.20885	XM_020082258.1	109626371	-	0.663172	18.6302	11.8758	0.64962	0.0141995	0.12463
pol-miR-144-3p	806.22	451.988	0.67216	0.035074	0.20885	XM_020092400.1	109632870	-	0.700335	11.1505	8.79303	0.342678	0.0205249	0.148655
pol-miR-144-3p	806.22	451.988	0.67216	0.035074	0.20885	XM_020084954.1	109628067	-	0.910267	30.0277	31.3088	-0.0602755	0.0268887	0.169164
pol-miR-144-3p	806.22	451.988	0.67216	0.035074	0.20885	XM_020097229.1	109635822	-	0.728307	10.6153	8.74586	0.279473	0.0153083	0.129321
pol-miR-144-3p	806.22	451.988	0.67216	0.035074	0.20885	XM_020108187.1	109643161	-	0.803168	46.6898	38.4539	0.279975	0.0358761	0.196493
pol-miR-144-3p	806.22	451.988	0.67216	0.035074	0.20885	XM_020085897.1	109628657	-	0.784771	19.5886	15.3018	0.356317	0.00553335	0.0837849
pol-miR-144-3p	806.22	451.988	0.67216	0.035074	0.20885	XM_020105935.1	109641463	-	0.587042	5.68137	2.75479	1.0443	0.00319163	0.0673027
pol-miR-144-3p	806.22	451.988	0.67216	0.035074	0.20885	XM_020105268.1	109640990	-	0.773638	15.2974	15.0764	0.0209947	0.00576425	0.0861476
pol-miR-144-3p	806.22	451.988	0.67216	0.035074	0.20885	XM_020082708.1	109626616	-	0.851856	11.7155	9.77803	0.260809	0.0213811	0.151235
pol-miR-144-3p	806.22	451.988	0.67216	0.035074	0.20885	XM_020087103.1	109629380	-	1.28367	19.9922	23.5217	-0.234558	0.00155948	0.0522703
pol-miR-144-3p	806.22	451.988	0.67216	0.035074	0.20885	XM_020096204.1	109635198	-	1.46726	118.066	149.162	-0.337291	0.0197447	0.145445
pol-miR-144-3p	806.22	451.988	0.67216	0.035074	0.20885	XM_020079791.1	109624874	-	0.595905	58.3462	36.5959	0.672957	0.000130078	0.0336803
pol-miR-144-3p	806.22	451.988	0.67216	0.035074	0.20885	XM_020099451.1	109637231	-	0.584704	4.63855	2.98015	0.63829	0.00532091	0.0827437
pol-miR-144-3p	806.22	451.988	0.67216	0.035074	0.20885	XM_020092138.1	109632714	-	0.843457	11.5117	11.2487	0.0333521	0.0252598	0.164126
pol-miR-144-3p	806.22	451.988	0.67216	0.035074	0.20885	XM_020086910.1	109629273	-	0.758762	17.3106	12.3705	0.484753	0.0300292	0.179776
pol-miR-144-3p	806.22	451.988	0.67216	0.035074	0.20885	XM_020085444.1	109628360	-	1.61007	4578.3	6055.28	-0.403382	0.0137912	0.123115
pol-miR-144-3p	806.22	451.988	0.67216	0.035074	0.20885	XM_020085637.1	109628525	-	0.756209	167.192	152.826	0.129614	0.00206999	0.0571499
pol-miR-144-3p	806.22	451.988	0.67216	0.035074	0.20885	XM_020085776.1	109628599	-	1.36986	7.20254	9.90864	-0.460182	0.022494	0.153878
pol-miR-144-3p	806.22	451.988	0.67216	0.035074	0.20885	XM_020082011.1	109626249	-	0.666341	14.5842	9.8887	0.560556	0.0087568	0.101193
pol-miR-144-3p	806.22	451.988	0.67216	0.035074	0.20885	XM_020113526.1	109647718	-	0.493617	5.02401	2.44575	1.03856	0.0489569	0.230371
pol-miR-144-3p	806.22	451.988	0.67216	0.035074	0.20885	XM_020094940.1	109634455	-	0.891594	23.9082	21.5302	0.151144	0.0304171	0.180766
pol-miR-144-3p	806.22	451.988	0.67216	0.035074	0.20885	XM_020094144.1	109633944	-	0.730622	15.4206	12.2084	0.336981	0.0053643	0.082803
pol-miR-144-3p	806.22	451.988	0.67216	0.035074	0.20885	XM_020081194.1	109625755	-	0.742137	9.48917	7.53308	0.333041	0.00403742	0.0744364
pol-miR-144-3p	806.22	451.988	0.67216	0.035074	0.20885	XM_020105445.1	109641115	-	1.93299	5.91914	10.7197	-0.856801	0.016763	0.134814
pol-miR-144-3p	806.22	451.988	0.67216	0.035074	0.20885	XM_020084547.1	109627774	-	1.28082	5.85065	7.78915	-0.412871	0.00188786	0.0551567
pol-miR-144-3p	806.22	451.988	0.67216	0.035074	0.20885	XM_020105037.1	109640839	-	0.668461	11.8803	7.96143	0.577466	0.00673256	0.0913624
pol-miR-144-3p	806.22	451.988	0.67216	0.035074	0.20885	XM_020106495.1	109641879	-	0.671824	247.227	149.91	0.721743	0.023032	0.156012
pol-miR-144-3p	806.22	451.988	0.67216	0.035074	0.20885	XM_020091307.1	109632163	-	0.82302	111.031	95.1677	0.222413	0.0206839	0.149017
pol-miR-144-3p	806.22	451.988	0.67216	0.035074	0.20885	XM_020080407.1	109625246	-	1.09013	7.19121	8.68096	-0.27162	0.0236556	0.158474
pol-miR-144-3p	806.22	451.988	0.67216	0.035074	0.20885	XM_020087732.1	109629808	-	0.620953	579.613	501.846	0.207847	0.000632878	0.039652
pol-miR-144-3p	806.22	451.988	0.67216	0.035074	0.20885	XM_020107242.1	109642443	-	0.913553	31.253	29.0512	0.105396	0.0101833	0.107075
pol-miR-144-3p	806.22	451.988	0.67216	0.035074	0.20885	XM_020082194.1	109626336	-	1.34899	8.65165	12.3699	-0.515789	0.0307697	0.18158
pol-miR-144-3p	806.22	451.988	0.67216	0.035074	0.20885	XM_020096104.1	109635145	-	0.734232	9.06265	6.92796	0.387501	0.0094608	0.104305
pol-miR-144-3p	806.22	451.988	0.67216	0.035074	0.20885	XM_020105969.1	109641491	-	0.720734	6.4085	4.52996	0.500489	0.0212221	0.150715
pol-miR-144-3p	806.22	451.988	0.67216	0.035074	0.20885	XM_020078415.1	109623955	-	1.99241	3.42281	6.79868	-0.990074	0.0443491	0.219023
pol-miR-144-3p	806.22	451.988	0.67216	0.035074	0.20885	XM_020102533.1	109639193	-	0.728466	34.6558	27.1885	0.350101	0.000905697	0.0435529
pol-miR-144-3p	806.22	451.988	0.67216	0.035074	0.20885	XM_020099745.1	109637410	-	0.734638	20.2785	16.7847	0.272802	0.0119838	0.11589
pol-miR-144-3p	806.22	451.988	0.67216	0.035074	0.20885	XM_020111639.1	109645953	-	1.36911	9.5487	14.6526	-0.617778	0.00336164	0.0689436
pol-miR-144-3p	806.22	451.988	0.67216	0.035074	0.20885	XM_020107888.1	109642934	-	2.84758	1.27659	3.818	-1.58053	0.00121013	0.0481761
pol-miR-144-3p	806.22	451.988	0.67216	0.035074	0.20885	XM_020090407.1	109631562	-	0.96002	1.82672	3.01305	-0.721969	0.0193317	0.144042
pol-miR-144-3p	806.22	451.988	0.67216	0.035074	0.20885	XM_020083504.1	109627109	-	0.858033	44.8805	40.2402	0.157449	0.0134153	0.121347
pol-miR-144-3p	806.22	451.988	0.67216	0.035074	0.20885	XM_020088190.1	109630167	-	0.897292	25.7589	23.9915	0.102544	0.0205001	0.148655
pol-miR-144-3p	806.22	451.988	0.67216	0.035074	0.20885	XM_020112798.1	109647026	-	0.32812	2.61207	0.303723	3.10437	0.000384465	0.0377264
pol-miR-144-3p	806.22	451.988	0.67216	0.035074	0.20885	XM_020106998.1	109642286	-	0.797416	39.7367	33.9078	0.228856	0.0210217	0.15015
pol-miR-144-3p	806.22	451.988	0.67216	0.035074	0.20885	XM_020086281.1	109628858	-	0.829279	3.71206	4.60221	-0.310105	0.0412505	0.210355
pol-miR-144-3p	806.22	451.988	0.67216	0.035074	0.20885	XM_020093935.1	109633820	-	0.882976	37.2731	33.3101	0.162172	0.0486756	0.229256
pol-miR-144-3p	806.22	451.988	0.67216	0.035074	0.20885	XM_020104202.1	109640299	-	0.795434	11.9091	9.65196	0.303174	0.0362638	0.197364
pol-miR-144-3p	806.22	451.988	0.67216	0.035074	0.20885	XM_020097358.1	109635885	-	0.63833	6.19326	5.14002	0.268923	0.0175883	0.137067
pol-miR-144-3p	806.22	451.988	0.67216	0.035074	0.20885	XM_020095831.1	109634949	-	0.662307	6.84631	5.9673	0.198246	0.0264885	0.168176
pol-miR-144-3p	806.22	451.988	0.67216	0.035074	0.20885	XM_020105400.1	109641078	-	0.783548	97.1549	82.5166	0.235602	0.00524372	0.0827437
pol-miR-144-3p	806.22	451.988	0.67216	0.035074	0.20885	XM_020101023.1	109638173	-	0.729313	37.2485	34.0243	0.130615	0.0261499	0.16717
pol-miR-144-3p	806.22	451.988	0.67216	0.035074	0.20885	XM_020104880.1	109640719	-	1.23056	13.8686	18.806	-0.439374	0.000639977	0.039652
pol-miR-144-3p	806.22	451.988	0.67216	0.035074	0.20885	XM_020100266.1	109637713	-	0.876308	2.38086	3.1001	-0.380835	0.0397051	0.206128
pol-miR-144-3p	806.22	451.988	0.67216	0.035074	0.20885	XM_020111492.1	109645829	-	1.15977	24.1901	27.0176	-0.159482	0.0127979	0.118664
pol-miR-144-3p	806.22	451.988	0.67216	0.035074	0.20885	XM_020086599.1	109629123	-	1.2411	12.1017	15.3097	-0.339239	0.0436999	0.217697
pol-miR-144-3p	806.22	451.988	0.67216	0.035074	0.20885	XM_020101412.1	109638431	-	0.755482	19.8675	13.9719	0.507875	0.0189818	0.142697
pol-miR-144-3p	806.22	451.988	0.67216	0.035074	0.20885	XM_020089265.1	109630835	-	0.787902	20.8005	15.135	0.458728	0.024914	0.162762
pol-miR-144-3p	806.22	451.988	0.67216	0.035074	0.20885	XM_020097719.1	109636150	-	0.927607	5.92577	6.92843	-0.225526	0.0498229	0.232611
pol-miR-144-3p	806.22	451.988	0.67216	0.035074	0.20885	XM_020093110.1	109633325	-	0.740213	15.7117	12.027	0.385562	0.00379151	0.0727563
pol-miR-144-3p	806.22	451.988	0.67216	0.035074	0.20885	XM_020111214.1	109645584	-	0.87038	31.6604	28.0855	0.172855	0.00566852	0.0853327
pol-miR-144-3p	806.22	451.988	0.67216	0.035074	0.20885	XM_020101276.1	109638339	-	1.47095	46.1133	59.2218	-0.360945	0.0107692	0.110652
pol-miR-144-3p	806.22	451.988	0.67216	0.035074	0.20885	XM_020088913.1	109630629	-	0.480594	14.2894	7.78326	0.876495	0.00130131	0.0495317
pol-miR-144-3p	806.22	451.988	0.67216	0.035074	0.20885	XM_020084534.1	109627767	-	0.879437	102.891	86.4691	0.250861	0.00865112	0.100674
pol-miR-144-3p	806.22	451.988	0.67216	0.035074	0.20885	XM_020084891.1	109628034	-	2.68384	0.365043	2.57892	-2.82063	0.014842	0.127356
pol-miR-144-3p	806.22	451.988	0.67216	0.035074	0.20885	XM_020085807.1	109628613	-	0.707903	24.292	23.5256	0.0462482	0.012942	0.119564
pol-miR-144-3p	806.22	451.988	0.67216	0.035074	0.20885	XM_020099264.1	109637107	-	1.45595	1046.04	1292.98	-0.305759	0.000408548	0.0390212
pol-miR-144-3p	806.22	451.988	0.67216	0.035074	0.20885	XM_020093075.1	109633302	-	1.74335	5.57186	11.4491	-1.039	0.00112742	0.0471765
pol-miR-144-3p	806.22	451.988	0.67216	0.035074	0.20885	XM_020097377.1	109635898	-	0.841797	10.2477	8.52292	0.265875	0.0345342	0.192966
pol-miR-144-3p	806.22	451.988	0.67216	0.035074	0.20885	XM_020106491.1	109641908	-	1.38633	6.90588	9.87229	-0.515559	0.00142438	0.0502853
pol-miR-144-3p	806.22	451.988	0.67216	0.035074	0.20885	XM_020092314.1	109632832	-	1.28492	6.94303	9.25177	-0.414164	0.00615342	0.0877836
pol-miR-144-3p	806.22	451.988	0.67216	0.035074	0.20885	XM_020101626.1	109638580	-	0.810485	13.1521	11.4444	0.200661	0.00694805	0.0924948
pol-miR-144-3p	806.22	451.988	0.67216	0.035074	0.20885	XM_020109021.1	109643791	-	0.604527	53.7547	34.9408	0.621477	0.0273103	0.170139
pol-miR-144-3p	806.22	451.988	0.67216	0.035074	0.20885	XM_020108089.1	109643084	-	0.707696	57.8125	43.8756	0.39796	0.0233598	0.157409
pol-miR-144-3p	806.22	451.988	0.67216	0.035074	0.20885	XM_020100980.1	109638144	-	1.17269	9.68695	11.9263	-0.300031	0.0345613	0.192966
pol-miR-144-3p	806.22	451.988	0.67216	0.035074	0.20885	XM_020090873.1	109631850	-	1.26986	11.6097	17.4526	-0.588105	0.00259914	0.0618418
pol-miR-144-3p	806.22	451.988	0.67216	0.035074	0.20885	XM_020106959.1	109642257	-	1.42644	38.6087	55.5021	-0.523617	0.00737795	0.0941052
pol-miR-144-3p	806.22	451.988	0.67216	0.035074	0.20885	XM_020085008.1	109628099	-	1.62104	7.99771	10.901	-0.446796	0.0103559	0.108339
pol-miR-144-3p	806.22	451.988	0.67216	0.035074	0.20885	XM_020083892.1	109627388	-	0.823575	36.9915	32.8506	0.171274	0.0306765	0.181345
pol-miR-144-3p	806.22	451.988	0.67216	0.035074	0.20885	XM_020090532.1	109631661	-	0.682279	29.4066	18.7405	0.649984	0.00532609	0.0827437
pol-miR-144-3p	806.22	451.988	0.67216	0.035074	0.20885	XM_020096347.1	109635267	-	0.705481	16.0364	12.8042	0.324728	0.00466213	0.0786411
pol-miR-144-3p	806.22	451.988	0.67216	0.035074	0.20885	XM_020100114.1	109637643	-	0.788736	3.14021	3.56791	-0.184219	0.042552	0.213941
pol-miR-144-3p	806.22	451.988	0.67216	0.035074	0.20885	XM_020088667.1	109630440	-	0.894061	17.6755	12.1467	0.541186	0.00147923	0.0508985
pol-miR-144-3p	806.22	451.988	0.67216	0.035074	0.20885	XM_020088504.1	109630345	-	1.30349	152.267	168.792	-0.148649	0.0151257	0.128507
pol-miR-144-3p	806.22	451.988	0.67216	0.035074	0.20885	XM_020085157.1	109628179	-	7.13261	0	3.55327	#NAME?	0.0140166	0.124087
pol-miR-144-3p	806.22	451.988	0.67216	0.035074	0.20885	XM_020084928.1	109628055	-	0.859395	56.3641	51.6724	0.125382	0.00122637	0.0482948
pol-miR-144-3p	806.22	451.988	0.67216	0.035074	0.20885	XM_020084162.1	109627566	-	1.47371	6.66876	9.28957	-0.478192	0.00585321	0.0870833
pol-miR-144-3p	806.22	451.988	0.67216	0.035074	0.20885	XM_020111095.1	109645480	-	0.876187	23.2754	20.3385	0.19459	0.0400086	0.206668
pol-miR-144-3p	806.22	451.988	0.67216	0.035074	0.20885	XM_020096320.1	109635253	-	0.817625	36.4577	31.2513	0.222307	0.013801	0.123115
pol-miR-144-3p	806.22	451.988	0.67216	0.035074	0.20885	XM_020092844.1	109633202	-	0.714354	6.97008	5.4609	0.352037	0.00424883	0.0754804
pol-miR-144-3p	806.22	451.988	0.67216	0.035074	0.20885	XM_020106205.1	109641682	-	1.22249	19.1163	21.687	-0.182028	0.0479029	0.227687
pol-miR-144-3p	806.22	451.988	0.67216	0.035074	0.20885	XM_020098494.1	109636650	-	0.595949	1.37798	1.74518	-0.340818	0.0108872	0.111201
pol-miR-144-3p	806.22	451.988	0.67216	0.035074	0.20885	XM_020103497.1	109639829	-	1.26374	20.1202	26.3773	-0.390657	0.00821121	0.0982558
pol-miR-144-3p	806.22	451.988	0.67216	0.035074	0.20885	XM_020094347.1	109634077	-	0.91206	33.8133	35.7305	-0.0795649	0.00305584	0.066212
pol-miR-144-3p	806.22	451.988	0.67216	0.035074	0.20885	XM_020085290.1	109628275	-	0.861175	28.087	24.8556	0.17633	0.0174516	0.136594
pol-miR-144-3p	806.22	451.988	0.67216	0.035074	0.20885	XM_020088085.1	109630074	-	1.26516	5.91555	8.85151	-0.58141	0.00988294	0.105938
pol-miR-144-3p	806.22	451.988	0.67216	0.035074	0.20885	XM_020096156.1	109635169	-	0.591495	32.3553	23.8096	0.44246	0.0310055	0.182306
pol-miR-144-3p	806.22	451.988	0.67216	0.035074	0.20885	XM_020105371.1	109641063	-	1.18527	4.4126	7.8395	-0.829132	0.00115569	0.0474283
pol-miR-144-3p	806.22	451.988	0.67216	0.035074	0.20885	XM_020101074.1	109638203	-	0.761819	45.4268	33.5934	0.435366	0.00216652	0.057973
pol-miR-144-3p	806.22	451.988	0.67216	0.035074	0.20885	XM_020091272.1	109632143	-	1.24897	4.63393	6.57943	-0.505727	0.01415	0.12463
pol-miR-144-3p	806.22	451.988	0.67216	0.035074	0.20885	XM_020087962.1	109629978	-	0.651738	9.8401	5.70717	0.785897	0.00540559	0.0828992
pol-miR-144-3p	806.22	451.988	0.67216	0.035074	0.20885	XM_020108486.1	109643382	-	0.735158	42.2013	31.9167	0.402976	0.0113325	0.113183
pol-miR-144-3p	806.22	451.988	0.67216	0.035074	0.20885	XM_020087373.1	109629609	-	1.56947	15.5836	24.6131	-0.659402	0.0241611	0.160381
pol-miR-144-3p	806.22	451.988	0.67216	0.035074	0.20885	XM_020088793.1	109630536	-	1.26398	9.73684	13.64	-0.486323	0.0312565	0.182895
pol-miR-144-3p	806.22	451.988	0.67216	0.035074	0.20885	XM_020082523.1	109626506	-	0.723888	7.2644	3.83776	0.92058	0.0219299	0.152537
pol-miR-144-3p	806.22	451.988	0.67216	0.035074	0.20885	XM_020110329.1	109644867	-	1.13722	14.7856	18.6044	-0.331445	0.00590827	0.0874171
pol-miR-144-3p	806.22	451.988	0.67216	0.035074	0.20885	XM_020079032.1	109624403	-	0.900457	39.4655	37.5771	0.0707373	0.00543337	0.0828992
pol-miR-144-3p	806.22	451.988	0.67216	0.035074	0.20885	XM_020092823.1	109633178	-	1.13892	46.7496	52.0195	-0.154098	0.01188	0.115424
pol-miR-144-3p	806.22	451.988	0.67216	0.035074	0.20885	XM_020082790.1	109626664	-	0.688448	8.61726	7.1279	0.273752	0.00412369	0.0746662
pol-miR-144-3p	806.22	451.988	0.67216	0.035074	0.20885	XM_020104633.1	109640557	-	0.871675	3.61689	4.35498	-0.267918	0.0138721	0.123491
pol-miR-144-3p	806.22	451.988	0.67216	0.035074	0.20885	XM_020085098.1	109628142	-	1.43669	5.15929	9.77068	-0.921287	0.0261722	0.16717
pol-miR-144-3p	806.22	451.988	0.67216	0.035074	0.20885	XM_020080476.1	109625287	-	0.738546	18.1013	13.7103	0.40083	0.000807272	0.0423084
pol-miR-144-3p	806.22	451.988	0.67216	0.035074	0.20885	XM_020097149.1	109635782	-	0.802144	53.7337	49.174	0.127933	0.0120746	0.116116
pol-miR-144-3p	806.22	451.988	0.67216	0.035074	0.20885	XM_020090004.1	109631327	-	0.45267	74.5595	40.0833	0.895391	0.0025214	0.0608862
pol-miR-144-3p	806.22	451.988	0.67216	0.035074	0.20885	XM_020090559.1	109631682	-	1.2919	6.82122	8.59508	-0.33348	0.0338553	0.190432
pol-miR-144-3p	806.22	451.988	0.67216	0.035074	0.20885	XM_020106838.1	109642163	-	0.820303	21.6492	16.9752	0.350885	0.00116315	0.0474283
pol-miR-144-3p	806.22	451.988	0.67216	0.035074	0.20885	XM_020079583.1	109624718	-	1.37973	84.499	112.758	-0.416226	0.00290261	0.0649027
pol-miR-144-3p	806.22	451.988	0.67216	0.035074	0.20885	XM_020106850.1	109642174	-	1.94816	1.41961	3.57471	-1.33233	0.0171924	0.136342
pol-miR-144-3p	806.22	451.988	0.67216	0.035074	0.20885	XM_020082380.1	109626430	-	1.30195	28.1114	33.293	-0.244062	0.00708178	0.0926297
pol-miR-144-3p	806.22	451.988	0.67216	0.035074	0.20885	XM_020102354.1	109639077	-	0.600756	32.1423	18.304	0.812314	0.0121421	0.116226
pol-miR-144-3p	806.22	451.988	0.67216	0.035074	0.20885	XM_020083203.1	109626941	-	1.40431	8.98067	14.4223	-0.683408	0.0209114	0.149756
pol-miR-144-3p	806.22	451.988	0.67216	0.035074	0.20885	XM_020085019.1	109628104	-	0.808475	20.8354	15.6129	0.416303	0.0271612	0.169677
pol-miR-144-3p	806.22	451.988	0.67216	0.035074	0.20885	XM_020087163.1	109629448	-	1.73742	2.67728	5.57086	-1.05713	0.000227772	0.0341687
pol-miR-144-3p	806.22	451.988	0.67216	0.035074	0.20885	XM_020101079.1	109638206	-	2.35456	5.87065	12.433	-1.08259	0.021246	0.150715
pol-miR-144-3p	806.22	451.988	0.67216	0.035074	0.20885	XM_020098968.1	109636930	-	0.860801	17.1901	16.389	0.068848	0.0086373	0.100674
pol-miR-144-3p	806.22	451.988	0.67216	0.035074	0.20885	XM_020091504.1	109632294	-	0.885628	31.3727	27.4157	0.194507	0.0254759	0.164909
pol-miR-144-3p	806.22	451.988	0.67216	0.035074	0.20885	XM_020100107.1	109637639	-	0.917322	11.072	12.3339	-0.155715	0.0160023	0.131641
pol-miR-144-3p	806.22	451.988	0.67216	0.035074	0.20885	XM_020111573.1	109645900	-	0.6989	4.78935	2.75807	0.796172	0.0194265	0.14423
pol-miR-144-3p	806.22	451.988	0.67216	0.035074	0.20885	XM_020096306.1	109635244	-	0.807368	19.7947	15.1902	0.381971	0.0233944	0.157437
pol-miR-144-3p	806.22	451.988	0.67216	0.035074	0.20885	XM_020092664.1	109633073	-	0.604796	537.092	325.096	0.724304	0.00915701	0.10335
pol-miR-144-3p	806.22	451.988	0.67216	0.035074	0.20885	XM_020078643.1	109624143	-	0.206265	3.26725	1.75129	0.899655	0.0224703	0.153878
pol-miR-144-3p	806.22	451.988	0.67216	0.035074	0.20885	XM_020084642.1	109627831	-	1.33572	197.715	269.274	-0.445649	0.00135116	0.0499292
pol-miR-144-3p	806.22	451.988	0.67216	0.035074	0.20885	XM_020079671.1	109624770	-	0.676751	7.86681	5.8332	0.431489	0.00814859	0.0982479
pol-miR-144-3p	806.22	451.988	0.67216	0.035074	0.20885	XM_020093446.1	109633513	-	1.34662	23.7958	30.8085	-0.372625	0.0463977	0.224207
pol-miR-144-3p	806.22	451.988	0.67216	0.035074	0.20885	XM_020104421.1	109640424	-	0.684004	12.3128	9.42619	0.385407	0.00174635	0.0535118
pol-miR-144-3p	806.22	451.988	0.67216	0.035074	0.20885	XM_020080997.1	109625659	-	0.87366	6.77391	7.18825	-0.0856522	0.0229392	0.155587
pol-miR-144-3p	806.22	451.988	0.67216	0.035074	0.20885	XM_020085698.1	109628558	-	1.33164	12.1275	17.2137	-0.505281	0.0261948	0.16717
pol-miR-144-3p	806.22	451.988	0.67216	0.035074	0.20885	XM_020101590.1	109638561	-	0.690776	82.0806	63.3311	0.374127	0.000181697	0.0339108
pol-miR-144-3p	806.22	451.988	0.67216	0.035074	0.20885	XM_020078064.1	109623569	-	1.22748	90.7685	97.6805	-0.105879	0.0386033	0.203997
pol-miR-144-3p	806.22	451.988	0.67216	0.035074	0.20885	XM_020095324.1	109634651	-	2.43254	0.427182	1.30112	-1.60683	0.0298822	0.17931
pol-miR-144-3p	806.22	451.988	0.67216	0.035074	0.20885	XM_020093412.1	109633496	-	1.21265	13.9599	16.1814	-0.213047	0.00957217	0.104783
pol-miR-144-3p	806.22	451.988	0.67216	0.035074	0.20885	XM_020101457.1	109638465	-	1.57151	4.61077	8.57362	-0.894896	0.0236237	0.158363
pol-miR-144-3p	806.22	451.988	0.67216	0.035074	0.20885	XM_020087028.1	109629333	-	0.746287	13.7815	11.1907	0.300428	0.01877	0.142002
pol-miR-144-3p	806.22	451.988	0.67216	0.035074	0.20885	XM_020086611.1	109629131	-	1.26761	43.0003	54.4005	-0.339271	0.000681615	0.039652
pol-miR-144-3p	806.22	451.988	0.67216	0.035074	0.20885	XM_020092223.1	109632785	-	0.780145	34.876	36.917	-0.0820525	0.0172833	0.136514
pol-miR-144-3p	806.22	451.988	0.67216	0.035074	0.20885	XM_020110528.1	109645028	-	0.842849	59.0843	48.4647	0.285841	0.00542421	0.0828992
pol-miR-144-3p	806.22	451.988	0.67216	0.035074	0.20885	XM_020088435.1	109630311	-	0.677951	18.6535	13.4861	0.467975	0.00946635	0.104305
pol-miR-144-3p	806.22	451.988	0.67216	0.035074	0.20885	XM_020083222.1	109626952	-	1.41393	9.70583	12.9989	-0.42147	0.0245447	0.161696
pol-miR-144-3p	806.22	451.988	0.67216	0.035074	0.20885	XM_020088228.1	109630206	-	0.775065	10.1922	11.0427	-0.115634	0.0332206	0.188736
pol-miR-144-3p	806.22	451.988	0.67216	0.035074	0.20885	XM_020094414.1	109634120	-	0.721593	27.4215	21.3037	0.364204	0.00658558	0.0908538
pol-miR-144-3p	806.22	451.988	0.67216	0.035074	0.20885	XM_020093092.1	109633309	-	0.832145	32.0347	25.4466	0.332163	0.036716	0.199093
pol-miR-144-3p	806.22	451.988	0.67216	0.035074	0.20885	XM_020094218.1	109634003	-	1.42359	21.8276	30.407	-0.478251	0.0194615	0.144272
pol-miR-144-3p	806.22	451.988	0.67216	0.035074	0.20885	XM_020101956.1	109638812	-	1.4084	348.978	379.432	-0.120706	0.0199188	0.146104
pol-miR-144-3p	806.22	451.988	0.67216	0.035074	0.20885	XM_020080944.1	109625631	-	1.15835	15.6687	19.8396	-0.340493	0.0382978	0.203231
pol-miR-144-3p	806.22	451.988	0.67216	0.035074	0.20885	XM_020079186.1	109624482	-	1.08877	10.6431	13.6999	-0.364252	0.045214	0.22016
pol-miR-144-3p	806.22	451.988	0.67216	0.035074	0.20885	XM_020082423.1	109626453	-	0.803727	6.36672	7.08605	-0.154431	0.0338719	0.190432
pol-miR-144-3p	806.22	451.988	0.67216	0.035074	0.20885	XM_020080716.1	109625482	-	0.786321	142.517	107.717	0.403893	0.00448803	0.0769845
pol-miR-144-3p	806.22	451.988	0.67216	0.035074	0.20885	XM_020099053.1	109636986	-	1.42565	27.3945	35.267	-0.364435	0.000484931	0.0394634
pol-miR-144-3p	806.22	451.988	0.67216	0.035074	0.20885	XM_020093732.1	109633704	-	1.40411	602.923	715.462	-0.246902	0.0263125	0.167404
pol-miR-144-3p	806.22	451.988	0.67216	0.035074	0.20885	XM_020099319.1	109637138	-	1.13468	28.4539	32.0722	-0.172694	0.00610903	0.0875121
pol-miR-144-3p	806.22	451.988	0.67216	0.035074	0.20885	XM_020103453.1	109639799	-	1.51492	27.5292	36.1378	-0.392545	0.0182547	0.140255
pol-miR-144-3p	806.22	451.988	0.67216	0.035074	0.20885	XM_020090745.1	109631780	-	0.717822	3.61623	4.94599	-0.451775	0.000756423	0.0417597
pol-let-7b-3p	43.5226	72.1835	-0.66663	0.0040505	0.053062	XM_020103080.1	109639562	-	1.975	1.9174	3.69428	-0.946142	0.0222242	0.153421
pol-let-7b-3p	43.5226	72.1835	-0.66663	0.0040505	0.053062	XM_020098236.1	109636491	-	1.34866	18.5146	26.0436	-0.492269	0.00132343	0.0495317
pol-let-7b-3p	43.5226	72.1835	-0.66663	0.0040505	0.053062	XM_020095269.1	109634621	-	0.558135	1.00409	1.50363	-0.58255	0.019158	0.143263
pol-let-7b-3p	43.5226	72.1835	-0.66663	0.0040505	0.053062	XM_020108662.1	109643520	-	1.10905	3.91023	5.84734	-0.580527	0.0291648	0.17685
pol-let-7b-3p	43.5226	72.1835	-0.66663	0.0040505	0.053062	XM_020107852.1	109642906	-	0.690653	7.5157	5.58949	0.427191	0.0335459	0.189441
pol-let-7b-3p	43.5226	72.1835	-0.66663	0.0040505	0.053062	XM_020087373.1	109629609	-	1.56947	15.5836	24.6131	-0.659402	0.0241611	0.160381
pol-let-7b-3p	43.5226	72.1835	-0.66663	0.0040505	0.053062	XM_020085776.1	109628599	-	1.36986	7.20254	9.90864	-0.460182	0.022494	0.153878
pol-let-7b-3p	43.5226	72.1835	-0.66663	0.0040505	0.053062	XM_020094218.1	109634003	-	1.42359	21.8276	30.407	-0.478251	0.0194615	0.144272
pol-let-7b-3p	43.5226	72.1835	-0.66663	0.0040505	0.053062	XM_020082909.1	109626756	-	1.10909	28.1283	33.7351	-0.26223	0.0235257	0.158088
pol-let-7b-3p	43.5226	72.1835	-0.66663	0.0040505	0.053062	XM_020111038.1	109645430	-	0.890466	14.4155	12.6348	0.190226	0.0217219	0.151999
pol-let-7b-3p	43.5226	72.1835	-0.66663	0.0040505	0.053062	XM_020094518.1	109634201	-	0.172872	219.034	47.7081	2.19885	0.00128867	0.0495317
pol-let-7b-3p	43.5226	72.1835	-0.66663	0.0040505	0.053062	XM_020089530.1	109630978	-	1.51964	32.227	45.4156	-0.494919	0.0463533	0.224128
pol-let-7b-3p	43.5226	72.1835	-0.66663	0.0040505	0.053062	XM_020105251.1	109640972	-	0.311711	4.79982	2.55276	0.910921	0.0422267	0.213338
pol-let-7b-3p	43.5226	72.1835	-0.66663	0.0040505	0.053062	XM_020085839.1	109628631	-	1.16404	6.02123	8.88408	-0.561165	0.0478135	0.227576
pol-let-7b-3p	43.5226	72.1835	-0.66663	0.0040505	0.053062	XM_020082423.1	109626453	-	0.803727	6.36672	7.08605	-0.154431	0.0338719	0.190432
pol-let-7b-3p	43.5226	72.1835	-0.66663	0.0040505	0.053062	XM_020089493.1	109630955	-	2.11119	11.2532	21.5678	-0.938534	0.00895798	0.102291
pol-let-7b-3p	43.5226	72.1835	-0.66663	0.0040505	0.053062	XM_020101319.1	109638361	-	0.656003	4.82915	4.45983	0.114781	0.027981	0.172296
pol-let-7b-3p	43.5226	72.1835	-0.66663	0.0040505	0.053062	XM_020088063.1	109630053	-	0.564737	5.68977	3.0799	0.885486	0.00189057	0.0551567
pol-let-7b-3p	43.5226	72.1835	-0.66663	0.0040505	0.053062	XM_020083203.1	109626941	-	1.40431	8.98067	14.4223	-0.683408	0.0209114	0.149756
pol-let-7b-3p	43.5226	72.1835	-0.66663	0.0040505	0.053062	XM_020081474.1	109625895	-	0.780362	52.0467	38.0514	0.451858	0.0470365	0.22552
pol-let-7b-3p	43.5226	72.1835	-0.66663	0.0040505	0.053062	XM_020094517.1	109634200	-	0.267088	180.22	52.7437	1.77269	0.000665127	0.039652
pol-let-7b-3p	43.5226	72.1835	-0.66663	0.0040505	0.053062	XM_020080237.1	109625133	-	1.3957	5.5822	8.14192	-0.544536	0.0198591	0.145776
pol-let-7b-3p	43.5226	72.1835	-0.66663	0.0040505	0.053062	XM_020093892.1	109633800	-	1.22815	2.7659	5.35673	-0.953601	0.0127763	0.11865
pol-let-7b-3p	43.5226	72.1835	-0.66663	0.0040505	0.053062	XM_020089200.1	109630800	-	1.29852	42.6121	55.7558	-0.387857	0.00183955	0.0542799
pol-let-7b-3p	43.5226	72.1835	-0.66663	0.0040505	0.053062	XM_020103721.1	109639974	-	1.22547	10.0671	12.9443	-0.362666	0.00526606	0.0827437
pol-let-7b-3p	43.5226	72.1835	-0.66663	0.0040505	0.053062	XM_020100832.1	109638052	-	1.56849	4.50415	5.89834	-0.389053	0.0299383	0.179439
pol-let-7b-3p	43.5226	72.1835	-0.66663	0.0040505	0.053062	XM_020104499.1	109640472	-	0.855276	129.944	115.712	0.167358	0.000349759	0.0372113
pol-let-7b-3p	43.5226	72.1835	-0.66663	0.0040505	0.053062	XM_020096290.1	109635237	-	1.36795	9.08551	10.9227	-0.265694	0.0112422	0.112934
pol-let-7b-3p	43.5226	72.1835	-0.66663	0.0040505	0.053062	XM_020084652.1	109627837	-	1.22846	8.03004	10.44	-0.378642	0.00573448	0.0860754
pol-let-7b-3p	43.5226	72.1835	-0.66663	0.0040505	0.053062	XM_020091195.1	109632077	-	1.35169	21.6227	24.5305	-0.182028	0.0180228	0.139227
pol-let-7b-3p	43.5226	72.1835	-0.66663	0.0040505	0.053062	XM_020088310.1	109630246	-	1.31609	4.51817	6.2499	-0.468097	0.0200487	0.146332
pol-let-7b-3p	43.5226	72.1835	-0.66663	0.0040505	0.053062	XM_020099936.1	109637518	-	0.444074	12.8005	6.95841	0.879366	0.0305548	0.180825
pol-let-7b-3p	43.5226	72.1835	-0.66663	0.0040505	0.053062	XM_020083990.1	109627464	-	0.872102	1074.14	956.995	0.166593	0.0437537	0.217697
pol-let-7b-3p	43.5226	72.1835	-0.66663	0.0040505	0.053062	XM_020084320.1	109627630	-	1.74769	15.694	24.406	-0.637022	0.00268263	0.0627179
pol-let-7b-3p	43.5226	72.1835	-0.66663	0.0040505	0.053062	XM_020094272.1	109634036	-	1.1602	6.20421	7.91825	-0.351934	0.0127618	0.11865
pol-let-7b-3p	43.5226	72.1835	-0.66663	0.0040505	0.053062	XM_020099624.1	109637346	-	0.725642	19.6336	14.4497	0.44229	0.00366083	0.0713656
pol-let-7b-3p	43.5226	72.1835	-0.66663	0.0040505	0.053062	XM_020078607.1	109624110	-	1.37259	205.1	254.887	-0.313527	0.0136829	0.122909
pol-let-7b-3p	43.5226	72.1835	-0.66663	0.0040505	0.053062	XM_020091334.1	109632176	-	1.33456	5.27739	7.10896	-0.429814	0.0268931	0.169164
pol-let-7b-3p	43.5226	72.1835	-0.66663	0.0040505	0.053062	XM_020083372.1	109627030	-	0.773383	7.66992	5.81032	0.400595	0.019448	0.144272
pol-let-7b-3p	43.5226	72.1835	-0.66663	0.0040505	0.053062	XM_020095940.1	109635045	-	1.41456	12.5342	15.1268	-0.271235	0.0219247	0.152537
pol-let-7b-3p	43.5226	72.1835	-0.66663	0.0040505	0.053062	XM_020098576.1	109636688	-	0.733005	38.0394	26.0555	0.54591	0.00719112	0.0932889
pol-let-7b-3p	43.5226	72.1835	-0.66663	0.0040505	0.053062	XM_020080743.1	109625472	-	3.48207	0.126588	1.64027	-3.69572	0.000440811	0.0390212
pol-let-7b-3p	43.5226	72.1835	-0.66663	0.0040505	0.053062	XM_020084954.1	109628067	-	0.910267	30.0277	31.3088	-0.0602755	0.0268887	0.169164
novel_443	24954	16142.9	0.59509	0.00097723	0.021336	XM_020106106.1	109641596	-	1.29463	25.062	31.3311	-0.322094	0.0244896	0.161696
novel_443	24954	16142.9	0.59509	0.00097723	0.021336	XM_020083148.1	109626912	-	0.0971405	13.6613	6.69619	1.02868	0.000908315	0.0435529
novel_443	24954	16142.9	0.59509	0.00097723	0.021336	XM_020093446.1	109633513	-	1.34662	23.7958	30.8085	-0.372625	0.0463977	0.224207
novel_443	24954	16142.9	0.59509	0.00097723	0.021336	XM_020092844.1	109633202	-	0.714354	6.97008	5.4609	0.352037	0.00424883	0.0754804
novel_443	24954	16142.9	0.59509	0.00097723	0.021336	XM_020094949.1	109634462	-	4.55785	1.97688	11.9029	-2.59001	0.023754	0.158723
novel_443	24954	16142.9	0.59509	0.00097723	0.021336	XM_020105987.1	109641505	-	0.651628	9.46817	6.68849	0.501405	0.000559741	0.039652
novel_443	24954	16142.9	0.59509	0.00097723	0.021336	XM_020101283.1	109638345	-	1.31828	17.6392	23.7615	-0.429846	0.00818732	0.0982558
novel_443	24954	16142.9	0.59509	0.00097723	0.021336	XM_020112798.1	109647026	-	0.32812	2.61207	0.303723	3.10437	0.000384465	0.0377264
novel_443	24954	16142.9	0.59509	0.00097723	0.021336	XM_020099121.1	109637021	-	0.861122	76.7467	62.288	0.30115	0.0130397	0.11994
novel_443	24954	16142.9	0.59509	0.00097723	0.021336	XM_020107777.1	109642836	-	0.735539	13.5195	11.619	0.218554	0.00914332	0.10335
novel_443	24954	16142.9	0.59509	0.00097723	0.021336	XM_020109157.1	109643901	-	0.836431	12.67	10.4601	0.276523	0.0249242	0.162762
novel_443	24954	16142.9	0.59509	0.00097723	0.021336	XM_020110720.1	109645180	-	1.13087	9.85785	11.9611	-0.279011	0.0481238	0.22817
novel_443	24954	16142.9	0.59509	0.00097723	0.021336	XM_020101732.1	109638646	-	0.855203	140.465	118.648	0.243529	0.00144028	0.0502853
novel_443	24954	16142.9	0.59509	0.00097723	0.021336	XM_020082842.1	109626706	-	0.745241	16.7959	13.3275	0.333695	0.00216785	0.057973
novel_443	24954	16142.9	0.59509	0.00097723	0.021336	XM_020111702.1	109646008	-	0.827593	135.128	112.873	0.259623	0.00597036	0.0874505
novel_443	24954	16142.9	0.59509	0.00097723	0.021336	XM_020081032.1	109625680	-	0.921073	48.7122	43.6127	0.159533	0.0222789	0.153421
novel_443	24954	16142.9	0.59509	0.00097723	0.021336	XM_020099699.1	109637388	-	1.13823	49.4539	53.3692	-0.109925	0.0409946	0.209773
novel_443	24954	16142.9	0.59509	0.00097723	0.021336	XM_020103821.1	109640035	-	0.815758	21.6583	20.9921	0.0450779	0.0174749	0.136594
novel_443	24954	16142.9	0.59509	0.00097723	0.021336	XM_020106955.1	109642258	-	0.789442	67.7602	59.1187	0.196823	0.000545596	0.0394932
novel_443	24954	16142.9	0.59509	0.00097723	0.021336	XM_020079797.1	109624877	-	0.717685	9.08349	6.16677	0.558732	0.0282692	0.17345
novel_443	24954	16142.9	0.59509	0.00097723	0.021336	XM_020099227.1	109637089	-	0.732832	12.0777	10.2288	0.239698	0.00103089	0.0452411
novel_443	24954	16142.9	0.59509	0.00097723	0.021336	XM_020108148.1	109643127	-	0.819715	9.74626	9.49799	0.037227	0.0227614	0.154786
novel_443	24954	16142.9	0.59509	0.00097723	0.021336	XM_020089720.1	109631122	-	0.864168	26.8331	24.8697	0.109623	0.0168635	0.135182
novel_443	24954	16142.9	0.59509	0.00097723	0.021336	XM_020102764.1	109639357	-	1.23637	3.99342	6.18112	-0.630244	0.00020415	0.0339108
novel_443	24954	16142.9	0.59509	0.00097723	0.021336	XM_020109772.1	109644404	-	1.19751	6.5234	8.37256	-0.360044	0.0491108	0.23091
novel_443	24954	16142.9	0.59509	0.00097723	0.021336	XM_020084346.1	109627646	-	0.779062	204.531	189.794	0.107887	0.00393424	0.0739634
novel_443	24954	16142.9	0.59509	0.00097723	0.021336	XM_020097149.1	109635782	-	0.802144	53.7337	49.174	0.127933	0.0120746	0.116116
novel_443	24954	16142.9	0.59509	0.00097723	0.021336	XM_020112256.1	109646508	-	1.15509	10.2193	12.5098	-0.291761	0.0255612	0.165315
novel_443	24954	16142.9	0.59509	0.00097723	0.021336	XM_020100806.1	109638034	-	0.755242	6.74411	7.2701	-0.108347	0.0302201	0.180646
novel_443	24954	16142.9	0.59509	0.00097723	0.021336	XM_020103273.1	109639671	-	0.503765	3.74442	3.1225	0.262041	0.0337037	0.190125
novel_443	24954	16142.9	0.59509	0.00097723	0.021336	XM_020090745.1	109631780	-	0.717822	3.61623	4.94599	-0.451775	0.000756423	0.0417597
novel_443	24954	16142.9	0.59509	0.00097723	0.021336	XM_020101928.1	109638796	-	0.780701	21.5592	17.5894	0.293601	0.0303478	0.180766
novel_443	24954	16142.9	0.59509	0.00097723	0.021336	XM_020107583.1	109642693	-	0.759895	127.845	99.1266	0.367052	0.0096887	0.105002
novel_443	24954	16142.9	0.59509	0.00097723	0.021336	XM_020099091.1	109637004	-	0.770666	29.4087	22.2409	0.403027	0.0431573	0.215933
novel_443	24954	16142.9	0.59509	0.00097723	0.021336	XM_020082473.1	109626478	-	0.760695	80.5455	71.4971	0.171918	0.0184998	0.141239
novel_443	24954	16142.9	0.59509	0.00097723	0.021336	XM_020104415.1	109640419	-	1.09745	18.7155	24.1073	-0.365235	0.0153575	0.129342
novel_443	24954	16142.9	0.59509	0.00097723	0.021336	XM_020108602.1	109643474	-	0.798493	115.531	95.5817	0.273472	0.00341731	0.0692362
novel_443	24954	16142.9	0.59509	0.00097723	0.021336	XM_020108486.1	109643382	-	0.735158	42.2013	31.9167	0.402976	0.0113325	0.113183
novel_443	24954	16142.9	0.59509	0.00097723	0.021336	XM_020112080.1	109646344	-	1.32126	22.2838	27.8766	-0.323058	0.039931	0.206607
novel_443	24954	16142.9	0.59509	0.00097723	0.021336	XM_020105767.1	109641331	-	0.742108	8.27011	6.54774	0.336908	0.0139001	0.123491
novel_443	24954	16142.9	0.59509	0.00097723	0.021336	XM_020106401.1	109641832	-	0.818648	41.088	32.2178	0.350859	8.95775e-05	0.0336169
novel_443	24954	16142.9	0.59509	0.00097723	0.021336	XM_020105561.1	109641186	-	1.22658	78.9639	95.5384	-0.274887	0.0042855	0.0758717
novel_443	24954	16142.9	0.59509	0.00097723	0.021336	XM_020085897.1	109628657	-	0.784771	19.5886	15.3018	0.356317	0.00553335	0.0837849
novel_443	24954	16142.9	0.59509	0.00097723	0.021336	XM_020088305.1	109630243	-	0.779765	8.11589	7.2939	0.154058	0.0339761	0.190727
novel_443	24954	16142.9	0.59509	0.00097723	0.021336	XM_020101261.1	109638331	-	0.67709	7.43231	4.94064	0.589114	0.000141126	0.0339108
novel_443	24954	16142.9	0.59509	0.00097723	0.021336	XM_020101262.1	109638332	-	0.79218	51.5284	40.9123	0.332834	0.00231111	0.0592436
novel_443	24954	16142.9	0.59509	0.00097723	0.021336	XM_020088085.1	109630074	-	1.26516	5.91555	8.85151	-0.58141	0.00988294	0.105938
novel_443	24954	16142.9	0.59509	0.00097723	0.021336	XM_020089096.1	109630728	-	0.753049	17.6634	12.4689	0.502431	0.00712704	0.0929656
pol-miR-182-3p	13.0146	5.41692	0.88127	0.018288	0.14973	XM_020087730.1	109629806	-	0.791224	452.253	351.009	0.365622	0.00586049	0.0870833
pol-miR-182-3p	13.0146	5.41692	0.88127	0.018288	0.14973	XM_020088190.1	109630167	-	0.897292	25.7589	23.9915	0.102544	0.0205001	0.148655
pol-miR-182-3p	13.0146	5.41692	0.88127	0.018288	0.14973	XM_020093709.1	109633683	-	1.59807	4.34499	5.99356	-0.46406	0.013937	0.123689
pol-miR-182-3p	13.0146	5.41692	0.88127	0.018288	0.14973	XM_020090417.1	109631571	-	1.2605	1084.06	1358.47	-0.325541	0.00163798	0.0523597
pol-miR-182-3p	13.0146	5.41692	0.88127	0.018288	0.14973	XM_020089580.1	109631022	-	1.18477	22.49	23.8461	-0.0844738	0.0382355	0.203231
pol-miR-182-3p	13.0146	5.41692	0.88127	0.018288	0.14973	XM_020085279.1	109628257	-	0.92609	13.5218	13.8888	-0.0386429	0.0499776	0.232951
pol-miR-182-3p	13.0146	5.41692	0.88127	0.018288	0.14973	XM_020113510.1	109647700	-	0.785161	27.2316	23.788	0.195049	0.0484002	0.228582
pol-miR-182-3p	13.0146	5.41692	0.88127	0.018288	0.14973	XM_020078862.1	109624307	-	0.626593	10.1599	6.13263	0.728301	0.0394481	0.205809
pol-miR-182-3p	13.0146	5.41692	0.88127	0.018288	0.14973	XM_020101666.1	109638604	-	0.673822	6.94074	4.3248	0.682455	0.014877	0.12755
pol-miR-182-3p	13.0146	5.41692	0.88127	0.018288	0.14973	XM_020104415.1	109640419	-	1.09745	18.7155	24.1073	-0.365235	0.0153575	0.129342
pol-miR-182-3p	13.0146	5.41692	0.88127	0.018288	0.14973	XR_002203464.1	109640050	-	0.29435	7.61371	4.91591	0.63114	0.0497324	0.232331
pol-miR-182-3p	13.0146	5.41692	0.88127	0.018288	0.14973	XM_020080237.1	109625133	-	1.3957	5.5822	8.14192	-0.544536	0.0198591	0.145776
pol-miR-182-3p	13.0146	5.41692	0.88127	0.018288	0.14973	XM_020088435.1	109630311	-	0.677951	18.6535	13.4861	0.467975	0.00946635	0.104305
pol-miR-182-3p	13.0146	5.41692	0.88127	0.018288	0.14973	XM_020087160.1	109629428	-	0.879843	597.102	536.238	0.155104	0.012708	0.118565
pol-miR-182-3p	13.0146	5.41692	0.88127	0.018288	0.14973	XM_020103356.1	109639740	-	1.33044	6.21771	9.71832	-0.644323	0.000436535	0.0390212
pol-miR-182-3p	13.0146	5.41692	0.88127	0.018288	0.14973	XM_020091868.1	109632538	-	0.806176	17.3006	14.5922	0.245624	0.00418386	0.0749279
pol-miR-182-3p	13.0146	5.41692	0.88127	0.018288	0.14973	XM_020086066.1	109628742	-	1.24671	15.6484	20.5643	-0.394127	0.00245358	0.060075
pol-miR-182-3p	13.0146	5.41692	0.88127	0.018288	0.14973	XM_020100620.1	109637942	-	0.736236	26.5528	20.5963	0.366476	0.0284841	0.17415
pol-miR-182-3p	13.0146	5.41692	0.88127	0.018288	0.14973	XM_020103394.1	109639756	-	0.667356	46.7807	42.7775	0.129061	0.00808821	0.0978617
pol-miR-182-3p	13.0146	5.41692	0.88127	0.018288	0.14973	XM_020106312.1	109641762	-	1.15833	33.8436	45.6898	-0.43299	0.0447959	0.219632
pol-miR-182-3p	13.0146	5.41692	0.88127	0.018288	0.14973	XM_020078029.1	109623535	-	1.18583	48.2519	55.1906	-0.193836	0.01986	0.145776
pol-miR-182-3p	13.0146	5.41692	0.88127	0.018288	0.14973	XM_020080046.1	109625037	-	0.883003	33.8299	30.0893	0.169049	0.011008	0.111884
pol-miR-182-3p	13.0146	5.41692	0.88127	0.018288	0.14973	XM_020104058.1	109640195	-	0.847158	21.8703	18.7977	0.218414	0.0186036	0.141467
pol-miR-182-3p	13.0146	5.41692	0.88127	0.018288	0.14973	XM_020095254.1	109634613	-	0.868384	259.541	209.443	0.309402	0.024529	0.161696
pol-miR-182-3p	13.0146	5.41692	0.88127	0.018288	0.14973	XM_020105957.1	109641480	-	1.27424	63.5641	81.5692	-0.359812	0.0258551	0.166118
pol-miR-182-3p	13.0146	5.41692	0.88127	0.018288	0.14973	XM_020109773.1	109644405	-	1.13026	27.7854	31.6455	-0.187672	0.0177218	0.138003
pol-miR-182-3p	13.0146	5.41692	0.88127	0.018288	0.14973	XM_020109948.1	109644546	-	1.60963	3.77007	6.17905	-0.712794	0.00910898	0.103233
pol-miR-182-3p	13.0146	5.41692	0.88127	0.018288	0.14973	XM_020086115.1	109628767	-	0.654376	4.63872	3.89663	0.251498	0.00118225	0.0474721
pol-miR-182-3p	13.0146	5.41692	0.88127	0.018288	0.14973	XM_020108298.1	109643252	-	0.839173	876.721	683.019	0.360193	0.0466155	0.224452
pol-miR-182-3p	13.0146	5.41692	0.88127	0.018288	0.14973	XM_020104793.1	109640665	-	1.29837	55.8504	69.0935	-0.306983	0.00653133	0.0907564
pol-miR-182-3p	13.0146	5.41692	0.88127	0.018288	0.14973	XM_020098598.1	109636703	-	0.720789	10.9503	8.73153	0.326662	0.00305341	0.066212
novel_204	16.7561	28.1686	-0.65373	0.01698	0.14829	XM_020090944.1	109631898	-	0.856233	39.8257	41.1729	-0.0479968	0.00549095	0.0833813
novel_204	16.7561	28.1686	-0.65373	0.01698	0.14829	XM_020086961.1	109629294	-	0.693645	4.67452	4.28856	0.124325	0.0387873	0.204542
novel_204	16.7561	28.1686	-0.65373	0.01698	0.14829	XM_020084797.1	109627959	-	0.748167	11.3637	7.00186	0.698627	0.0327637	0.187477
novel_204	16.7561	28.1686	-0.65373	0.01698	0.14829	XM_020080476.1	109625287	-	0.738546	18.1013	13.7103	0.40083	0.000807272	0.0423084
novel_204	16.7561	28.1686	-0.65373	0.01698	0.14829	XM_020103872.1	109640079	-	0.708991	27.7977	20.1169	0.466561	0.0220172	0.152939
novel_204	16.7561	28.1686	-0.65373	0.01698	0.14829	XM_020102422.1	109639130	-	1.19672	13.2648	17.6127	-0.409014	0.0460701	0.223175
novel_204	16.7561	28.1686	-0.65373	0.01698	0.14829	XM_020095186.1	109634583	-	0.757225	7.68283	6.4875	0.243974	0.000668167	0.039652
novel_204	16.7561	28.1686	-0.65373	0.01698	0.14829	XM_020085098.1	109628142	-	1.43669	5.15929	9.77068	-0.921287	0.0261722	0.16717
novel_204	16.7561	28.1686	-0.65373	0.01698	0.14829	XM_020091653.1	109632402	-	1.32727	7.31472	10.2481	-0.486483	0.0172203	0.136353
novel_204	16.7561	28.1686	-0.65373	0.01698	0.14829	XM_020090108.1	109631385	-	0.764738	50.4051	40.3152	0.322244	0.0371052	0.199739
novel_204	16.7561	28.1686	-0.65373	0.01698	0.14829	XM_020085567.1	109628465	-	0.83107	13.7044	12.1353	0.17543	0.0474372	0.226618
novel_204	16.7561	28.1686	-0.65373	0.01698	0.14829	XM_020082523.1	109626506	-	0.723888	7.2644	3.83776	0.92058	0.0219299	0.152537
novel_204	16.7561	28.1686	-0.65373	0.01698	0.14829	XM_020103612.1	109639902	-	1.12621	112.858	126.885	-0.16901	0.0217796	0.152208
novel_204	16.7561	28.1686	-0.65373	0.01698	0.14829	XM_020090298.1	109631483	-	1.27966	9.87964	13.9976	-0.502649	0.0114607	0.113914
novel_204	16.7561	28.1686	-0.65373	0.01698	0.14829	XM_020107221.1	109642427	-	0.598162	19.8631	13.7173	0.534096	0.0117638	0.114942
novel_204	16.7561	28.1686	-0.65373	0.01698	0.14829	XM_020094733.1	109634312	-	0.763146	13.3326	10.5826	0.333271	0.00233118	0.0592436
novel_204	16.7561	28.1686	-0.65373	0.01698	0.14829	XM_020107409.1	109642575	-	6.51072	0.206006	3.84229	-4.22121	0.000642634	0.039652
novel_204	16.7561	28.1686	-0.65373	0.01698	0.14829	XM_020082544.1	109626521	-	1.10532	12.1461	16.8635	-0.473408	0.0133749	0.121347
novel_204	16.7561	28.1686	-0.65373	0.01698	0.14829	XM_020094736.1	109634315	-	0.899426	20.8483	21.687	-0.0569016	0.00951149	0.104465
novel_204	16.7561	28.1686	-0.65373	0.01698	0.14829	XM_020090228.1	109631445	-	0.781821	51.6148	47.0453	0.133737	0.0200195	0.146314
novel_204	16.7561	28.1686	-0.65373	0.01698	0.14829	XM_020088085.1	109630074	-	1.26516	5.91555	8.85151	-0.58141	0.00988294	0.105938
novel_204	16.7561	28.1686	-0.65373	0.01698	0.14829	XM_020087861.1	109629878	-	0.691984	6.40799	6.7975	-0.085132	0.00285074	0.0645555
novel_204	16.7561	28.1686	-0.65373	0.01698	0.14829	XM_020088305.1	109630243	-	0.779765	8.11589	7.2939	0.154058	0.0339761	0.190727
novel_204	16.7561	28.1686	-0.65373	0.01698	0.14829	XM_020081758.1	109626094	-	0.644432	31.5838	22.486	0.490155	0.0419437	0.212115
novel_204	16.7561	28.1686	-0.65373	0.01698	0.14829	XM_020090696.1	109631755	-	0.628394	32.3484	20.6953	0.644387	0.00278248	0.0636162
novel_204	16.7561	28.1686	-0.65373	0.01698	0.14829	XM_020105730.1	109641309	-	1.19489	15.561	18.7456	-0.26862	0.00659822	0.0908538
novel_204	16.7561	28.1686	-0.65373	0.01698	0.14829	XM_020094347.1	109634077	-	0.91206	33.8133	35.7305	-0.0795649	0.00305584	0.066212
novel_204	16.7561	28.1686	-0.65373	0.01698	0.14829	XM_020079800.1	109624879	-	0.752921	152.059	103.384	0.556629	0.000855581	0.0432256
novel_204	16.7561	28.1686	-0.65373	0.01698	0.14829	XM_020094484.1	109634184	-	0.896178	79.6226	71.5468	0.154291	0.029544	0.17821
novel_204	16.7561	28.1686	-0.65373	0.01698	0.14829	XM_020086132.1	109628776	-	0.807294	14.919	14.5635	0.0347916	0.00155713	0.0522703
novel_204	16.7561	28.1686	-0.65373	0.01698	0.14829	XM_020112810.1	109647040	-	0.735052	309.516	220.964	0.486203	0.00706451	0.0926297
novel_204	16.7561	28.1686	-0.65373	0.01698	0.14829	XM_020102771.1	109639362	-	3.8927	0.079393	1.83533	-4.53088	0.00100352	0.0448584
novel_204	16.7561	28.1686	-0.65373	0.01698	0.14829	XM_020083117.1	109626897	-	0.671964	11.5275	7.33896	0.651428	0.00529697	0.0827437
novel_204	16.7561	28.1686	-0.65373	0.01698	0.14829	XM_020092363.1	109632859	-	1.22697	8.64801	11.308	-0.38691	0.0264913	0.168176
novel_204	16.7561	28.1686	-0.65373	0.01698	0.14829	XM_020104533.1	109640491	-	0.684489	5.45451	5.43626	0.0048362	0.015816	0.13094
novel_204	16.7561	28.1686	-0.65373	0.01698	0.14829	XM_020104088.1	109640217	-	0.891413	44.9087	39.4283	0.187762	0.00606337	0.0874505
novel_204	16.7561	28.1686	-0.65373	0.01698	0.14829	XM_020110617.1	109645108	-	0.747732	16.9041	14.1271	0.258913	0.00367064	0.0713656
novel_204	16.7561	28.1686	-0.65373	0.01698	0.14829	XM_020097589.1	109636075	-	0.78947	74.8973	58.4253	0.358322	0.0204217	0.148531
novel_204	16.7561	28.1686	-0.65373	0.01698	0.14829	XM_020093892.1	109633800	-	1.22815	2.7659	5.35673	-0.953601	0.0127763	0.11865
novel_204	16.7561	28.1686	-0.65373	0.01698	0.14829	XM_020090745.1	109631780	-	0.717822	3.61623	4.94599	-0.451775	0.000756423	0.0417597
novel_204	16.7561	28.1686	-0.65373	0.01698	0.14829	XM_020087440.1	109629665	-	2.71388	0.442076	1.84081	-2.05797	0.000632825	0.039652
novel_204	16.7561	28.1686	-0.65373	0.01698	0.14829	XM_020113970.1	109648174	-	0.674273	68.8218	49.5483	0.474031	0.00904027	0.102665
novel_204	16.7561	28.1686	-0.65373	0.01698	0.14829	XM_020104413.1	109640417	-	0.773465	19.7799	15.8524	0.31934	0.0169441	0.135204
novel_204	16.7561	28.1686	-0.65373	0.01698	0.14829	XM_020107578.1	109642689	-	0.663217	36.1999	26.9365	0.42642	0.000154611	0.0339108
novel_204	16.7561	28.1686	-0.65373	0.01698	0.14829	XM_020079067.1	109624422	-	0.808989	43.8154	36.0799	0.280243	0.0181805	0.139997
novel_204	16.7561	28.1686	-0.65373	0.01698	0.14829	XM_020101008.1	109638160	-	0.477405	26.059	14.0014	0.896207	0.00789815	0.0966079
novel_204	16.7561	28.1686	-0.65373	0.01698	0.14829	XM_020093831.1	109633767	-	1.22194	13.9519	16.894	-0.276042	0.0370232	0.199609
novel_204	16.7561	28.1686	-0.65373	0.01698	0.14829	XM_020088467.1	109630327	-	1.21604	4.95611	8.63551	-0.801073	0.0137803	0.123115
novel_204	16.7561	28.1686	-0.65373	0.01698	0.14829	XM_020085280.1	109628267	-	0.776764	42.7703	34.5903	0.30624	0.00322389	0.0673027
novel_204	16.7561	28.1686	-0.65373	0.01698	0.14829	XM_020092755.1	109633133	-	0.885442	18.9791	14.1847	0.420077	0.00949898	0.104438
novel_204	16.7561	28.1686	-0.65373	0.01698	0.14829	XM_020107243.1	109642445	-	0.874475	23.9155	21.5507	0.150213	0.0229037	0.155587
novel_204	16.7561	28.1686	-0.65373	0.01698	0.14829	XM_020105771.1	109641336	-	0.839433	38.6855	31.7403	0.285475	0.0477299	0.227576
novel_204	16.7561	28.1686	-0.65373	0.01698	0.14829	XM_020102868.1	109639418	-	0.456607	274.566	186.482	0.558119	0.000241883	0.0344137
novel_204	16.7561	28.1686	-0.65373	0.01698	0.14829	XM_020087143.1	109629411	-	0.788762	22.8838	18.7893	0.284412	0.0115237	0.11422
novel_204	16.7561	28.1686	-0.65373	0.01698	0.14829	XM_020099770.1	109637425	-	0.739012	8.22153	5.88547	0.482248	0.0068176	0.0921801
novel_204	16.7561	28.1686	-0.65373	0.01698	0.14829	XM_020107346.1	109642522	-	1.26618	17.5845	23.5881	-0.423758	0.0273353	0.170139
novel_204	16.7561	28.1686	-0.65373	0.01698	0.14829	XR_002203464.1	109640050	-	0.29435	7.61371	4.91591	0.63114	0.0497324	0.232331
novel_204	16.7561	28.1686	-0.65373	0.01698	0.14829	XM_020086647.1	109629153	-	0.863333	27.5921	30.348	-0.137343	0.0163594	0.133413
novel_204	16.7561	28.1686	-0.65373	0.01698	0.14829	XM_020099145.1	109637039	-	0.561125	136.489	59.5748	1.19601	0.00923076	0.103579
novel_204	16.7561	28.1686	-0.65373	0.01698	0.14829	XM_020098769.1	109636821	-	0.831771	11.9319	12.3433	-0.0488978	0.00733055	0.0939635
novel_204	16.7561	28.1686	-0.65373	0.01698	0.14829	XM_020108024.1	109643031	-	0.693236	45.4043	30.4827	0.574841	0.0015447	0.0521123
novel_204	16.7561	28.1686	-0.65373	0.01698	0.14829	XM_020107735.1	109642802	-	1.09562	47.5841	46.8163	0.0234685	0.0389436	0.20474
novel_204	16.7561	28.1686	-0.65373	0.01698	0.14829	XM_020083222.1	109626952	-	1.41393	9.70583	12.9989	-0.42147	0.0245447	0.161696
novel_204	16.7561	28.1686	-0.65373	0.01698	0.14829	XM_020086097.1	109628756	-	0.776849	58.0736	51.8154	0.1645	0.00108842	0.0464969
novel_204	16.7561	28.1686	-0.65373	0.01698	0.14829	XM_020102977.1	109639459	-	1.2774	3.50158	5.49918	-0.65121	0.0212448	0.150715
novel_204	16.7561	28.1686	-0.65373	0.01698	0.14829	XM_020091104.1	109632010	-	1.11923	5.83572	7.55318	-0.372175	0.0189268	0.142504
novel_204	16.7561	28.1686	-0.65373	0.01698	0.14829	XM_020085230.1	109628226	-	2.87927	1.50082	6.04036	-2.00888	0.00224146	0.0583286
novel_204	16.7561	28.1686	-0.65373	0.01698	0.14829	XM_020106854.1	109642177	-	1.23421	13.8547	17.3337	-0.323203	0.02245	0.153878
novel_204	16.7561	28.1686	-0.65373	0.01698	0.14829	XM_020095324.1	109634651	-	2.43254	0.427182	1.30112	-1.60683	0.0298822	0.17931
novel_204	16.7561	28.1686	-0.65373	0.01698	0.14829	XM_020109160.1	109643902	-	2.60121	0.439926	1.73175	-1.9769	0.0311205	0.182718
novel_204	16.7561	28.1686	-0.65373	0.01698	0.14829	XM_020092023.1	109632620	-	0.835135	37.4832	34.088	0.136979	0.0496813	0.232197
novel_204	16.7561	28.1686	-0.65373	0.01698	0.14829	XM_020106044.1	109641549	-	0.747548	748.881	492.754	0.603867	0.000587255	0.039652
novel_204	16.7561	28.1686	-0.65373	0.01698	0.14829	XM_020110231.1	109644782	-	0.870527	41.336	38.4244	0.105376	0.0410904	0.209982
novel_204	16.7561	28.1686	-0.65373	0.01698	0.14829	XM_020084699.1	109627878	-	1.32322	12.369	17.1438	-0.47096	0.00310995	0.0669641
novel_204	16.7561	28.1686	-0.65373	0.01698	0.14829	XM_020088059.1	109630040	-	0.56763	5.73592	3.32893	0.784967	0.00275553	0.0635994
novel_204	16.7561	28.1686	-0.65373	0.01698	0.14829	XM_020088177.1	109630154	-	0.67689	7.33082	5.21655	0.490879	0.038666	0.20411
novel_204	16.7561	28.1686	-0.65373	0.01698	0.14829	XM_020083364.1	109627008	-	0.777479	9.3389	7.13432	0.388475	0.0278176	0.171799
novel_204	16.7561	28.1686	-0.65373	0.01698	0.14829	XM_020092500.1	109632940	-	1.13863	56.7188	60.6387	-0.0964104	0.00449702	0.0769845
novel_204	16.7561	28.1686	-0.65373	0.01698	0.14829	XM_020094553.1	109634226	-	1.2035	50.661	56.1122	-0.147439	0.0393158	0.205588
novel_204	16.7561	28.1686	-0.65373	0.01698	0.14829	XM_020078643.1	109624143	-	0.206265	3.26725	1.75129	0.899655	0.0224703	0.153878
novel_204	16.7561	28.1686	-0.65373	0.01698	0.14829	XM_020096306.1	109635244	-	0.807368	19.7947	15.1902	0.381971	0.0233944	0.157437
novel_204	16.7561	28.1686	-0.65373	0.01698	0.14829	XM_020099624.1	109637346	-	0.725642	19.6336	14.4497	0.44229	0.00366083	0.0713656
novel_204	16.7561	28.1686	-0.65373	0.01698	0.14829	XM_020101079.1	109638206	-	2.35456	5.87065	12.433	-1.08259	0.021246	0.150715
novel_204	16.7561	28.1686	-0.65373	0.01698	0.14829	XM_020098204.1	109636466	-	3.06945	0.40516	2.53489	-2.64536	0.0175035	0.136715
novel_204	16.7561	28.1686	-0.65373	0.01698	0.14829	XM_020083075.1	109626880	-	0.794482	9.42083	9.8041	-0.0575319	0.026619	0.168517
novel_204	16.7561	28.1686	-0.65373	0.01698	0.14829	XM_020087730.1	109629806	-	0.791224	452.253	351.009	0.365622	0.00586049	0.0870833
novel_204	16.7561	28.1686	-0.65373	0.01698	0.14829	XM_020099888.1	109637499	-	0.777977	27.4715	20.8879	0.395265	0.0138581	0.123491
novel_204	16.7561	28.1686	-0.65373	0.01698	0.14829	XM_020099343.1	109637151	-	0.748613	7.63202	6.0935	0.324793	0.0166093	0.134603
novel_204	16.7561	28.1686	-0.65373	0.01698	0.14829	XM_020101805.1	109638708	-	0.769079	9.7047	8.35025	0.216864	0.00792862	0.0966079
novel_204	16.7561	28.1686	-0.65373	0.01698	0.14829	XM_020104593.1	109640531	-	1.2686	11.9398	14.7822	-0.30808	0.010463	0.10891
novel_204	16.7561	28.1686	-0.65373	0.01698	0.14829	XM_020083203.1	109626941	-	1.40431	8.98067	14.4223	-0.683408	0.0209114	0.149756
novel_204	16.7561	28.1686	-0.65373	0.01698	0.14829	XM_020108093.1	109643087	-	0.869564	17.149	15.276	0.166852	0.0389324	0.20474
novel_204	16.7561	28.1686	-0.65373	0.01698	0.14829	XM_020102354.1	109639077	-	0.600756	32.1423	18.304	0.812314	0.0121421	0.116226
novel_204	16.7561	28.1686	-0.65373	0.01698	0.14829	XM_020092036.1	109632642	-	0.829612	12.6841	10.7606	0.237256	0.0161967	0.132503
novel_204	16.7561	28.1686	-0.65373	0.01698	0.14829	XM_020102732.1	109639336	-	0.732993	6.93469	5.35084	0.374067	0.0372492	0.200306
novel_204	16.7561	28.1686	-0.65373	0.01698	0.14829	XM_020111628.1	109645942	-	0.858706	127.971	109.624	0.223256	0.0340631	0.190801
novel_204	16.7561	28.1686	-0.65373	0.01698	0.14829	XM_020089185.1	109630795	-	3.23758	2.80274	7.48816	-1.41777	0.0161795	0.132503
novel_204	16.7561	28.1686	-0.65373	0.01698	0.14829	XM_020089493.1	109630955	-	2.11119	11.2532	21.5678	-0.938534	0.00895798	0.102291
novel_204	16.7561	28.1686	-0.65373	0.01698	0.14829	XM_020078096.1	109623606	-	0.669937	22.361	13.6232	0.714923	0.0174471	0.136594
novel_204	16.7561	28.1686	-0.65373	0.01698	0.14829	XM_020093137.1	109633344	-	0.762194	44.0141	33.3019	0.402361	0.0418701	0.21189
novel_204	16.7561	28.1686	-0.65373	0.01698	0.14829	XM_020107160.1	109642388	-	1.24906	6.28264	8.53112	-0.441365	0.0123252	0.11688
novel_204	16.7561	28.1686	-0.65373	0.01698	0.14829	XM_020091737.1	109632450	-	1.54432	1.29364	3.44894	-1.41472	0.00931505	0.103663
novel_204	16.7561	28.1686	-0.65373	0.01698	0.14829	XM_020105037.1	109640839	-	0.668461	11.8803	7.96143	0.577466	0.00673256	0.0913624
novel_204	16.7561	28.1686	-0.65373	0.01698	0.14829	XM_020099347.1	109637155	-	0.696758	16.8419	13.2241	0.348886	0.00873439	0.101193
novel_204	16.7561	28.1686	-0.65373	0.01698	0.14829	XM_020098567.1	109636683	-	1.05424	8.11234	9.87091	-0.283065	0.0447161	0.219632
novel_204	16.7561	28.1686	-0.65373	0.01698	0.14829	XM_020103040.1	109639529	-	0.625116	4.69801	3.45443	0.4436	0.0442694	0.219023
novel_204	16.7561	28.1686	-0.65373	0.01698	0.14829	XM_020079062.1	109624419	-	1.36275	4.03652	6.7014	-0.73135	0.0235385	0.158088
novel_204	16.7561	28.1686	-0.65373	0.01698	0.14829	XM_020092008.1	109632613	-	4.51294	0.840778	4.54247	-2.43368	0.000123735	0.0336169
novel_204	16.7561	28.1686	-0.65373	0.01698	0.14829	XM_020080437.1	109625263	-	0.830983	10.4305	10.2533	0.0247231	0.00706987	0.0926297
novel_204	16.7561	28.1686	-0.65373	0.01698	0.14829	XM_020093990.1	109633851	-	0.856616	54.8499	45.9534	0.255316	0.00771081	0.0960665
novel_204	16.7561	28.1686	-0.65373	0.01698	0.14829	XM_020103089.1	109639569	-	0.722651	56.1152	45.013	0.318049	0.00966272	0.105002
novel_204	16.7561	28.1686	-0.65373	0.01698	0.14829	XM_020078856.1	109624301	-	0.739671	6.619	5.04526	0.391685	0.0384153	0.203408
novel_204	16.7561	28.1686	-0.65373	0.01698	0.14829	XM_020105019.1	109640826	-	0.38266	2.58293	2.16542	0.254363	0.0185658	0.141302
novel_204	16.7561	28.1686	-0.65373	0.01698	0.14829	XM_020081331.1	109625818	-	0.783279	15.3185	15.0148	0.0288919	0.0483015	0.228533
novel_204	16.7561	28.1686	-0.65373	0.01698	0.14829	XM_020078558.1	109624060	-	1.26819	6.36298	10.7148	-0.751837	8.42669e-05	0.0336169
novel_204	16.7561	28.1686	-0.65373	0.01698	0.14829	XM_020084866.1	109628014	-	0.808973	10.2797	8.52792	0.269526	0.0282447	0.17345
novel_204	16.7561	28.1686	-0.65373	0.01698	0.14829	XM_020104415.1	109640419	-	1.09745	18.7155	24.1073	-0.365235	0.0153575	0.129342
novel_204	16.7561	28.1686	-0.65373	0.01698	0.14829	XM_020099451.1	109637231	-	0.584704	4.63855	2.98015	0.63829	0.00532091	0.0827437
novel_204	16.7561	28.1686	-0.65373	0.01698	0.14829	XM_020099382.1	109637179	-	1.29555	311.712	357.207	-0.19655	0.0351195	0.194178
novel_204	16.7561	28.1686	-0.65373	0.01698	0.14829	XM_020102512.1	109639180	-	0.846828	35.5164	26.0613	0.446573	0.00382456	0.0729485
novel_204	16.7561	28.1686	-0.65373	0.01698	0.14829	XM_020107702.1	109642781	-	1.31642	7.4988	10.6877	-0.511217	0.000637776	0.039652
novel_204	16.7561	28.1686	-0.65373	0.01698	0.14829	XM_020083647.1	109627208	-	0.778782	74.8287	59.8984	0.321075	0.00293551	0.0650058
novel_204	16.7561	28.1686	-0.65373	0.01698	0.14829	XM_020082547.1	109626519	-	0.84429	1448.98	1174.99	0.302392	0.00191912	0.0555907
novel_204	16.7561	28.1686	-0.65373	0.01698	0.14829	XM_020108187.1	109643161	-	0.803168	46.6898	38.4539	0.279975	0.0358761	0.196493
novel_204	16.7561	28.1686	-0.65373	0.01698	0.14829	XM_020103131.1	109639592	-	1.16451	8.05569	10.3779	-0.365435	0.00486839	0.0806237
novel_204	16.7561	28.1686	-0.65373	0.01698	0.14829	XM_020085109.1	109628147	-	0.737234	4.4037	4.24167	0.0540844	0.00120481	0.0481761
novel_204	16.7561	28.1686	-0.65373	0.01698	0.14829	XM_020092400.1	109632870	-	0.700335	11.1505	8.79303	0.342678	0.0205249	0.148655
novel_204	16.7561	28.1686	-0.65373	0.01698	0.14829	XM_020078139.1	109623658	-	0.786032	15.2097	12.4957	0.28356	0.00418792	0.0749279
novel_204	16.7561	28.1686	-0.65373	0.01698	0.14829	XM_020096863.1	109635581	-	2.50546	0.183522	1.57703	-3.10319	0.0446065	0.21946
novel_204	16.7561	28.1686	-0.65373	0.01698	0.14829	XM_020088597.1	109630405	-	0.861902	27.2922	24.1212	0.178189	0.0149207	0.127714
novel_204	16.7561	28.1686	-0.65373	0.01698	0.14829	XM_020105987.1	109641505	-	0.651628	9.46817	6.68849	0.501405	0.000559741	0.039652
novel_204	16.7561	28.1686	-0.65373	0.01698	0.14829	XM_020080881.1	109625601	-	0.836498	19.9163	17.4927	0.187199	0.0309381	0.182235
novel_204	16.7561	28.1686	-0.65373	0.01698	0.14829	XM_020089959.1	109631305	-	0.479614	8.41154	3.75353	1.16412	0.0142784	0.1249
novel_204	16.7561	28.1686	-0.65373	0.01698	0.14829	XM_020112095.1	109646356	-	0.56681	7.59189	4.08006	0.895869	0.00193131	0.0556533
novel_204	16.7561	28.1686	-0.65373	0.01698	0.14829	XM_020090674.1	109631743	-	0.668745	13.2667	9.3384	0.506557	0.00235844	0.0592436
novel_204	16.7561	28.1686	-0.65373	0.01698	0.14829	XM_020095803.1	109634940	-	0.832796	95.5418	90.6229	0.0762567	0.00782887	0.0963219
novel_204	16.7561	28.1686	-0.65373	0.01698	0.14829	XM_020101732.1	109638646	-	0.855203	140.465	118.648	0.243529	0.00144028	0.0502853
novel_204	16.7561	28.1686	-0.65373	0.01698	0.14829	XM_020078894.1	109624329	-	0.83027	16.6157	13.1976	0.332273	0.0252954	0.164253
novel_204	16.7561	28.1686	-0.65373	0.01698	0.14829	XM_020089914.1	109631276	-	1.51499	58.6568	67.2878	-0.198045	0.0370732	0.199739
novel_204	16.7561	28.1686	-0.65373	0.01698	0.14829	XM_020079036.1	109624406	-	1.78711	7.56137	13.1245	-0.79554	0.00295085	0.0650313
novel_204	16.7561	28.1686	-0.65373	0.01698	0.14829	XM_020100852.1	109638071	-	0.697376	11.5617	6.74378	0.777727	0.0433572	0.216723
novel_204	16.7561	28.1686	-0.65373	0.01698	0.14829	XM_020098952.1	109636918	-	2.26262	15.0797	29.7635	-0.980932	0.0154196	0.129342
novel_204	16.7561	28.1686	-0.65373	0.01698	0.14829	XM_020109324.1	109644039	-	0.796492	11.6243	11.3718	0.0316925	0.00745611	0.0945789
novel_204	16.7561	28.1686	-0.65373	0.01698	0.14829	XM_020102597.1	109639231	-	0.746432	29.9432	20.8978	0.518878	0.00814572	0.0982479
novel_204	16.7561	28.1686	-0.65373	0.01698	0.14829	XM_020090267.1	109631467	-	0.778027	325.719	243.157	0.42174	0.0185683	0.141302
novel_204	16.7561	28.1686	-0.65373	0.01698	0.14829	XM_020088995.1	109630676	-	1.13737	10.6036	13.9987	-0.400734	0.0134267	0.121347
novel_204	16.7561	28.1686	-0.65373	0.01698	0.14829	XM_020086601.1	109629125	-	0.769837	14.1632	11.4516	0.306593	0.00882879	0.1016
novel_204	16.7561	28.1686	-0.65373	0.01698	0.14829	XM_020109810.1	109644431	-	0.798424	3.04359	3.52221	-0.210707	0.0156877	0.130356
novel_204	16.7561	28.1686	-0.65373	0.01698	0.14829	XM_020109021.1	109643791	-	0.604527	53.7547	34.9408	0.621477	0.0273103	0.170139
novel_204	16.7561	28.1686	-0.65373	0.01698	0.14829	XM_020078172.1	109623691	-	3.09076	0.265227	1.70146	-2.68147	0.000113816	0.0336169
novel_204	16.7561	28.1686	-0.65373	0.01698	0.14829	XM_020083811.1	109627318	-	0.625848	72.311	46.5198	0.636371	0.00163174	0.0523597
novel_204	16.7561	28.1686	-0.65373	0.01698	0.14829	XM_020080406.1	109625245	-	0.663396	65.7344	45.9617	0.516216	0.024558	0.161696
novel_204	16.7561	28.1686	-0.65373	0.01698	0.14829	XM_020098598.1	109636703	-	0.720789	10.9503	8.73153	0.326662	0.00305341	0.066212
novel_204	16.7561	28.1686	-0.65373	0.01698	0.14829	XM_020106068.1	109641565	-	0.847138	35.201	29.1023	0.27448	0.0087739	0.101193
novel_204	16.7561	28.1686	-0.65373	0.01698	0.14829	XM_020111739.1	109646044	-	0.90599	240.271	232.678	0.0463277	0.0415029	0.210915
novel_204	16.7561	28.1686	-0.65373	0.01698	0.14829	XM_020095019.1	109634505	-	1.41995	30.1385	45.0668	-0.580458	0.00394921	0.0740537
novel_204	16.7561	28.1686	-0.65373	0.01698	0.14829	XM_020081756.1	109626092	-	0.731571	12.0316	8.95776	0.425623	0.00340852	0.0692362
novel_204	16.7561	28.1686	-0.65373	0.01698	0.14829	XM_020110368.1	109644899	-	1.28699	26.6648	31.3598	-0.233982	0.0375869	0.20143
novel_204	16.7561	28.1686	-0.65373	0.01698	0.14829	XM_020101848.1	109638731	-	1.1051	9.43096	11.0404	-0.227319	0.0213526	0.151235
novel_204	16.7561	28.1686	-0.65373	0.01698	0.14829	XM_020098858.1	109636868	-	0.788101	18.553	14.3271	0.372903	0.0175858	0.137067
novel_204	16.7561	28.1686	-0.65373	0.01698	0.14829	XM_020097519.1	109636023	-	0.727349	45.477	30.0904	0.595836	0.00454015	0.0772124
novel_204	16.7561	28.1686	-0.65373	0.01698	0.14829	XM_020103080.1	109639562	-	1.975	1.9174	3.69428	-0.946142	0.0222242	0.153421
novel_204	16.7561	28.1686	-0.65373	0.01698	0.14829	XM_020097719.1	109636150	-	0.927607	5.92577	6.92843	-0.225526	0.0498229	0.232611
novel_204	16.7561	28.1686	-0.65373	0.01698	0.14829	XM_020087031.1	109629332	-	0.822832	95.1497	86.3968	0.139222	0.0071409	0.0930293
novel_204	16.7561	28.1686	-0.65373	0.01698	0.14829	XM_020086478.1	109629008	-	1.45146	11.2404	12.0099	-0.0955263	0.0207044	0.149017
novel_204	16.7561	28.1686	-0.65373	0.01698	0.14829	XM_020110436.1	109644958	-	0.735167	42.7698	23.2277	0.880745	0.0408834	0.209308
novel_204	16.7561	28.1686	-0.65373	0.01698	0.14829	XM_020107923.1	109642963	-	0.661473	5.31531	3.58378	0.56867	0.000438328	0.0390212
novel_204	16.7561	28.1686	-0.65373	0.01698	0.14829	XM_020101023.1	109638173	-	0.729313	37.2485	34.0243	0.130615	0.0261499	0.16717
novel_204	16.7561	28.1686	-0.65373	0.01698	0.14829	XM_020101933.1	109638798	-	0.904368	27.3811	23.0224	0.250144	0.0465343	0.22427
novel_204	16.7561	28.1686	-0.65373	0.01698	0.14829	XM_020107777.1	109642836	-	0.735539	13.5195	11.619	0.218554	0.00914332	0.10335
novel_204	16.7561	28.1686	-0.65373	0.01698	0.14829	XM_020092404.1	109632879	-	0.841679	27.8449	22.327	0.318627	0.00292066	0.0649125
novel_204	16.7561	28.1686	-0.65373	0.01698	0.14829	XM_020081046.1	109625686	-	1.21734	7.61197	9.42285	-0.307894	0.0297089	0.178581
novel_204	16.7561	28.1686	-0.65373	0.01698	0.14829	XM_020086237.1	109628827	-	0.724297	14.6185	11.7915	0.310047	0.0187551	0.141993
novel_204	16.7561	28.1686	-0.65373	0.01698	0.14829	XM_020099307.1	109637128	-	1.19576	15.9015	19.1785	-0.270325	0.0196841	0.145205
novel_204	16.7561	28.1686	-0.65373	0.01698	0.14829	XM_020094667.1	109634279	-	0.761226	2.45646	3.89533	-0.665166	0.0499678	0.232951
novel_204	16.7561	28.1686	-0.65373	0.01698	0.14829	XM_020109772.1	109644404	-	1.19751	6.5234	8.37256	-0.360044	0.0491108	0.23091
novel_204	16.7561	28.1686	-0.65373	0.01698	0.14829	XM_020113897.1	109648106	-	33.4915	3.0293	65.7506	-4.43995	0.00227418	0.0588842
novel_204	16.7561	28.1686	-0.65373	0.01698	0.14829	XM_020087521.1	109629705	-	0.750895	8.02316	7.99684	0.00474043	0.0141814	0.12463
novel_204	16.7561	28.1686	-0.65373	0.01698	0.14829	XM_020110033.1	109644611	-	0.770063	39.6957	31.2799	0.343746	0.0359534	0.196812
novel_204	16.7561	28.1686	-0.65373	0.01698	0.14829	XM_020078415.1	109623955	-	1.99241	3.42281	6.79868	-0.990074	0.0443491	0.219023
novel_204	16.7561	28.1686	-0.65373	0.01698	0.14829	XM_020084650.1	109627835	-	0.751625	28.0283	27.0523	0.0511317	4.58708e-05	0.0336169
novel_204	16.7561	28.1686	-0.65373	0.01698	0.14829	XM_020083213.1	109626946	-	0.506702	3.1846	1.81352	0.812322	0.0238481	0.159146
novel_204	16.7561	28.1686	-0.65373	0.01698	0.14829	XM_020080737.1	109625500	-	0.831561	141.317	108.815	0.37706	0.0068602	0.0922742
novel_561	18.7181	66.9874	-1.5761	2.1659e-08	2.8373e-06	XM_020111985.1	109646259	-	0.81306	50.5269	41.9653	0.267854	0.0086665	0.100714
novel_561	18.7181	66.9874	-1.5761	2.1659e-08	2.8373e-06	XM_020088855.1	109630593	-	1.58017	4.78219	7.05297	-0.560562	0.000123736	0.0336169
novel_561	18.7181	66.9874	-1.5761	2.1659e-08	2.8373e-06	XM_020079427.1	109624618	-	0.78565	4.76541	5.23421	-0.135371	0.000656932	0.039652
novel_561	18.7181	66.9874	-1.5761	2.1659e-08	2.8373e-06	XM_020109296.1	109644016	-	0.747883	8.90509	7.27962	0.290766	0.0117327	0.114854
novel_561	18.7181	66.9874	-1.5761	2.1659e-08	2.8373e-06	XM_020109407.1	109644097	-	1.25232	13.4363	15.8348	-0.236968	0.046471	0.224207
novel_561	18.7181	66.9874	-1.5761	2.1659e-08	2.8373e-06	XM_020106074.1	109641569	-	0.845122	20.5174	16.4777	0.316335	0.0327374	0.18743
novel_561	18.7181	66.9874	-1.5761	2.1659e-08	2.8373e-06	XM_020112506.1	109646742	-	26.9592	2.04498	39.4127	-4.2685	0.00306514	0.0662748
novel_561	18.7181	66.9874	-1.5761	2.1659e-08	2.8373e-06	XM_020101956.1	109638812	-	1.4084	348.978	379.432	-0.120706	0.0199188	0.146104
novel_561	18.7181	66.9874	-1.5761	2.1659e-08	2.8373e-06	XM_020111873.1	109646157	-	0.571761	2.81772	2.86917	-0.0261043	0.0340591	0.190801
novel_561	18.7181	66.9874	-1.5761	2.1659e-08	2.8373e-06	XM_020113876.1	109648085	-	1.56287	9.65525	14.7286	-0.609235	0.019028	0.142807
novel_561	18.7181	66.9874	-1.5761	2.1659e-08	2.8373e-06	XM_020109244.1	109643979	-	1.48968	5.07116	6.65629	-0.3924	0.000376787	0.0375229
novel_561	18.7181	66.9874	-1.5761	2.1659e-08	2.8373e-06	XM_020093245.1	109633403	-	1.06823	3.82954	5.14118	-0.424928	0.0450936	0.219884
novel_561	18.7181	66.9874	-1.5761	2.1659e-08	2.8373e-06	XM_020095431.1	109634739	-	2.51318	0.940461	2.74832	-1.54711	0.00330654	0.0682148
novel_561	18.7181	66.9874	-1.5761	2.1659e-08	2.8373e-06	XM_020110368.1	109644899	-	1.28699	26.6648	31.3598	-0.233982	0.0375869	0.20143
novel_561	18.7181	66.9874	-1.5761	2.1659e-08	2.8373e-06	XM_020102851.1	109639415	-	1.79527	7.6009	11.4806	-0.594953	0.0098034	0.105284
novel_561	18.7181	66.9874	-1.5761	2.1659e-08	2.8373e-06	XM_020101429.1	109638446	-	0.924898	14.1628	12.3101	0.202268	0.036938	0.199565
novel_561	18.7181	66.9874	-1.5761	2.1659e-08	2.8373e-06	XM_020080721.1	109625488	-	0.816813	13.5772	11.6205	0.224508	0.0250248	0.163315
novel_561	18.7181	66.9874	-1.5761	2.1659e-08	2.8373e-06	XM_020086611.1	109629131	-	1.26761	43.0003	54.4005	-0.339271	0.000681615	0.039652
novel_561	18.7181	66.9874	-1.5761	2.1659e-08	2.8373e-06	XM_020109632.1	109644279	-	1.53299	7.62685	11.9537	-0.648296	0.0388326	0.204604
novel_561	18.7181	66.9874	-1.5761	2.1659e-08	2.8373e-06	XM_020109160.1	109643902	-	2.60121	0.439926	1.73175	-1.9769	0.0311205	0.182718
novel_561	18.7181	66.9874	-1.5761	2.1659e-08	2.8373e-06	XM_020112328.1	109646572	-	1.18618	5.9191	8.35115	-0.496597	0.0475531	0.226857
novel_561	18.7181	66.9874	-1.5761	2.1659e-08	2.8373e-06	XM_020090354.1	109631522	-	0.820099	32.5831	27.0213	0.270027	0.0144181	0.125486
novel_561	18.7181	66.9874	-1.5761	2.1659e-08	2.8373e-06	XM_020106050.1	109641554	-	0.814644	3008.58	2256.15	0.415222	0.000886008	0.0435529
novel_561	18.7181	66.9874	-1.5761	2.1659e-08	2.8373e-06	XM_020083724.1	109627254	-	0.786747	31.7035	26.5149	0.257839	0.00485546	0.0805898
novel_561	18.7181	66.9874	-1.5761	2.1659e-08	2.8373e-06	XM_020083325.1	109627013	-	0.854386	8.08475	11.9348	-0.561896	0.0107088	0.110287
novel_561	18.7181	66.9874	-1.5761	2.1659e-08	2.8373e-06	XM_020084248.1	109627600	-	0.766677	12.2007	9.16725	0.412406	0.0256692	0.165642
novel_561	18.7181	66.9874	-1.5761	2.1659e-08	2.8373e-06	XM_020109615.1	109644261	-	2.32255	2.61738	5.48119	-1.06637	0.00290768	0.0649027
novel_561	18.7181	66.9874	-1.5761	2.1659e-08	2.8373e-06	XM_020082072.1	109626283	-	0.881394	26.1956	23.734	0.142369	0.0111964	0.112599
novel_561	18.7181	66.9874	-1.5761	2.1659e-08	2.8373e-06	XM_020104499.1	109640472	-	0.855276	129.944	115.712	0.167358	0.000349759	0.0372113
novel_561	18.7181	66.9874	-1.5761	2.1659e-08	2.8373e-06	XM_020089443.1	109630919	-	0.802161	10.7365	10.1305	0.0838071	0.00900996	0.102545
novel_561	18.7181	66.9874	-1.5761	2.1659e-08	2.8373e-06	XM_020106710.1	109642063	-	0.866968	54.1879	45.6549	0.247203	0.0121805	0.116226
novel_561	18.7181	66.9874	-1.5761	2.1659e-08	2.8373e-06	XM_020079384.1	109624590	-	0.767587	8.20984	6.7485	0.282788	0.0164411	0.133723
novel_561	18.7181	66.9874	-1.5761	2.1659e-08	2.8373e-06	XM_020110341.1	109644877	-	0.751119	118.2	96.4659	0.293137	0.0256235	0.16545
novel_561	18.7181	66.9874	-1.5761	2.1659e-08	2.8373e-06	XM_020082449.1	109626465	-	0.605146	7.19673	4.87404	0.562223	0.00292055	0.0649125
novel_561	18.7181	66.9874	-1.5761	2.1659e-08	2.8373e-06	XM_020093872.1	109633791	-	0.916984	17.3933	15.1619	0.198079	0.0307865	0.18158
novel_561	18.7181	66.9874	-1.5761	2.1659e-08	2.8373e-06	XM_020087249.1	109629504	-	2.50767	0.265371	1.30261	-2.29532	0.027046	0.169459
novel_561	18.7181	66.9874	-1.5761	2.1659e-08	2.8373e-06	XM_020078096.1	109623606	-	0.669937	22.361	13.6232	0.714923	0.0174471	0.136594
novel_561	18.7181	66.9874	-1.5761	2.1659e-08	2.8373e-06	XM_020109633.1	109644280	-	0.179072	4.3766	0.443941	3.30137	0.00697438	0.0926072
novel_561	18.7181	66.9874	-1.5761	2.1659e-08	2.8373e-06	XM_020089493.1	109630955	-	2.11119	11.2532	21.5678	-0.938534	0.00895798	0.102291
novel_561	18.7181	66.9874	-1.5761	2.1659e-08	2.8373e-06	XM_020099387.1	109637183	-	0.689372	105.496	77.6923	0.441346	0.0112847	0.113012
novel_561	18.7181	66.9874	-1.5761	2.1659e-08	2.8373e-06	XM_020107404.1	109642571	-	0.797832	11.1329	8.6869	0.357921	0.013022	0.119883
novel_561	18.7181	66.9874	-1.5761	2.1659e-08	2.8373e-06	XM_020094854.1	109634387	-	0.850625	50.4354	47.5386	0.0853379	0.0248779	0.162664
novel_561	18.7181	66.9874	-1.5761	2.1659e-08	2.8373e-06	XM_020092612.1	109633025	-	1.88726	1.07122	2.88141	-1.42752	0.00627339	0.088249
novel_561	18.7181	66.9874	-1.5761	2.1659e-08	2.8373e-06	XM_020108791.1	109643625	-	0.74815	20.1985	15.8337	0.351254	0.0425183	0.213941
novel_561	18.7181	66.9874	-1.5761	2.1659e-08	2.8373e-06	XM_020113580.1	109647771	-	1.39927	3.91489	6.40069	-0.709256	0.043055	0.215649
novel_561	18.7181	66.9874	-1.5761	2.1659e-08	2.8373e-06	XM_020093783.1	109633745	-	0.276059	6.54829	3.44794	0.925383	0.000348735	0.0372113
novel_561	18.7181	66.9874	-1.5761	2.1659e-08	2.8373e-06	XM_020105767.1	109641331	-	0.742108	8.27011	6.54774	0.336908	0.0139001	0.123491
novel_561	18.7181	66.9874	-1.5761	2.1659e-08	2.8373e-06	XM_020112934.1	109647153	-	1.34358	4.54961	6.41632	-0.496003	0.0126864	0.118503
novel_561	18.7181	66.9874	-1.5761	2.1659e-08	2.8373e-06	XM_020106585.1	109641977	-	2.14002	11.4772	19.4873	-0.763764	0.00389422	0.0735994
novel_561	18.7181	66.9874	-1.5761	2.1659e-08	2.8373e-06	XM_020087027.1	109629331	-	0.857727	29.8974	25.7431	0.215834	0.0215022	0.151332
novel_561	18.7181	66.9874	-1.5761	2.1659e-08	2.8373e-06	XM_020109275.1	109643999	-	0.693882	30.4897	21.8105	0.483298	0.000158428	0.0339108
novel_561	18.7181	66.9874	-1.5761	2.1659e-08	2.8373e-06	XM_020083064.1	109626875	-	1.34508	5.38994	9.75176	-0.855393	0.0110864	0.11221
novel_561	18.7181	66.9874	-1.5761	2.1659e-08	2.8373e-06	XM_020087526.1	109629709	-	0.684446	6.08534	4.38208	0.473722	0.00341645	0.0692362
novel_561	18.7181	66.9874	-1.5761	2.1659e-08	2.8373e-06	XM_020105065.1	109640859	-	1.71727	1.42188	3.34356	-1.23359	0.00415983	0.0747974
novel_561	18.7181	66.9874	-1.5761	2.1659e-08	2.8373e-06	XM_020104037.1	109640177	-	0.882035	21.6403	18.1823	0.25119	0.0459865	0.222874
novel_561	18.7181	66.9874	-1.5761	2.1659e-08	2.8373e-06	XM_020102368.1	109639087	-	0.581746	2106.23	959.973	1.1336	0.0338869	0.190432
novel_561	18.7181	66.9874	-1.5761	2.1659e-08	2.8373e-06	XM_020110370.1	109644900	-	0.78992	21.8846	16.1988	0.434036	0.0446076	0.21946
novel_561	18.7181	66.9874	-1.5761	2.1659e-08	2.8373e-06	XM_020079316.1	109624559	-	0.73777	6.76106	4.83803	0.482831	0.0132761	0.121253
novel_561	18.7181	66.9874	-1.5761	2.1659e-08	2.8373e-06	XM_020080136.1	109625069	-	0.773999	3.0072	3.59187	-0.256317	0.0112936	0.113012
novel_561	18.7181	66.9874	-1.5761	2.1659e-08	2.8373e-06	XM_020095135.1	109634554	-	1.2312	6.6282	9.69517	-0.548649	0.00470727	0.079234
novel_561	18.7181	66.9874	-1.5761	2.1659e-08	2.8373e-06	XM_020079800.1	109624879	-	0.752921	152.059	103.384	0.556629	0.000855581	0.0432256
novel_561	18.7181	66.9874	-1.5761	2.1659e-08	2.8373e-06	XM_020113946.1	109648153	-	0.702845	10.5342	10.5645	-0.00414465	0.0277764	0.171784
novel_561	18.7181	66.9874	-1.5761	2.1659e-08	2.8373e-06	XM_020112453.1	109646687	-	1.21704	16.3737	20.3804	-0.315807	0.00342919	0.0692362
novel_561	18.7181	66.9874	-1.5761	2.1659e-08	2.8373e-06	XM_020084727.1	109627905	-	0.638342	18.2258	15.6368	0.22103	0.00447815	0.0769845
novel_561	18.7181	66.9874	-1.5761	2.1659e-08	2.8373e-06	XM_020089580.1	109631022	-	1.18477	22.49	23.8461	-0.0844738	0.0382355	0.203231
novel_561	18.7181	66.9874	-1.5761	2.1659e-08	2.8373e-06	XM_020109519.1	109644185	-	1.25416	14.2974	17.6545	-0.304277	0.00107249	0.0464969
novel_561	18.7181	66.9874	-1.5761	2.1659e-08	2.8373e-06	XM_020105943.1	109641468	-	1.15326	18.8751	21.8794	-0.213087	0.00993425	0.106272
novel_125	108.389	139.215	-0.34867	0.027723	0.20176	XM_020104188.1	109640292	-	1.19432	6.54419	9.06617	-0.470278	0.0223469	0.153525
novel_125	108.389	139.215	-0.34867	0.027723	0.20176	XM_020104636.1	109640559	-	0.699748	33.1813	22.978	0.530114	0.00423936	0.0754416
novel_125	108.389	139.215	-0.34867	0.027723	0.20176	XM_020080870.1	109625592	-	1.83017	33.3148	51.2899	-0.622511	0.00130768	0.0495317
novel_125	108.389	139.215	-0.34867	0.027723	0.20176	XM_020091868.1	109632538	-	0.806176	17.3006	14.5922	0.245624	0.00418386	0.0749279
novel_125	108.389	139.215	-0.34867	0.027723	0.20176	XM_020083757.1	109627278	-	1.24846	17.8669	20.8248	-0.221019	0.0204524	0.148649
novel_125	108.389	139.215	-0.34867	0.027723	0.20176	XM_020101973.1	109638822	-	0.486318	38.0012	20.4411	0.894569	0.0225688	0.153983
novel_125	108.389	139.215	-0.34867	0.027723	0.20176	XM_020097625.1	109636090	-	0.773714	45.7751	39.536	0.211396	0.0133752	0.121347
novel_125	108.389	139.215	-0.34867	0.027723	0.20176	XM_020079680.1	109624775	-	0.635073	7.30685	5.05703	0.530958	0.0173861	0.136518
novel_125	108.389	139.215	-0.34867	0.027723	0.20176	XM_020087106.1	109629382	-	0.73942	2.90243	3.15947	-0.122422	0.0100173	0.106519
novel_125	108.389	139.215	-0.34867	0.027723	0.20176	XM_020110103.1	109644669	-	0.757504	92.8435	97.6953	-0.0734886	0.0153038	0.129321
novel_125	108.389	139.215	-0.34867	0.027723	0.20176	XM_020105945.1	109641469	-	0.673961	10.2246	6.56227	0.639772	0.0024315	0.0598431
novel_125	108.389	139.215	-0.34867	0.027723	0.20176	XM_020108262.1	109643220	-	0.760163	7.3525	5.93274	0.309537	0.026314	0.167404
novel_125	108.389	139.215	-0.34867	0.027723	0.20176	XM_020095261.1	109634617	-	0.811708	42.1852	36.2165	0.220091	0.000534886	0.0394932
novel_125	108.389	139.215	-0.34867	0.027723	0.20176	XM_020108272.1	109643232	-	0.476384	3.35006	2.14149	0.645576	0.0259999	0.16659
novel_125	108.389	139.215	-0.34867	0.027723	0.20176	XM_020096519.1	109635374	-	0.605839	3.95931	4.15573	-0.0698511	0.00617685	0.0879967
novel_125	108.389	139.215	-0.34867	0.027723	0.20176	XM_020096863.1	109635581	-	2.50546	0.183522	1.57703	-3.10319	0.0446065	0.21946
novel_125	108.389	139.215	-0.34867	0.027723	0.20176	XM_020092721.1	109633113	-	0.671792	26.0938	16.4743	0.663489	0.0226536	0.154357
novel_125	108.389	139.215	-0.34867	0.027723	0.20176	XM_020102380.1	109639099	-	0.896233	39.6016	36.1238	0.132608	0.0361277	0.197364
novel_125	108.389	139.215	-0.34867	0.027723	0.20176	XM_020105075.1	109640865	-	0.317273	1672.87	836.667	0.9996	0.0199702	0.146192
novel_125	108.389	139.215	-0.34867	0.027723	0.20176	XM_020082300.1	109626394	-	0.825403	27.3911	20.2874	0.433126	0.0248662	0.162664
novel_125	108.389	139.215	-0.34867	0.027723	0.20176	XM_020082395.1	109626438	-	0.619516	14.0122	9.09197	0.624023	0.00433969	0.0759798
novel_125	108.389	139.215	-0.34867	0.027723	0.20176	XM_020103427.1	109639785	-	1.56688	6.25176	13.9467	-1.15759	0.00935751	0.103987
novel_125	108.389	139.215	-0.34867	0.027723	0.20176	XM_020105718.1	109641306	-	0.164871	5.18215	0.293057	4.1443	0.000628991	0.039652
novel_125	108.389	139.215	-0.34867	0.027723	0.20176	XM_020097229.1	109635822	-	0.728307	10.6153	8.74586	0.279473	0.0153083	0.129321
novel_125	108.389	139.215	-0.34867	0.027723	0.20176	XM_020109320.1	109644035	-	1.33311	55.0504	77.0906	-0.485801	0.0175373	0.136875
novel_125	108.389	139.215	-0.34867	0.027723	0.20176	XM_020078719.1	109624196	-	0.698073	55.1694	41.9149	0.396403	0.0335093	0.189337
novel_125	108.389	139.215	-0.34867	0.027723	0.20176	XM_020105268.1	109640990	-	0.773638	15.2974	15.0764	0.0209947	0.00576425	0.0861476
novel_125	108.389	139.215	-0.34867	0.027723	0.20176	XM_020087439.1	109629663	-	4.02662	1.09578	4.20497	-1.94014	0.00339624	0.0692362
novel_125	108.389	139.215	-0.34867	0.027723	0.20176	XM_020098236.1	109636491	-	1.34866	18.5146	26.0436	-0.492269	0.00132343	0.0495317
novel_125	108.389	139.215	-0.34867	0.027723	0.20176	XM_020083064.1	109626875	-	1.34508	5.38994	9.75176	-0.855393	0.0110864	0.11221
novel_125	108.389	139.215	-0.34867	0.027723	0.20176	XM_020083628.1	109627178	-	0.576676	10.4345	8.19574	0.348412	0.00282563	0.0641777
novel_125	108.389	139.215	-0.34867	0.027723	0.20176	XM_020094827.1	109634369	-	1.20213	8.13547	9.85122	-0.276076	0.0361772	0.197364
novel_125	108.389	139.215	-0.34867	0.027723	0.20176	XM_020099001.1	109636950	-	1.21781	26.4707	30.4409	-0.201615	0.0148151	0.12723
novel_125	108.389	139.215	-0.34867	0.027723	0.20176	XM_020107852.1	109642906	-	0.690653	7.5157	5.58949	0.427191	0.0335459	0.189441
novel_125	108.389	139.215	-0.34867	0.027723	0.20176	XM_020100435.1	109637832	-	3.8812	0.0490897	1.70835	-5.12104	0.000552912	0.0394932
novel_125	108.389	139.215	-0.34867	0.027723	0.20176	XM_020089282.1	109630842	-	1.13882	10.251	13.2082	-0.365677	0.00685785	0.0922742
novel_125	108.389	139.215	-0.34867	0.027723	0.20176	XM_020089273.1	109630838	-	0.617844	114.572	61.4205	0.899467	0.00237734	0.0592436
novel_125	108.389	139.215	-0.34867	0.027723	0.20176	XM_020103527.1	109639851	-	0.745127	10.7989	8.02161	0.428917	0.0267035	0.168845
novel_125	108.389	139.215	-0.34867	0.027723	0.20176	XM_020081722.1	109626061	-	1.17255	29.2724	30.918	-0.078908	0.0102215	0.10715
novel_125	108.389	139.215	-0.34867	0.027723	0.20176	XM_020094854.1	109634387	-	0.850625	50.4354	47.5386	0.0853379	0.0248779	0.162664
novel_125	108.389	139.215	-0.34867	0.027723	0.20176	XM_020102899.1	109639439	-	1.36926	3.14933	6.48977	-1.04312	0.0340474	0.190801
novel_125	108.389	139.215	-0.34867	0.027723	0.20176	XM_020108791.1	109643625	-	0.74815	20.1985	15.8337	0.351254	0.0425183	0.213941
novel_125	108.389	139.215	-0.34867	0.027723	0.20176	XM_020100003.1	109637557	-	0.787637	12.4679	10.0961	0.304414	0.0114585	0.113914
novel_125	108.389	139.215	-0.34867	0.027723	0.20176	XM_020079032.1	109624403	-	0.900457	39.4655	37.5771	0.0707373	0.00543337	0.0828992
novel_125	108.389	139.215	-0.34867	0.027723	0.20176	XM_020089800.1	109631190	-	1.41112	7.34464	10.7691	-0.552139	0.000763887	0.0418602
novel_125	108.389	139.215	-0.34867	0.027723	0.20176	XM_020077996.1	109623500	-	1.36271	11.6157	18.2006	-0.647917	0.0206565	0.149017
novel_125	108.389	139.215	-0.34867	0.027723	0.20176	XM_020078457.1	109623980	-	0.766862	16.1083	11.3296	0.507708	0.015374	0.129342
novel_125	108.389	139.215	-0.34867	0.027723	0.20176	XM_020080259.1	109625146	-	0.73754	8.32404	6.33812	0.393229	0.000633913	0.039652
novel_125	108.389	139.215	-0.34867	0.027723	0.20176	XM_020105445.1	109641115	-	1.93299	5.91914	10.7197	-0.856801	0.016763	0.134814
novel_125	108.389	139.215	-0.34867	0.027723	0.20176	XM_020084547.1	109627774	-	1.28082	5.85065	7.78915	-0.412871	0.00188786	0.0551567
novel_125	108.389	139.215	-0.34867	0.027723	0.20176	XM_020106495.1	109641879	-	0.671824	247.227	149.91	0.721743	0.023032	0.156012
novel_125	108.389	139.215	-0.34867	0.027723	0.20176	XM_020113038.1	109647252	-	0.78915	19.21	15.6842	0.292544	0.000350136	0.0372113
novel_125	108.389	139.215	-0.34867	0.027723	0.20176	XM_020112078.1	109646244	-	1.10178	23.8221	29.6987	-0.318097	0.00703079	0.0926297
novel_125	108.389	139.215	-0.34867	0.027723	0.20176	XM_020093759.1	109633732	-	0.759375	29.9591	22.2692	0.427941	0.00426793	0.0756899
novel_125	108.389	139.215	-0.34867	0.027723	0.20176	XM_020097149.1	109635782	-	0.802144	53.7337	49.174	0.127933	0.0120746	0.116116
novel_125	108.389	139.215	-0.34867	0.027723	0.20176	XM_020108513.1	109643405	-	0.829859	52.1588	43.3243	0.267734	0.000201006	0.0339108
novel_125	108.389	139.215	-0.34867	0.027723	0.20176	XM_020092217.1	109632779	-	0.413032	22.9297	17.7738	0.367461	0.000541247	0.0394932
novel_125	108.389	139.215	-0.34867	0.027723	0.20176	XM_020103273.1	109639671	-	0.503765	3.74442	3.1225	0.262041	0.0337037	0.190125
novel_125	108.389	139.215	-0.34867	0.027723	0.20176	XM_020111302.1	109645665	-	0.673828	48.2368	33.1814	0.539759	0.00320028	0.0673027
novel_125	108.389	139.215	-0.34867	0.027723	0.20176	XM_020083213.1	109626946	-	0.506702	3.1846	1.81352	0.812322	0.0238481	0.159146
novel_125	108.389	139.215	-0.34867	0.027723	0.20176	XM_020113115.1	109647324	-	0.736872	202.714	155.804	0.379714	0.0374542	0.200887
novel_125	108.389	139.215	-0.34867	0.027723	0.20176	XM_020087249.1	109629504	-	2.50767	0.265371	1.30261	-2.29532	0.027046	0.169459
novel_125	108.389	139.215	-0.34867	0.027723	0.20176	XM_020104813.1	109640685	-	0.693339	6.84738	5.45081	0.32908	0.0474608	0.226624
novel_125	108.389	139.215	-0.34867	0.027723	0.20176	XM_020084995.1	109628094	-	1.45082	10.2389	16.0693	-0.650247	0.0221706	0.153421
novel_125	108.389	139.215	-0.34867	0.027723	0.20176	XM_020081341.1	109625825	-	0.825744	28.0848	21.2134	0.40481	0.0154585	0.129342
novel_125	108.389	139.215	-0.34867	0.027723	0.20176	XM_020080304.1	109625175	-	1.18482	366.684	419.644	-0.19463	0.0196295	0.145113
novel_125	108.389	139.215	-0.34867	0.027723	0.20176	XM_020108577.1	109643454	-	0.798902	23.229	17.4709	0.410971	0.00539871	0.0828992
novel_125	108.389	139.215	-0.34867	0.027723	0.20176	XM_020086462.1	109628982	-	0.196655	3.69653	1.13898	1.69843	0.0207772	0.149373
novel_125	108.389	139.215	-0.34867	0.027723	0.20176	XM_020083325.1	109627013	-	0.854386	8.08475	11.9348	-0.561896	0.0107088	0.110287
novel_125	108.389	139.215	-0.34867	0.027723	0.20176	XM_020083724.1	109627254	-	0.786747	31.7035	26.5149	0.257839	0.00485546	0.0805898
novel_125	108.389	139.215	-0.34867	0.027723	0.20176	XM_020101679.1	109638616	-	1.18428	64.6796	75.618	-0.22542	0.00527907	0.0827437
novel_125	108.389	139.215	-0.34867	0.027723	0.20176	XM_020095044.1	109634513	-	3.4027	0.00715467	1.35636	-7.56664	0.00132474	0.0495317
novel_125	108.389	139.215	-0.34867	0.027723	0.20176	XM_020083148.1	109626912	-	0.0971405	13.6613	6.69619	1.02868	0.000908315	0.0435529
novel_125	108.389	139.215	-0.34867	0.027723	0.20176	XM_020103125.1	109639585	-	0.845911	15.9162	14.2581	0.158706	0.028347	0.173721
novel_125	108.389	139.215	-0.34867	0.027723	0.20176	XM_020091482.1	109632278	-	0.764269	59.204	47.5114	0.317422	0.00239229	0.0592751
novel_125	108.389	139.215	-0.34867	0.027723	0.20176	XM_020091656.1	109632404	-	1.65746	14.8961	23.1162	-0.633976	0.028425	0.173994
novel_125	108.389	139.215	-0.34867	0.027723	0.20176	XM_020109632.1	109644279	-	1.53299	7.62685	11.9537	-0.648296	0.0388326	0.204604
novel_125	108.389	139.215	-0.34867	0.027723	0.20176	XM_020109160.1	109643902	-	2.60121	0.439926	1.73175	-1.9769	0.0311205	0.182718
novel_125	108.389	139.215	-0.34867	0.027723	0.20176	XM_020090354.1	109631522	-	0.820099	32.5831	27.0213	0.270027	0.0144181	0.125486
novel_125	108.389	139.215	-0.34867	0.027723	0.20176	XM_020081019.1	109625673	-	0.804686	73.8192	54.8781	0.427765	0.0279979	0.172296
novel_125	108.389	139.215	-0.34867	0.027723	0.20176	XM_020089265.1	109630835	-	0.787902	20.8005	15.135	0.458728	0.024914	0.162762
novel_125	108.389	139.215	-0.34867	0.027723	0.20176	XM_020083447.1	109627070	-	0.694841	461.189	321.319	0.521354	0.000231976	0.0341687
novel_125	108.389	139.215	-0.34867	0.027723	0.20176	XM_020084690.1	109627869	-	0.805789	31.4306	26.7952	0.230196	0.0238156	0.159032
novel_125	108.389	139.215	-0.34867	0.027723	0.20176	XM_020106382.1	109641813	-	7.21845	0.587149	5.66957	-3.27144	0.000304784	0.0372113
novel_125	108.389	139.215	-0.34867	0.027723	0.20176	XM_020098613.1	109636713	-	1.79516	2.46775	4.28565	-0.79632	0.00181097	0.0541819
novel_125	108.389	139.215	-0.34867	0.027723	0.20176	XM_020102904.1	109639440	-	0.761341	32.837	26.406	0.314453	0.0289869	0.17632
novel_125	108.389	139.215	-0.34867	0.027723	0.20176	XM_020109179.1	109643918	-	1.09485	12.6477	12.3417	0.0353392	0.0334964	0.189337
novel_125	108.389	139.215	-0.34867	0.027723	0.20176	XM_020083347.1	109627025	-	0.833651	24.093	19.3222	0.318356	0.00978593	0.105284
novel_125	108.389	139.215	-0.34867	0.027723	0.20176	XM_020091873.1	109632540	-	1.30527	20.6156	30.4832	-0.564275	0.000419288	0.0390212
novel_125	108.389	139.215	-0.34867	0.027723	0.20176	XM_020089146.1	109630771	-	1.33661	22.1712	27.5593	-0.313851	0.0379323	0.202717
novel_125	108.389	139.215	-0.34867	0.027723	0.20176	XM_020083977.1	109627453	-	7.53674	0.611418	6.14163	-3.32839	0.0011093	0.0467035
novel_125	108.389	139.215	-0.34867	0.027723	0.20176	XM_020091499.1	109632290	-	0.83307	31.8506	26.1286	0.28569	0.00898711	0.10251
novel_125	108.389	139.215	-0.34867	0.027723	0.20176	XM_020109606.1	109644257	-	0.621067	35.081	22.7492	0.624874	0.0133248	0.121347
novel_125	108.389	139.215	-0.34867	0.027723	0.20176	XM_020111815.1	109646094	-	0.177426	8.48801	4.165	1.02711	0.0258552	0.166118
novel_125	108.389	139.215	-0.34867	0.027723	0.20176	XM_020096086.1	109635139	-	0.760721	25.4253	18.1764	0.484196	0.00191743	0.0555907
novel_125	108.389	139.215	-0.34867	0.027723	0.20176	XM_020100364.1	109637797	-	0.830994	5.25329	6.76456	-0.364775	0.00234702	0.0592436
novel_125	108.389	139.215	-0.34867	0.027723	0.20176	XM_020078681.1	109624169	-	1.61911	1140.91	1441.04	-0.336933	0.0037214	0.0719077
novel_125	108.389	139.215	-0.34867	0.027723	0.20176	XM_020090914.1	109631880	-	0.811004	20.6074	17.1458	0.265305	0.0314613	0.183574
novel_125	108.389	139.215	-0.34867	0.027723	0.20176	XM_020105325.1	109641016	-	5.99507	31.593	131.273	-2.05489	0.0092983	0.103663
novel_125	108.389	139.215	-0.34867	0.027723	0.20176	XM_020113647.1	109647837	-	1.25463	20.1391	31.2723	-0.634883	0.038389	0.203373
novel_125	108.389	139.215	-0.34867	0.027723	0.20176	XM_020093049.1	109633284	-	0.704206	17.097	12.0038	0.510253	0.00243877	0.059854
novel_125	108.389	139.215	-0.34867	0.027723	0.20176	XM_020082423.1	109626453	-	0.803727	6.36672	7.08605	-0.154431	0.0338719	0.190432
novel_125	108.389	139.215	-0.34867	0.027723	0.20176	XM_020104008.1	109640159	-	0.731389	29.9191	23.512	0.347669	0.00106036	0.046338
novel_125	108.389	139.215	-0.34867	0.027723	0.20176	XM_020101860.1	109638739	-	0.698797	1920.96	1167.2	0.718782	0.0455899	0.221574
novel_125	108.389	139.215	-0.34867	0.027723	0.20176	XM_020112219.1	109646467	-	0.611664	37.7568	25.3041	0.577366	0.00531359	0.0827437
novel_125	108.389	139.215	-0.34867	0.027723	0.20176	XM_020085562.1	109628464	-	1.70479	16.5822	25.8606	-0.641121	0.00475034	0.0796104
novel_125	108.389	139.215	-0.34867	0.027723	0.20176	XM_020107601.1	109642706	-	0.65918	8.2451	4.91449	0.746494	0.0357731	0.196148
novel_125	108.389	139.215	-0.34867	0.027723	0.20176	XM_020113725.1	109647912	-	1.17175	90.9788	91.5358	-0.00880471	0.00408398	0.0744364
novel_125	108.389	139.215	-0.34867	0.027723	0.20176	XM_020080879.1	109625599	-	0.75291	2.64679	3.00441	-0.182839	0.00232041	0.0592436
novel_125	108.389	139.215	-0.34867	0.027723	0.20176	XM_020083613.1	109627169	-	0.818743	12.1831	9.64933	0.336377	0.0393231	0.205588
novel_125	108.389	139.215	-0.34867	0.027723	0.20176	XM_020101319.1	109638361	-	0.656003	4.82915	4.45983	0.114781	0.027981	0.172296
novel_17	102204	112417	-0.13652	0.033277	0.20758	XM_020083842.1	109627350	-	1.12784	6.23551	7.89765	-0.340915	0.041457	0.210915
novel_17	102204	112417	-0.13652	0.033277	0.20758	XM_020093826.1	109633765	-	1.24801	24.1582	27.1479	-0.168332	0.0173724	0.136514
novel_17	102204	112417	-0.13652	0.033277	0.20758	XM_020083647.1	109627208	-	0.778782	74.8287	59.8984	0.321075	0.00293551	0.0650058
novel_17	102204	112417	-0.13652	0.033277	0.20758	XM_020101481.1	109638489	-	0.755532	9.82575	7.00121	0.488963	0.00527857	0.0827437
novel_17	102204	112417	-0.13652	0.033277	0.20758	XM_020088305.1	109630243	-	0.779765	8.11589	7.2939	0.154058	0.0339761	0.190727
novel_17	102204	112417	-0.13652	0.033277	0.20758	XM_020111072.1	109645458	-	1.3025	6.93027	9.42199	-0.44312	0.0129593	0.119564
novel_17	102204	112417	-0.13652	0.033277	0.20758	XM_020111538.1	109645867	-	2.15923	10.116	17.9718	-0.829093	0.00253962	0.0608862
novel_17	102204	112417	-0.13652	0.033277	0.20758	XM_020082919.1	109626764	-	0.757293	12.1019	9.26259	0.385748	0.0208563	0.149705
novel_17	102204	112417	-0.13652	0.033277	0.20758	XM_020101690.1	109638626	-	0.726293	7.24483	5.38272	0.428618	0.0357258	0.196085
novel_17	102204	112417	-0.13652	0.033277	0.20758	XM_020109218.1	109643960	-	1.667	10.2579	15.8831	-0.630756	0.000700254	0.039652
novel_17	102204	112417	-0.13652	0.033277	0.20758	XM_020083338.1	109627021	-	1.80385	20.1259	28.9713	-0.52557	0.00606508	0.0874505
novel_17	102204	112417	-0.13652	0.033277	0.20758	XM_020086910.1	109629273	-	0.758762	17.3106	12.3705	0.484753	0.0300292	0.179776
novel_17	102204	112417	-0.13652	0.033277	0.20758	XM_020097489.1	109635998	-	1.2318	6.11122	8.07437	-0.401888	0.0312056	0.182874
novel_17	102204	112417	-0.13652	0.033277	0.20758	XM_020113916.1	109648124	-	0.706134	19.6631	15.9903	0.298292	0.0096429	0.105002
novel_17	102204	112417	-0.13652	0.033277	0.20758	XM_020080259.1	109625146	-	0.73754	8.32404	6.33812	0.393229	0.000633913	0.039652
novel_17	102204	112417	-0.13652	0.033277	0.20758	XM_020104529.1	109640487	-	0.22434	3.59876	0	inf	0.00625287	0.088249
novel_17	102204	112417	-0.13652	0.033277	0.20758	XM_020109594.1	109644247	-	0.730539	176.433	126.892	0.475521	0.00395704	0.0740537
novel_17	102204	112417	-0.13652	0.033277	0.20758	XM_020108937.1	109643735	-	1.38895	5.22691	7.80289	-0.57805	0.0157292	0.130535
novel_17	102204	112417	-0.13652	0.033277	0.20758	XM_020083371.1	109627029	-	1.12909	21.9422	29.9485	-0.448777	0.0112602	0.113005
novel_17	102204	112417	-0.13652	0.033277	0.20758	XM_020078096.1	109623606	-	0.669937	22.361	13.6232	0.714923	0.0174471	0.136594
novel_17	102204	112417	-0.13652	0.033277	0.20758	XM_020104426.1	109640427	-	0.258964	4.05336	0.25396	3.99645	0.00433191	0.0759798
novel_17	102204	112417	-0.13652	0.033277	0.20758	XM_020085513.1	109628428	-	1.34061	1279.84	1549.99	-0.276294	0.0367631	0.19914
novel_17	102204	112417	-0.13652	0.033277	0.20758	XM_020110415.1	109644940	-	0.714806	465.426	299.722	0.634925	0.014782	0.127052
novel_17	102204	112417	-0.13652	0.033277	0.20758	XM_020091916.1	109632566	-	2.0892	1.42974	4.19572	-1.55316	0.00618588	0.0880043
novel_17	102204	112417	-0.13652	0.033277	0.20758	XM_020087297.1	109629552	-	1.10631	9.27319	12.1766	-0.39297	0.0444811	0.219168
novel_17	102204	112417	-0.13652	0.033277	0.20758	XM_020094440.1	109634144	-	1.27264	14.6648	17.8872	-0.286571	0.000836865	0.0426966
novel_17	102204	112417	-0.13652	0.033277	0.20758	XM_020096347.1	109635267	-	0.705481	16.0364	12.8042	0.324728	0.00466213	0.0786411
novel_17	102204	112417	-0.13652	0.033277	0.20758	XM_020103325.1	109639718	-	0.757421	7.80305	5.71038	0.450452	0.0345941	0.193036
novel_17	102204	112417	-0.13652	0.033277	0.20758	XM_020099434.1	109637218	-	0.595223	13.2528	14.7087	-0.150376	0.00330183	0.0682148
novel_17	102204	112417	-0.13652	0.033277	0.20758	XM_020100852.1	109638071	-	0.697376	11.5617	6.74378	0.777727	0.0433572	0.216723
novel_17	102204	112417	-0.13652	0.033277	0.20758	XM_020084099.1	109627538	-	1.38454	14.8607	19.5422	-0.395091	0.0121514	0.116226
novel_17	102204	112417	-0.13652	0.033277	0.20758	XM_020096922.1	109635616	-	0.749315	2475.62	1517.3	0.706287	0.0380808	0.202898
novel_17	102204	112417	-0.13652	0.033277	0.20758	XM_020086458.1	109628994	-	0.441147	8.02824	3.99508	1.00686	0.0321643	0.185482
novel_17	102204	112417	-0.13652	0.033277	0.20758	XM_020103964.1	109640131	-	1.27178	35.5786	56.9715	-0.679231	0.00344856	0.0692362
novel_17	102204	112417	-0.13652	0.033277	0.20758	XM_020108207.1	109643181	-	1.08691	4.32904	6.4508	-0.57543	0.0357105	0.196085
novel_17	102204	112417	-0.13652	0.033277	0.20758	XM_020079680.1	109624775	-	0.635073	7.30685	5.05703	0.530958	0.0173861	0.136518
novel_17	102204	112417	-0.13652	0.033277	0.20758	XM_020090674.1	109631743	-	0.668745	13.2667	9.3384	0.506557	0.00235844	0.0592436
novel_17	102204	112417	-0.13652	0.033277	0.20758	XM_020110956.1	109645366	-	0.764162	3.4613	5.83048	-0.7523	0.00340664	0.0692362
novel_17	102204	112417	-0.13652	0.033277	0.20758	XM_020098174.1	109636451	-	0.601046	6.78721	3.96578	0.775216	0.0465859	0.224414
novel_17	102204	112417	-0.13652	0.033277	0.20758	XM_020092721.1	109633113	-	0.671792	26.0938	16.4743	0.663489	0.0226536	0.154357
novel_17	102204	112417	-0.13652	0.033277	0.20758	XM_020083667.1	109627221	-	1.16135	30.0041	34.9677	-0.220864	0.00867398	0.100714
novel_17	102204	112417	-0.13652	0.033277	0.20758	XM_020088845.1	109630582	-	1.17048	4.76001	7.23808	-0.604641	0.0346198	0.193036
novel_17	102204	112417	-0.13652	0.033277	0.20758	XM_020087699.1	109629789	-	0.749089	43.3577	36.5608	0.24599	0.00101876	0.045091
novel_17	102204	112417	-0.13652	0.033277	0.20758	XM_020099209.1	109637079	-	0.862272	216.27	138.078	0.64735	0.0485858	0.229145
novel_17	102204	112417	-0.13652	0.033277	0.20758	XM_020106637.1	109642013	-	0.775125	83.8275	67.4596	0.313399	0.000912523	0.043553
novel_17	102204	112417	-0.13652	0.033277	0.20758	XM_020097229.1	109635822	-	0.728307	10.6153	8.74586	0.279473	0.0153083	0.129321
novel_17	102204	112417	-0.13652	0.033277	0.20758	XM_020087679.1	109629779	-	0.772712	13.8057	11.561	0.255998	0.0298378	0.179148
novel_17	102204	112417	-0.13652	0.033277	0.20758	XM_020094916.1	109634435	-	0.595727	9.3044	5.24558	0.826812	0.0034886	0.0695875
novel_17	102204	112417	-0.13652	0.033277	0.20758	XM_020084954.1	109628067	-	0.910267	30.0277	31.3088	-0.0602755	0.0268887	0.169164
novel_17	102204	112417	-0.13652	0.033277	0.20758	XM_020095135.1	109634554	-	1.2312	6.6282	9.69517	-0.548649	0.00470727	0.079234
novel_17	102204	112417	-0.13652	0.033277	0.20758	XM_020092465.1	109632915	-	0.296054	4.10516	1.9328	1.08674	0.0450305	0.219724
novel_17	102204	112417	-0.13652	0.033277	0.20758	XM_020105622.1	109641235	-	1.45108	11.0178	18.0691	-0.713688	0.000987717	0.0445936
novel_17	102204	112417	-0.13652	0.033277	0.20758	XM_020103539.1	109639858	-	0.631155	14.2734	14.0556	0.0221805	0.0009887	0.0445936
novel_17	102204	112417	-0.13652	0.033277	0.20758	XM_020107966.1	109642988	-	0.856644	24.5576	20.7221	0.244995	0.0373976	0.200866
novel_17	102204	112417	-0.13652	0.033277	0.20758	XM_020090976.1	109631920	-	0.807382	2378.53	1748.91	0.443611	0.00784004	0.0963219
novel_17	102204	112417	-0.13652	0.033277	0.20758	XM_020101956.1	109638812	-	1.4084	348.978	379.432	-0.120706	0.0199188	0.146104
novel_17	102204	112417	-0.13652	0.033277	0.20758	XM_020086797.1	109629214	-	0.53947	4.01065	2.48355	0.691433	0.00371454	0.0719077
novel_17	102204	112417	-0.13652	0.033277	0.20758	XM_020094915.1	109634434	-	0.61933	5.44178	3.37987	0.68711	0.0151931	0.128779
novel_17	102204	112417	-0.13652	0.033277	0.20758	XM_020089566.1	109630997	-	0.788211	34.6827	28.2138	0.297816	0.00666814	0.0911107
novel_17	102204	112417	-0.13652	0.033277	0.20758	XM_020113497.1	109647688	-	1.30739	18.1685	23.7555	-0.386822	0.00158809	0.0523597
novel_17	102204	112417	-0.13652	0.033277	0.20758	XM_020099859.1	109637486	-	0.786561	23.6973	21.5917	0.13425	0.0394921	0.205809
novel_17	102204	112417	-0.13652	0.033277	0.20758	XM_020102803.1	109639378	-	0.681063	11.6758	8.26154	0.499043	0.0442722	0.219023
novel_17	102204	112417	-0.13652	0.033277	0.20758	XM_020111985.1	109646259	-	0.81306	50.5269	41.9653	0.267854	0.0086665	0.100714
novel_17	102204	112417	-0.13652	0.033277	0.20758	XM_020106948.1	109642248	-	1.71819	10.3626	14.4486	-0.479535	0.00434296	0.0759798
novel_17	102204	112417	-0.13652	0.033277	0.20758	XM_020101860.1	109638739	-	0.698797	1920.96	1167.2	0.718782	0.0455899	0.221574
novel_17	102204	112417	-0.13652	0.033277	0.20758	XM_020087298.1	109629553	-	0.729743	23.4155	18.7353	0.321705	0.00348636	0.0695875
novel_17	102204	112417	-0.13652	0.033277	0.20758	XM_020092255.1	109632801	-	1.19844	36.1562	44.5858	-0.302342	0.00405614	0.0744364
novel_17	102204	112417	-0.13652	0.033277	0.20758	XM_020083613.1	109627169	-	0.818743	12.1831	9.64933	0.336377	0.0393231	0.205588
novel_17	102204	112417	-0.13652	0.033277	0.20758	XM_020098950.1	109636916	-	0.917884	25.9573	22.6229	0.198356	0.0333594	0.189006
novel_17	102204	112417	-0.13652	0.033277	0.20758	XM_020079575.1	109624704	-	1.21713	135.486	153.196	-0.177236	0.0434296	0.216876
novel_17	102204	112417	-0.13652	0.033277	0.20758	XM_020089915.1	109631277	-	0.800339	89.7402	73.9295	0.279605	0.000286777	0.0372113
novel_17	102204	112417	-0.13652	0.033277	0.20758	XM_020100243.1	109637694	-	1.89338	8.02175	14.3908	-0.843159	0.0172129	0.136353
novel_17	102204	112417	-0.13652	0.033277	0.20758	XM_020082496.1	109626489	-	0.782208	4.14663	5.2441	-0.338754	0.0307721	0.18158
novel_17	102204	112417	-0.13652	0.033277	0.20758	XM_020091726.1	109632179	-	0.639134	5.03557	5.09772	-0.0176971	0.00406945	0.0744364
novel_17	102204	112417	-0.13652	0.033277	0.20758	XM_020092082.1	109632671	-	1.4886	5.29859	6.63992	-0.325559	0.0302792	0.180646
novel_17	102204	112417	-0.13652	0.033277	0.20758	XM_020093709.1	109633683	-	1.59807	4.34499	5.99356	-0.46406	0.013937	0.123689
novel_17	102204	112417	-0.13652	0.033277	0.20758	XM_020098710.1	109636783	-	0.756097	36.4875	26.9564	0.436777	0.00172865	0.0535118
novel_17	102204	112417	-0.13652	0.033277	0.20758	XM_020109110.1	109643865	-	0.850392	16.6697	17.4381	-0.0650106	0.00642752	0.0898378
novel_17	102204	112417	-0.13652	0.033277	0.20758	XM_020094382.1	109634099	-	1.68975	1.81057	4.60491	-1.34673	0.0087491	0.101193
novel_17	102204	112417	-0.13652	0.033277	0.20758	XM_020090407.1	109631562	-	0.96002	1.82672	3.01305	-0.721969	0.0193317	0.144042
novel_17	102204	112417	-0.13652	0.033277	0.20758	XM_020108678.1	109643532	-	1.15771	5.94876	8.18295	-0.460032	0.0235883	0.158228
novel_17	102204	112417	-0.13652	0.033277	0.20758	XM_020094667.1	109634279	-	0.761226	2.45646	3.89533	-0.665166	0.0499678	0.232951
novel_17	102204	112417	-0.13652	0.033277	0.20758	XM_020101241.1	109638322	-	0.791599	190.444	170.222	0.161952	0.0390248	0.205053
novel_17	102204	112417	-0.13652	0.033277	0.20758	XM_020111176.1	109645559	-	1.31082	15.1298	18.9493	-0.324757	0.00960712	0.104818
novel_17	102204	112417	-0.13652	0.033277	0.20758	XM_020097358.1	109635885	-	0.63833	6.19326	5.14002	0.268923	0.0175883	0.137067
novel_17	102204	112417	-0.13652	0.033277	0.20758	XM_020108160.1	109643138	-	0.763232	24.0458	19.1573	0.327889	0.0265987	0.168491
novel_17	102204	112417	-0.13652	0.033277	0.20758	XM_020095370.1	109634684	-	3.26425	0.130893	1.5989	-3.61063	0.00101068	0.0449256
novel_17	102204	112417	-0.13652	0.033277	0.20758	XM_020102825.1	109639395	-	0.107245	41.943	3.00216	3.80436	4.81404e-05	0.0336169
novel_17	102204	112417	-0.13652	0.033277	0.20758	XM_020091334.1	109632176	-	1.33456	5.27739	7.10896	-0.429814	0.0268931	0.169164
novel_17	102204	112417	-0.13652	0.033277	0.20758	XM_020090911.1	109631877	-	1.24089	15.5087	18.0678	-0.220342	0.0235522	0.158088
novel_17	102204	112417	-0.13652	0.033277	0.20758	XM_020095324.1	109634651	-	2.43254	0.427182	1.30112	-1.60683	0.0298822	0.17931
novel_17	102204	112417	-0.13652	0.033277	0.20758	XM_020109449.1	109644122	-	0.447899	18.1661	5.67761	1.6779	0.00173852	0.0535118
novel_17	102204	112417	-0.13652	0.033277	0.20758	XM_020097308.1	109635858	-	1.30091	5.88024	8.00764	-0.445501	0.0161424	0.132477
novel_17	102204	112417	-0.13652	0.033277	0.20758	XM_020109834.1	109644445	-	4.69334	0.170139	2.49431	-3.87386	3.04446e-05	0.0336169
novel_144	18.4429	10.1161	0.69029	0.029823	0.20562	XM_020082548.1	109626522	-	0.729199	6.40717	6.03431	0.0864995	0.0111783	0.112599
novel_144	18.4429	10.1161	0.69029	0.029823	0.20562	XM_020092138.1	109632714	-	0.843457	11.5117	11.2487	0.0333521	0.0252598	0.164126
novel_144	18.4429	10.1161	0.69029	0.029823	0.20562	XM_020104415.1	109640419	-	1.09745	18.7155	24.1073	-0.365235	0.0153575	0.129342
novel_144	18.4429	10.1161	0.69029	0.029823	0.20562	XM_020082473.1	109626478	-	0.760695	80.5455	71.4971	0.171918	0.0184998	0.141239
novel_144	18.4429	10.1161	0.69029	0.029823	0.20562	XM_020103099.1	109639577	-	0.752582	123.67	107.578	0.201111	0.0215461	0.151332
novel_144	18.4429	10.1161	0.69029	0.029823	0.20562	XM_020108436.1	109643320	-	0.819083	74.6143	67.9398	0.135195	0.00037624	0.0375229
novel_144	18.4429	10.1161	0.69029	0.029823	0.20562	XM_020103463.1	109639807	-	0.882674	36.676	34.6559	0.0817345	0.00633958	0.0888048
novel_144	18.4429	10.1161	0.69029	0.029823	0.20562	XM_020110524.1	109645005	-	1.45074	1.77622	3.89571	-1.13307	0.00624298	0.088249
novel_144	18.4429	10.1161	0.69029	0.029823	0.20562	XM_020111235.1	109645613	-	0.657063	16.4339	9.46914	0.795367	0.0209227	0.149756
novel_144	18.4429	10.1161	0.69029	0.029823	0.20562	XM_020083650.1	109627210	-	1.14787	38.7532	45.3028	-0.225285	0.0284723	0.17415
novel_144	18.4429	10.1161	0.69029	0.029823	0.20562	XM_020089493.1	109630955	-	2.11119	11.2532	21.5678	-0.938534	0.00895798	0.102291
novel_144	18.4429	10.1161	0.69029	0.029823	0.20562	XM_020098308.1	109636542	-	0.830506	97.17	76.1058	0.352505	0.00657479	0.0908538
novel_144	18.4429	10.1161	0.69029	0.029823	0.20562	XM_020098290.1	109636535	-	0.371544	4.48737	0.821442	2.44964	0.014041	0.124087
novel_144	18.4429	10.1161	0.69029	0.029823	0.20562	XM_020085513.1	109628428	-	1.34061	1279.84	1549.99	-0.276294	0.0367631	0.19914
novel_144	18.4429	10.1161	0.69029	0.029823	0.20562	XM_020102143.1	109638948	-	0.829329	4.05116	4.56893	-0.173521	0.00480094	0.080199
novel_144	18.4429	10.1161	0.69029	0.029823	0.20562	XM_020104529.1	109640487	-	0.22434	3.59876	0	inf	0.00625287	0.088249
novel_144	18.4429	10.1161	0.69029	0.029823	0.20562	XM_020094765.1	109634328	-	1.4489	26.1954	35.5436	-0.440275	0.00315744	0.0673027
novel_144	18.4429	10.1161	0.69029	0.029823	0.20562	XM_020112437.1	109646675	-	1.07185	23.2153	27.0954	-0.222972	0.0357186	0.196085
novel_144	18.4429	10.1161	0.69029	0.029823	0.20562	XM_020087106.1	109629382	-	0.73942	2.90243	3.15947	-0.122422	0.0100173	0.106519
novel_144	18.4429	10.1161	0.69029	0.029823	0.20562	XM_020079585.1	109624716	-	2.01819	2653.66	3738.87	-0.494617	0.00057275	0.039652
novel_144	18.4429	10.1161	0.69029	0.029823	0.20562	XM_020109977.1	109644569	-	0.816112	38.199	30.0353	0.346874	0.00771008	0.0960665
novel_144	18.4429	10.1161	0.69029	0.029823	0.20562	XM_020088035.1	109630027	-	1.28516	11.4397	14.8358	-0.37503	0.00627975	0.088249
novel_144	18.4429	10.1161	0.69029	0.029823	0.20562	XM_020089959.1	109631305	-	0.479614	8.41154	3.75353	1.16412	0.0142784	0.1249
novel_144	18.4429	10.1161	0.69029	0.029823	0.20562	XM_020086424.1	109628962	-	1.18438	9.64355	12.4513	-0.36866	0.0259897	0.16659
novel_144	18.4429	10.1161	0.69029	0.029823	0.20562	XM_020080867.1	109625590	-	0.711191	215.193	185.306	0.215721	0.00430314	0.0759798
novel_144	18.4429	10.1161	0.69029	0.029823	0.20562	XM_020109519.1	109644185	-	1.25416	14.2974	17.6545	-0.304277	0.00107249	0.0464969
novel_144	18.4429	10.1161	0.69029	0.029823	0.20562	XM_020082654.1	109626585	-	1.40694	8.67368	12.3387	-0.508469	0.0159742	0.13162
novel_144	18.4429	10.1161	0.69029	0.029823	0.20562	XM_020094440.1	109634144	-	1.27264	14.6648	17.8872	-0.286571	0.000836865	0.0426966
novel_144	18.4429	10.1161	0.69029	0.029823	0.20562	XM_020086975.1	109629302	-	0.461208	10.2455	6.15873	0.734286	0.00622832	0.0882445
novel_144	18.4429	10.1161	0.69029	0.029823	0.20562	XM_020089968.1	109631310	-	2.62153	1.37289	3.1855	-1.2143	0.00276932	0.0635994
novel_144	18.4429	10.1161	0.69029	0.029823	0.20562	XM_020084985.1	109628089	-	1.62355	24.2424	37.3985	-0.625447	0.0153591	0.129342
novel_144	18.4429	10.1161	0.69029	0.029823	0.20562	XM_020109324.1	109644039	-	0.796492	11.6243	11.3718	0.0316925	0.00745611	0.0945789
novel_144	18.4429	10.1161	0.69029	0.029823	0.20562	XM_020088995.1	109630676	-	1.13737	10.6036	13.9987	-0.400734	0.0134267	0.121347
novel_144	18.4429	10.1161	0.69029	0.029823	0.20562	XM_020103322.1	109639717	-	0.573864	19.8466	14.6141	0.441536	0.00110626	0.0467035
novel_144	18.4429	10.1161	0.69029	0.029823	0.20562	XM_020103131.1	109639592	-	1.16451	8.05569	10.3779	-0.365435	0.00486839	0.0806237
novel_144	18.4429	10.1161	0.69029	0.029823	0.20562	XM_020082258.1	109626371	-	0.663172	18.6302	11.8758	0.64962	0.0141995	0.12463
novel_144	18.4429	10.1161	0.69029	0.029823	0.20562	XM_020080051.1	109625040	-	0.735006	67.6988	49.7711	0.443823	0.00534475	0.0827437
novel_144	18.4429	10.1161	0.69029	0.029823	0.20562	XM_020103427.1	109639785	-	1.56688	6.25176	13.9467	-1.15759	0.00935751	0.103987
novel_144	18.4429	10.1161	0.69029	0.029823	0.20562	XM_020080136.1	109625069	-	0.773999	3.0072	3.59187	-0.256317	0.0112936	0.113012
novel_144	18.4429	10.1161	0.69029	0.029823	0.20562	XM_020094916.1	109634435	-	0.595727	9.3044	5.24558	0.826812	0.0034886	0.0695875
novel_144	18.4429	10.1161	0.69029	0.029823	0.20562	XM_020082886.1	109626742	-	1.34934	137.21	174.466	-0.346557	0.0101519	0.10707
novel_144	18.4429	10.1161	0.69029	0.029823	0.20562	XM_020106937.1	109642241	-	1.11963	16.0851	20.6099	-0.357616	0.00999291	0.106478
novel_144	18.4429	10.1161	0.69029	0.029823	0.20562	XM_020091195.1	109632077	-	1.35169	21.6227	24.5305	-0.182028	0.0180228	0.139227
novel_144	18.4429	10.1161	0.69029	0.029823	0.20562	XM_020080830.1	109625534	-	0.755544	10.2569	8.10522	0.339675	0.00980027	0.105284
novel_144	18.4429	10.1161	0.69029	0.029823	0.20562	XM_020091553.1	109632327	-	1.75139	6.39205	7.64179	-0.257632	0.0279168	0.172206
novel_144	18.4429	10.1161	0.69029	0.029823	0.20562	XM_020088459.1	109630324	-	1.26392	11.2062	14.9108	-0.412067	0.0483261	0.228545
novel_144	18.4429	10.1161	0.69029	0.029823	0.20562	XM_020087699.1	109629789	-	0.749089	43.3577	36.5608	0.24599	0.00101876	0.045091
novel_144	18.4429	10.1161	0.69029	0.029823	0.20562	XM_020096863.1	109635581	-	2.50546	0.183522	1.57703	-3.10319	0.0446065	0.21946
novel_144	18.4429	10.1161	0.69029	0.029823	0.20562	XM_020107183.1	109642405	-	1.15724	5.81366	7.58561	-0.383819	0.0391467	0.205391
novel_144	18.4429	10.1161	0.69029	0.029823	0.20562	XM_020084891.1	109628034	-	2.68384	0.365043	2.57892	-2.82063	0.014842	0.127356
novel_144	18.4429	10.1161	0.69029	0.029823	0.20562	XM_020095019.1	109634505	-	1.41995	30.1385	45.0668	-0.580458	0.00394921	0.0740537
novel_144	18.4429	10.1161	0.69029	0.029823	0.20562	XM_020105561.1	109641186	-	1.22658	78.9639	95.5384	-0.274887	0.0042855	0.0758717
novel_144	18.4429	10.1161	0.69029	0.029823	0.20562	XM_020093245.1	109633403	-	1.06823	3.82954	5.14118	-0.424928	0.0450936	0.219884
novel_144	18.4429	10.1161	0.69029	0.029823	0.20562	XM_020085516.1	109628432	-	1.12733	180.966	179.237	0.013854	0.0405575	0.208133
novel_144	18.4429	10.1161	0.69029	0.029823	0.20562	XM_020084534.1	109627767	-	0.879437	102.891	86.4691	0.250861	0.00865112	0.100674
novel_144	18.4429	10.1161	0.69029	0.029823	0.20562	XM_020105175.1	109640930	-	2.32812	1.15648	3.04613	-1.39724	0.0334807	0.189337
novel_144	18.4429	10.1161	0.69029	0.029823	0.20562	XM_020109179.1	109643918	-	1.09485	12.6477	12.3417	0.0353392	0.0334964	0.189337
novel_144	18.4429	10.1161	0.69029	0.029823	0.20562	XM_020097519.1	109636023	-	0.727349	45.477	30.0904	0.595836	0.00454015	0.0772124
novel_144	18.4429	10.1161	0.69029	0.029823	0.20562	XM_020097719.1	109636150	-	0.927607	5.92577	6.92843	-0.225526	0.0498229	0.232611
novel_144	18.4429	10.1161	0.69029	0.029823	0.20562	XM_020110454.1	109644972	-	1.7128	2.18235	4.52618	-1.05241	0.0179776	0.139158
novel_144	18.4429	10.1161	0.69029	0.029823	0.20562	XM_020111214.1	109645584	-	0.87038	31.6604	28.0855	0.172855	0.00566852	0.0853327
novel_144	18.4429	10.1161	0.69029	0.029823	0.20562	XM_020080211.1	109625114	-	0.572214	45.4974	32.6099	0.480475	0.00233187	0.0592436
novel_144	18.4429	10.1161	0.69029	0.029823	0.20562	XM_020101454.1	109638462	-	0.669459	5.94382	6.02744	-0.0201556	0.00941175	0.104254
novel_144	18.4429	10.1161	0.69029	0.029823	0.20562	XM_020088823.1	109630560	-	1.18067	5.44275	7.62226	-0.485883	0.0167479	0.134814
novel_144	18.4429	10.1161	0.69029	0.029823	0.20562	XM_020088508.1	109630350	-	0.893516	34.2238	30.8682	0.14888	0.00999143	0.106478
novel_144	18.4429	10.1161	0.69029	0.029823	0.20562	XM_020109810.1	109644431	-	0.798424	3.04359	3.52221	-0.210707	0.0156877	0.130356
novel_144	18.4429	10.1161	0.69029	0.029823	0.20562	XM_020080853.1	109625582	-	0.890447	28.0825	24.9213	0.172295	0.0459004	0.222666
novel_144	18.4429	10.1161	0.69029	0.029823	0.20562	XM_020088855.1	109630593	-	1.58017	4.78219	7.05297	-0.560562	0.000123736	0.0336169
novel_144	18.4429	10.1161	0.69029	0.029823	0.20562	XM_020106491.1	109641908	-	1.38633	6.90588	9.87229	-0.515559	0.00142438	0.0502853
novel_144	18.4429	10.1161	0.69029	0.029823	0.20562	XM_020098045.1	109636387	-	0.793724	106.106	88.2764	0.265407	0.0371852	0.200066
novel_144	18.4429	10.1161	0.69029	0.029823	0.20562	XM_020094820.1	109634365	-	0.751597	76.259	56.4845	0.433054	0.0133371	0.121347
novel_144	18.4429	10.1161	0.69029	0.029823	0.20562	XM_020098905.1	109636893	-	0.766069	9.65156	7.56395	0.351622	0.00477408	0.0798791
novel_144	18.4429	10.1161	0.69029	0.029823	0.20562	XM_020109797.1	109644422	-	1.16417	3.85074	6.23457	-0.695152	0.0192323	0.143699
novel_144	18.4429	10.1161	0.69029	0.029823	0.20562	XM_020104720.1	109640621	-	1.32932	95.7309	115.099	-0.265817	0.0185219	0.14126
novel_144	18.4429	10.1161	0.69029	0.029823	0.20562	XM_020083973.1	109627449	-	0.528317	4.35563	2.71734	0.680688	0.0296507	0.178519
novel_144	18.4429	10.1161	0.69029	0.029823	0.20562	XM_020102949.1	109639467	-	0.481883	3.46324	1.66636	1.05542	0.00621028	0.0881094
novel_144	18.4429	10.1161	0.69029	0.029823	0.20562	XM_020091354.1	109632190	-	0.277515	4.29768	1.69277	1.34417	0.012182	0.116226
novel_144	18.4429	10.1161	0.69029	0.029823	0.20562	XM_020109772.1	109644404	-	1.19751	6.5234	8.37256	-0.360044	0.0491108	0.23091
novel_144	18.4429	10.1161	0.69029	0.029823	0.20562	XM_020094017.1	109633865	-	0.669743	9.39796	8.66337	0.117419	0.00449466	0.0769845
novel_144	18.4429	10.1161	0.69029	0.029823	0.20562	XM_020090138.1	109631404	-	1.33784	24.7942	31.7584	-0.357137	0.0270734	0.169528
novel_144	18.4429	10.1161	0.69029	0.029823	0.20562	XM_020087249.1	109629504	-	2.50767	0.265371	1.30261	-2.29532	0.027046	0.169459
novel_144	18.4429	10.1161	0.69029	0.029823	0.20562	XM_020094066.1	109633896	-	1.23937	8.52372	10.7855	-0.339541	0.000614966	0.039652
novel_144	18.4429	10.1161	0.69029	0.029823	0.20562	XM_020108667.1	109643524	-	0.52814	7.75019	5.45756	0.505975	0.00276465	0.0635994
novel_144	18.4429	10.1161	0.69029	0.029823	0.20562	XM_020108487.1	109643383	-	1.18922	104.765	109.831	-0.0681265	0.00877366	0.101193
novel_144	18.4429	10.1161	0.69029	0.029823	0.20562	XM_020095546.1	109634833	-	1.25141	9.77676	17.0662	-0.80371	0.000472102	0.0394319
novel_144	18.4429	10.1161	0.69029	0.029823	0.20562	XM_020088356.1	109630268	-	1.26199	81.7698	101.718	-0.314929	0.0218679	0.152516
novel_144	18.4429	10.1161	0.69029	0.029823	0.20562	XM_020107777.1	109642836	-	0.735539	13.5195	11.619	0.218554	0.00914332	0.10335
novel_144	18.4429	10.1161	0.69029	0.029823	0.20562	XM_020112798.1	109647026	-	0.32812	2.61207	0.303723	3.10437	0.000384465	0.0377264
novel_144	18.4429	10.1161	0.69029	0.029823	0.20562	XM_020087373.1	109629609	-	1.56947	15.5836	24.6131	-0.659402	0.0241611	0.160381
novel_144	18.4429	10.1161	0.69029	0.029823	0.20562	XM_020094733.1	109634312	-	0.763146	13.3326	10.5826	0.333271	0.00233118	0.0592436
novel_144	18.4429	10.1161	0.69029	0.029823	0.20562	XM_020103062.1	109639545	-	1.1752	9.167	11.0898	-0.274709	0.021436	0.151235
novel_144	18.4429	10.1161	0.69029	0.029823	0.20562	XM_020087962.1	109629978	-	0.651738	9.8401	5.70717	0.785897	0.00540559	0.0828992
novel_144	18.4429	10.1161	0.69029	0.029823	0.20562	XM_020096213.1	109635202	-	0.904218	3.46721	4.61918	-0.413862	0.00126613	0.0492982
novel_144	18.4429	10.1161	0.69029	0.029823	0.20562	XM_020110614.1	109645105	-	1.09979	2.37998	4.07621	-0.776278	0.0486731	0.229256
novel_144	18.4429	10.1161	0.69029	0.029823	0.20562	XM_020087278.1	109629531	-	0.897357	22.7364	20.2615	0.166259	0.0422574	0.213389
novel_144	18.4429	10.1161	0.69029	0.029823	0.20562	XM_020079144.1	109624459	-	0.857676	11.3792	11.823	-0.0551946	0.0199368	0.146132
novel_144	18.4429	10.1161	0.69029	0.029823	0.20562	XM_020090228.1	109631445	-	0.781821	51.6148	47.0453	0.133737	0.0200195	0.146314
novel_144	18.4429	10.1161	0.69029	0.029823	0.20562	XM_020092217.1	109632779	-	0.413032	22.9297	17.7738	0.367461	0.000541247	0.0394932
novel_144	18.4429	10.1161	0.69029	0.029823	0.20562	XM_020111601.1	109645919	-	1.15132	43.4624	55.7219	-0.358478	0.0399768	0.206607
novel_144	18.4429	10.1161	0.69029	0.029823	0.20562	XM_020078729.1	109624199	-	0.847885	78.0741	60.7749	0.361369	0.00396116	0.0740537
novel_144	18.4429	10.1161	0.69029	0.029823	0.20562	XM_020104633.1	109640557	-	0.871675	3.61689	4.35498	-0.267918	0.0138721	0.123491
novel_144	18.4429	10.1161	0.69029	0.029823	0.20562	XM_020078671.1	109624165	-	0.791349	143.998	112.784	0.352492	0.0119457	0.115736
novel_144	18.4429	10.1161	0.69029	0.029823	0.20562	XM_020090004.1	109631327	-	0.45267	74.5595	40.0833	0.895391	0.0025214	0.0608862
novel_144	18.4429	10.1161	0.69029	0.029823	0.20562	XM_020097149.1	109635782	-	0.802144	53.7337	49.174	0.127933	0.0120746	0.116116
novel_144	18.4429	10.1161	0.69029	0.029823	0.20562	XM_020103639.1	109639916	-	1.09504	5.58053	8.01488	-0.52228	0.0450241	0.219724
novel_144	18.4429	10.1161	0.69029	0.029823	0.20562	XM_020109230.1	109643935	-	1.28237	895.275	955.571	-0.0940324	0.0242763	0.160864
novel_144	18.4429	10.1161	0.69029	0.029823	0.20562	XM_020078546.1	109624047	-	1.19495	11.2471	15.0994	-0.424937	0.0355941	0.195777
novel_144	18.4429	10.1161	0.69029	0.029823	0.20562	XM_020082790.1	109626664	-	0.688448	8.61726	7.1279	0.273752	0.00412369	0.0746662
novel_144	18.4429	10.1161	0.69029	0.029823	0.20562	XM_020083978.1	109627454	-	2.09942	2.36551	4.11469	-0.798633	0.000472024	0.0394319
novel_144	18.4429	10.1161	0.69029	0.029823	0.20562	XM_020082523.1	109626506	-	0.723888	7.2644	3.83776	0.92058	0.0219299	0.152537
novel_144	18.4429	10.1161	0.69029	0.029823	0.20562	XM_020104347.1	109640375	-	1.14743	5.75179	7.95575	-0.467987	0.0352429	0.194465
novel_144	18.4429	10.1161	0.69029	0.029823	0.20562	XM_020085157.1	109628179	-	7.13261	0	3.55327	#NAME?	0.0140166	0.124087
novel_144	18.4429	10.1161	0.69029	0.029823	0.20562	XM_020082643.1	109626576	-	0.840709	92.2108	72.1985	0.352968	0.00942269	0.104264
novel_144	18.4429	10.1161	0.69029	0.029823	0.20562	XM_020093150.1	109633355	-	1.63493	2.10722	3.98918	-0.920747	0.000110689	0.0336169
novel_144	18.4429	10.1161	0.69029	0.029823	0.20562	XM_020096519.1	109635374	-	0.605839	3.95931	4.15573	-0.0698511	0.00617685	0.0879967
novel_144	18.4429	10.1161	0.69029	0.029823	0.20562	XM_020113168.1	109647376	-	1.44442	57.5295	76.1115	-0.403814	0.0011628	0.0474283
novel_144	18.4429	10.1161	0.69029	0.029823	0.20562	XM_020097707.1	109636142	-	1.19325	7.36305	11.1184	-0.59457	0.0190709	0.143025
novel_144	18.4429	10.1161	0.69029	0.029823	0.20562	XM_020097589.1	109636075	-	0.78947	74.8973	58.4253	0.358322	0.0204217	0.148531
novel_144	18.4429	10.1161	0.69029	0.029823	0.20562	XM_020090403.1	109631557	-	0.781553	44.4404	36.1395	0.298293	0.00109542	0.0464969
novel_144	18.4429	10.1161	0.69029	0.029823	0.20562	XM_020078719.1	109624196	-	0.698073	55.1694	41.9149	0.396403	0.0335093	0.189337
novel_144	18.4429	10.1161	0.69029	0.029823	0.20562	XM_020083870.1	109627369	-	0.704466	7.00449	5.64838	0.310443	0.0247735	0.162289
novel_144	18.4429	10.1161	0.69029	0.029823	0.20562	XM_020093023.1	109633274	-	1.37405	13.6742	20.5189	-0.585496	0.0167664	0.134814
novel_144	18.4429	10.1161	0.69029	0.029823	0.20562	XM_020080112.1	109625060	-	1.23935	65.3295	76.4373	-0.226542	0.0463305	0.224128
novel_144	18.4429	10.1161	0.69029	0.029823	0.20562	XM_020095135.1	109634554	-	1.2312	6.6282	9.69517	-0.548649	0.00470727	0.079234
novel_144	18.4429	10.1161	0.69029	0.029823	0.20562	XM_020088751.1	109630514	-	1.42228	1.41349	3.03225	-1.10113	0.0349818	0.193942
novel_144	18.4429	10.1161	0.69029	0.029823	0.20562	XM_020101395.1	109638414	-	1.45615	2.29496	4.32754	-0.91508	0.0395103	0.205809
novel_144	18.4429	10.1161	0.69029	0.029823	0.20562	XM_020111971.1	109646248	-	0.67743	46.3465	34.9087	0.408874	0.012499	0.117899
novel_144	18.4429	10.1161	0.69029	0.029823	0.20562	XM_020109524.1	109644187	-	0.846098	24.472	23.4086	0.0640907	0.0127785	0.11865
novel_144	18.4429	10.1161	0.69029	0.029823	0.20562	XM_020112561.1	109646793	-	1.60304	18.4852	29.5776	-0.678138	0.037734	0.202074
novel_144	18.4429	10.1161	0.69029	0.029823	0.20562	XM_020112177.1	109646432	-	0.735085	6.61392	5.77587	0.195466	0.015955	0.13162
novel_144	18.4429	10.1161	0.69029	0.029823	0.20562	XM_020098006.1	109636366	-	1.14208	24.0053	36.2425	-0.59433	0.043736	0.217697
novel_144	18.4429	10.1161	0.69029	0.029823	0.20562	XM_020087041.1	109629344	-	0.650013	4.99367	4.76644	0.0671898	0.0171258	0.136021
novel_144	18.4429	10.1161	0.69029	0.029823	0.20562	XM_020097414.1	109635923	-	1.3458	95.2092	120.539	-0.340329	0.0239346	0.159313
novel_144	18.4429	10.1161	0.69029	0.029823	0.20562	XM_020111815.1	109646094	-	0.177426	8.48801	4.165	1.02711	0.0258552	0.166118
novel_144	18.4429	10.1161	0.69029	0.029823	0.20562	XM_020086797.1	109629214	-	0.53947	4.01065	2.48355	0.691433	0.00371454	0.0719077
novel_144	18.4429	10.1161	0.69029	0.029823	0.20562	XM_020099612.1	109637335	-	0.668972	1031.03	809.451	0.349069	0.00113876	0.0471765
novel_144	18.4429	10.1161	0.69029	0.029823	0.20562	XM_020083222.1	109626952	-	1.41393	9.70583	12.9989	-0.42147	0.0245447	0.161696
novel_144	18.4429	10.1161	0.69029	0.029823	0.20562	XM_020087028.1	109629333	-	0.746287	13.7815	11.1907	0.300428	0.01877	0.142002
novel_144	18.4429	10.1161	0.69029	0.029823	0.20562	XM_020086611.1	109629131	-	1.26761	43.0003	54.4005	-0.339271	0.000681615	0.039652
novel_144	18.4429	10.1161	0.69029	0.029823	0.20562	XM_020088137.1	109630121	-	0.806463	24.9973	20.7332	0.26983	0.00730137	0.0937055
novel_144	18.4429	10.1161	0.69029	0.029823	0.20562	XM_020093732.1	109633704	-	1.40411	602.923	715.462	-0.246902	0.0263125	0.167404
novel_144	18.4429	10.1161	0.69029	0.029823	0.20562	XM_020104044.1	109640183	-	0.67554	22.8374	16.228	0.492912	0.00529457	0.0827437
novel_144	18.4429	10.1161	0.69029	0.029823	0.20562	XM_020112219.1	109646467	-	0.611664	37.7568	25.3041	0.577366	0.00531359	0.0827437
novel_144	18.4429	10.1161	0.69029	0.029823	0.20562	XM_020094946.1	109634460	-	0.845042	37.0765	32.7254	0.180095	0.0447749	0.219632
[truncated: 1,333 more rows]

## Sheet: miRNA-mRNA network 8h
sRNA	H8_readcount	H0_readcount	log2FoldChange	pval	padj	transcript_id	gene_id	gene_name	feature_id	H8_FPKM	H0_FPKM	log2(foldchange)	pvalue	qvalue
novel_171	33.5789	54.3112	-0.60719	0.014911	NA	XM_020088534.1	109630366	-	1.34043	25.1848	32.1186	-0.350856	0.0299531	0.999469
novel_171	33.5789	54.3112	-0.60719	0.014911	NA	XM_020089263.1	109630832	-	0.778441	4.77203	5.4507	-0.191839	0.019288	0.999469
novel_171	33.5789	54.3112	-0.60719	0.014911	NA	XM_020112936.1	109647155	-	1.66647	9.7773	12.6714	-0.37407	0.0219789	0.999469
novel_171	33.5789	54.3112	-0.60719	0.014911	NA	XM_020084162.1	109627566	-	1.76532	5.44986	9.28957	-0.769394	0.00334035	0.881386
novel_171	33.5789	54.3112	-0.60719	0.014911	NA	XM_020104031.1	109640171	-	1.65974	3.21353	7.00705	-1.12465	0.0345765	0.999469
novel_171	33.5789	54.3112	-0.60719	0.014911	NA	XM_020085947.1	109628681	-	0.770295	8.21254	9.27552	-0.1756	0.0160916	0.982124
novel_171	33.5789	54.3112	-0.60719	0.014911	NA	XM_020108303.1	109643253	-	0.476724	569.515	327.52	0.798149	0.0450392	0.999469
novel_171	33.5789	54.3112	-0.60719	0.014911	NA	XM_020092008.1	109632613	-	4.89482	0.792636	4.54247	-2.51875	0.0128233	0.980947
novel_171	33.5789	54.3112	-0.60719	0.014911	NA	XM_020080232.1	109625128	-	2.30212	1.34424	4.3245	-1.68574	0.00570926	0.911972
novel_171	33.5789	54.3112	-0.60719	0.014911	NA	XM_020112041.1	109646311	-	1.9864	2.48956	8.09246	-1.70069	0.0134431	0.980947
novel_171	33.5789	54.3112	-0.60719	0.014911	NA	XM_020109615.1	109644261	-	3.07709	2.04887	5.48119	-1.41966	0.0196603	0.999469
novel_171	33.5789	54.3112	-0.60719	0.014911	NA	XM_020102707.1	109639321	-	0.833128	12.5298	10.5458	0.248696	0.0335556	0.999469
novel_171	33.5789	54.3112	-0.60719	0.014911	NA	XM_020095027.1	109634510	-	0.86179	37.1985	37.1226	0.0029457	0.0175698	0.991829
novel_171	33.5789	54.3112	-0.60719	0.014911	NA	XM_020102422.1	109639130	-	1.8858	7.88509	17.6127	-1.15942	0.0232516	0.999469
novel_171	33.5789	54.3112	-0.60719	0.014911	NA	XM_020103388.1	109639754	-	0.400475	4.17791	1.77284	1.23672	0.021921	0.999469
novel_171	33.5789	54.3112	-0.60719	0.014911	NA	XM_020093875.1	109633793	-	0.376549	1.94307	1.43095	0.441361	0.0121489	0.980947
novel_171	33.5789	54.3112	-0.60719	0.014911	NA	XM_020112506.1	109646742	-	28.9115	3.31193	39.4127	-3.57292	0.0117517	0.980947
novel_171	33.5789	54.3112	-0.60719	0.014911	NA	XM_020107331.1	109642511	-	1.58855	2.69153	4.46478	-0.730163	0.0248894	0.999469
novel_171	33.5789	54.3112	-0.60719	0.014911	NA	XM_020090873.1	109631850	-	1.8501	7.32727	17.4526	-1.25209	0.0311322	0.999469
novel_171	33.5789	54.3112	-0.60719	0.014911	NA	XM_020094133.1	109633940	-	0.0486392	15.1071	4.5946	1.71722	0.0137543	0.980947
novel_171	33.5789	54.3112	-0.60719	0.014911	NA	XM_020100647.1	109637956	-	0.177643	141.077	20.211	2.80327	0.025624	0.999469
novel_171	33.5789	54.3112	-0.60719	0.014911	NA	XM_020078558.1	109624060	-	1.55138	4.86095	10.7148	-1.1403	0.0130515	0.980947
novel_171	33.5789	54.3112	-0.60719	0.014911	NA	XM_020086488.1	109629016	-	0.761453	13.9812	10.6851	0.387888	2.72491e-05	0.107898
novel_171	33.5789	54.3112	-0.60719	0.014911	NA	XM_020080825.1	109625534	-	2.83779	0.166604	3.44942	-4.37186	0.0115301	0.980947
novel_171	33.5789	54.3112	-0.60719	0.014911	NA	XM_020106382.1	109641813	-	7.90173	0.789641	5.66957	-2.84397	0.00514821	0.911972
novel_171	33.5789	54.3112	-0.60719	0.014911	NA	XM_020102180.1	109638967	-	1.68345	6.38434	11.2114	-0.812356	0.041466	0.999469
novel_171	33.5789	54.3112	-0.60719	0.014911	NA	XM_020098934.1	109636908	-	0.373883	56.0101	29.2665	0.936435	0.0152798	0.980947
novel_171	33.5789	54.3112	-0.60719	0.014911	NA	XM_020113925.1	109648133	-	1.77025	2.20298	4.83367	-1.13367	0.0179004	0.991829
novel_171	33.5789	54.3112	-0.60719	0.014911	NA	XM_020089968.1	109631310	-	3.50529	1.01856	3.1855	-1.64499	0.00665809	0.911972
novel_171	33.5789	54.3112	-0.60719	0.014911	NA	XM_020090082.1	109631370	-	0.630979	3.18087	1.41844	1.16511	0.0214246	0.999469
novel_171	33.5789	54.3112	-0.60719	0.014911	NA	XM_020083125.1	109626899	-	1.20729	11.4921	12.3486	-0.10371	0.0131259	0.980947
novel_171	33.5789	54.3112	-0.60719	0.014911	NA	XM_020112910.1	109647129	-	0.718143	7.27065	5.57907	0.382062	0.041661	0.999469
novel_171	33.5789	54.3112	-0.60719	0.014911	NA	XM_020088983.1	109630669	-	0.716132	87.0416	77.725	0.163326	0.045373	0.999469
novel_171	33.5789	54.3112	-0.60719	0.014911	NA	XM_020102825.1	109639395	-	0.0677728	71.1948	3.00216	4.5677	0.00256086	0.881386
novel_171	33.5789	54.3112	-0.60719	0.014911	NA	XM_020096136.1	109635166	-	0.580184	7.71925	8.16649	-0.0812559	0.0365142	0.999469
novel_171	33.5789	54.3112	-0.60719	0.014911	NA	XM_020094443.1	109634146	-	3.21567	0.465253	2.38531	-2.35809	0.00730121	0.911972
novel_171	33.5789	54.3112	-0.60719	0.014911	NA	XM_020094150.1	109633948	-	1.69198	64.447	87.3301	-0.438366	0.0458705	0.999469
novel_171	33.5789	54.3112	-0.60719	0.014911	NA	XM_020112472.1	109646696	-	1.61122	3.86507	5.98316	-0.630413	0.00704895	0.911972
novel_171	33.5789	54.3112	-0.60719	0.014911	NA	XM_020090175.1	109631420	-	1.10724	6.91623	8.56152	-0.30788	0.0312041	0.999469
novel_171	33.5789	54.3112	-0.60719	0.014911	NA	XM_020094990.1	109634496	-	4.80445	0	1.97636	#NAME?	0.0165967	0.982124
novel_561	24.7214	67.8285	-0.73511	0.048763	NA	XM_020092343.1	109632849	-	1.36469	8.98645	10.7152	-0.253836	0.0251368	0.999469
novel_561	24.7214	67.8285	-0.73511	0.048763	NA	XM_020087249.1	109629504	-	2.68912	0.292467	1.30261	-2.15506	0.0423673	0.999469
novel_561	24.7214	67.8285	-0.73511	0.048763	NA	XM_020112506.1	109646742	-	28.9115	3.31193	39.4127	-3.57292	0.0117517	0.980947
novel_561	24.7214	67.8285	-0.73511	0.048763	NA	XM_020100214.1	109637681	-	0.0801229	12.194	5.39183	1.17733	0.020261	0.999469
novel_561	24.7214	67.8285	-0.73511	0.048763	NA	XM_020109615.1	109644261	-	3.07709	2.04887	5.48119	-1.41966	0.0196603	0.999469
novel_561	24.7214	67.8285	-0.73511	0.048763	NA	XM_020112446.1	109646686	-	1.33645	12.1686	17.5922	-0.531775	0.0380005	0.999469
novel_561	24.7214	67.8285	-0.73511	0.048763	NA	XM_020082562.1	109626529	-	4.09735	5.3094	11.3543	-1.09662	0.0139925	0.980947
novel_561	24.7214	67.8285	-0.73511	0.048763	NA	XM_020084273.1	109627610	-	0.493354	5.22646	3.1635	0.724314	0.0178523	0.991829
novel_561	24.7214	67.8285	-0.73511	0.048763	NA	XM_020108633.1	109643494	-	0.683329	5.11425	3.37367	0.600206	0.0231773	0.999469
novel_561	24.7214	67.8285	-0.73511	0.048763	NA	XM_020086611.1	109629131	-	1.72412	32.2594	54.4005	-0.753898	0.00546477	0.911972
novel_561	24.7214	67.8285	-0.73511	0.048763	NA	XM_020108952.1	109643747	-	4.22109	1.68586	5.58141	-1.72715	0.0310681	0.999469
novel_561	24.7214	67.8285	-0.73511	0.048763	NA	XM_020095431.1	109634739	-	2.65076	0.927043	2.74832	-1.56784	0.00967963	0.980947
novel_561	24.7214	67.8285	-0.73511	0.048763	NA	XM_020089510.1	109630967	-	1.94174	2.55987	4.40391	-0.782715	0.042293	0.999469
novel_561	24.7214	67.8285	-0.73511	0.048763	NA	XM_020078943.1	109624356	-	1.30323	29.1147	37.7994	-0.376613	0.00721517	0.911972
novel_561	24.7214	67.8285	-0.73511	0.048763	NA	XM_020093783.1	109633745	-	0.284143	5.78433	3.44794	0.746415	0.0136685	0.980947
novel_561	24.7214	67.8285	-0.73511	0.048763	NA	XM_020092113.1	109632689	-	1.87254	2.29309	3.87839	-0.758168	0.0102604	0.980947
novel_561	24.7214	67.8285	-0.73511	0.048763	NA	XM_020109160.1	109643902	-	2.83831	0.471081	1.73175	-1.87818	0.0483308	0.999469
pol-miR-144-5p	2289.83	1435.68	0.57638	0.027892	NA	XM_020108952.1	109643747	-	4.22109	1.68586	5.58141	-1.72715	0.0310681	0.999469
pol-miR-144-5p	2289.83	1435.68	0.57638	0.027892	NA	XM_020105224.1	109640956	-	0.710257	15.5715	11.7272	0.409049	0.00357871	0.882698
pol-miR-144-5p	2289.83	1435.68	0.57638	0.027892	NA	XM_020098968.1	109636930	-	0.883631	16.3661	16.389	-0.00202066	0.0208813	0.999469
pol-miR-144-5p	2289.83	1435.68	0.57638	0.027892	NA	XM_020078854.1	109624298	-	0.291194	2.42858	1.09809	1.14511	0.000411586	0.618791
pol-miR-144-5p	2289.83	1435.68	0.57638	0.027892	NA	XM_020107331.1	109642511	-	1.58855	2.69153	4.46478	-0.730163	0.0248894	0.999469
pol-miR-144-5p	2289.83	1435.68	0.57638	0.027892	NA	XM_020088322.1	109630251	-	1.32148	7.2936	10.8439	-0.572177	0.012942	0.980947
pol-miR-144-5p	2289.83	1435.68	0.57638	0.027892	NA	XM_020081047.1	109625686	-	0.77573	4.10494	4.50968	-0.135664	0.0306009	0.999469
pol-miR-144-5p	2289.83	1435.68	0.57638	0.027892	NA	XM_020094027.1	109633872	-	1.91843	15.2391	27.6818	-0.861164	0.027854	0.999469
pol-miR-144-5p	2289.83	1435.68	0.57638	0.027892	NA	XM_020094592.1	109634236	-	0.477102	3.43941	2.12016	0.697987	1.9863e-05	0.107898
novel_42	11791.6	16016.7	-0.42535	0.0026498	0.079495	XM_020112446.1	109646686	-	1.33645	12.1686	17.5922	-0.531775	0.0380005	0.999469
novel_42	11791.6	16016.7	-0.42535	0.0026498	0.079495	XM_020093123.1	109633332	-	38.51	8.46065	119.46	-3.81962	0.00830598	0.934385
novel_42	11791.6	16016.7	-0.42535	0.0026498	0.079495	XM_020084725.1	109627903	-	0.408004	5.0931	2.90806	0.808486	0.0199527	0.999469
novel_42	11791.6	16016.7	-0.42535	0.0026498	0.079495	XM_020105047.1	109640848	-	1.26021	516.039	623.355	-0.272574	0.046566	0.999469
novel_42	11791.6	16016.7	-0.42535	0.0026498	0.079495	XM_020079491.1	109624652	-	0.897534	14.9106	14.939	-0.00274575	0.0152424	0.980947
novel_42	11791.6	16016.7	-0.42535	0.0026498	0.079495	XM_020104911.1	109640738	-	3.18323	18.5504	32.6393	-0.815159	0.0446918	0.999469
novel_42	11791.6	16016.7	-0.42535	0.0026498	0.079495	XM_020091672.1	109632412	-	3.05435	0.129827	1.24561	-3.26219	0.00616696	0.911972
novel_42	11791.6	16016.7	-0.42535	0.0026498	0.079495	XM_020099775.1	109637429	-	1.13519	25.5262	28.4506	-0.156477	0.0010761	0.834968
novel_42	11791.6	16016.7	-0.42535	0.0026498	0.079495	XM_020102803.1	109639378	-	0.648977	12.1744	8.26154	0.559363	0.0345052	0.999469
novel_42	11791.6	16016.7	-0.42535	0.0026498	0.079495	XM_020111146.1	109645525	-	1.23279	14.0268	18.7434	-0.418191	0.00556235	0.911972
novel_42	11791.6	16016.7	-0.42535	0.0026498	0.079495	XM_020087165.1	109629449	-	0.945198	66.7889	55.1668	0.275808	0.0183374	0.999469
novel_42	11791.6	16016.7	-0.42535	0.0026498	0.079495	XM_020099517.1	109637271	-	5.87401	0.57018	3.80728	-2.73927	0.00321147	0.881386
novel_54	7897.23	5415.32	0.50638	0.0076163	NA	XM_020091818.1	109632502	-	27.2442	0.954267	19.649	-4.36392	0.00500476	0.911972
novel_54	7897.23	5415.32	0.50638	0.0076163	NA	XM_020084726.1	109627904	-	0.426302	8.51854	4.37699	0.960666	0.0224151	0.999469
novel_54	7897.23	5415.32	0.50638	0.0076163	NA	XM_020090974.1	109631919	-	1.20755	7.88634	9.57486	-0.279895	0.041175	0.999469
novel_54	7897.23	5415.32	0.50638	0.0076163	NA	XM_020083870.1	109627369	-	0.630435	7.45254	5.64838	0.399894	0.0360472	0.999469
novel_54	7897.23	5415.32	0.50638	0.0076163	NA	XR_002203464.1	109640050	-	0.240277	8.09022	4.91591	0.718719	0.0406147	0.999469
novel_54	7897.23	5415.32	0.50638	0.0076163	NA	XM_020105769.1	109641334	-	0.80457	16.793	14.2738	0.234491	0.0270634	0.999469
novel_54	7897.23	5415.32	0.50638	0.0076163	NA	XM_020110186.1	109644741	-	0.707145	19.2749	16.0713	0.262235	0.0119726	0.980947
novel_54	7897.23	5415.32	0.50638	0.0076163	NA	XM_020112910.1	109647129	-	0.718143	7.27065	5.57907	0.382062	0.041661	0.999469
novel_54	7897.23	5415.32	0.50638	0.0076163	NA	XM_020096895.1	109635591	-	3.42136	1.19049	4.34166	-1.86669	0.00851052	0.934385
novel_54	7897.23	5415.32	0.50638	0.0076163	NA	XM_020080315.1	109625184	-	0.742238	8.9573	7.24753	0.305575	0.041755	0.999469
novel_54	7897.23	5415.32	0.50638	0.0076163	NA	XM_020098968.1	109636930	-	0.883631	16.3661	16.389	-0.00202066	0.0208813	0.999469
novel_54	7897.23	5415.32	0.50638	0.0076163	NA	XM_020092500.1	109632940	-	1.15588	57.1678	60.6387	-0.0850355	0.0262204	0.999469
novel_54	7897.23	5415.32	0.50638	0.0076163	NA	XM_020094150.1	109633948	-	1.69198	64.447	87.3301	-0.438366	0.0458705	0.999469
novel_54	7897.23	5415.32	0.50638	0.0076163	NA	XM_020112936.1	109647155	-	1.66647	9.7773	12.6714	-0.37407	0.0219789	0.999469
novel_54	7897.23	5415.32	0.50638	0.0076163	NA	XM_020098342.1	109636572	-	0.884315	19.9876	18.5383	0.108592	0.0393076	0.999469
novel_54	7897.23	5415.32	0.50638	0.0076163	NA	XM_020104031.1	109640171	-	1.65974	3.21353	7.00705	-1.12465	0.0345765	0.999469
novel_54	7897.23	5415.32	0.50638	0.0076163	NA	XM_020098126.1	109636427	-	1.48427	10.6077	15.443	-0.54184	0.0247396	0.999469
novel_54	7897.23	5415.32	0.50638	0.0076163	NA	XM_020099967.1	109637533	-	0.846673	27.5555	26.3037	0.0670756	0.0468435	0.999469
novel_54	7897.23	5415.32	0.50638	0.0076163	NA	XM_020110605.1	109645095	-	0.75318	18.937	19.5672	-0.0472248	0.0265167	0.999469
novel_54	7897.23	5415.32	0.50638	0.0076163	NA	XM_020090886.1	109631857	-	5.70674	0.380107	3.17842	-3.06383	0.00398227	0.907819
novel_54	7897.23	5415.32	0.50638	0.0076163	NA	XM_020085038.1	109628113	-	0.83423	138.611	114.079	0.281005	0.0390716	0.999469
novel_54	7897.23	5415.32	0.50638	0.0076163	NA	XM_020103040.1	109639529	-	0.533135	5.21638	3.45443	0.594601	0.0463124	0.999469
novel_54	7897.23	5415.32	0.50638	0.0076163	NA	XM_020080054.1	109625041	-	2.82807	0	2.53633	#NAME?	0.0120433	0.980947
novel_54	7897.23	5415.32	0.50638	0.0076163	NA	XM_020106476.1	109641898	-	20.0157	3.09469	31.0101	-3.32488	0.00911775	0.957871
novel_54	7897.23	5415.32	0.50638	0.0076163	NA	XM_020102422.1	109639130	-	1.8858	7.88509	17.6127	-1.15942	0.0232516	0.999469
novel_54	7897.23	5415.32	0.50638	0.0076163	NA	XM_020103388.1	109639754	-	0.400475	4.17791	1.77284	1.23672	0.021921	0.999469
novel_54	7897.23	5415.32	0.50638	0.0076163	NA	XM_020108024.1	109643031	-	0.800402	39.4806	30.4827	0.373156	0.0140855	0.980947
novel_54	7897.23	5415.32	0.50638	0.0076163	NA	XM_020085562.1	109628464	-	1.55539	19.592	25.8606	-0.400491	0.0315716	0.999469
novel_54	7897.23	5415.32	0.50638	0.0076163	NA	XM_020092872.1	109633214	-	0.709236	1245.75	964.088	0.369782	0.0430752	0.999469
novel_54	7897.23	5415.32	0.50638	0.0076163	NA	XM_020107331.1	109642511	-	1.58855	2.69153	4.46478	-0.730163	0.0248894	0.999469
novel_54	7897.23	5415.32	0.50638	0.0076163	NA	XM_020089735.1	109631139	-	0.761038	17.8028	13.1814	0.433607	0.0471661	0.999469
novel_54	7897.23	5415.32	0.50638	0.0076163	NA	XM_020078265.1	109623793	-	1.171	11.3492	14.6032	-0.363695	0.0268311	0.999469
novel_54	7897.23	5415.32	0.50638	0.0076163	NA	XM_020094082.1	109633904	-	2.312	5.68728	9.62143	-0.758513	0.0179204	0.991829
novel_54	7897.23	5415.32	0.50638	0.0076163	NA	XM_020086239.1	109628829	-	0.681795	7.54042	6.10479	0.304702	0.0326705	0.999469
novel_54	7897.23	5415.32	0.50638	0.0076163	NA	XM_020089566.1	109630997	-	0.768797	36.0383	28.2138	0.353133	0.0446094	0.999469
novel_54	7897.23	5415.32	0.50638	0.0076163	NA	XM_020082637.1	109626568	-	0.803903	5.67728	6.05767	-0.0935634	0.0264286	0.999469
novel_54	7897.23	5415.32	0.50638	0.0076163	NA	XM_020079409.1	109624606	-	9.73107	0	7.98695	#NAME?	2.85293e-05	0.107898
novel_54	7897.23	5415.32	0.50638	0.0076163	NA	XM_020083722.1	109627252	-	6.2205	0.53478	4.18541	-2.96835	0.00260107	0.881386
pol-miR-122-5p	3014.44	5523.47	-0.68179	0.027254	NA	XM_020088643.1	109630433	-	0.442381	2.72518	0.769113	1.82508	0.017893	0.991829
pol-miR-122-5p	3014.44	5523.47	-0.68179	0.027254	NA	XM_020099513.1	109637269	-	0.922698	10.4857	12.5585	-0.260248	0.0288753	0.999469
pol-miR-122-5p	3014.44	5523.47	-0.68179	0.027254	NA	XM_020092113.1	109632689	-	1.87254	2.29309	3.87839	-0.758168	0.0102604	0.980947
pol-miR-122-5p	3014.44	5523.47	-0.68179	0.027254	NA	XM_020084162.1	109627566	-	1.76532	5.44986	9.28957	-0.769394	0.00334035	0.881386
pol-miR-122-5p	3014.44	5523.47	-0.68179	0.027254	NA	XM_020101283.1	109638345	-	1.28793	18.2794	23.7615	-0.378411	0.0481709	0.999469
pol-miR-122-5p	3014.44	5523.47	-0.68179	0.027254	NA	XM_020090175.1	109631420	-	1.10724	6.91623	8.56152	-0.30788	0.0312041	0.999469
pol-miR-122-5p	3014.44	5523.47	-0.68179	0.027254	NA	XM_020079444.1	109624627	-	0.615522	5.07494	3.57692	0.504672	0.0369849	0.999469
pol-miR-122-5p	3014.44	5523.47	-0.68179	0.027254	NA	XM_020095831.1	109634949	-	0.659593	6.50069	5.9673	0.123514	0.0276365	0.999469
pol-miR-122-5p	3014.44	5523.47	-0.68179	0.027254	NA	XM_020080315.1	109625184	-	0.742238	8.9573	7.24753	0.305575	0.041755	0.999469
pol-miR-122-5p	3014.44	5523.47	-0.68179	0.027254	NA	XM_020080695.1	109625468	-	0.612106	0.530472	1.65101	-1.638	0.0394475	0.999469
pol-miR-122-5p	3014.44	5523.47	-0.68179	0.027254	NA	XM_020092033.1	109632627	-	0.842468	78.0345	70.9124	0.138073	0.0437663	0.999469
pol-miR-122-5p	3014.44	5523.47	-0.68179	0.027254	NA	XM_020083722.1	109627252	-	6.2205	0.53478	4.18541	-2.96835	0.00260107	0.881386
pol-miR-122-5p	3014.44	5523.47	-0.68179	0.027254	NA	XM_020103074.1	109639555	-	0.339867	2.72219	0.418999	2.69975	0.00202021	0.881386
pol-miR-122-5p	3014.44	5523.47	-0.68179	0.027254	NA	XM_020108506.1	109643399	-	1.44308	11.5553	16.3298	-0.498957	0.0313412	0.999469
pol-miR-122-5p	3014.44	5523.47	-0.68179	0.027254	NA	XM_020104055.1	109640192	-	6.33829	0.379151	3.59939	-3.24691	0.00773715	0.926036
pol-miR-122-5p	3014.44	5523.47	-0.68179	0.027254	NA	XM_020100354.1	109637788	-	3.54797	0.0424347	1.51954	-5.16225	0.0140053	0.980947
pol-miR-122-5p	3014.44	5523.47	-0.68179	0.027254	NA	XM_020112889.1	109647111	-	0.699626	53.766	42.3211	0.345318	0.00290903	0.881386
pol-miR-122-5p	3014.44	5523.47	-0.68179	0.027254	NA	XM_020080258.1	109625145	-	0.722747	11.2251	7.88936	0.508746	0.0467702	0.999469
pol-miR-122-5p	3014.44	5523.47	-0.68179	0.027254	NA	XM_020080620.1	109625407	-	0.830005	13.6415	11.76	0.214114	0.00561921	0.911972
pol-miR-122-5p	3014.44	5523.47	-0.68179	0.027254	NA	XM_020098174.1	109636451	-	0.490554	8.12961	3.96578	1.03558	0.0112776	0.980947
pol-miR-122-5p	3014.44	5523.47	-0.68179	0.027254	NA	XM_020089432.1	109630917	-	0.813472	10.4283	9.73032	0.0999417	0.044971	0.999469
pol-miR-122-5p	3014.44	5523.47	-0.68179	0.027254	NA	XM_020089124.1	109630762	-	0.500752	1.18062	1.73754	-0.557503	0.00811323	0.934385
pol-miR-122-5p	3014.44	5523.47	-0.68179	0.027254	NA	XM_020083125.1	109626899	-	1.20729	11.4921	12.3486	-0.10371	0.0131259	0.980947
pol-miR-122-5p	3014.44	5523.47	-0.68179	0.027254	NA	XM_020088456.1	109630323	-	1.40949	10.4032	14.5043	-0.479445	0.00849121	0.934385
novel_272	0	2.3693	-0.57598	0.044305	NA	XM_020103892.1	109640088	-	3.83869	0.335851	2.92513	-3.12261	0.00060228	0.618791
novel_272	0	2.3693	-0.57598	0.044305	NA	XM_020092535.1	109632974	-	48.2362	1.37672	44.2448	-5.0062	0.0314733	0.999469
novel_272	0	2.3693	-0.57598	0.044305	NA	XM_020081626.1	109625985	-	9.7351	0.111539	4.59239	-5.36363	0.0130837	0.980947
novel_272	0	2.3693	-0.57598	0.044305	NA	XM_020091951.1	109632586	-	0.808876	39.9913	36.5123	0.131305	0.0216629	0.999469
novel_272	0	2.3693	-0.57598	0.044305	NA	XM_020085038.1	109628113	-	0.83423	138.611	114.079	0.281005	0.0390716	0.999469
novel_272	0	2.3693	-0.57598	0.044305	NA	XM_020081054.1	109625689	-	1.90925	1.33307	3.55472	-1.41498	0.024989	0.999469
novel_272	0	2.3693	-0.57598	0.044305	NA	XM_020099841.1	109637472	-	1.3582	6.36955	9.47601	-0.573089	0.0368111	0.999469
novel_272	0	2.3693	-0.57598	0.044305	NA	XM_020103388.1	109639754	-	0.400475	4.17791	1.77284	1.23672	0.021921	0.999469
novel_272	0	2.3693	-0.57598	0.044305	NA	XM_020094592.1	109634236	-	0.477102	3.43941	2.12016	0.697987	1.9863e-05	0.107898
novel_272	0	2.3693	-0.57598	0.044305	NA	XM_020083125.1	109626899	-	1.20729	11.4921	12.3486	-0.10371	0.0131259	0.980947
novel_272	0	2.3693	-0.57598	0.044305	NA	XM_020091672.1	109632412	-	3.05435	0.129827	1.24561	-3.26219	0.00616696	0.911972
novel_272	0	2.3693	-0.57598	0.044305	NA	XM_020091320.1	109632171	-	1.5206	7.74557	11.8285	-0.610827	0.0294153	0.999469
novel_272	0	2.3693	-0.57598	0.044305	NA	XM_020091536.1	109632311	-	0.0828127	7.67478	2.88448	1.41181	0.0167889	0.982124
novel_272	0	2.3693	-0.57598	0.044305	NA	XM_020106966.1	109642264	-	0.440415	3.25378	2.16913	0.584998	0.0324192	0.999469
novel_272	0	2.3693	-0.57598	0.044305	NA	XM_020081779.1	109626104	-	1.36747	20.6193	25.3664	-0.298923	0.0288364	0.999469
novel_272	0	2.3693	-0.57598	0.044305	NA	XM_020089735.1	109631139	-	0.761038	17.8028	13.1814	0.433607	0.0471661	0.999469
novel_272	0	2.3693	-0.57598	0.044305	NA	XM_020111186.1	109645569	-	3.98333	0.581152	2.71595	-2.22447	0.0034908	0.882698

## Sheet: miRNA-mRNA network 12h
sRNA	H12_readcount	H0_readcount	log2FoldChange	pval	padj	transcript_id	gene_id	gene_name	feature_id	H12_FPKM	H0_FPKM	log2(foldchange)	pvalue	qvalue
novel_144	19.2898	10.3136	0.6649	0.042577	0.93542	XM_020113168.1	109647376	-	1.13518	69.4226	76.1115	-0.13271	0.0300989	0.949595
novel_144	19.2898	10.3136	0.6649	0.042577	0.93542	XM_020094269.1	109634034	-	0.562212	3.13609	1.69976	0.883637	0.00670414	0.727772
novel_144	19.2898	10.3136	0.6649	0.042577	0.93542	XM_020109976.1	109644569	-	0.565158	5.40602	2.42635	1.15578	0.00847095	0.741984
novel_144	19.2898	10.3136	0.6649	0.042577	0.93542	XM_020102735.1	109639337	-	0.717244	8.32765	5.7807	0.526664	0.0318195	0.949595
novel_144	19.2898	10.3136	0.6649	0.042577	0.93542	XM_020080552.1	109625341	-	6.19914	0.598849	9.72998	-4.02217	0.00276483	0.559023
novel_144	19.2898	10.3136	0.6649	0.042577	0.93542	XM_020091257.1	109632133	-	3.86235	0.0255567	3.44384	-7.07418	0.0313708	0.949595
novel_144	19.2898	10.3136	0.6649	0.042577	0.93542	XM_020100945.1	109638127	-	0.822414	14.4454	11.6316	0.312559	0.0448123	0.989133
novel_144	19.2898	10.3136	0.6649	0.042577	0.93542	XM_020096511.1	109635367	-	0.903669	59.5635	53.2096	0.16274	0.0123425	0.796496
novel_144	19.2898	10.3136	0.6649	0.042577	0.93542	XM_020083504.1	109627109	-	0.849929	46.9255	40.2402	0.221735	0.0362673	0.962659
novel_144	19.2898	10.3136	0.6649	0.042577	0.93542	XM_020091923.1	109632568	-	0.826428	8.53484	7.35035	0.21555	0.00968998	0.746396
novel_144	19.2898	10.3136	0.6649	0.042577	0.93542	XM_020088137.1	109630121	-	1.29522	15.601	20.7332	-0.410302	0.00781817	0.741984
novel_144	19.2898	10.3136	0.6649	0.042577	0.93542	XM_020098126.1	109636427	-	1.47667	10.4222	15.443	-0.567303	0.0324093	0.949595
novel_144	19.2898	10.3136	0.6649	0.042577	0.93542	XM_020098255.1	109636509	-	1.6456	2.66735	5.21362	-0.966875	0.0453791	0.989808
novel_144	19.2898	10.3136	0.6649	0.042577	0.93542	XM_020093255.1	109633411	-	0.86109	75.3161	63.9844	0.235239	0.0176828	0.86479
novel_144	19.2898	10.3136	0.6649	0.042577	0.93542	XM_020089493.1	109630955	-	1.74532	12.5407	21.5678	-0.782254	0.0153915	0.853721
novel_144	19.2898	10.3136	0.6649	0.042577	0.93542	XM_020086611.1	109629131	-	1.71495	31.2643	54.4005	-0.799101	0.00163556	0.559023
novel_144	19.2898	10.3136	0.6649	0.042577	0.93542	XM_020082449.1	109626465	-	0.657021	7.327	4.87404	0.588104	0.0151277	0.853721
novel_144	19.2898	10.3136	0.6649	0.042577	0.93542	XM_020083605.1	109627166	-	1.27396	3.8625	5.59126	-0.533636	0.0027026	0.559023
novel_144	19.2898	10.3136	0.6649	0.042577	0.93542	XM_020109533.1	109644197	-	2.0267	0.859552	2.34393	-1.44727	0.0215949	0.916398
novel_144	19.2898	10.3136	0.6649	0.042577	0.93542	XM_020094150.1	109633948	-	1.44778	64.5425	87.3301	-0.43623	0.0489078	0.991741
novel_144	19.2898	10.3136	0.6649	0.042577	0.93542	XM_020104044.1	109640183	-	1.30324	11.9696	16.228	-0.43911	0.0410194	0.975152
novel_144	19.2898	10.3136	0.6649	0.042577	0.93542	XM_020082232.1	109626354	-	0.823895	9.06591	7.87085	0.203932	0.0413988	0.975152
novel_144	19.2898	10.3136	0.6649	0.042577	0.93542	XM_020094114.1	109633928	-	0.695019	20.9034	14.9084	0.48761	0.00028199	0.341709
novel_144	19.2898	10.3136	0.6649	0.042577	0.93542	XM_020098518.1	109636658	-	0.593406	2.47289	1.55158	0.672454	0.0112471	0.748222
novel_144	19.2898	10.3136	0.6649	0.042577	0.93542	XM_020082375.1	109626427	-	1.14391	17.0007	19.4007	-0.190516	0.0485073	0.991741
novel_144	19.2898	10.3136	0.6649	0.042577	0.93542	XM_020107183.1	109642405	-	1.33499	5.20765	7.58561	-0.542633	0.0330597	0.949595
novel_144	19.2898	10.3136	0.6649	0.042577	0.93542	XM_020105918.1	109641449	-	0.881608	15.5884	13.9374	0.16151	0.00816748	0.741984
novel_144	19.2898	10.3136	0.6649	0.042577	0.93542	XM_020109562.1	109644219	-	0.720881	28.9318	20.2169	0.517091	0.0360422	0.962659
novel_144	19.2898	10.3136	0.6649	0.042577	0.93542	XM_020094336.1	109634069	-	1.31068	74.5064	96.2535	-0.369475	0.0318246	0.949595
novel_144	19.2898	10.3136	0.6649	0.042577	0.93542	XM_020103032.1	109639525	-	0.619736	37.207	23.2076	0.680981	0.0336736	0.958863
novel_144	19.2898	10.3136	0.6649	0.042577	0.93542	XM_020091241.1	109632111	-	1.27118	12.3099	15.2179	-0.305948	0.029239	0.949595
novel_144	19.2898	10.3136	0.6649	0.042577	0.93542	XM_020111245.1	109645628	-	0.0792581	11.7665	0	inf	0.000112085	0.226288
novel_144	19.2898	10.3136	0.6649	0.042577	0.93542	XM_020096339.1	109635264	-	0.807497	15.2571	12.5604	0.280599	0.0360072	0.962659
novel_144	19.2898	10.3136	0.6649	0.042577	0.93542	XM_020103892.1	109640088	-	2.81066	0.472237	2.92513	-2.63092	0.00174899	0.559023
novel_144	19.2898	10.3136	0.6649	0.042577	0.93542	XM_020100163.1	109637652	-	1.21221	17.8758	23.1778	-0.374733	0.0169193	0.861729
novel_144	19.2898	10.3136	0.6649	0.042577	0.93542	XM_020093639.1	109633624	-	6.88664	4.97363	39.5352	-2.99077	0.00037362	0.362674
novel_144	19.2898	10.3136	0.6649	0.042577	0.93542	XM_020079636.1	109624750	-	0.878628	24.0275	20.837	0.205539	0.0444649	0.989133
novel_144	19.2898	10.3136	0.6649	0.042577	0.93542	XM_020079185.1	109624481	-	0.835253	98.0808	80.7988	0.279637	0.0376286	0.972235
novel_144	19.2898	10.3136	0.6649	0.042577	0.93542	XM_020080825.1	109625534	-	4.03158	0.002056	3.44942	-10.7123	0.0011909	0.541165
novel_144	19.2898	10.3136	0.6649	0.042577	0.93542	XM_020079898.1	109624963	-	0.914809	19.2762	20.1573	-0.064483	0.0007052	0.427273
novel_144	19.2898	10.3136	0.6649	0.042577	0.93542	XM_020100354.1	109637788	-	2.05917	0.280643	1.51954	-2.43683	0.0372037	0.972235
novel_144	19.2898	10.3136	0.6649	0.042577	0.93542	XM_020096904.1	109635604	-	0.650045	15.9754	9.80772	0.703861	0.0189496	0.867848
novel_144	19.2898	10.3136	0.6649	0.042577	0.93542	XM_020107161.1	109642390	-	0.896701	29.5971	26.4307	0.16324	0.00574256	0.681447
novel_144	19.2898	10.3136	0.6649	0.042577	0.93542	XM_020082423.1	109626453	-	0.896764	6.83877	7.08605	-0.0512445	0.0279086	0.949595
novel_144	19.2898	10.3136	0.6649	0.042577	0.93542	XM_020094396.1	109634106	-	0.793148	38.6246	29.552	0.386262	0.0451094	0.989133
novel_144	19.2898	10.3136	0.6649	0.042577	0.93542	XM_020098029.1	109636379	-	1.40565	3.03868	5.01002	-0.721372	0.0187976	0.867848
novel_144	19.2898	10.3136	0.6649	0.042577	0.93542	XM_020112217.1	109646469	-	1.25512	5.75233	7.52352	-0.387263	0.00439809	0.66741
novel_144	19.2898	10.3136	0.6649	0.042577	0.93542	XM_020086424.1	109628962	-	1.20693	9.83999	12.4513	-0.339568	0.0237887	0.930328
novel_144	19.2898	10.3136	0.6649	0.042577	0.93542	XM_020086466.1	109629001	-	1.23178	1.53472	2.5839	-0.751575	0.0480349	0.991741
novel_144	19.2898	10.3136	0.6649	0.042577	0.93542	XM_020099662.1	109637374	-	0.834194	17.0277	14.5743	0.224451	0.0223896	0.922425
novel_144	19.2898	10.3136	0.6649	0.042577	0.93542	XM_020101842.1	109638726	-	1.48806	92.6157	135.295	-0.546784	0.0183527	0.867848
novel_144	19.2898	10.3136	0.6649	0.042577	0.93542	XM_020078943.1	109624356	-	1.24389	30.6113	37.7994	-0.304299	0.049701	0.991741
novel_144	19.2898	10.3136	0.6649	0.042577	0.93542	XM_020079784.1	109624868	-	0.782333	7.26121	5.54555	0.38888	0.0221098	0.922425
novel_144	19.2898	10.3136	0.6649	0.042577	0.93542	XM_020095377.1	109634691	-	0.368811	8.15716	2.15721	1.9189	0.0405117	0.975152
novel_144	19.2898	10.3136	0.6649	0.042577	0.93542	XM_020100872.1	109638084	-	0.813406	10.1534	7.96909	0.349476	0.0321441	0.949595
novel_144	19.2898	10.3136	0.6649	0.042577	0.93542	XM_020101429.1	109638446	-	0.915565	13.7965	12.3101	0.16446	0.0161981	0.861729
novel_144	19.2898	10.3136	0.6649	0.042577	0.93542	XM_020094440.1	109634144	-	1.3537	13.4129	17.8872	-0.415305	0.0491808	0.991741
novel_144	19.2898	10.3136	0.6649	0.042577	0.93542	XM_020078854.1	109624298	-	0.614037	1.52083	1.09809	0.469863	0.00720698	0.727772
novel_144	19.2898	10.3136	0.6649	0.042577	0.93542	XM_020113046.1	109647262	-	1.15347	5.15101	6.5554	-0.347828	0.0401512	0.975152
novel_144	19.2898	10.3136	0.6649	0.042577	0.93542	XM_020084864.1	109628011	-	1.35577	2.33151	4.03364	-0.790822	0.0408531	0.975152
novel_144	19.2898	10.3136	0.6649	0.042577	0.93542	XM_020093922.1	109633810	-	0.52253	4.65075	2.04938	1.18228	0.0137882	0.824553
novel_144	19.2898	10.3136	0.6649	0.042577	0.93542	XM_020078729.1	109624199	-	0.823901	76.1845	60.7749	0.326024	0.000399055	0.362674
novel_144	19.2898	10.3136	0.6649	0.042577	0.93542	XM_020102825.1	109639395	-	0.0670272	60.9568	3.00216	4.34371	3.25757e-05	0.220447
novel_144	19.2898	10.3136	0.6649	0.042577	0.93542	XM_020110416.1	109644941	-	0.854093	285.711	244.981	0.221888	0.039183	0.973231
novel_144	19.2898	10.3136	0.6649	0.042577	0.93542	XM_020099053.1	109636986	-	1.3655	26.3471	35.267	-0.420673	0.0242193	0.936652
novel_144	19.2898	10.3136	0.6649	0.042577	0.93542	XM_020084981.1	109628085	-	0.401211	2.17245	0.327169	2.73122	0.0451442	0.989133
novel_144	19.2898	10.3136	0.6649	0.042577	0.93542	XM_020086866.1	109629246	-	2.056	5.45128	14.3964	-1.40105	0.0211944	0.912955
novel_144	19.2898	10.3136	0.6649	0.042577	0.93542	XM_020089456.1	109630929	-	1.37835	16.9147	24.307	-0.523091	0.00884073	0.741984
novel_144	19.2898	10.3136	0.6649	0.042577	0.93542	XM_020102584.1	109639223	-	2.15123	0.201037	1.47045	-2.87072	0.00701248	0.727772
novel_144	19.2898	10.3136	0.6649	0.042577	0.93542	XM_020101045.1	109638186	-	0.196444	110.948	24.3127	2.19011	0.0029664	0.571794
novel_144	19.2898	10.3136	0.6649	0.042577	0.93542	XM_020105561.1	109641186	-	1.10423	86.9246	95.5384	-0.136317	0.0271442	0.949595
novel_144	19.2898	10.3136	0.6649	0.042577	0.93542	XM_020086185.1	109628800	-	0.810892	7.73637	6.45719	0.26075	0.000130713	0.226288
novel_144	19.2898	10.3136	0.6649	0.042577	0.93542	XM_020106553.1	109641954	-	1.94147	0.429815	1.68556	-1.97144	0.0343839	0.960599
novel_144	19.2898	10.3136	0.6649	0.042577	0.93542	XM_020089530.1	109630978	-	1.59379	28.6466	45.4156	-0.664824	0.0309137	0.949595
novel_144	19.2898	10.3136	0.6649	0.042577	0.93542	XM_020089124.1	109630762	-	0.839389	1.19487	1.73754	-0.540191	0.00858363	0.741984
novel_144	19.2898	10.3136	0.6649	0.042577	0.93542	XM_020085986.1	109628702	-	0.344055	3.36292	1.43818	1.22547	0.0138905	0.824553
novel_144	19.2898	10.3136	0.6649	0.042577	0.93542	XM_020083978.1	109627454	-	2.18032	1.58581	4.11469	-1.37557	0.00281921	0.559023
novel_144	19.2898	10.3136	0.6649	0.042577	0.93542	XM_020087907.1	109629943	-	1.14772	4.05593	5.80795	-0.517995	0.0143313	0.826968
novel_144	19.2898	10.3136	0.6649	0.042577	0.93542	XM_020107181.1	109642404	-	1.14028	5.20721	6.65906	-0.354808	0.0157848	0.859573
novel_144	19.2898	10.3136	0.6649	0.042577	0.93542	XM_020107888.1	109642934	-	2.54445	1.11533	3.818	-1.77534	0.00782948	0.741984
novel_144	19.2898	10.3136	0.6649	0.042577	0.93542	XM_020082399.1	109626440	-	0.844304	100.01	85.6707	0.223275	0.0197284	0.881796
novel_144	19.2898	10.3136	0.6649	0.042577	0.93542	XM_020106886.1	109642201	-	0.764431	277.885	205.862	0.432811	0.0162163	0.861729
novel_144	19.2898	10.3136	0.6649	0.042577	0.93542	XM_020086840.1	109629236	-	0.597517	2.0766	1.64533	0.335846	0.0475819	0.991741
novel_144	19.2898	10.3136	0.6649	0.042577	0.93542	XM_020111354.1	109645724	-	0.744423	15.6737	11.5215	0.444014	0.0342053	0.960599
novel_144	19.2898	10.3136	0.6649	0.042577	0.93542	XM_020086591.1	109629115	-	1.31201	6.8833	10.8334	-0.654309	0.0473913	0.991741
novel_144	19.2898	10.3136	0.6649	0.042577	0.93542	XM_020088370.1	109630275	-	1.08478	17.4054	18.6659	-0.100867	0.0403492	0.975152
novel_144	19.2898	10.3136	0.6649	0.042577	0.93542	XM_020111273.1	109645650	-	1.15251	19.4895	22.2268	-0.189607	0.0322182	0.949595
novel_144	19.2898	10.3136	0.6649	0.042577	0.93542	XM_020084161.1	109627565	-	0.756498	17.7143	14.1208	0.327092	0.0241139	0.935894
novel_144	19.2898	10.3136	0.6649	0.042577	0.93542	XM_020095315.1	109634642	-	1.03466	7.85476	8.70665	-0.148551	0.00998671	0.746396
novel_144	19.2898	10.3136	0.6649	0.042577	0.93542	XM_020100679.1	109637966	-	1.21789	89.1245	106.772	-0.260633	0.0231451	0.930328
novel_154	76.9133	50.3665	0.53112	0.035144	0.93542	XM_020095242.1	109634609	-	1.98315	2.39395	6.77262	-1.50032	0.0324543	0.949595
novel_154	76.9133	50.3665	0.53112	0.035144	0.93542	XM_020113269.1	109647464	-	0.829459	1453.65	1125.3	0.36936	0.0466974	0.991741
novel_154	76.9133	50.3665	0.53112	0.035144	0.93542	XM_020112128.1	109646387	-	1.15418	3.09211	4.8141	-0.638674	0.0170616	0.861729
novel_154	76.9133	50.3665	0.53112	0.035144	0.93542	XM_020113046.1	109647262	-	1.15347	5.15101	6.5554	-0.347828	0.0401512	0.975152
novel_154	76.9133	50.3665	0.53112	0.035144	0.93542	XM_020096511.1	109635367	-	0.903669	59.5635	53.2096	0.16274	0.0123425	0.796496
novel_154	76.9133	50.3665	0.53112	0.035144	0.93542	XM_020091923.1	109632568	-	0.826428	8.53484	7.35035	0.21555	0.00968998	0.746396
novel_154	76.9133	50.3665	0.53112	0.035144	0.93542	XM_020095480.1	109634787	-	1.41485	3.2215	5.32571	-0.725243	0.0139696	0.824553
novel_154	76.9133	50.3665	0.53112	0.035144	0.93542	XM_020113216.1	109647420	-	0.857819	14.2678	13.351	0.0958168	0.0345169	0.960599
novel_154	76.9133	50.3665	0.53112	0.035144	0.93542	XM_020078681.1	109624169	-	1.92971	805.443	1441.04	-0.839261	0.00133316	0.559023
novel_154	76.9133	50.3665	0.53112	0.035144	0.93542	XM_020099888.1	109637499	-	1.13377	18.4296	20.8879	-0.180646	0.0427173	0.984935
novel_154	76.9133	50.3665	0.53112	0.035144	0.93542	XM_020087729.1	109629805	-	0.825763	1898.18	1552.14	0.290354	0.0325514	0.949595
novel_154	76.9133	50.3665	0.53112	0.035144	0.93542	XM_020110298.1	109644837	-	3.74902	0	2.86455	#NAME?	0.000145243	0.226288
novel_154	76.9133	50.3665	0.53112	0.035144	0.93542	XM_020087637.1	109629756	-	0.664699	7.70667	4.72729	0.705094	0.010103	0.746396
novel_154	76.9133	50.3665	0.53112	0.035144	0.93542	XM_020101045.1	109638186	-	0.196444	110.948	24.3127	2.19011	0.0029664	0.571794
novel_154	76.9133	50.3665	0.53112	0.035144	0.93542	XM_020103508.1	109639815	-	0.86049	4.79392	5.05157	-0.0755247	0.0490649	0.991741
novel_154	76.9133	50.3665	0.53112	0.035144	0.93542	XM_020098435.1	109636609	-	0.572082	5.79863	3.3051	0.81102	0.0105239	0.746396
novel_154	76.9133	50.3665	0.53112	0.035144	0.93542	XM_020099836.1	109637466	-	1.17681	7.89572	10.3079	-0.384611	0.000392543	0.362674
novel_154	76.9133	50.3665	0.53112	0.035144	0.93542	XM_020095324.1	109634651	-	2.14327	0.119512	1.30112	-3.44453	0.0217578	0.919729
novel_154	76.9133	50.3665	0.53112	0.035144	0.93542	XM_020085562.1	109628464	-	1.25171	21.4124	25.8606	-0.27231	0.0345273	0.960599
novel_154	76.9133	50.3665	0.53112	0.035144	0.93542	XM_020099501.1	109637264	-	0.876095	15.84	13.8987	0.188616	0.00216296	0.559023
novel_154	76.9133	50.3665	0.53112	0.035144	0.93542	XM_020095235.1	109634607	-	1.24666	7.42507	9.37773	-0.336835	0.01013	0.746396
novel_154	76.9133	50.3665	0.53112	0.035144	0.93542	XM_020090873.1	109631850	-	1.68296	9.32992	17.4526	-0.903505	0.00308795	0.580641
novel_154	76.9133	50.3665	0.53112	0.035144	0.93542	XM_020106476.1	109641898	-	6.79586	4.78604	31.0101	-2.69584	0.023714	0.930328
novel_154	76.9133	50.3665	0.53112	0.035144	0.93542	XM_020080355.1	109625212	-	0.841917	21.4538	17.752	0.273248	0.0172301	0.86479
novel_154	76.9133	50.3665	0.53112	0.035144	0.93542	XM_020103892.1	109640088	-	2.81066	0.472237	2.92513	-2.63092	0.00174899	0.559023
novel_154	76.9133	50.3665	0.53112	0.035144	0.93542	XM_020081054.1	109625689	-	2.17132	1.08176	3.55472	-1.71636	0.0151122	0.853721
novel_154	76.9133	50.3665	0.53112	0.035144	0.93542	XM_020089124.1	109630762	-	0.839389	1.19487	1.73754	-0.540191	0.00858363	0.741984
novel_154	76.9133	50.3665	0.53112	0.035144	0.93542	XM_020095260.1	109634616	-	0.707037	7.04339	5.57741	0.336675	0.0163019	0.861729
novel_154	76.9133	50.3665	0.53112	0.035144	0.93542	XM_020106962.1	109642261	-	0.502722	50.8604	26.525	0.939192	0.0141313	0.824553
novel_154	76.9133	50.3665	0.53112	0.035144	0.93542	XM_020093549.1	109633572	-	0.829621	8.58944	7.19423	0.255722	0.027546	0.949595
novel_154	76.9133	50.3665	0.53112	0.035144	0.93542	XM_020091653.1	109632402	-	1.22571	8.09919	10.2481	-0.339508	0.0224136	0.922425
novel_154	76.9133	50.3665	0.53112	0.035144	0.93542	XM_020087907.1	109629943	-	1.14772	4.05593	5.80795	-0.517995	0.0143313	0.826968
novel_154	76.9133	50.3665	0.53112	0.035144	0.93542	XM_020094396.1	109634106	-	0.793148	38.6246	29.552	0.386262	0.0451094	0.989133
novel_154	76.9133	50.3665	0.53112	0.035144	0.93542	XM_020084102.1	109627544	-	1.07123	7.04917	8.41922	-0.256234	0.0487717	0.991741
novel_154	76.9133	50.3665	0.53112	0.035144	0.93542	XM_020095269.1	109634621	-	0.674039	1.44416	1.50363	-0.0582132	0.00665501	0.727772
novel_154	76.9133	50.3665	0.53112	0.035144	0.93542	XM_020109221.1	109643961	-	1.23819	6.98465	9.47622	-0.440124	0.00842971	0.741984
novel_154	76.9133	50.3665	0.53112	0.035144	0.93542	XM_020097587.1	109636077	-	1.92757	2.44979	6.08768	-1.31323	0.0450162	0.989133
novel_154	76.9133	50.3665	0.53112	0.035144	0.93542	XM_020106886.1	109642201	-	0.764431	277.885	205.862	0.432811	0.0162163	0.861729
novel_154	76.9133	50.3665	0.53112	0.035144	0.93542	XM_020080733.1	109625496	-	0.706268	38.5587	27.726	0.475818	0.0413975	0.975152
novel_154	76.9133	50.3665	0.53112	0.035144	0.93542	XM_020113495.1	109647684	-	2.09555	0.488097	1.95256	-2.00013	0.00213307	0.559023
novel_154	76.9133	50.3665	0.53112	0.035144	0.93542	XM_020086466.1	109629001	-	1.23178	1.53472	2.5839	-0.751575	0.0480349	0.991741
novel_154	76.9133	50.3665	0.53112	0.035144	0.93542	XM_020086730.1	109629186	-	1.1522	24.461	29.0381	-0.247467	0.0256376	0.949595
novel_154	76.9133	50.3665	0.53112	0.035144	0.93542	XM_020092721.1	109633113	-	0.656088	25.8096	16.4743	0.647689	0.0179245	0.867848
novel_154	76.9133	50.3665	0.53112	0.035144	0.93542	XM_020092465.1	109632915	-	0.338042	5.18183	1.9328	1.42277	0.0435515	0.989133
novel_154	76.9133	50.3665	0.53112	0.035144	0.93542	XM_020088370.1	109630275	-	1.08478	17.4054	18.6659	-0.100867	0.0403492	0.975152
novel_154	76.9133	50.3665	0.53112	0.035144	0.93542	XM_020106174.1	109641654	-	0.837052	74.2219	60.8672	0.286181	0.0118186	0.776468
novel_154	76.9133	50.3665	0.53112	0.035144	0.93542	XM_020078202.1	109623725	-	1.19374	5.00556	6.7015	-0.420953	0.013345	0.824553
novel_154	76.9133	50.3665	0.53112	0.035144	0.93542	XM_020096009.1	109635089	-	1.27865	94.5637	122.49	-0.373305	0.0272369	0.949595
novel_154	76.9133	50.3665	0.53112	0.035144	0.93542	XM_020103867.1	109640075	-	0.758253	6.60898	4.76643	0.471518	0.0326352	0.949595
novel_154	76.9133	50.3665	0.53112	0.035144	0.93542	XM_020086591.1	109629115	-	1.31201	6.8833	10.8334	-0.654309	0.0473913	0.991741
novel_154	76.9133	50.3665	0.53112	0.035144	0.93542	XM_020087757.1	109629818	-	1.30495	7.32189	9.60004	-0.390825	0.00688939	0.727772
novel_154	76.9133	50.3665	0.53112	0.035144	0.93542	XM_020108018.1	109643026	-	1.71882	2.45102	5.20909	-1.08765	0.0112515	0.748222
novel_154	76.9133	50.3665	0.53112	0.035144	0.93542	XM_020094529.1	109634208	-	1.42945	8.61399	12.9871	-0.592325	0.0386149	0.972235
novel_154	76.9133	50.3665	0.53112	0.035144	0.93542	XM_020108262.1	109643220	-	0.798889	7.43345	5.93274	0.325334	0.0346412	0.961315
novel_51	6666.32	8930.46	-0.41184	0.00037598	0.053576	XM_020111697.1	109646004	-	1.1684	12.2859	13.7969	-0.167337	0.0309319	0.949595
novel_51	6666.32	8930.46	-0.41184	0.00037598	0.053576	XM_020081376.1	109625843	-	1.19391	7.36217	9.3498	-0.344804	0.036455	0.962659
novel_51	6666.32	8930.46	-0.41184	0.00037598	0.053576	XM_020102602.1	109639235	-	0.569957	5.02294	2.85259	0.816258	0.0348997	0.962659
novel_51	6666.32	8930.46	-0.41184	0.00037598	0.053576	XM_020083722.1	109627252	-	3.12382	0.745355	4.18541	-2.48937	0.000169718	0.231368
novel_51	6666.32	8930.46	-0.41184	0.00037598	0.053576	XM_020101283.1	109638345	-	1.26128	18.5712	23.7615	-0.355559	0.0152415	0.853721
novel_51	6666.32	8930.46	-0.41184	0.00037598	0.053576	XM_020086185.1	109628800	-	0.810892	7.73637	6.45719	0.26075	0.000130713	0.226288
novel_51	6666.32	8930.46	-0.41184	0.00037598	0.053576	XM_020085562.1	109628464	-	1.25171	21.4124	25.8606	-0.27231	0.0345273	0.960599
novel_51	6666.32	8930.46	-0.41184	0.00037598	0.053576	XM_020081231.1	109625776	-	0.600287	22.39	14.5715	0.619711	0.0363871	0.962659
novel_51	6666.32	8930.46	-0.41184	0.00037598	0.053576	XM_020112826.1	109647051	-	2.37907	0.353038	2.02489	-2.51995	0.00172751	0.559023
novel_51	6666.32	8930.46	-0.41184	0.00037598	0.053576	XM_020080800.1	109625537	-	0.821538	7.65828	6.42389	0.253573	0.0235561	0.930328
novel_51	6666.32	8930.46	-0.41184	0.00037598	0.053576	XM_020089786.1	109631179	-	0.834444	13.1522	11.3111	0.217559	0.0254748	0.949595
novel_51	6666.32	8930.46	-0.41184	0.00037598	0.053576	XM_020101045.1	109638186	-	0.196444	110.948	24.3127	2.19011	0.0029664	0.571794
novel_51	6666.32	8930.46	-0.41184	0.00037598	0.053576	XM_020085645.1	109628535	-	2.4244	1.2757	4.17239	-1.70958	0.00465385	0.676732
novel_51	6666.32	8930.46	-0.41184	0.00037598	0.053576	XM_020093922.1	109633810	-	0.52253	4.65075	2.04938	1.18228	0.0137882	0.824553
novel_51	6666.32	8930.46	-0.41184	0.00037598	0.053576	XM_020112128.1	109646387	-	1.15418	3.09211	4.8141	-0.638674	0.0170616	0.861729
novel_51	6666.32	8930.46	-0.41184	0.00037598	0.053576	XM_020079639.1	109624752	-	0.866687	91.3031	76.8197	0.249188	0.0337683	0.959054
novel_51	6666.32	8930.46	-0.41184	0.00037598	0.053576	XM_020084864.1	109628011	-	1.35577	2.33151	4.03364	-0.790822	0.0408531	0.975152
novel_51	6666.32	8930.46	-0.41184	0.00037598	0.053576	XM_020102771.1	109639362	-	2.10508	0.538406	1.83533	-1.76927	0.032981	0.949595
novel_51	6666.32	8930.46	-0.41184	0.00037598	0.053576	XM_020094440.1	109634144	-	1.3537	13.4129	17.8872	-0.415305	0.0491808	0.991741
novel_51	6666.32	8930.46	-0.41184	0.00037598	0.053576	XM_020084162.1	109627566	-	1.27989	7.29732	9.28957	-0.348245	0.0482698	0.991741
novel_51	6666.32	8930.46	-0.41184	0.00037598	0.053576	XM_020089720.1	109631122	-	1.0917	22.0146	24.8697	-0.175932	0.00395964	0.644535
novel_51	6666.32	8930.46	-0.41184	0.00037598	0.053576	XM_020099053.1	109636986	-	1.3655	26.3471	35.267	-0.420673	0.0242193	0.936652
novel_51	6666.32	8930.46	-0.41184	0.00037598	0.053576	XM_020106349.1	109641789	-	0.912073	6.12971	6.09944	0.00714022	0.0401236	0.975152
novel_51	6666.32	8930.46	-0.41184	0.00037598	0.053576	XM_020083977.1	109627453	-	3.33648	1.06265	6.14163	-2.53096	0.000561837	0.400709
novel_51	6666.32	8930.46	-0.41184	0.00037598	0.053576	XM_020085787.1	109628603	-	1.93247	0.638409	3.15343	-2.30437	0.0140112	0.824553
novel_51	6666.32	8930.46	-0.41184	0.00037598	0.053576	XM_020105622.1	109641235	-	0.731702	24.1052	18.0691	0.415824	0.00769915	0.741984
novel_51	6666.32	8930.46	-0.41184	0.00037598	0.053576	XM_020082915.1	109626760	-	1.28688	22.2532	28.196	-0.341479	0.0477666	0.991741
novel_51	6666.32	8930.46	-0.41184	0.00037598	0.053576	XM_020104188.1	109640292	-	1.11467	7.62016	9.06617	-0.250671	0.033176	0.949595
novel_51	6666.32	8930.46	-0.41184	0.00037598	0.053576	XM_020082399.1	109626440	-	0.844304	100.01	85.6707	0.223275	0.0197284	0.881796
novel_51	6666.32	8930.46	-0.41184	0.00037598	0.053576	XM_020098560.1	109636681	-	0.625896	18.9291	11.6459	0.700789	0.046093	0.991741
novel_51	6666.32	8930.46	-0.41184	0.00037598	0.053576	XM_020091480.1	109632276	-	0.782311	1118.76	882.05	0.342965	0.00491097	0.681447
novel_51	6666.32	8930.46	-0.41184	0.00037598	0.053576	XM_020108262.1	109643220	-	0.798889	7.43345	5.93274	0.325334	0.0346412	0.961315
novel_51	6666.32	8930.46	-0.41184	0.00037598	0.053576	XM_020094529.1	109634208	-	1.42945	8.61399	12.9871	-0.592325	0.0386149	0.972235
novel_51	6666.32	8930.46	-0.41184	0.00037598	0.053576	XM_020088845.1	109630582	-	1.13882	5.64233	7.23808	-0.359315	0.0440133	0.989133
novel_51	6666.32	8930.46	-0.41184	0.00037598	0.053576	XM_020080717.1	109625483	-	0.842797	28.8141	24.5591	0.230517	0.0476519	0.991741
novel_51	6666.32	8930.46	-0.41184	0.00037598	0.053576	XM_020101287.1	109638347	-	3.50181	16.1922	61.6884	-1.9297	0.0360694	0.962659
novel_51	6666.32	8930.46	-0.41184	0.00037598	0.053576	XM_020103867.1	109640075	-	0.758253	6.60898	4.76643	0.471518	0.0326352	0.949595
novel_51	6666.32	8930.46	-0.41184	0.00037598	0.053576	XM_020086591.1	109629115	-	1.31201	6.8833	10.8334	-0.654309	0.0473913	0.991741
novel_51	6666.32	8930.46	-0.41184	0.00037598	0.053576	XM_020080566.1	109625354	-	1.22818	42.7817	54.6651	-0.353626	0.0340055	0.960599
novel_51	6666.32	8930.46	-0.41184	0.00037598	0.053576	XM_020086840.1	109629236	-	0.597517	2.0766	1.64533	0.335846	0.0475819	0.991741
novel_51	6666.32	8930.46	-0.41184	0.00037598	0.053576	XM_020088944.1	109630642	-	0.874695	46.7208	39.6837	0.235518	0.00540736	0.681447
novel_51	6666.32	8930.46	-0.41184	0.00037598	0.053576	XM_020078132.1	109623648	-	0.832908	5.98769	5.35276	0.161715	0.025858	0.949595
novel_51	6666.32	8930.46	-0.41184	0.00037598	0.053576	XM_020095235.1	109634607	-	1.24666	7.42507	9.37773	-0.336835	0.01013	0.746396
novel_51	6666.32	8930.46	-0.41184	0.00037598	0.053576	XM_020091563.1	109632334	-	0.858964	19.6494	16.4514	0.25627	0.0184507	0.867848
novel_51	6666.32	8930.46	-0.41184	0.00037598	0.053576	XM_020105158.1	109640918	-	0.831204	34.764	29.5195	0.235928	5.00123e-05	0.220447
novel_51	6666.32	8930.46	-0.41184	0.00037598	0.053576	XM_020090915.1	109631882	-	1.19701	26.5866	31.4731	-0.243417	0.0447109	0.989133
novel_51	6666.32	8930.46	-0.41184	0.00037598	0.053576	XM_020103701.1	109639957	-	0.680672	16.8902	11.8314	0.513563	0.00382003	0.638759
novel_51	6666.32	8930.46	-0.41184	0.00037598	0.053576	XM_020107181.1	109642404	-	1.14028	5.20721	6.65906	-0.354808	0.0157848	0.859573
novel_51	6666.32	8930.46	-0.41184	0.00037598	0.053576	XM_020090430.1	109631580	-	0.711324	533.574	362.495	0.557729	0.0440831	0.989133
novel_51	6666.32	8930.46	-0.41184	0.00037598	0.053576	XM_020088305.1	109630243	-	1.17797	5.62242	7.2939	-0.3755	0.0394392	0.973231
novel_51	6666.32	8930.46	-0.41184	0.00037598	0.053576	XM_020105640.1	109641248	-	1.32507	24.6103	32.5281	-0.402424	0.0481909	0.991741
novel_51	6666.32	8930.46	-0.41184	0.00037598	0.053576	XM_020093165.1	109633363	-	0.768303	11.0279	8.57767	0.3625	0.0406513	0.975152
novel_51	6666.32	8930.46	-0.41184	0.00037598	0.053576	XM_020106533.1	109641940	-	2.04271	0.534016	1.99373	-1.90052	0.0223365	0.922425
novel_51	6666.32	8930.46	-0.41184	0.00037598	0.053576	XM_020078681.1	109624169	-	1.92971	805.443	1441.04	-0.839261	0.00133316	0.559023
novel_51	6666.32	8930.46	-0.41184	0.00037598	0.053576	XM_020083605.1	109627166	-	1.27396	3.8625	5.59126	-0.533636	0.0027026	0.559023
novel_51	6666.32	8930.46	-0.41184	0.00037598	0.053576	XM_020109533.1	109644197	-	2.0267	0.859552	2.34393	-1.44727	0.0215949	0.916398
novel_51	6666.32	8930.46	-0.41184	0.00037598	0.053576	XM_020102370.1	109639090	-	0.48233	237.041	107.209	1.14471	0.00654635	0.727772
novel_51	6666.32	8930.46	-0.41184	0.00037598	0.053576	XM_020086611.1	109629131	-	1.71495	31.2643	54.4005	-0.799101	0.00163556	0.559023
novel_51	6666.32	8930.46	-0.41184	0.00037598	0.053576	XM_020090720.1	109631767	-	5.02029	0.467321	6.27569	-3.74729	0.00386559	0.638759
novel_51	6666.32	8930.46	-0.41184	0.00037598	0.053576	XM_020089937.1	109631292	-	0.886544	15.5947	13.9482	0.160976	0.0187568	0.867848
novel_51	6666.32	8930.46	-0.41184	0.00037598	0.053576	XM_020089493.1	109630955	-	1.74532	12.5407	21.5678	-0.782254	0.0153915	0.853721
novel_51	6666.32	8930.46	-0.41184	0.00037598	0.053576	XM_020080013.1	109625014	-	0.797084	15.6966	12.4174	0.338088	0.0452574	0.989133
novel_51	6666.32	8930.46	-0.41184	0.00037598	0.053576	XM_020098435.1	109636609	-	0.572082	5.79863	3.3051	0.81102	0.0105239	0.746396
novel_51	6666.32	8930.46	-0.41184	0.00037598	0.053576	XM_020104979.1	109640798	-	1.34027	8.07446	11.0954	-0.458518	0.0283177	0.949595
novel_51	6666.32	8930.46	-0.41184	0.00037598	0.053576	XM_020107183.1	109642405	-	1.33499	5.20765	7.58561	-0.542633	0.0330597	0.949595
novel_51	6666.32	8930.46	-0.41184	0.00037598	0.053576	XM_020104137.1	109640245	-	0.750453	148.545	108.971	0.44696	0.0319333	0.949595
novel_51	6666.32	8930.46	-0.41184	0.00037598	0.053576	XM_020105414.1	109641091	-	2.17495	2.19972	5.51243	-1.32537	0.00100167	0.502934
novel_51	6666.32	8930.46	-0.41184	0.00037598	0.053576	XM_020095780.1	109634924	-	0.735553	6.014	4.55232	0.401725	0.027871	0.949595
novel_51	6666.32	8930.46	-0.41184	0.00037598	0.053576	XM_020082232.1	109626354	-	0.823895	9.06591	7.87085	0.203932	0.0413988	0.975152
novel_51	6666.32	8930.46	-0.41184	0.00037598	0.053576	XM_020104044.1	109640183	-	1.30324	11.9696	16.228	-0.43911	0.0410194	0.975152
novel_51	6666.32	8930.46	-0.41184	0.00037598	0.053576	XM_020091059.1	109631973	-	0.946828	24.151	22.2955	0.11533	0.0418804	0.980086
novel_51	6666.32	8930.46	-0.41184	0.00037598	0.053576	XM_020094150.1	109633948	-	1.44778	64.5425	87.3301	-0.43623	0.0489078	0.991741
novel_51	6666.32	8930.46	-0.41184	0.00037598	0.053576	XM_020094737.1	109634316	-	1.11339	32.1931	35.4861	-0.140506	0.0428296	0.985443
novel_51	6666.32	8930.46	-0.41184	0.00037598	0.053576	XM_020083183.1	109626931	-	0.64434	42.7498	28.524	0.583741	0.0270303	0.949595
novel_51	6666.32	8930.46	-0.41184	0.00037598	0.053576	XM_020104426.1	109640427	-	0.306608	3.39603	0.25396	3.74118	0.038264	0.972235
novel_51	6666.32	8930.46	-0.41184	0.00037598	0.053576	XM_020086501.1	109629024	-	0.392915	15.4894	5.65197	1.45446	0.0494623	0.991741
novel_51	6666.32	8930.46	-0.41184	0.00037598	0.053576	XM_020113168.1	109647376	-	1.13518	69.4226	76.1115	-0.13271	0.0300989	0.949595
novel_51	6666.32	8930.46	-0.41184	0.00037598	0.053576	XM_020104927.1	109640750	-	0.408041	42.8348	21.868	0.969959	0.0207281	0.90064
novel_51	6666.32	8930.46	-0.41184	0.00037598	0.053576	XM_020078867.1	109624308	-	0.567747	10.1536	5.04566	1.00887	0.0222328	0.922425
novel_51	6666.32	8930.46	-0.41184	0.00037598	0.053576	XM_020090611.1	109631728	-	0.887263	20.3023	17.8775	0.183495	0.0312377	0.949595
novel_51	6666.32	8930.46	-0.41184	0.00037598	0.053576	XM_020091923.1	109632568	-	0.826428	8.53484	7.35035	0.21555	0.00968998	0.746396
novel_51	6666.32	8930.46	-0.41184	0.00037598	0.053576	XM_020104055.1	109640192	-	3.16836	0.506151	3.59939	-2.83011	0.00338282	0.595048
novel_51	6666.32	8930.46	-0.41184	0.00037598	0.053576	XM_020088743.1	109630508	-	0.64659	8.21945	4.715	0.801784	0.0457245	0.991741
novel_51	6666.32	8930.46	-0.41184	0.00037598	0.053576	XM_020105753.1	109641320	-	1.47952	26.2964	38.217	-0.539349	0.048514	0.991741
novel_51	6666.32	8930.46	-0.41184	0.00037598	0.053576	XM_020096267.1	109635226	-	1.10466	6.04318	7.18082	-0.248841	0.0491094	0.991741
novel_51	6666.32	8930.46	-0.41184	0.00037598	0.053576	XM_020096967.1	109635641	-	0.469871	2.21575	0.440742	2.32979	0.00411876	0.660576
novel_51	6666.32	8930.46	-0.41184	0.00037598	0.053576	XM_020112217.1	109646469	-	1.25512	5.75233	7.52352	-0.387263	0.00439809	0.66741
novel_51	6666.32	8930.46	-0.41184	0.00037598	0.053576	XM_020104688.1	109640602	-	0.748627	25.7313	18.6135	0.467175	0.0493068	0.991741
novel_51	6666.32	8930.46	-0.41184	0.00037598	0.053576	XM_020083157.1	109626917	-	0.827663	15.5417	12.5814	0.304849	0.0497015	0.991741
novel_51	6666.32	8930.46	-0.41184	0.00037598	0.053576	XM_020105505.1	109641155	-	0.636703	36.7533	22.5473	0.70492	0.00845225	0.741984
novel_51	6666.32	8930.46	-0.41184	0.00037598	0.053576	XM_020095377.1	109634691	-	0.368811	8.15716	2.15721	1.9189	0.0405117	0.975152
novel_51	6666.32	8930.46	-0.41184	0.00037598	0.053576	XM_020111246.1	109645629	-	0.887306	10.98	10.06	0.126247	0.0234052	0.930328
novel_51	6666.32	8930.46	-0.41184	0.00037598	0.053576	XM_020087757.1	109629818	-	1.30495	7.32189	9.60004	-0.390825	0.00688939	0.727772
novel_51	6666.32	8930.46	-0.41184	0.00037598	0.053576	XM_020101842.1	109638726	-	1.48806	92.6157	135.295	-0.546784	0.0183527	0.867848
novel_51	6666.32	8930.46	-0.41184	0.00037598	0.053576	XM_020078202.1	109623725	-	1.19374	5.00556	6.7015	-0.420953	0.013345	0.824553
novel_51	6666.32	8930.46	-0.41184	0.00037598	0.053576	XM_020095260.1	109634616	-	0.707037	7.04339	5.57741	0.336675	0.0163019	0.861729
novel_51	6666.32	8930.46	-0.41184	0.00037598	0.053576	XM_020081051.1	109625688	-	0.843169	8.95997	7.22849	0.3098	0.0319701	0.949595
novel_51	6666.32	8930.46	-0.41184	0.00037598	0.053576	XM_020096339.1	109635264	-	0.807497	15.2571	12.5604	0.280599	0.0360072	0.962659
novel_51	6666.32	8930.46	-0.41184	0.00037598	0.053576	XM_020080997.1	109625659	-	0.754293	9.02871	7.18825	0.328879	0.00275372	0.559023
novel_51	6666.32	8930.46	-0.41184	0.00037598	0.053576	XM_020097834.1	109636224	-	1.31125	21.9951	29.3709	-0.417201	0.0418985	0.980086
novel_51	6666.32	8930.46	-0.41184	0.00037598	0.053576	XM_020084102.1	109627544	-	1.07123	7.04917	8.41922	-0.256234	0.0487717	0.991741
novel_51	6666.32	8930.46	-0.41184	0.00037598	0.053576	XM_020093322.1	109633459	-	0.219006	25.8678	6.50558	1.99141	0.0276092	0.949595
novel_51	6666.32	8930.46	-0.41184	0.00037598	0.053576	XM_020098029.1	109636379	-	1.40565	3.03868	5.01002	-0.721372	0.0187976	0.867848
novel_51	6666.32	8930.46	-0.41184	0.00037598	0.053576	XM_020103069.1	109639549	-	4.09135	0.326175	4.83891	-3.89097	0.00418615	0.661655
novel_51	6666.32	8930.46	-0.41184	0.00037598	0.053576	XM_020102323.1	109639052	-	1.14915	11.4451	13.334	-0.220379	0.00512876	0.681447
novel_51	6666.32	8930.46	-0.41184	0.00037598	0.053576	XM_020101498.1	109638499	-	3.42369	1.11029	5.76895	-2.37738	0.0111696	0.748222
novel_51	6666.32	8930.46	-0.41184	0.00037598	0.053576	XM_020097547.1	109636050	-	1.46116	2.58313	4.24999	-0.718339	0.0266343	0.949595
novel_51	6666.32	8930.46	-0.41184	0.00037598	0.053576	XM_020083887.1	109627383	-	1.3269	7.82062	10.6567	-0.446407	0.0276648	0.949595
novel_51	6666.32	8930.46	-0.41184	0.00037598	0.053576	XM_020108508.1	109643401	-	2.20987	0.535582	2.17125	-2.01935	0.00573426	0.681447
novel_51	6666.32	8930.46	-0.41184	0.00037598	0.053576	XM_020092535.1	109632974	-	8.55673	4.53536	44.2448	-3.28622	0.018008	0.867848
novel_171	25.5579	54.5791	-0.97387	5.8433e-05	0.016653	XM_020093639.1	109633624	-	6.88664	4.97363	39.5352	-2.99077	0.00037362	0.362674
novel_171	25.5579	54.5791	-0.97387	5.8433e-05	0.016653	XM_020085986.1	109628702	-	0.344055	3.36292	1.43818	1.22547	0.0138905	0.824553
novel_171	25.5579	54.5791	-0.97387	5.8433e-05	0.016653	XM_020106962.1	109642261	-	0.502722	50.8604	26.525	0.939192	0.0141313	0.824553
novel_171	25.5579	54.5791	-0.97387	5.8433e-05	0.016653	XM_020096339.1	109635264	-	0.807497	15.2571	12.5604	0.280599	0.0360072	0.962659
novel_171	25.5579	54.5791	-0.97387	5.8433e-05	0.016653	XM_020080997.1	109625659	-	0.754293	9.02871	7.18825	0.328879	0.00275372	0.559023
novel_171	25.5579	54.5791	-0.97387	5.8433e-05	0.016653	XM_020102422.1	109639130	-	1.78281	9.08209	17.6127	-0.955524	0.0103191	0.746396
novel_171	25.5579	54.5791	-0.97387	5.8433e-05	0.016653	XM_020105158.1	109640918	-	0.831204	34.764	29.5195	0.235928	5.00123e-05	0.220447
novel_171	25.5579	54.5791	-0.97387	5.8433e-05	0.016653	XM_020078139.1	109623658	-	0.827116	15.0355	12.4957	0.266942	0.0377525	0.972235
novel_171	25.5579	54.5791	-0.97387	5.8433e-05	0.016653	XM_020090873.1	109631850	-	1.68296	9.32992	17.4526	-0.903505	0.00308795	0.580641
novel_171	25.5579	54.5791	-0.97387	5.8433e-05	0.016653	XM_020092008.1	109632613	-	2.75632	1.07103	4.54247	-2.08448	0.00866065	0.741984
novel_171	25.5579	54.5791	-0.97387	5.8433e-05	0.016653	XM_020107181.1	109642404	-	1.14028	5.20721	6.65906	-0.354808	0.0157848	0.859573
novel_171	25.5579	54.5791	-0.97387	5.8433e-05	0.016653	XM_020090430.1	109631580	-	0.711324	533.574	362.495	0.557729	0.0440831	0.989133
novel_171	25.5579	54.5791	-0.97387	5.8433e-05	0.016653	XM_020097547.1	109636050	-	1.46116	2.58313	4.24999	-0.718339	0.0266343	0.949595
novel_171	25.5579	54.5791	-0.97387	5.8433e-05	0.016653	XM_020080825.1	109625534	-	4.03158	0.002056	3.44942	-10.7123	0.0011909	0.541165
novel_171	25.5579	54.5791	-0.97387	5.8433e-05	0.016653	XM_020086466.1	109629001	-	1.23178	1.53472	2.5839	-0.751575	0.0480349	0.991741
novel_171	25.5579	54.5791	-0.97387	5.8433e-05	0.016653	XM_020112506.1	109646742	-	7.24831	6.15011	39.4127	-2.67998	0.0363502	0.962659
novel_171	25.5579	54.5791	-0.97387	5.8433e-05	0.016653	XM_020091806.1	109632499	-	1.16627	4.70666	6.34985	-0.432018	0.0449239	0.989133
novel_171	25.5579	54.5791	-0.97387	5.8433e-05	0.016653	XM_020105753.1	109641320	-	1.47952	26.2964	38.217	-0.539349	0.048514	0.991741
novel_171	25.5579	54.5791	-0.97387	5.8433e-05	0.016653	XM_020086730.1	109629186	-	1.1522	24.461	29.0381	-0.247467	0.0256376	0.949595
novel_171	25.5579	54.5791	-0.97387	5.8433e-05	0.016653	XM_020095535.1	109634827	-	0.626134	4.73594	2.44452	0.954098	0.0318228	0.949595
novel_171	25.5579	54.5791	-0.97387	5.8433e-05	0.016653	XM_020101481.1	109638489	-	0.796028	9.14366	7.00121	0.385168	0.0487373	0.991741
novel_171	25.5579	54.5791	-0.97387	5.8433e-05	0.016653	XM_020098560.1	109636681	-	0.625896	18.9291	11.6459	0.700789	0.046093	0.991741
novel_171	25.5579	54.5791	-0.97387	5.8433e-05	0.016653	XM_020082399.1	109626440	-	0.844304	100.01	85.6707	0.223275	0.0197284	0.881796
novel_171	25.5579	54.5791	-0.97387	5.8433e-05	0.016653	XM_020080230.1	109625126	-	1.20874	3.56918	5.10541	-0.516435	0.0370502	0.972235
novel_171	25.5579	54.5791	-0.97387	5.8433e-05	0.016653	XM_020095315.1	109634642	-	1.03466	7.85476	8.70665	-0.148551	0.00998671	0.746396
novel_171	25.5579	54.5791	-0.97387	5.8433e-05	0.016653	XM_020094133.1	109633940	-	0.133539	13.0464	4.5946	1.50564	0.026867	0.949595
novel_171	25.5579	54.5791	-0.97387	5.8433e-05	0.016653	XM_020092721.1	109633113	-	0.656088	25.8096	16.4743	0.647689	0.0179245	0.867848
novel_171	25.5579	54.5791	-0.97387	5.8433e-05	0.016653	XM_020112041.1	109646311	-	1.87091	3.40802	8.09246	-1.24764	0.00579767	0.681447
novel_171	25.5579	54.5791	-0.97387	5.8433e-05	0.016653	XM_020096009.1	109635089	-	1.27865	94.5637	122.49	-0.373305	0.0272369	0.949595
novel_171	25.5579	54.5791	-0.97387	5.8433e-05	0.016653	XM_020111354.1	109645724	-	0.744423	15.6737	11.5215	0.444014	0.0342053	0.960599
novel_171	25.5579	54.5791	-0.97387	5.8433e-05	0.016653	XM_020093922.1	109633810	-	0.52253	4.65075	2.04938	1.18228	0.0137882	0.824553
novel_171	25.5579	54.5791	-0.97387	5.8433e-05	0.016653	XM_020106895.1	109642209	-	1.22753	12.845	16.3305	-0.34637	0.00715099	0.727772
novel_171	25.5579	54.5791	-0.97387	5.8433e-05	0.016653	XM_020105352.1	109641044	-	0.813525	96.4925	78.3137	0.301152	0.0394432	0.973231
novel_171	25.5579	54.5791	-0.97387	5.8433e-05	0.016653	XM_020106382.1	109641813	-	2.92149	1.48249	5.66957	-1.93521	0.0111097	0.748222
novel_171	25.5579	54.5791	-0.97387	5.8433e-05	0.016653	XM_020109976.1	109644569	-	0.565158	5.40602	2.42635	1.15578	0.00847095	0.741984
novel_171	25.5579	54.5791	-0.97387	5.8433e-05	0.016653	XM_020097838.1	109636228	-	0.827999	7.49137	5.85077	0.356605	0.0183285	0.867848
novel_171	25.5579	54.5791	-0.97387	5.8433e-05	0.016653	XM_020084162.1	109627566	-	1.27989	7.29732	9.28957	-0.348245	0.0482698	0.991741
novel_171	25.5579	54.5791	-0.97387	5.8433e-05	0.016653	XM_020101429.1	109638446	-	0.915565	13.7965	12.3101	0.16446	0.0161981	0.861729
novel_171	25.5579	54.5791	-0.97387	5.8433e-05	0.016653	XM_020090516.1	109631646	-	0.74717	13.2797	9.90699	0.4227	0.00200001	0.559023
novel_171	25.5579	54.5791	-0.97387	5.8433e-05	0.016653	XM_020104261.1	109640338	-	1.07728	9.99735	11.8222	-0.241877	0.0186889	0.867848
novel_171	25.5579	54.5791	-0.97387	5.8433e-05	0.016653	XM_020109615.1	109644261	-	1.64844	3.26045	5.48119	-0.74942	0.0109056	0.748222
novel_171	25.5579	54.5791	-0.97387	5.8433e-05	0.016653	XM_020088671.1	109630443	-	2.37439	0.5715	2.4875	-2.12187	0.0461321	0.991741
novel_171	25.5579	54.5791	-0.97387	5.8433e-05	0.016653	XM_020078558.1	109624060	-	1.35441	6.87074	10.7148	-0.641074	0.008831	0.741984
novel_171	25.5579	54.5791	-0.97387	5.8433e-05	0.016653	XM_020102825.1	109639395	-	0.0670272	60.9568	3.00216	4.34371	3.25757e-05	0.220447
novel_171	25.5579	54.5791	-0.97387	5.8433e-05	0.016653	XM_020079600.1	109624728	-	0.869849	14.649	12.6607	0.210453	0.00524275	0.681447
novel_171	25.5579	54.5791	-0.97387	5.8433e-05	0.016653	XM_020097103.1	109635746	-	1.24915	7.96994	10.6024	-0.411749	0.0383731	0.972235
novel_171	25.5579	54.5791	-0.97387	5.8433e-05	0.016653	XM_020085534.1	109628444	-	0.760957	17.8865	13.3144	0.425885	0.000587873	0.400709
novel_171	25.5579	54.5791	-0.97387	5.8433e-05	0.016653	XM_020088137.1	109630121	-	1.29522	15.601	20.7332	-0.410302	0.00781817	0.741984
novel_171	25.5579	54.5791	-0.97387	5.8433e-05	0.016653	XM_020083605.1	109627166	-	1.27396	3.8625	5.59126	-0.533636	0.0027026	0.559023
novel_171	25.5579	54.5791	-0.97387	5.8433e-05	0.016653	XM_020094443.1	109634146	-	1.95726	0.866018	2.38531	-1.46171	0.0175567	0.86479
novel_171	25.5579	54.5791	-0.97387	5.8433e-05	0.016653	XM_020095480.1	109634787	-	1.41485	3.2215	5.32571	-0.725243	0.0139696	0.824553
novel_171	25.5579	54.5791	-0.97387	5.8433e-05	0.016653	XM_020107536.1	109642655	-	0.7654	5.99836	4.75053	0.336478	0.0176634	0.86479
novel_171	25.5579	54.5791	-0.97387	5.8433e-05	0.016653	XM_020082375.1	109626427	-	1.14391	17.0007	19.4007	-0.190516	0.0485073	0.991741
novel_171	25.5579	54.5791	-0.97387	5.8433e-05	0.016653	XM_020110436.1	109644958	-	0.650112	38.3206	23.2277	0.722272	0.0154051	0.853721
novel_171	25.5579	54.5791	-0.97387	5.8433e-05	0.016653	XM_020080597.1	109625388	-	0.91881	56.833	51.2771	0.148412	0.0383955	0.972235
novel_171	25.5579	54.5791	-0.97387	5.8433e-05	0.016653	XM_020094150.1	109633948	-	1.44778	64.5425	87.3301	-0.43623	0.0489078	0.991741
novel_171	25.5579	54.5791	-0.97387	5.8433e-05	0.016653	XM_020103508.1	109639815	-	0.86049	4.79392	5.05157	-0.0755247	0.0490649	0.991741
novel_171	25.5579	54.5791	-0.97387	5.8433e-05	0.016653	XM_020105561.1	109641186	-	1.10423	86.9246	95.5384	-0.136317	0.0271442	0.949595
novel_171	25.5579	54.5791	-0.97387	5.8433e-05	0.016653	XM_020104044.1	109640183	-	1.30324	11.9696	16.228	-0.43911	0.0410194	0.975152
novel_26	42540	34897	0.27767	0.027473	0.93542	XM_020079268.1	109624526	-	1.15206	10.288	12.1337	-0.238058	0.0362192	0.962659
novel_26	42540	34897	0.27767	0.027473	0.93542	XM_020097587.1	109636077	-	1.92757	2.44979	6.08768	-1.31323	0.0450162	0.989133
novel_26	42540	34897	0.27767	0.027473	0.93542	XM_020093146.1	109633353	-	0.821694	58.4165	47.5281	0.297595	0.0144373	0.8287
novel_26	42540	34897	0.27767	0.027473	0.93542	XM_020089456.1	109630929	-	1.37835	16.9147	24.307	-0.523091	0.00884073	0.741984
novel_26	42540	34897	0.27767	0.027473	0.93542	XM_020106125.1	109641613	-	1.34642	9.44775	12.7693	-0.434641	0.0386897	0.972235
novel_26	42540	34897	0.27767	0.027473	0.93542	XM_020090720.1	109631767	-	5.02029	0.467321	6.27569	-3.74729	0.00386559	0.638759
novel_26	42540	34897	0.27767	0.027473	0.93542	XM_020079583.1	109624718	-	1.20436	94.9178	112.758	-0.248481	0.00329808	0.590829
novel_26	42540	34897	0.27767	0.027473	0.93542	XM_020107242.1	109642443	-	0.83615	34.8422	29.0512	0.262238	0.0390513	0.973231
novel_26	42540	34897	0.27767	0.027473	0.93542	XM_020112217.1	109646469	-	1.25512	5.75233	7.52352	-0.387263	0.00439809	0.66741
novel_26	42540	34897	0.27767	0.027473	0.93542	XM_020095535.1	109634827	-	0.626134	4.73594	2.44452	0.954098	0.0318228	0.949595
novel_26	42540	34897	0.27767	0.027473	0.93542	XM_020111246.1	109645629	-	0.887306	10.98	10.06	0.126247	0.0234052	0.930328
novel_26	42540	34897	0.27767	0.027473	0.93542	XM_020083566.1	109627152	-	0.739745	5.95782	4.78772	0.315445	0.0256132	0.949595
novel_26	42540	34897	0.27767	0.027473	0.93542	XM_020104120.1	109640233	-	2.56837	0.267921	2.2008	-3.03815	0.0288531	0.949595
novel_26	42540	34897	0.27767	0.027473	0.93542	XM_020093754.1	109633725	-	1.15322	9.18417	11.601	-0.337029	0.0304021	0.949595
novel_26	42540	34897	0.27767	0.027473	0.93542	XM_020108262.1	109643220	-	0.798889	7.43345	5.93274	0.325334	0.0346412	0.961315
novel_26	42540	34897	0.27767	0.027473	0.93542	XM_020095315.1	109634642	-	1.03466	7.85476	8.70665	-0.148551	0.00998671	0.746396
novel_26	42540	34897	0.27767	0.027473	0.93542	XM_020105158.1	109640918	-	0.831204	34.764	29.5195	0.235928	5.00123e-05	0.220447
novel_26	42540	34897	0.27767	0.027473	0.93542	XM_020095235.1	109634607	-	1.24666	7.42507	9.37773	-0.336835	0.01013	0.746396
novel_26	42540	34897	0.27767	0.027473	0.93542	XM_020113168.1	109647376	-	1.13518	69.4226	76.1115	-0.13271	0.0300989	0.949595
novel_26	42540	34897	0.27767	0.027473	0.93542	XM_020090873.1	109631850	-	1.68296	9.32992	17.4526	-0.903505	0.00308795	0.580641
novel_26	42540	34897	0.27767	0.027473	0.93542	XM_020081054.1	109625689	-	2.17132	1.08176	3.55472	-1.71636	0.0151122	0.853721
novel_26	42540	34897	0.27767	0.027473	0.93542	XM_020078188.1	109623707	-	1.3799	49.3414	65.391	-0.406294	0.0454789	0.990006
novel_26	42540	34897	0.27767	0.027473	0.93542	XM_020104261.1	109640338	-	1.07728	9.99735	11.8222	-0.241877	0.0186889	0.867848
novel_26	42540	34897	0.27767	0.027473	0.93542	XM_020078867.1	109624308	-	0.567747	10.1536	5.04566	1.00887	0.0222328	0.922425
novel_26	42540	34897	0.27767	0.027473	0.93542	XM_020087078.1	109629365	-	1.16339	24.7287	29.0637	-0.233031	0.0288994	0.949595
novel_26	42540	34897	0.27767	0.027473	0.93542	XM_020082423.1	109626453	-	0.896764	6.83877	7.08605	-0.0512445	0.0279086	0.949595
novel_26	42540	34897	0.27767	0.027473	0.93542	XM_020080390.1	109625237	-	0.497007	2.48018	1.16616	1.08868	0.0168412	0.861729
pol-miR-144-3p	887.222	458.507	0.75902	0.012967	0.93542	XM_020086730.1	109629186	-	1.1522	24.461	29.0381	-0.247467	0.0256376	0.949595
pol-miR-144-3p	887.222	458.507	0.75902	0.012967	0.93542	XM_020085776.1	109628599	-	1.19448	8.21292	9.90864	-0.270792	0.0229229	0.930328
pol-miR-144-3p	887.222	458.507	0.75902	0.012967	0.93542	XM_020099031.1	109636949	-	1.14556	14.2857	16.48	-0.206147	0.0253768	0.949595
pol-miR-144-3p	887.222	458.507	0.75902	0.012967	0.93542	XM_020084281.1	109627613	-	1.27255	4.84678	7.12624	-0.556114	0.0129758	0.820603
pol-miR-144-3p	887.222	458.507	0.75902	0.012967	0.93542	XM_020090066.1	109631361	-	1.11701	15.814	17.9781	-0.185037	0.0493484	0.991741
pol-miR-144-3p	887.222	458.507	0.75902	0.012967	0.93542	XM_020107888.1	109642934	-	2.54445	1.11533	3.818	-1.77534	0.00782948	0.741984
pol-miR-144-3p	887.222	458.507	0.75902	0.012967	0.93542	XM_020088610.1	109630414	-	1.22772	5.9286	7.66948	-0.371437	0.0411905	0.975152
pol-miR-144-3p	887.222	458.507	0.75902	0.012967	0.93542	XM_020079583.1	109624718	-	1.20436	94.9178	112.758	-0.248481	0.00329808	0.590829
pol-miR-144-3p	887.222	458.507	0.75902	0.012967	0.93542	XM_020083157.1	109626917	-	0.827663	15.5417	12.5814	0.304849	0.0497015	0.991741
pol-miR-144-3p	887.222	458.507	0.75902	0.012967	0.93542	XM_020094133.1	109633940	-	0.133539	13.0464	4.5946	1.50564	0.026867	0.949595
pol-miR-144-3p	887.222	458.507	0.75902	0.012967	0.93542	XM_020080997.1	109625659	-	0.754293	9.02871	7.18825	0.328879	0.00275372	0.559023
pol-miR-144-3p	887.222	458.507	0.75902	0.012967	0.93542	XM_020095260.1	109634616	-	0.707037	7.04339	5.57741	0.336675	0.0163019	0.861729
pol-miR-144-3p	887.222	458.507	0.75902	0.012967	0.93542	XM_020078132.1	109623648	-	0.832908	5.98769	5.35276	0.161715	0.025858	0.949595
pol-miR-144-3p	887.222	458.507	0.75902	0.012967	0.93542	XM_020079636.1	109624750	-	0.878628	24.0275	20.837	0.205539	0.0444649	0.989133
pol-miR-144-3p	887.222	458.507	0.75902	0.012967	0.93542	XM_020093639.1	109633624	-	6.88664	4.97363	39.5352	-2.99077	0.00037362	0.362674
pol-miR-144-3p	887.222	458.507	0.75902	0.012967	0.93542	XM_020090873.1	109631850	-	1.68296	9.32992	17.4526	-0.903505	0.00308795	0.580641
pol-miR-144-3p	887.222	458.507	0.75902	0.012967	0.93542	XM_020087103.1	109629380	-	1.237	19.4558	23.5217	-0.273796	0.00700887	0.727772
pol-miR-144-3p	887.222	458.507	0.75902	0.012967	0.93542	XM_020085807.1	109628613	-	0.595244	35.1815	23.5256	0.580585	0.0275064	0.949595
pol-miR-144-3p	887.222	458.507	0.75902	0.012967	0.93542	XM_020082423.1	109626453	-	0.896764	6.83877	7.08605	-0.0512445	0.0279086	0.949595
pol-miR-144-3p	887.222	458.507	0.75902	0.012967	0.93542	XM_020085019.1	109628104	-	0.855683	18.8299	15.6129	0.270288	0.016826	0.861729
pol-miR-144-3p	887.222	458.507	0.75902	0.012967	0.93542	XM_020098029.1	109636379	-	1.40565	3.03868	5.01002	-0.721372	0.0187976	0.867848
pol-miR-144-3p	887.222	458.507	0.75902	0.012967	0.93542	XM_020094396.1	109634106	-	0.793148	38.6246	29.552	0.386262	0.0451094	0.989133
pol-miR-144-3p	887.222	458.507	0.75902	0.012967	0.93542	XM_020087144.1	109629412	-	0.827488	18.017	14.5506	0.308282	0.0357378	0.962659
pol-miR-144-3p	887.222	458.507	0.75902	0.012967	0.93542	XM_020088913.1	109630629	-	0.582262	13.0907	7.78326	0.750095	0.0272825	0.949595
pol-miR-144-3p	887.222	458.507	0.75902	0.012967	0.93542	XM_020086611.1	109629131	-	1.71495	31.2643	54.4005	-0.799101	0.00163556	0.559023
pol-miR-144-3p	887.222	458.507	0.75902	0.012967	0.93542	XM_020083605.1	109627166	-	1.27396	3.8625	5.59126	-0.533636	0.0027026	0.559023
pol-miR-144-3p	887.222	458.507	0.75902	0.012967	0.93542	XM_020086373.1	109628924	-	0.57481	10.297	5.18065	0.991022	0.0318615	0.949595
pol-miR-144-3p	887.222	458.507	0.75902	0.012967	0.93542	XM_020090720.1	109631767	-	5.02029	0.467321	6.27569	-3.74729	0.00386559	0.638759
pol-miR-144-3p	887.222	458.507	0.75902	0.012967	0.93542	XM_020107242.1	109642443	-	0.83615	34.8422	29.0512	0.262238	0.0390513	0.973231
pol-miR-144-3p	887.222	458.507	0.75902	0.012967	0.93542	XM_020090849.1	109631833	-	1.10159	50.3048	58.3692	-0.21451	0.0212808	0.912955
pol-miR-144-3p	887.222	458.507	0.75902	0.012967	0.93542	XM_020081575.1	109625956	-	0.738778	8.58953	5.96368	0.526375	0.0476225	0.991741
pol-miR-144-3p	887.222	458.507	0.75902	0.012967	0.93542	XM_020095324.1	109634651	-	2.14327	0.119512	1.30112	-3.44453	0.0217578	0.919729
pol-miR-144-3p	887.222	458.507	0.75902	0.012967	0.93542	XM_020098494.1	109636650	-	0.614062	2.24765	1.74518	0.365042	0.0279529	0.949595
pol-miR-144-3p	887.222	458.507	0.75902	0.012967	0.93542	XM_020082232.1	109626354	-	0.823895	9.06591	7.87085	0.203932	0.0413988	0.975152
pol-miR-144-3p	887.222	458.507	0.75902	0.012967	0.93542	XM_020100204.1	109637676	-	1.99626	2.77232	7.32136	-1.40102	0.00453915	0.669459
pol-miR-144-3p	887.222	458.507	0.75902	0.012967	0.93542	XM_020084162.1	109627566	-	1.27989	7.29732	9.28957	-0.348245	0.0482698	0.991741
pol-miR-144-3p	887.222	458.507	0.75902	0.012967	0.93542	XM_020095567.1	109634845	-	0.758458	23.5355	17.262	0.447242	0.0302541	0.949595
pol-miR-144-3p	887.222	458.507	0.75902	0.012967	0.93542	XM_020094269.1	109634034	-	0.562212	3.13609	1.69976	0.883637	0.00670414	0.727772
pol-miR-144-3p	887.222	458.507	0.75902	0.012967	0.93542	XM_020080390.1	109625237	-	0.497007	2.48018	1.16616	1.08868	0.0168412	0.861729
pol-miR-144-3p	887.222	458.507	0.75902	0.012967	0.93542	XM_020099053.1	109636986	-	1.3655	26.3471	35.267	-0.420673	0.0242193	0.936652
pol-miR-144-3p	887.222	458.507	0.75902	0.012967	0.93542	XM_020093789.1	109633750	-	1.72481	1.6014	3.37924	-1.07736	0.0401186	0.975152
pol-miR-144-3p	887.222	458.507	0.75902	0.012967	0.93542	XM_020108878.1	109643689	-	0.296968	6.46526	2.2966	1.4932	0.0078312	0.741984
pol-miR-144-3p	887.222	458.507	0.75902	0.012967	0.93542	XM_020090679.1	109631745	-	0.854857	6.96123	6.65062	0.065854	0.0330037	0.949595
pol-miR-144-3p	887.222	458.507	0.75902	0.012967	0.93542	XM_020083504.1	109627109	-	0.849929	46.9255	40.2402	0.221735	0.0362673	0.962659
