# Supplementary material for: Identification of Potential Immune-Related circRNA–miRNA–mRNA Regulatory Network in Intestine of Paralichthys olivaceus During Edwardsiella tarda Infection
Source: Front Genet. 2019 Aug 14;10:731. doi: 10.3389/fgene.2019.00731 (PMC6702444; doi:10.3389/fgene.2019.00731)
Supplement: Supplementary file 12 [file Table_12.xlsx]

## Sheet: H2_VS_H0
circ	miRNA	gene
novel_circ_0002863	novel_59	109626454
novel_circ_0002863	novel_59	109629008
novel_circ_0002863	novel_59	109627388
novel_circ_0002863	novel_59	109643521
novel_circ_0002863	novel_59	109634166
novel_circ_0002863	novel_59	109642388
novel_circ_0002863	novel_59	109640787
novel_circ_0002863	novel_59	109641899
novel_circ_0002863	novel_59	109625689
novel_circ_0002863	novel_59	109639703
novel_circ_0002863	novel_59	109644652
novel_circ_0002863	novel_59	109643265
novel_circ_0002863	novel_59	109629445
novel_circ_0002863	novel_59	109628045
novel_circ_0002863	novel_59	109647375
novel_circ_0002863	novel_59	109648195
novel_circ_0002863	novel_59	109639447
novel_circ_0002863	novel_59	109631560
novel_circ_0002863	novel_59	109630997
novel_circ_0002863	novel_59	109643401
novel_circ_0002863	novel_59	109629609
novel_circ_0002863	novel_59	109644702
novel_circ_0002863	novel_59	109642781
novel_circ_0002863	novel_59	109646439
novel_circ_0002863	novel_59	109627295
novel_circ_0002863	novel_59	109643865
novel_circ_0002863	novel_59	109643924
novel_circ_0002863	novel_59	109642795
novel_circ_0002863	novel_59	109641693
novel_circ_0002863	novel_59	109639130
novel_circ_0002863	novel_59	109627013
novel_circ_0002863	novel_59	109645742
novel_circ_0002863	novel_59	109634684
novel_circ_0002863	novel_59	109639220
novel_circ_0002863	novel_59	109633221
novel_circ_0002863	novel_59	109633765
novel_circ_0002863	novel_59	109640474
novel_circ_0002863	novel_59	109636211
novel_circ_0002863	novel_59	109636688
novel_circ_0002863	novel_59	109637228
novel_circ_0002863	novel_59	109636233
novel_circ_0002863	novel_59	109637486
novel_circ_0002863	novel_59	109642174
novel_circ_0002863	novel_59	109629460
novel_circ_0002863	novel_59	109632879
novel_circ_0002863	novel_59	109625518
novel_circ_0002863	novel_59	109636870
novel_circ_0002863	novel_59	109623819
novel_circ_0002863	novel_59	109623948
novel_circ_0002863	novel_59	109645430
novel_circ_0002863	novel_59	109634651
novel_circ_0002863	novel_59	109638665
novel_circ_0002863	novel_59	109644941
novel_circ_0002863	novel_59	109635808
novel_circ_0002863	novel_59	109625037
novel_circ_0002863	novel_59	109630690
novel_circ_0002863	novel_59	109645829
novel_circ_0002863	novel_59	109647471
novel_circ_0002863	novel_59	109639549
novel_circ_0002863	novel_59	109646244
novel_circ_0002863	novel_59	109634460
novel_circ_0002863	novel_59	109644043
novel_circ_0002863	novel_59	109643629
novel_circ_0002863	novel_59	109642709
novel_circ_0002863	novel_59	109644877
novel_circ_0002863	novel_59	109637410
novel_circ_0002863	novel_59	109631562
novel_circ_0002863	novel_59	109629302
novel_circ_0002863	novel_59	109626477
novel_circ_0002863	novel_59	109647464
novel_circ_0002863	novel_59	109631439
novel_circ_0002863	novel_59	109640973
novel_circ_0002863	novel_59	109645935
novel_circ_0003067	novel_59	109626454
novel_circ_0003067	novel_59	109629008
novel_circ_0003067	novel_59	109627388
novel_circ_0003067	novel_59	109643521
novel_circ_0003067	novel_59	109634166
novel_circ_0003067	novel_59	109642388
novel_circ_0003067	novel_59	109640787
novel_circ_0003067	novel_59	109641899
novel_circ_0003067	novel_59	109625689
novel_circ_0003067	novel_59	109639703
novel_circ_0003067	novel_59	109644652
novel_circ_0003067	novel_59	109643265
novel_circ_0003067	novel_59	109629445
novel_circ_0003067	novel_59	109628045
novel_circ_0003067	novel_59	109647375
novel_circ_0003067	novel_59	109648195
novel_circ_0003067	novel_59	109639447
novel_circ_0003067	novel_59	109631560
novel_circ_0003067	novel_59	109630997
novel_circ_0003067	novel_59	109643401
novel_circ_0003067	novel_59	109629609
novel_circ_0003067	novel_59	109644702
novel_circ_0003067	novel_59	109642781
novel_circ_0003067	novel_59	109646439
novel_circ_0003067	novel_59	109627295
novel_circ_0003067	novel_59	109643865
novel_circ_0003067	novel_59	109643924
novel_circ_0003067	novel_59	109642795
novel_circ_0003067	novel_59	109641693
novel_circ_0003067	novel_59	109639130
novel_circ_0003067	novel_59	109627013
novel_circ_0003067	novel_59	109645742
novel_circ_0003067	novel_59	109634684
novel_circ_0003067	novel_59	109639220
novel_circ_0003067	novel_59	109633221
novel_circ_0003067	novel_59	109633765
novel_circ_0003067	novel_59	109640474
novel_circ_0003067	novel_59	109636211
novel_circ_0003067	novel_59	109636688
novel_circ_0003067	novel_59	109637228
novel_circ_0003067	novel_59	109636233
novel_circ_0003067	novel_59	109637486
novel_circ_0003067	novel_59	109642174
novel_circ_0003067	novel_59	109629460
novel_circ_0003067	novel_59	109632879
novel_circ_0003067	novel_59	109625518
novel_circ_0003067	novel_59	109636870
novel_circ_0003067	novel_59	109623819
novel_circ_0003067	novel_59	109623948
novel_circ_0003067	novel_59	109645430
novel_circ_0003067	novel_59	109634651
novel_circ_0003067	novel_59	109638665
novel_circ_0003067	novel_59	109644941
novel_circ_0003067	novel_59	109635808
novel_circ_0003067	novel_59	109625037
novel_circ_0003067	novel_59	109630690
novel_circ_0003067	novel_59	109645829
novel_circ_0003067	novel_59	109647471
novel_circ_0003067	novel_59	109639549
novel_circ_0003067	novel_59	109646244
novel_circ_0003067	novel_59	109634460
novel_circ_0003067	novel_59	109644043
novel_circ_0003067	novel_59	109643629
novel_circ_0003067	novel_59	109642709
novel_circ_0003067	novel_59	109644877
novel_circ_0003067	novel_59	109637410
novel_circ_0003067	novel_59	109631562
novel_circ_0003067	novel_59	109629302
novel_circ_0003067	novel_59	109626477
novel_circ_0003067	novel_59	109647464
novel_circ_0003067	novel_59	109631439
novel_circ_0003067	novel_59	109640973
novel_circ_0003067	novel_59	109645935
novel_circ_0000799	novel_59	109626454
novel_circ_0000799	novel_59	109629008
novel_circ_0000799	novel_59	109627388
novel_circ_0000799	novel_59	109643521
novel_circ_0000799	novel_59	109634166
novel_circ_0000799	novel_59	109642388
novel_circ_0000799	novel_59	109640787
novel_circ_0000799	novel_59	109641899
novel_circ_0000799	novel_59	109625689
novel_circ_0000799	novel_59	109639703
novel_circ_0000799	novel_59	109644652
novel_circ_0000799	novel_59	109643265
novel_circ_0000799	novel_59	109629445
novel_circ_0000799	novel_59	109628045
novel_circ_0000799	novel_59	109647375
novel_circ_0000799	novel_59	109648195
novel_circ_0000799	novel_59	109639447
novel_circ_0000799	novel_59	109631560
novel_circ_0000799	novel_59	109630997
novel_circ_0000799	novel_59	109643401
novel_circ_0000799	novel_59	109629609
novel_circ_0000799	novel_59	109644702
novel_circ_0000799	novel_59	109642781
novel_circ_0000799	novel_59	109646439
novel_circ_0000799	novel_59	109627295
novel_circ_0000799	novel_59	109643865
novel_circ_0000799	novel_59	109643924
novel_circ_0000799	novel_59	109642795
novel_circ_0000799	novel_59	109641693
novel_circ_0000799	novel_59	109639130
novel_circ_0000799	novel_59	109627013
novel_circ_0000799	novel_59	109645742
novel_circ_0000799	novel_59	109634684
novel_circ_0000799	novel_59	109639220
novel_circ_0000799	novel_59	109633221
novel_circ_0000799	novel_59	109633765
novel_circ_0000799	novel_59	109640474
novel_circ_0000799	novel_59	109636211
novel_circ_0000799	novel_59	109636688
novel_circ_0000799	novel_59	109637228
novel_circ_0000799	novel_59	109636233
novel_circ_0000799	novel_59	109637486
novel_circ_0000799	novel_59	109642174
novel_circ_0000799	novel_59	109629460
novel_circ_0000799	novel_59	109632879
novel_circ_0000799	novel_59	109625518
novel_circ_0000799	novel_59	109636870
novel_circ_0000799	novel_59	109623819
novel_circ_0000799	novel_59	109623948
novel_circ_0000799	novel_59	109645430
novel_circ_0000799	novel_59	109634651
novel_circ_0000799	novel_59	109638665
novel_circ_0000799	novel_59	109644941
novel_circ_0000799	novel_59	109635808
novel_circ_0000799	novel_59	109625037
novel_circ_0000799	novel_59	109630690
novel_circ_0000799	novel_59	109645829
novel_circ_0000799	novel_59	109647471
novel_circ_0000799	novel_59	109639549
novel_circ_0000799	novel_59	109646244
novel_circ_0000799	novel_59	109634460
novel_circ_0000799	novel_59	109644043
novel_circ_0000799	novel_59	109643629
novel_circ_0000799	novel_59	109642709
novel_circ_0000799	novel_59	109644877
novel_circ_0000799	novel_59	109637410
novel_circ_0000799	novel_59	109631562
novel_circ_0000799	novel_59	109629302
novel_circ_0000799	novel_59	109626477
novel_circ_0000799	novel_59	109647464
novel_circ_0000799	novel_59	109631439
novel_circ_0000799	novel_59	109640973
novel_circ_0000799	novel_59	109645935
novel_circ_0002865	novel_59	109626454
novel_circ_0002865	novel_59	109629008
novel_circ_0002865	novel_59	109627388
novel_circ_0002865	novel_59	109643521
novel_circ_0002865	novel_59	109634166
novel_circ_0002865	novel_59	109642388
novel_circ_0002865	novel_59	109640787
novel_circ_0002865	novel_59	109641899
novel_circ_0002865	novel_59	109625689
novel_circ_0002865	novel_59	109639703
novel_circ_0002865	novel_59	109644652
novel_circ_0002865	novel_59	109643265
novel_circ_0002865	novel_59	109629445
novel_circ_0002865	novel_59	109628045
novel_circ_0002865	novel_59	109647375
novel_circ_0002865	novel_59	109648195
novel_circ_0002865	novel_59	109639447
novel_circ_0002865	novel_59	109631560
novel_circ_0002865	novel_59	109630997
novel_circ_0002865	novel_59	109643401
novel_circ_0002865	novel_59	109629609
novel_circ_0002865	novel_59	109644702
novel_circ_0002865	novel_59	109642781
novel_circ_0002865	novel_59	109646439
novel_circ_0002865	novel_59	109627295
novel_circ_0002865	novel_59	109643865
novel_circ_0002865	novel_59	109643924
novel_circ_0002865	novel_59	109642795
novel_circ_0002865	novel_59	109641693
novel_circ_0002865	novel_59	109639130
novel_circ_0002865	novel_59	109627013
novel_circ_0002865	novel_59	109645742
novel_circ_0002865	novel_59	109634684
novel_circ_0002865	novel_59	109639220
novel_circ_0002865	novel_59	109633221
novel_circ_0002865	novel_59	109633765
novel_circ_0002865	novel_59	109640474
novel_circ_0002865	novel_59	109636211
novel_circ_0002865	novel_59	109636688
novel_circ_0002865	novel_59	109637228
novel_circ_0002865	novel_59	109636233
novel_circ_0002865	novel_59	109637486
novel_circ_0002865	novel_59	109642174
novel_circ_0002865	novel_59	109629460
novel_circ_0002865	novel_59	109632879
novel_circ_0002865	novel_59	109625518
novel_circ_0002865	novel_59	109636870
novel_circ_0002865	novel_59	109623819
novel_circ_0002865	novel_59	109623948
novel_circ_0002865	novel_59	109645430
novel_circ_0002865	novel_59	109634651
novel_circ_0002865	novel_59	109638665
novel_circ_0002865	novel_59	109644941
novel_circ_0002865	novel_59	109635808
novel_circ_0002865	novel_59	109625037
novel_circ_0002865	novel_59	109630690
novel_circ_0002865	novel_59	109645829
novel_circ_0002865	novel_59	109647471
novel_circ_0002865	novel_59	109639549
novel_circ_0002865	novel_59	109646244
novel_circ_0002865	novel_59	109634460
novel_circ_0002865	novel_59	109644043
novel_circ_0002865	novel_59	109643629
novel_circ_0002865	novel_59	109642709
novel_circ_0002865	novel_59	109644877
novel_circ_0002865	novel_59	109637410
novel_circ_0002865	novel_59	109631562
novel_circ_0002865	novel_59	109629302
novel_circ_0002865	novel_59	109626477
novel_circ_0002865	novel_59	109647464
novel_circ_0002865	novel_59	109631439
novel_circ_0002865	novel_59	109640973
novel_circ_0002865	novel_59	109645935
novel_circ_0002248	novel_59	109626454
novel_circ_0002248	novel_59	109629008
novel_circ_0002248	novel_59	109627388
novel_circ_0002248	novel_59	109643521
novel_circ_0002248	novel_59	109634166
novel_circ_0002248	novel_59	109642388
novel_circ_0002248	novel_59	109640787
novel_circ_0002248	novel_59	109641899
novel_circ_0002248	novel_59	109625689
novel_circ_0002248	novel_59	109639703
novel_circ_0002248	novel_59	109644652
novel_circ_0002248	novel_59	109643265
novel_circ_0002248	novel_59	109629445
novel_circ_0002248	novel_59	109628045
novel_circ_0002248	novel_59	109647375
novel_circ_0002248	novel_59	109648195
novel_circ_0002248	novel_59	109639447
novel_circ_0002248	novel_59	109631560
novel_circ_0002248	novel_59	109630997
novel_circ_0002248	novel_59	109643401
novel_circ_0002248	novel_59	109629609
novel_circ_0002248	novel_59	109644702
novel_circ_0002248	novel_59	109642781
novel_circ_0002248	novel_59	109646439
novel_circ_0002248	novel_59	109627295
novel_circ_0002248	novel_59	109643865
novel_circ_0002248	novel_59	109643924
novel_circ_0002248	novel_59	109642795
novel_circ_0002248	novel_59	109641693
novel_circ_0002248	novel_59	109639130
novel_circ_0002248	novel_59	109627013
novel_circ_0002248	novel_59	109645742
novel_circ_0002248	novel_59	109634684
novel_circ_0002248	novel_59	109639220
novel_circ_0002248	novel_59	109633221
novel_circ_0002248	novel_59	109633765
novel_circ_0002248	novel_59	109640474
novel_circ_0002248	novel_59	109636211
novel_circ_0002248	novel_59	109636688
novel_circ_0002248	novel_59	109637228
novel_circ_0002248	novel_59	109636233
novel_circ_0002248	novel_59	109637486
novel_circ_0002248	novel_59	109642174
novel_circ_0002248	novel_59	109629460
novel_circ_0002248	novel_59	109632879
novel_circ_0002248	novel_59	109625518
novel_circ_0002248	novel_59	109636870
novel_circ_0002248	novel_59	109623819
novel_circ_0002248	novel_59	109623948
novel_circ_0002248	novel_59	109645430
novel_circ_0002248	novel_59	109634651
novel_circ_0002248	novel_59	109638665
novel_circ_0002248	novel_59	109644941
novel_circ_0002248	novel_59	109635808
novel_circ_0002248	novel_59	109625037
novel_circ_0002248	novel_59	109630690
novel_circ_0002248	novel_59	109645829
novel_circ_0002248	novel_59	109647471
novel_circ_0002248	novel_59	109639549
novel_circ_0002248	novel_59	109646244
novel_circ_0002248	novel_59	109634460
novel_circ_0002248	novel_59	109644043
novel_circ_0002248	novel_59	109643629
novel_circ_0002248	novel_59	109642709
novel_circ_0002248	novel_59	109644877
novel_circ_0002248	novel_59	109637410
novel_circ_0002248	novel_59	109631562
novel_circ_0002248	novel_59	109629302
novel_circ_0002248	novel_59	109626477
novel_circ_0002248	novel_59	109647464
novel_circ_0002248	novel_59	109631439
novel_circ_0002248	novel_59	109640973
novel_circ_0002248	novel_59	109645935
novel_circ_0002689	novel_561	109646572
novel_circ_0002689	novel_561	109624879
novel_circ_0002689	novel_561	109648085
novel_circ_0002689	novel_561	109640472
novel_circ_0002689	novel_561	109626465
novel_circ_0002689	novel_561	109631522
novel_circ_0002689	novel_561	109641554
novel_circ_0002689	novel_561	109633025
novel_circ_0002689	novel_561	109639415
novel_circ_0002689	novel_561	109643902
novel_circ_0002689	novel_561	109642571
novel_circ_0002689	novel_561	109641977
novel_circ_0002689	novel_561	109627600
novel_circ_0002689	novel_561	109643625
novel_circ_0002689	novel_561	109626875
novel_circ_0002689	novel_561	109644877
novel_circ_0002689	novel_561	109634387
novel_circ_0002689	novel_561	109644097
novel_circ_0002689	novel_561	109640177
novel_circ_0002689	novel_561	109644185
novel_circ_0002689	novel_561	109644016
novel_circ_0002689	novel_561	109641331
novel_circ_0002689	novel_561	109638812
novel_circ_0002689	novel_561	109634739
novel_circ_0002689	novel_561	109629131
novel_circ_0002689	novel_561	109646157
novel_circ_0002689	novel_561	109644899
novel_circ_0002689	novel_561	109624618
novel_circ_0002689	novel_561	109627905
novel_circ_0002689	novel_561	109644261
novel_circ_0002689	novel_561	109631022
novel_circ_0002689	novel_561	109627254
novel_circ_0002689	novel_561	109646742
novel_circ_0002689	novel_561	109629709
novel_circ_0002689	novel_561	109630955
novel_circ_0002689	novel_561	109630593
novel_circ_0002689	novel_561	109640859
novel_circ_0002689	novel_561	109624590
novel_circ_0002689	novel_561	109644280
novel_circ_0002689	novel_561	109634554
novel_circ_0002689	novel_561	109633745
novel_circ_0002689	novel_561	109629504
novel_circ_0002689	novel_561	109646259
novel_circ_0002689	novel_561	109639087
novel_circ_0002689	novel_561	109644900
novel_circ_0002689	novel_561	109641468
novel_circ_0002689	novel_561	109642063
novel_circ_0002689	novel_561	109633403
novel_circ_0002689	novel_561	109637183
novel_circ_0002689	novel_561	109643999
novel_circ_0002689	novel_561	109625069
novel_circ_0002689	novel_561	109633791
novel_circ_0002689	novel_561	109647771
novel_circ_0002689	novel_561	109646687
novel_circ_0002689	novel_561	109638446
novel_circ_0002689	novel_561	109648153
novel_circ_0002689	novel_561	109629331
novel_circ_0002689	novel_561	109627013
novel_circ_0002689	novel_561	109626283
novel_circ_0002689	novel_561	109641569
novel_circ_0002689	novel_561	109625488
novel_circ_0002689	novel_561	109643979
novel_circ_0002689	novel_561	109623606
novel_circ_0002689	novel_561	109630919
novel_circ_0002689	novel_561	109647153
novel_circ_0002689	novel_561	109624559
novel_circ_0002689	novel_561	109644279
novel_circ_0003067	novel_561	109646572
novel_circ_0003067	novel_561	109624879
novel_circ_0003067	novel_561	109648085
novel_circ_0003067	novel_561	109640472
novel_circ_0003067	novel_561	109626465
novel_circ_0003067	novel_561	109631522
novel_circ_0003067	novel_561	109641554
novel_circ_0003067	novel_561	109633025
novel_circ_0003067	novel_561	109639415
novel_circ_0003067	novel_561	109643902
novel_circ_0003067	novel_561	109642571
novel_circ_0003067	novel_561	109641977
novel_circ_0003067	novel_561	109627600
novel_circ_0003067	novel_561	109643625
novel_circ_0003067	novel_561	109626875
novel_circ_0003067	novel_561	109644877
novel_circ_0003067	novel_561	109634387
novel_circ_0003067	novel_561	109644097
novel_circ_0003067	novel_561	109640177
novel_circ_0003067	novel_561	109644185
novel_circ_0003067	novel_561	109644016
novel_circ_0003067	novel_561	109641331
novel_circ_0003067	novel_561	109638812
novel_circ_0003067	novel_561	109634739
novel_circ_0003067	novel_561	109629131
novel_circ_0003067	novel_561	109646157
novel_circ_0003067	novel_561	109644899
novel_circ_0003067	novel_561	109624618
novel_circ_0003067	novel_561	109627905
novel_circ_0003067	novel_561	109644261
novel_circ_0003067	novel_561	109631022
novel_circ_0003067	novel_561	109627254
novel_circ_0003067	novel_561	109646742
novel_circ_0003067	novel_561	109629709
novel_circ_0003067	novel_561	109630955
novel_circ_0003067	novel_561	109630593
novel_circ_0003067	novel_561	109640859
novel_circ_0003067	novel_561	109624590
novel_circ_0003067	novel_561	109644280
novel_circ_0003067	novel_561	109634554
novel_circ_0003067	novel_561	109633745
novel_circ_0003067	novel_561	109629504
novel_circ_0003067	novel_561	109646259
novel_circ_0003067	novel_561	109639087
novel_circ_0003067	novel_561	109644900
novel_circ_0003067	novel_561	109641468
novel_circ_0003067	novel_561	109642063
novel_circ_0003067	novel_561	109633403
novel_circ_0003067	novel_561	109637183
novel_circ_0003067	novel_561	109643999
novel_circ_0003067	novel_561	109625069
novel_circ_0003067	novel_561	109633791
novel_circ_0003067	novel_561	109647771
novel_circ_0003067	novel_561	109646687
novel_circ_0003067	novel_561	109638446
novel_circ_0003067	novel_561	109648153
novel_circ_0003067	novel_561	109629331
novel_circ_0003067	novel_561	109627013
novel_circ_0003067	novel_561	109626283
novel_circ_0003067	novel_561	109641569
novel_circ_0003067	novel_561	109625488
novel_circ_0003067	novel_561	109643979
novel_circ_0003067	novel_561	109623606
novel_circ_0003067	novel_561	109630919
novel_circ_0003067	novel_561	109647153
novel_circ_0003067	novel_561	109624559
novel_circ_0003067	novel_561	109644279
novel_circ_0004671	novel_144	109629382
novel_circ_0004671	novel_144	109637353
novel_circ_0004671	novel_144	109644013
novel_circ_0004671	novel_144	109631468
novel_circ_0004671	novel_144	109626283
novel_circ_0004671	novel_144	109625133
novel_circ_0004671	novel_144	109626484
novel_circ_0004671	novel_144	109625060
novel_circ_0004671	novel_144	109634365
novel_circ_0004671	novel_144	109628154
novel_circ_0004671	novel_144	109641186
novel_circ_0004671	novel_144	109645650
novel_circ_0004671	novel_144	109639671
novel_circ_0004671	novel_144	109634061
novel_circ_0004671	novel_144	109625638
novel_circ_0004671	novel_144	109626576
novel_circ_0004671	novel_144	109624716
novel_circ_0004671	novel_144	109638446
novel_circ_0004671	novel_144	109639807
novel_circ_0004671	novel_144	109635782
novel_circ_0004671	novel_144	109642241
novel_circ_0004671	novel_144	109635646
novel_circ_0004671	novel_144	109632779
novel_circ_0004671	novel_144	109643192
novel_circ_0004671	novel_144	109636542
novel_circ_0004671	novel_144	109646212
novel_circ_0004671	novel_144	109634506
novel_circ_0004671	novel_144	109642934
novel_circ_0004671	novel_144	109636986
novel_circ_0004671	novel_144	109640557
novel_circ_0004671	novel_144	109628179
novel_circ_0004671	novel_144	109628962
novel_circ_0004671	novel_144	109645251
novel_circ_0004671	novel_144	109641463
novel_circ_0004671	novel_144	109640437
novel_circ_0004671	novel_144	109625534
novel_circ_0004671	novel_144	109633216
novel_circ_0004671	novel_144	109646675
novel_circ_0004671	novel_144	109627878
novel_circ_0004671	novel_144	109627109
novel_circ_0004671	novel_144	109642222
novel_circ_0004671	novel_144	109626522
novel_circ_0004671	novel_144	109629445
novel_circ_0004671	novel_144	109638322
novel_circ_0004671	novel_144	109630955
novel_circ_0004671	novel_144	109628428
novel_circ_0004671	novel_144	109628432
novel_circ_0004671	novel_144	109646327
novel_circ_0004671	novel_144	109634460
novel_circ_0004671	novel_144	109624868
novel_circ_0004671	novel_144	109640487
novel_circ_0004671	novel_144	109639467
novel_circ_0004671	novel_144	109642536
novel_circ_0004671	novel_144	109643918
novel_circ_0004671	novel_144	109640224
novel_circ_0004671	novel_144	109638035
novel_circ_0004671	novel_144	109624165
novel_circ_0004671	novel_144	109624795
novel_circ_0004671	novel_144	109640361
novel_circ_0004671	novel_144	109625037
novel_circ_0004671	novel_144	109634833
novel_circ_0004671	novel_144	109627737
novel_circ_0004671	novel_144	109626506
novel_circ_0004671	novel_144	109633411
novel_circ_0004671	novel_144	109635208
novel_circ_0004671	novel_144	109644219
novel_circ_0004671	novel_144	109626535
novel_circ_0004671	novel_144	109640930
novel_circ_0004671	novel_144	109640183
novel_circ_0004671	novel_144	109625149
novel_circ_0004671	novel_144	109636150
novel_circ_0004671	novel_144	109645584
novel_circ_0004671	novel_144	109633355
novel_circ_0004671	novel_144	109626946
novel_circ_0004671	novel_144	109630514
novel_circ_0004671	novel_144	109635138
novel_circ_0004671	novel_144	109628055
novel_circ_0004671	novel_144	109647561
novel_circ_0004671	novel_144	109643320
novel_circ_0004671	novel_144	109639524
novel_circ_0004671	novel_144	109626006
novel_circ_0004671	novel_144	109636821
novel_circ_0004671	novel_144	109645946
novel_circ_0004671	novel_144	109638414
novel_circ_0004671	novel_144	109624047
novel_circ_0004671	novel_144	109642836
novel_circ_0004671	novel_144	109627970
novel_circ_0004671	novel_144	109644404
novel_circ_0004671	novel_144	109637972
novel_circ_0004671	novel_144	109634315
novel_circ_0004671	novel_144	109626462
novel_circ_0004671	novel_144	109628127
novel_circ_0004671	novel_144	109626742
novel_circ_0004671	novel_144	109626465
novel_circ_0004671	novel_144	109634561
novel_circ_0004671	novel_144	109627449
novel_circ_0004671	novel_144	109626664
novel_circ_0004671	novel_144	109629653
novel_circ_0004671	novel_144	109646285
novel_circ_0004671	novel_144	109643322
novel_circ_0004671	novel_144	109646793
novel_circ_0004671	novel_144	109635367
novel_circ_0004671	novel_144	109647155
novel_circ_0004671	novel_144	109637244
novel_circ_0004671	novel_144	109638949
novel_circ_0004671	novel_144	109639577
novel_circ_0004671	novel_144	109626606
novel_circ_0004671	novel_144	109633803
novel_circ_0004671	novel_144	109636537
novel_circ_0004671	novel_144	109639740
novel_circ_0004671	novel_144	109624481
novel_circ_0004671	novel_144	109645724
novel_circ_0004671	novel_144	109637642
novel_circ_0004671	novel_144	109646035
novel_circ_0004671	novel_144	109637736
novel_circ_0004671	novel_144	109634039
novel_circ_0004671	novel_144	109627767
novel_circ_0004671	novel_144	109629852
novel_circ_0004671	novel_144	109644422
novel_circ_0004671	novel_144	109624196
novel_circ_0004671	novel_144	109641551
novel_circ_0004671	novel_144	109643383
novel_circ_0004671	novel_144	109632916
novel_circ_0004671	novel_144	109644311
novel_circ_0004671	novel_144	109639771
novel_circ_0004671	novel_144	109634558
novel_circ_0004671	novel_144	109632327
novel_circ_0004671	novel_144	109625378
novel_circ_0004671	novel_144	109643935
novel_circ_0004671	novel_144	109632111
novel_circ_0004671	novel_144	109644185
novel_circ_0004671	novel_144	109624459
novel_circ_0004671	novel_144	109637070
novel_circ_0004671	novel_144	109636366
novel_circ_0004671	novel_144	109639459
novel_circ_0004671	novel_144	109640788
novel_circ_0004671	novel_144	109638127
novel_circ_0004671	novel_144	109637114
novel_circ_0004671	novel_144	109628267
novel_circ_0004671	novel_144	109639041
novel_circ_0004671	novel_144	109641480
novel_circ_0004671	novel_144	109637179
novel_circ_0004671	novel_144	109642390
novel_circ_0004671	novel_144	109628558
novel_circ_0004671	novel_144	109634312
novel_circ_0004671	novel_144	109645072
novel_circ_0004671	novel_144	109644039
novel_circ_0004671	novel_144	109634328
novel_circ_0004671	novel_144	109644431
novel_circ_0004671	novel_144	109627454
novel_circ_0004671	novel_144	109625846
novel_circ_0004671	novel_144	109631327
novel_circ_0004671	novel_144	109646467
novel_circ_0004671	novel_144	109636893
novel_circ_0004671	novel_144	109630121
novel_circ_0004671	novel_144	109644187
novel_circ_0004671	novel_144	109644941
novel_circ_0004671	novel_144	109630536
novel_circ_0004671	novel_144	109632870
novel_circ_0004671	novel_144	109642405
novel_circ_0004671	novel_144	109625625
novel_circ_0004671	novel_144	109628434
novel_circ_0004671	novel_144	109628552
novel_circ_0004671	novel_144	109636023
novel_circ_0004671	novel_144	109626952
novel_circ_0004671	novel_144	109626585
novel_circ_0004671	novel_144	109637335
novel_circ_0004671	novel_144	109633063
novel_circ_0004671	novel_144	109633928
novel_circ_0004671	novel_144	109647252
novel_circ_0004671	novel_144	109645613
novel_circ_0004671	novel_144	109624673
novel_circ_0004671	novel_144	109636142
novel_circ_0004671	novel_144	109633403
novel_circ_0004671	novel_144	109625743
novel_circ_0004671	novel_144	109640826
novel_circ_0004671	novel_144	109625773
novel_circ_0004671	novel_144	109633704
novel_circ_0004671	novel_144	109640375
novel_circ_0004671	novel_144	109629331
novel_circ_0004671	novel_144	109642539
novel_circ_0004671	novel_144	109624590
novel_circ_0004671	novel_144	109637838
novel_circ_0004671	novel_144	109628143
novel_circ_0004671	novel_144	109630676
novel_circ_0004671	novel_144	109634554
novel_circ_0004671	novel_144	109630027
novel_circ_0004671	novel_144	109625822
novel_circ_0004671	novel_144	109646248
novel_circ_0004671	novel_144	109624199
novel_circ_0004671	novel_144	109625663
novel_circ_0004671	novel_144	109625707
novel_circ_0004671	novel_144	109635155
novel_circ_0004671	novel_144	109629131
novel_circ_0004671	novel_144	109632773
novel_circ_0004671	novel_144	109634949
novel_circ_0004671	novel_144	109625000
novel_circ_0004671	novel_144	109627369
novel_circ_0004671	novel_144	109627422
novel_circ_0004671	novel_144	109635923
novel_circ_0004671	novel_144	109635202
novel_circ_0004671	novel_144	109630593
novel_circ_0004671	novel_144	109626478
novel_circ_0004671	novel_144	109643901
novel_circ_0004671	novel_144	109625582
novel_circ_0004671	novel_144	109633274
novel_circ_0004671	novel_144	109637982
novel_circ_0004671	novel_144	109632176
novel_circ_0004671	novel_144	109632856
novel_circ_0004671	novel_144	109633896
novel_circ_0004671	novel_144	109638465
novel_circ_0004671	novel_144	109639718
novel_circ_0004671	novel_144	109637388
novel_circ_0004671	novel_144	109634642
novel_circ_0004671	novel_144	109642201
novel_circ_0004671	novel_144	109629115
novel_circ_0004671	novel_144	109629302
novel_circ_0004671	novel_144	109629878
novel_circ_0004671	novel_144	109627008
novel_circ_0004671	novel_144	109631472
novel_circ_0004671	novel_144	109629553
novel_circ_0004671	novel_144	109639785
novel_circ_0004671	novel_144	109625590
novel_circ_0004671	novel_144	109629333
novel_circ_0004671	novel_144	109632801
novel_circ_0004671	novel_144	109631283
novel_circ_0004671	novel_144	109643524
novel_circ_0004671	novel_144	109628034
novel_circ_0004671	novel_144	109632046
novel_circ_0004671	novel_144	109633732
novel_circ_0004671	novel_144	109631305
novel_circ_0004671	novel_144	109625384
novel_circ_0004671	novel_144	109630324
novel_circ_0004671	novel_144	109640621
novel_circ_0004671	novel_144	109638203
novel_circ_0004671	novel_144	109629789
novel_circ_0004671	novel_144	109628747
novel_circ_0004671	novel_144	109637327
novel_circ_0004671	novel_144	109640472
novel_circ_0004671	novel_144	109632714
novel_circ_0004671	novel_144	109629531
novel_circ_0004671	novel_144	109625114
novel_circ_0004671	novel_144	109625040
novel_circ_0004671	novel_144	109630835
novel_circ_0004671	novel_144	109625341
novel_circ_0004671	novel_144	109641908
novel_circ_0004671	novel_144	109632190
novel_circ_0004671	novel_144	109640356
novel_circ_0004671	novel_144	109642257
novel_circ_0004671	novel_144	109635888
novel_circ_0004671	novel_144	109626371
novel_circ_0004671	novel_144	109634435
novel_circ_0004671	novel_144	109633496
novel_circ_0004671	novel_144	109640419
novel_circ_0004671	novel_144	109627567
novel_circ_0004671	novel_144	109625069
novel_circ_0004671	novel_144	109639545
novel_circ_0004671	novel_144	109630268
novel_circ_0004671	novel_144	109639395
novel_circ_0004671	novel_144	109647376
novel_circ_0004671	novel_144	109629798
novel_circ_0004671	novel_144	109639592
novel_circ_0004671	novel_144	109638948
novel_circ_0004671	novel_144	109640685
novel_circ_0004671	novel_144	109646094
novel_circ_0004671	novel_144	109634505
novel_circ_0004671	novel_144	109637966
novel_circ_0004671	novel_144	109633498
novel_circ_0004671	novel_144	109637089
novel_circ_0004671	novel_144	109638173
novel_circ_0004671	novel_144	109632566
novel_circ_0004671	novel_144	109631598
novel_circ_0004671	novel_144	109629504
novel_circ_0004671	novel_144	109633638
novel_circ_0004671	novel_144	109645919
novel_circ_0004671	novel_144	109644473
novel_circ_0004671	novel_144	109630978
novel_circ_0004671	novel_144	109636387
novel_circ_0004671	novel_144	109635145
novel_circ_0004671	novel_144	109630311
novel_circ_0004671	novel_144	109629609
novel_circ_0004671	novel_144	109639717
novel_circ_0004671	novel_144	109645005
novel_circ_0004671	novel_144	109634144
novel_circ_0004671	novel_144	109637151
novel_circ_0004671	novel_144	109632077
novel_circ_0004671	novel_144	109644197
novel_circ_0004671	novel_144	109623736
novel_circ_0004671	novel_144	109630350
novel_circ_0004671	novel_144	109635858
novel_circ_0004671	novel_144	109636535
novel_circ_0004671	novel_144	109645105
novel_circ_0004671	novel_144	109631310
novel_circ_0004671	novel_144	109642276
novel_circ_0004671	novel_144	109629763
novel_circ_0004671	novel_144	109644569
novel_circ_0004671	novel_144	109635581
novel_circ_0004671	novel_144	109628089
novel_circ_0004671	novel_144	109631656
novel_circ_0004671	novel_144	109629214
novel_circ_0004671	novel_144	109631557
novel_circ_0004671	novel_144	109639221
novel_circ_0004671	novel_144	109627557
novel_circ_0004671	novel_144	109624963
novel_circ_0004671	novel_144	109638462
novel_circ_0004671	novel_144	109646432
novel_circ_0004671	novel_144	109639223
novel_circ_0004671	novel_144	109629978
novel_circ_0004671	novel_144	109637788
novel_circ_0004671	novel_144	109647026
novel_circ_0004671	novel_144	109638034
novel_circ_0004671	novel_144	109625021
novel_circ_0004671	novel_144	109626341
novel_circ_0004671	novel_144	109636075
novel_circ_0004671	novel_144	109639916
novel_circ_0004671	novel_144	109635374
novel_circ_0004671	novel_144	109644972
novel_circ_0004671	novel_144	109629035
novel_circ_0004671	novel_144	109627210
novel_circ_0004671	novel_144	109632143
novel_circ_0004671	novel_144	109631404
novel_circ_0004671	novel_144	109626453
novel_circ_0004671	novel_144	109633865
novel_circ_0004671	novel_144	109629344
novel_circ_0004671	novel_144	109631445
novel_circ_0004671	novel_144	109630560
novel_circ_0004671	novel_144	109634630
novel_circ_0002983	novel_144	109629382
novel_circ_0002983	novel_144	109637353
novel_circ_0002983	novel_144	109644013
novel_circ_0002983	novel_144	109631468
novel_circ_0002983	novel_144	109626283
novel_circ_0002983	novel_144	109625133
novel_circ_0002983	novel_144	109626484
novel_circ_0002983	novel_144	109625060
novel_circ_0002983	novel_144	109634365
novel_circ_0002983	novel_144	109628154
novel_circ_0002983	novel_144	109641186
novel_circ_0002983	novel_144	109645650
novel_circ_0002983	novel_144	109639671
novel_circ_0002983	novel_144	109634061
novel_circ_0002983	novel_144	109625638
novel_circ_0002983	novel_144	109626576
novel_circ_0002983	novel_144	109624716
novel_circ_0002983	novel_144	109638446
novel_circ_0002983	novel_144	109639807
novel_circ_0002983	novel_144	109635782
novel_circ_0002983	novel_144	109642241
novel_circ_0002983	novel_144	109635646
novel_circ_0002983	novel_144	109632779
novel_circ_0002983	novel_144	109643192
novel_circ_0002983	novel_144	109636542
novel_circ_0002983	novel_144	109646212
novel_circ_0002983	novel_144	109634506
novel_circ_0002983	novel_144	109642934
novel_circ_0002983	novel_144	109636986
novel_circ_0002983	novel_144	109640557
novel_circ_0002983	novel_144	109628179
novel_circ_0002983	novel_144	109628962
novel_circ_0002983	novel_144	109645251
novel_circ_0002983	novel_144	109641463
novel_circ_0002983	novel_144	109640437
novel_circ_0002983	novel_144	109625534
novel_circ_0002983	novel_144	109633216
novel_circ_0002983	novel_144	109646675
novel_circ_0002983	novel_144	109627878
novel_circ_0002983	novel_144	109627109
novel_circ_0002983	novel_144	109642222
novel_circ_0002983	novel_144	109626522
novel_circ_0002983	novel_144	109629445
novel_circ_0002983	novel_144	109638322
novel_circ_0002983	novel_144	109630955
novel_circ_0002983	novel_144	109628428
novel_circ_0002983	novel_144	109628432
novel_circ_0002983	novel_144	109646327
novel_circ_0002983	novel_144	109634460
novel_circ_0002983	novel_144	109624868
novel_circ_0002983	novel_144	109640487
novel_circ_0002983	novel_144	109639467
novel_circ_0002983	novel_144	109642536
novel_circ_0002983	novel_144	109643918
novel_circ_0002983	novel_144	109640224
novel_circ_0002983	novel_144	109638035
novel_circ_0002983	novel_144	109624165
novel_circ_0002983	novel_144	109624795
novel_circ_0002983	novel_144	109640361
novel_circ_0002983	novel_144	109625037
novel_circ_0002983	novel_144	109634833
novel_circ_0002983	novel_144	109627737
novel_circ_0002983	novel_144	109626506
novel_circ_0002983	novel_144	109633411
novel_circ_0002983	novel_144	109635208
novel_circ_0002983	novel_144	109644219
novel_circ_0002983	novel_144	109626535
novel_circ_0002983	novel_144	109640930
novel_circ_0002983	novel_144	109640183
novel_circ_0002983	novel_144	109625149
novel_circ_0002983	novel_144	109636150
novel_circ_0002983	novel_144	109645584
novel_circ_0002983	novel_144	109633355
novel_circ_0002983	novel_144	109626946
novel_circ_0002983	novel_144	109630514
novel_circ_0002983	novel_144	109635138
novel_circ_0002983	novel_144	109628055
novel_circ_0002983	novel_144	109647561
novel_circ_0002983	novel_144	109643320
novel_circ_0002983	novel_144	109639524
novel_circ_0002983	novel_144	109626006
novel_circ_0002983	novel_144	109636821
novel_circ_0002983	novel_144	109645946
novel_circ_0002983	novel_144	109638414
novel_circ_0002983	novel_144	109624047
novel_circ_0002983	novel_144	109642836
novel_circ_0002983	novel_144	109627970
novel_circ_0002983	novel_144	109644404
novel_circ_0002983	novel_144	109637972
novel_circ_0002983	novel_144	109634315
novel_circ_0002983	novel_144	109626462
novel_circ_0002983	novel_144	109628127
novel_circ_0002983	novel_144	109626742
novel_circ_0002983	novel_144	109626465
novel_circ_0002983	novel_144	109634561
novel_circ_0002983	novel_144	109627449
novel_circ_0002983	novel_144	109626664
novel_circ_0002983	novel_144	109629653
novel_circ_0002983	novel_144	109646285
novel_circ_0002983	novel_144	109643322
novel_circ_0002983	novel_144	109646793
novel_circ_0002983	novel_144	109635367
novel_circ_0002983	novel_144	109647155
novel_circ_0002983	novel_144	109637244
novel_circ_0002983	novel_144	109638949
novel_circ_0002983	novel_144	109639577
novel_circ_0002983	novel_144	109626606
novel_circ_0002983	novel_144	109633803
novel_circ_0002983	novel_144	109636537
novel_circ_0002983	novel_144	109639740
novel_circ_0002983	novel_144	109624481
novel_circ_0002983	novel_144	109645724
novel_circ_0002983	novel_144	109637642
novel_circ_0002983	novel_144	109646035
novel_circ_0002983	novel_144	109637736
novel_circ_0002983	novel_144	109634039
novel_circ_0002983	novel_144	109627767
novel_circ_0002983	novel_144	109629852
novel_circ_0002983	novel_144	109644422
novel_circ_0002983	novel_144	109624196
novel_circ_0002983	novel_144	109641551
novel_circ_0002983	novel_144	109643383
novel_circ_0002983	novel_144	109632916
novel_circ_0002983	novel_144	109644311
novel_circ_0002983	novel_144	109639771
novel_circ_0002983	novel_144	109634558
novel_circ_0002983	novel_144	109632327
novel_circ_0002983	novel_144	109625378
novel_circ_0002983	novel_144	109643935
novel_circ_0002983	novel_144	109632111
novel_circ_0002983	novel_144	109644185
novel_circ_0002983	novel_144	109624459
novel_circ_0002983	novel_144	109637070
novel_circ_0002983	novel_144	109636366
novel_circ_0002983	novel_144	109639459
novel_circ_0002983	novel_144	109640788
novel_circ_0002983	novel_144	109638127
novel_circ_0002983	novel_144	109637114
novel_circ_0002983	novel_144	109628267
novel_circ_0002983	novel_144	109639041
novel_circ_0002983	novel_144	109641480
novel_circ_0002983	novel_144	109637179
novel_circ_0002983	novel_144	109642390
novel_circ_0002983	novel_144	109628558
novel_circ_0002983	novel_144	109634312
novel_circ_0002983	novel_144	109645072
novel_circ_0002983	novel_144	109644039
novel_circ_0002983	novel_144	109634328
novel_circ_0002983	novel_144	109644431
novel_circ_0002983	novel_144	109627454
novel_circ_0002983	novel_144	109625846
novel_circ_0002983	novel_144	109631327
novel_circ_0002983	novel_144	109646467
novel_circ_0002983	novel_144	109636893
novel_circ_0002983	novel_144	109630121
novel_circ_0002983	novel_144	109644187
novel_circ_0002983	novel_144	109644941
novel_circ_0002983	novel_144	109630536
novel_circ_0002983	novel_144	109632870
novel_circ_0002983	novel_144	109642405
novel_circ_0002983	novel_144	109625625
novel_circ_0002983	novel_144	109628434
novel_circ_0002983	novel_144	109628552
novel_circ_0002983	novel_144	109636023
novel_circ_0002983	novel_144	109626952
novel_circ_0002983	novel_144	109626585
novel_circ_0002983	novel_144	109637335
novel_circ_0002983	novel_144	109633063
novel_circ_0002983	novel_144	109633928
novel_circ_0002983	novel_144	109647252
novel_circ_0002983	novel_144	109645613
novel_circ_0002983	novel_144	109624673
novel_circ_0002983	novel_144	109636142
novel_circ_0002983	novel_144	109633403
novel_circ_0002983	novel_144	109625743
novel_circ_0002983	novel_144	109640826
novel_circ_0002983	novel_144	109625773
novel_circ_0002983	novel_144	109633704
novel_circ_0002983	novel_144	109640375
novel_circ_0002983	novel_144	109629331
novel_circ_0002983	novel_144	109642539
novel_circ_0002983	novel_144	109624590
novel_circ_0002983	novel_144	109637838
novel_circ_0002983	novel_144	109628143
novel_circ_0002983	novel_144	109630676
novel_circ_0002983	novel_144	109634554
novel_circ_0002983	novel_144	109630027
novel_circ_0002983	novel_144	109625822
novel_circ_0002983	novel_144	109646248
novel_circ_0002983	novel_144	109624199
novel_circ_0002983	novel_144	109625663
novel_circ_0002983	novel_144	109625707
novel_circ_0002983	novel_144	109635155
novel_circ_0002983	novel_144	109629131
novel_circ_0002983	novel_144	109632773
novel_circ_0002983	novel_144	109634949
novel_circ_0002983	novel_144	109625000
novel_circ_0002983	novel_144	109627369
novel_circ_0002983	novel_144	109627422
novel_circ_0002983	novel_144	109635923
novel_circ_0002983	novel_144	109635202
novel_circ_0002983	novel_144	109630593
novel_circ_0002983	novel_144	109626478
novel_circ_0002983	novel_144	109643901
novel_circ_0002983	novel_144	109625582
novel_circ_0002983	novel_144	109633274
novel_circ_0002983	novel_144	109637982
novel_circ_0002983	novel_144	109632176
novel_circ_0002983	novel_144	109632856
novel_circ_0002983	novel_144	109633896
novel_circ_0002983	novel_144	109638465
novel_circ_0002983	novel_144	109639718
novel_circ_0002983	novel_144	109637388
novel_circ_0002983	novel_144	109634642
novel_circ_0002983	novel_144	109642201
novel_circ_0002983	novel_144	109629115
novel_circ_0002983	novel_144	109629302
novel_circ_0002983	novel_144	109629878
novel_circ_0002983	novel_144	109627008
novel_circ_0002983	novel_144	109631472
novel_circ_0002983	novel_144	109629553
novel_circ_0002983	novel_144	109639785
novel_circ_0002983	novel_144	109625590
novel_circ_0002983	novel_144	109629333
novel_circ_0002983	novel_144	109632801
novel_circ_0002983	novel_144	109631283
novel_circ_0002983	novel_144	109643524
novel_circ_0002983	novel_144	109628034
novel_circ_0002983	novel_144	109632046
novel_circ_0002983	novel_144	109633732
novel_circ_0002983	novel_144	109631305
novel_circ_0002983	novel_144	109625384
novel_circ_0002983	novel_144	109630324
novel_circ_0002983	novel_144	109640621
novel_circ_0002983	novel_144	109638203
novel_circ_0002983	novel_144	109629789
novel_circ_0002983	novel_144	109628747
novel_circ_0002983	novel_144	109637327
novel_circ_0002983	novel_144	109640472
novel_circ_0002983	novel_144	109632714
novel_circ_0002983	novel_144	109629531
novel_circ_0002983	novel_144	109625114
novel_circ_0002983	novel_144	109625040
novel_circ_0002983	novel_144	109630835
novel_circ_0002983	novel_144	109625341
novel_circ_0002983	novel_144	109641908
novel_circ_0002983	novel_144	109632190
novel_circ_0002983	novel_144	109640356
novel_circ_0002983	novel_144	109642257
novel_circ_0002983	novel_144	109635888
novel_circ_0002983	novel_144	109626371
novel_circ_0002983	novel_144	109634435
novel_circ_0002983	novel_144	109633496
novel_circ_0002983	novel_144	109640419
novel_circ_0002983	novel_144	109627567
novel_circ_0002983	novel_144	109625069
novel_circ_0002983	novel_144	109639545
novel_circ_0002983	novel_144	109630268
novel_circ_0002983	novel_144	109639395
novel_circ_0002983	novel_144	109647376
novel_circ_0002983	novel_144	109629798
novel_circ_0002983	novel_144	109639592
novel_circ_0002983	novel_144	109638948
novel_circ_0002983	novel_144	109640685
novel_circ_0002983	novel_144	109646094
novel_circ_0002983	novel_144	109634505
novel_circ_0002983	novel_144	109637966
novel_circ_0002983	novel_144	109633498
novel_circ_0002983	novel_144	109637089
novel_circ_0002983	novel_144	109638173
novel_circ_0002983	novel_144	109632566
novel_circ_0002983	novel_144	109631598
novel_circ_0002983	novel_144	109629504
novel_circ_0002983	novel_144	109633638
novel_circ_0002983	novel_144	109645919
novel_circ_0002983	novel_144	109644473
novel_circ_0002983	novel_144	109630978
novel_circ_0002983	novel_144	109636387
novel_circ_0002983	novel_144	109635145
novel_circ_0002983	novel_144	109630311
novel_circ_0002983	novel_144	109629609
novel_circ_0002983	novel_144	109639717
novel_circ_0002983	novel_144	109645005
novel_circ_0002983	novel_144	109634144
novel_circ_0002983	novel_144	109637151
novel_circ_0002983	novel_144	109632077
novel_circ_0002983	novel_144	109644197
novel_circ_0002983	novel_144	109623736
novel_circ_0002983	novel_144	109630350
novel_circ_0002983	novel_144	109635858
novel_circ_0002983	novel_144	109636535
novel_circ_0002983	novel_144	109645105
novel_circ_0002983	novel_144	109631310
novel_circ_0002983	novel_144	109642276
novel_circ_0002983	novel_144	109629763
novel_circ_0002983	novel_144	109644569
novel_circ_0002983	novel_144	109635581
novel_circ_0002983	novel_144	109628089
novel_circ_0002983	novel_144	109631656
novel_circ_0002983	novel_144	109629214
novel_circ_0002983	novel_144	109631557
novel_circ_0002983	novel_144	109639221
novel_circ_0002983	novel_144	109627557
novel_circ_0002983	novel_144	109624963
novel_circ_0002983	novel_144	109638462
novel_circ_0002983	novel_144	109646432
novel_circ_0002983	novel_144	109639223
novel_circ_0002983	novel_144	109629978
novel_circ_0002983	novel_144	109637788
novel_circ_0002983	novel_144	109647026
novel_circ_0002983	novel_144	109638034
novel_circ_0002983	novel_144	109625021
novel_circ_0002983	novel_144	109626341
novel_circ_0002983	novel_144	109636075
novel_circ_0002983	novel_144	109639916
novel_circ_0002983	novel_144	109635374
novel_circ_0002983	novel_144	109644972
novel_circ_0002983	novel_144	109629035
novel_circ_0002983	novel_144	109627210
novel_circ_0002983	novel_144	109632143
novel_circ_0002983	novel_144	109631404
novel_circ_0002983	novel_144	109626453
novel_circ_0002983	novel_144	109633865
novel_circ_0002983	novel_144	109629344
novel_circ_0002983	novel_144	109631445
novel_circ_0002983	novel_144	109630560
novel_circ_0002983	novel_144	109634630
novel_circ_0002610	novel_144	109629382
novel_circ_0002610	novel_144	109637353
novel_circ_0002610	novel_144	109644013
novel_circ_0002610	novel_144	109631468
novel_circ_0002610	novel_144	109626283
novel_circ_0002610	novel_144	109625133
novel_circ_0002610	novel_144	109626484
novel_circ_0002610	novel_144	109625060
novel_circ_0002610	novel_144	109634365
novel_circ_0002610	novel_144	109628154
novel_circ_0002610	novel_144	109641186
novel_circ_0002610	novel_144	109645650
novel_circ_0002610	novel_144	109639671
novel_circ_0002610	novel_144	109634061
novel_circ_0002610	novel_144	109625638
novel_circ_0002610	novel_144	109626576
novel_circ_0002610	novel_144	109624716
novel_circ_0002610	novel_144	109638446
novel_circ_0002610	novel_144	109639807
novel_circ_0002610	novel_144	109635782
novel_circ_0002610	novel_144	109642241
novel_circ_0002610	novel_144	109635646
novel_circ_0002610	novel_144	109632779
novel_circ_0002610	novel_144	109643192
novel_circ_0002610	novel_144	109636542
novel_circ_0002610	novel_144	109646212
novel_circ_0002610	novel_144	109634506
novel_circ_0002610	novel_144	109642934
novel_circ_0002610	novel_144	109636986
novel_circ_0002610	novel_144	109640557
novel_circ_0002610	novel_144	109628179
novel_circ_0002610	novel_144	109628962
novel_circ_0002610	novel_144	109645251
novel_circ_0002610	novel_144	109641463
novel_circ_0002610	novel_144	109640437
novel_circ_0002610	novel_144	109625534
novel_circ_0002610	novel_144	109633216
novel_circ_0002610	novel_144	109646675
novel_circ_0002610	novel_144	109627878
novel_circ_0002610	novel_144	109627109
novel_circ_0002610	novel_144	109642222
novel_circ_0002610	novel_144	109626522
novel_circ_0002610	novel_144	109629445
novel_circ_0002610	novel_144	109638322
novel_circ_0002610	novel_144	109630955
novel_circ_0002610	novel_144	109628428
novel_circ_0002610	novel_144	109628432
novel_circ_0002610	novel_144	109646327
novel_circ_0002610	novel_144	109634460
novel_circ_0002610	novel_144	109624868
novel_circ_0002610	novel_144	109640487
novel_circ_0002610	novel_144	109639467
novel_circ_0002610	novel_144	109642536
novel_circ_0002610	novel_144	109643918
novel_circ_0002610	novel_144	109640224
novel_circ_0002610	novel_144	109638035
novel_circ_0002610	novel_144	109624165
novel_circ_0002610	novel_144	109624795
novel_circ_0002610	novel_144	109640361
novel_circ_0002610	novel_144	109625037
novel_circ_0002610	novel_144	109634833
novel_circ_0002610	novel_144	109627737
novel_circ_0002610	novel_144	109626506
novel_circ_0002610	novel_144	109633411
novel_circ_0002610	novel_144	109635208
novel_circ_0002610	novel_144	109644219
novel_circ_0002610	novel_144	109626535
novel_circ_0002610	novel_144	109640930
novel_circ_0002610	novel_144	109640183
novel_circ_0002610	novel_144	109625149
novel_circ_0002610	novel_144	109636150
novel_circ_0002610	novel_144	109645584
novel_circ_0002610	novel_144	109633355
novel_circ_0002610	novel_144	109626946
novel_circ_0002610	novel_144	109630514
novel_circ_0002610	novel_144	109635138
novel_circ_0002610	novel_144	109628055
novel_circ_0002610	novel_144	109647561
novel_circ_0002610	novel_144	109643320
novel_circ_0002610	novel_144	109639524
novel_circ_0002610	novel_144	109626006
novel_circ_0002610	novel_144	109636821
novel_circ_0002610	novel_144	109645946
novel_circ_0002610	novel_144	109638414
novel_circ_0002610	novel_144	109624047
novel_circ_0002610	novel_144	109642836
novel_circ_0002610	novel_144	109627970
novel_circ_0002610	novel_144	109644404
novel_circ_0002610	novel_144	109637972
novel_circ_0002610	novel_144	109634315
novel_circ_0002610	novel_144	109626462
novel_circ_0002610	novel_144	109628127
novel_circ_0002610	novel_144	109626742
novel_circ_0002610	novel_144	109626465
novel_circ_0002610	novel_144	109634561
novel_circ_0002610	novel_144	109627449
novel_circ_0002610	novel_144	109626664
novel_circ_0002610	novel_144	109629653
novel_circ_0002610	novel_144	109646285
novel_circ_0002610	novel_144	109643322
novel_circ_0002610	novel_144	109646793
novel_circ_0002610	novel_144	109635367
novel_circ_0002610	novel_144	109647155
novel_circ_0002610	novel_144	109637244
novel_circ_0002610	novel_144	109638949
novel_circ_0002610	novel_144	109639577
novel_circ_0002610	novel_144	109626606
novel_circ_0002610	novel_144	109633803
novel_circ_0002610	novel_144	109636537
novel_circ_0002610	novel_144	109639740
novel_circ_0002610	novel_144	109624481
novel_circ_0002610	novel_144	109645724
novel_circ_0002610	novel_144	109637642
novel_circ_0002610	novel_144	109646035
novel_circ_0002610	novel_144	109637736
novel_circ_0002610	novel_144	109634039
novel_circ_0002610	novel_144	109627767
novel_circ_0002610	novel_144	109629852
novel_circ_0002610	novel_144	109644422
novel_circ_0002610	novel_144	109624196
novel_circ_0002610	novel_144	109641551
novel_circ_0002610	novel_144	109643383
novel_circ_0002610	novel_144	109632916
novel_circ_0002610	novel_144	109644311
novel_circ_0002610	novel_144	109639771
novel_circ_0002610	novel_144	109634558
novel_circ_0002610	novel_144	109632327
novel_circ_0002610	novel_144	109625378
novel_circ_0002610	novel_144	109643935
novel_circ_0002610	novel_144	109632111
novel_circ_0002610	novel_144	109644185
novel_circ_0002610	novel_144	109624459
novel_circ_0002610	novel_144	109637070
novel_circ_0002610	novel_144	109636366
novel_circ_0002610	novel_144	109639459
novel_circ_0002610	novel_144	109640788
novel_circ_0002610	novel_144	109638127
novel_circ_0002610	novel_144	109637114
novel_circ_0002610	novel_144	109628267
novel_circ_0002610	novel_144	109639041
novel_circ_0002610	novel_144	109641480
novel_circ_0002610	novel_144	109637179
novel_circ_0002610	novel_144	109642390
novel_circ_0002610	novel_144	109628558
novel_circ_0002610	novel_144	109634312
novel_circ_0002610	novel_144	109645072
novel_circ_0002610	novel_144	109644039
novel_circ_0002610	novel_144	109634328
novel_circ_0002610	novel_144	109644431
novel_circ_0002610	novel_144	109627454
novel_circ_0002610	novel_144	109625846
novel_circ_0002610	novel_144	109631327
novel_circ_0002610	novel_144	109646467
novel_circ_0002610	novel_144	109636893
novel_circ_0002610	novel_144	109630121
novel_circ_0002610	novel_144	109644187
novel_circ_0002610	novel_144	109644941
novel_circ_0002610	novel_144	109630536
novel_circ_0002610	novel_144	109632870
novel_circ_0002610	novel_144	109642405
novel_circ_0002610	novel_144	109625625
novel_circ_0002610	novel_144	109628434
novel_circ_0002610	novel_144	109628552
novel_circ_0002610	novel_144	109636023
novel_circ_0002610	novel_144	109626952
novel_circ_0002610	novel_144	109626585
novel_circ_0002610	novel_144	109637335
novel_circ_0002610	novel_144	109633063
novel_circ_0002610	novel_144	109633928
novel_circ_0002610	novel_144	109647252
novel_circ_0002610	novel_144	109645613
novel_circ_0002610	novel_144	109624673
novel_circ_0002610	novel_144	109636142
novel_circ_0002610	novel_144	109633403
novel_circ_0002610	novel_144	109625743
novel_circ_0002610	novel_144	109640826
novel_circ_0002610	novel_144	109625773
novel_circ_0002610	novel_144	109633704
novel_circ_0002610	novel_144	109640375
novel_circ_0002610	novel_144	109629331
novel_circ_0002610	novel_144	109642539
novel_circ_0002610	novel_144	109624590
novel_circ_0002610	novel_144	109637838
novel_circ_0002610	novel_144	109628143
novel_circ_0002610	novel_144	109630676
novel_circ_0002610	novel_144	109634554
novel_circ_0002610	novel_144	109630027
novel_circ_0002610	novel_144	109625822
novel_circ_0002610	novel_144	109646248
novel_circ_0002610	novel_144	109624199
novel_circ_0002610	novel_144	109625663
novel_circ_0002610	novel_144	109625707
novel_circ_0002610	novel_144	109635155
novel_circ_0002610	novel_144	109629131
novel_circ_0002610	novel_144	109632773
novel_circ_0002610	novel_144	109634949
novel_circ_0002610	novel_144	109625000
novel_circ_0002610	novel_144	109627369
novel_circ_0002610	novel_144	109627422
novel_circ_0002610	novel_144	109635923
novel_circ_0002610	novel_144	109635202
novel_circ_0002610	novel_144	109630593
novel_circ_0002610	novel_144	109626478
novel_circ_0002610	novel_144	109643901
novel_circ_0002610	novel_144	109625582
novel_circ_0002610	novel_144	109633274
novel_circ_0002610	novel_144	109637982
novel_circ_0002610	novel_144	109632176
novel_circ_0002610	novel_144	109632856
novel_circ_0002610	novel_144	109633896
novel_circ_0002610	novel_144	109638465
novel_circ_0002610	novel_144	109639718
novel_circ_0002610	novel_144	109637388
novel_circ_0002610	novel_144	109634642
novel_circ_0002610	novel_144	109642201
novel_circ_0002610	novel_144	109629115
novel_circ_0002610	novel_144	109629302
novel_circ_0002610	novel_144	109629878
novel_circ_0002610	novel_144	109627008
novel_circ_0002610	novel_144	109631472
novel_circ_0002610	novel_144	109629553
novel_circ_0002610	novel_144	109639785
novel_circ_0002610	novel_144	109625590
novel_circ_0002610	novel_144	109629333
novel_circ_0002610	novel_144	109632801
novel_circ_0002610	novel_144	109631283
novel_circ_0002610	novel_144	109643524
novel_circ_0002610	novel_144	109628034
novel_circ_0002610	novel_144	109632046
novel_circ_0002610	novel_144	109633732
novel_circ_0002610	novel_144	109631305
novel_circ_0002610	novel_144	109625384
novel_circ_0002610	novel_144	109630324
novel_circ_0002610	novel_144	109640621
novel_circ_0002610	novel_144	109638203
novel_circ_0002610	novel_144	109629789
novel_circ_0002610	novel_144	109628747
novel_circ_0002610	novel_144	109637327
novel_circ_0002610	novel_144	109640472
novel_circ_0002610	novel_144	109632714
novel_circ_0002610	novel_144	109629531
novel_circ_0002610	novel_144	109625114
novel_circ_0002610	novel_144	109625040
novel_circ_0002610	novel_144	109630835
novel_circ_0002610	novel_144	109625341
novel_circ_0002610	novel_144	109641908
novel_circ_0002610	novel_144	109632190
novel_circ_0002610	novel_144	109640356
novel_circ_0002610	novel_144	109642257
novel_circ_0002610	novel_144	109635888
novel_circ_0002610	novel_144	109626371
novel_circ_0002610	novel_144	109634435
novel_circ_0002610	novel_144	109633496
novel_circ_0002610	novel_144	109640419
novel_circ_0002610	novel_144	109627567
novel_circ_0002610	novel_144	109625069
novel_circ_0002610	novel_144	109639545
novel_circ_0002610	novel_144	109630268
novel_circ_0002610	novel_144	109639395
novel_circ_0002610	novel_144	109647376
novel_circ_0002610	novel_144	109629798
novel_circ_0002610	novel_144	109639592
novel_circ_0002610	novel_144	109638948
novel_circ_0002610	novel_144	109640685
novel_circ_0002610	novel_144	109646094
novel_circ_0002610	novel_144	109634505
novel_circ_0002610	novel_144	109637966
novel_circ_0002610	novel_144	109633498
novel_circ_0002610	novel_144	109637089
novel_circ_0002610	novel_144	109638173
novel_circ_0002610	novel_144	109632566
novel_circ_0002610	novel_144	109631598
novel_circ_0002610	novel_144	109629504
novel_circ_0002610	novel_144	109633638
novel_circ_0002610	novel_144	109645919
novel_circ_0002610	novel_144	109644473
novel_circ_0002610	novel_144	109630978
novel_circ_0002610	novel_144	109636387
novel_circ_0002610	novel_144	109635145
novel_circ_0002610	novel_144	109630311
novel_circ_0002610	novel_144	109629609
novel_circ_0002610	novel_144	109639717
novel_circ_0002610	novel_144	109645005
novel_circ_0002610	novel_144	109634144
novel_circ_0002610	novel_144	109637151
novel_circ_0002610	novel_144	109632077
novel_circ_0002610	novel_144	109644197
novel_circ_0002610	novel_144	109623736
novel_circ_0002610	novel_144	109630350
novel_circ_0002610	novel_144	109635858
novel_circ_0002610	novel_144	109636535
novel_circ_0002610	novel_144	109645105
novel_circ_0002610	novel_144	109631310
novel_circ_0002610	novel_144	109642276
novel_circ_0002610	novel_144	109629763
novel_circ_0002610	novel_144	109644569
novel_circ_0002610	novel_144	109635581
novel_circ_0002610	novel_144	109628089
novel_circ_0002610	novel_144	109631656
novel_circ_0002610	novel_144	109629214
novel_circ_0002610	novel_144	109631557
novel_circ_0002610	novel_144	109639221
novel_circ_0002610	novel_144	109627557
novel_circ_0002610	novel_144	109624963
novel_circ_0002610	novel_144	109638462
novel_circ_0002610	novel_144	109646432
novel_circ_0002610	novel_144	109639223
novel_circ_0002610	novel_144	109629978
novel_circ_0002610	novel_144	109637788
novel_circ_0002610	novel_144	109647026
novel_circ_0002610	novel_144	109638034
novel_circ_0002610	novel_144	109625021
novel_circ_0002610	novel_144	109626341
novel_circ_0002610	novel_144	109636075
novel_circ_0002610	novel_144	109639916
novel_circ_0002610	novel_144	109635374
novel_circ_0002610	novel_144	109644972
novel_circ_0002610	novel_144	109629035
novel_circ_0002610	novel_144	109627210
novel_circ_0002610	novel_144	109632143
novel_circ_0002610	novel_144	109631404
novel_circ_0002610	novel_144	109626453
novel_circ_0002610	novel_144	109633865
novel_circ_0002610	novel_144	109629344
novel_circ_0002610	novel_144	109631445
novel_circ_0002610	novel_144	109630560
novel_circ_0002610	novel_144	109634630
novel_circ_0000115	novel_144	109629382
novel_circ_0000115	novel_144	109637353
novel_circ_0000115	novel_144	109644013
novel_circ_0000115	novel_144	109631468
novel_circ_0000115	novel_144	109626283
novel_circ_0000115	novel_144	109625133
novel_circ_0000115	novel_144	109626484
novel_circ_0000115	novel_144	109625060
novel_circ_0000115	novel_144	109634365
novel_circ_0000115	novel_144	109628154
novel_circ_0000115	novel_144	109641186
novel_circ_0000115	novel_144	109645650
novel_circ_0000115	novel_144	109639671
novel_circ_0000115	novel_144	109634061
novel_circ_0000115	novel_144	109625638
novel_circ_0000115	novel_144	109626576
novel_circ_0000115	novel_144	109624716
novel_circ_0000115	novel_144	109638446
novel_circ_0000115	novel_144	109639807
novel_circ_0000115	novel_144	109635782
novel_circ_0000115	novel_144	109642241
novel_circ_0000115	novel_144	109635646
novel_circ_0000115	novel_144	109632779
novel_circ_0000115	novel_144	109643192
novel_circ_0000115	novel_144	109636542
novel_circ_0000115	novel_144	109646212
novel_circ_0000115	novel_144	109634506
novel_circ_0000115	novel_144	109642934
novel_circ_0000115	novel_144	109636986
novel_circ_0000115	novel_144	109640557
novel_circ_0000115	novel_144	109628179
novel_circ_0000115	novel_144	109628962
novel_circ_0000115	novel_144	109645251
novel_circ_0000115	novel_144	109641463
novel_circ_0000115	novel_144	109640437
novel_circ_0000115	novel_144	109625534
novel_circ_0000115	novel_144	109633216
novel_circ_0000115	novel_144	109646675
novel_circ_0000115	novel_144	109627878
novel_circ_0000115	novel_144	109627109
novel_circ_0000115	novel_144	109642222
novel_circ_0000115	novel_144	109626522
novel_circ_0000115	novel_144	109629445
novel_circ_0000115	novel_144	109638322
novel_circ_0000115	novel_144	109630955
novel_circ_0000115	novel_144	109628428
novel_circ_0000115	novel_144	109628432
novel_circ_0000115	novel_144	109646327
novel_circ_0000115	novel_144	109634460
novel_circ_0000115	novel_144	109624868
novel_circ_0000115	novel_144	109640487
novel_circ_0000115	novel_144	109639467
novel_circ_0000115	novel_144	109642536
novel_circ_0000115	novel_144	109643918
novel_circ_0000115	novel_144	109640224
novel_circ_0000115	novel_144	109638035
novel_circ_0000115	novel_144	109624165
novel_circ_0000115	novel_144	109624795
novel_circ_0000115	novel_144	109640361
novel_circ_0000115	novel_144	109625037
novel_circ_0000115	novel_144	109634833
novel_circ_0000115	novel_144	109627737
novel_circ_0000115	novel_144	109626506
novel_circ_0000115	novel_144	109633411
novel_circ_0000115	novel_144	109635208
novel_circ_0000115	novel_144	109644219
novel_circ_0000115	novel_144	109626535
novel_circ_0000115	novel_144	109640930
novel_circ_0000115	novel_144	109640183
novel_circ_0000115	novel_144	109625149
novel_circ_0000115	novel_144	109636150
novel_circ_0000115	novel_144	109645584
novel_circ_0000115	novel_144	109633355
novel_circ_0000115	novel_144	109626946
novel_circ_0000115	novel_144	109630514
novel_circ_0000115	novel_144	109635138
novel_circ_0000115	novel_144	109628055
novel_circ_0000115	novel_144	109647561
novel_circ_0000115	novel_144	109643320
novel_circ_0000115	novel_144	109639524
novel_circ_0000115	novel_144	109626006
novel_circ_0000115	novel_144	109636821
novel_circ_0000115	novel_144	109645946
novel_circ_0000115	novel_144	109638414
novel_circ_0000115	novel_144	109624047
novel_circ_0000115	novel_144	109642836
novel_circ_0000115	novel_144	109627970
novel_circ_0000115	novel_144	109644404
novel_circ_0000115	novel_144	109637972
novel_circ_0000115	novel_144	109634315
novel_circ_0000115	novel_144	109626462
novel_circ_0000115	novel_144	109628127
novel_circ_0000115	novel_144	109626742
novel_circ_0000115	novel_144	109626465
novel_circ_0000115	novel_144	109634561
novel_circ_0000115	novel_144	109627449
novel_circ_0000115	novel_144	109626664
novel_circ_0000115	novel_144	109629653
novel_circ_0000115	novel_144	109646285
novel_circ_0000115	novel_144	109643322
novel_circ_0000115	novel_144	109646793
novel_circ_0000115	novel_144	109635367
novel_circ_0000115	novel_144	109647155
novel_circ_0000115	novel_144	109637244
novel_circ_0000115	novel_144	109638949
novel_circ_0000115	novel_144	109639577
novel_circ_0000115	novel_144	109626606
novel_circ_0000115	novel_144	109633803
novel_circ_0000115	novel_144	109636537
novel_circ_0000115	novel_144	109639740
novel_circ_0000115	novel_144	109624481
novel_circ_0000115	novel_144	109645724
novel_circ_0000115	novel_144	109637642
novel_circ_0000115	novel_144	109646035
novel_circ_0000115	novel_144	109637736
novel_circ_0000115	novel_144	109634039
novel_circ_0000115	novel_144	109627767
novel_circ_0000115	novel_144	109629852
novel_circ_0000115	novel_144	109644422
novel_circ_0000115	novel_144	109624196
novel_circ_0000115	novel_144	109641551
novel_circ_0000115	novel_144	109643383
novel_circ_0000115	novel_144	109632916
novel_circ_0000115	novel_144	109644311
novel_circ_0000115	novel_144	109639771
novel_circ_0000115	novel_144	109634558
novel_circ_0000115	novel_144	109632327
novel_circ_0000115	novel_144	109625378
novel_circ_0000115	novel_144	109643935
novel_circ_0000115	novel_144	109632111
novel_circ_0000115	novel_144	109644185
novel_circ_0000115	novel_144	109624459
novel_circ_0000115	novel_144	109637070
novel_circ_0000115	novel_144	109636366
novel_circ_0000115	novel_144	109639459
novel_circ_0000115	novel_144	109640788
novel_circ_0000115	novel_144	109638127
novel_circ_0000115	novel_144	109637114
novel_circ_0000115	novel_144	109628267
novel_circ_0000115	novel_144	109639041
novel_circ_0000115	novel_144	109641480
novel_circ_0000115	novel_144	109637179
novel_circ_0000115	novel_144	109642390
novel_circ_0000115	novel_144	109628558
novel_circ_0000115	novel_144	109634312
novel_circ_0000115	novel_144	109645072
novel_circ_0000115	novel_144	109644039
novel_circ_0000115	novel_144	109634328
novel_circ_0000115	novel_144	109644431
novel_circ_0000115	novel_144	109627454
novel_circ_0000115	novel_144	109625846
novel_circ_0000115	novel_144	109631327
novel_circ_0000115	novel_144	109646467
novel_circ_0000115	novel_144	109636893
novel_circ_0000115	novel_144	109630121
novel_circ_0000115	novel_144	109644187
novel_circ_0000115	novel_144	109644941
novel_circ_0000115	novel_144	109630536
novel_circ_0000115	novel_144	109632870
novel_circ_0000115	novel_144	109642405
novel_circ_0000115	novel_144	109625625
novel_circ_0000115	novel_144	109628434
novel_circ_0000115	novel_144	109628552
novel_circ_0000115	novel_144	109636023
novel_circ_0000115	novel_144	109626952
novel_circ_0000115	novel_144	109626585
novel_circ_0000115	novel_144	109637335
novel_circ_0000115	novel_144	109633063
novel_circ_0000115	novel_144	109633928
novel_circ_0000115	novel_144	109647252
novel_circ_0000115	novel_144	109645613
novel_circ_0000115	novel_144	109624673
novel_circ_0000115	novel_144	109636142
novel_circ_0000115	novel_144	109633403
novel_circ_0000115	novel_144	109625743
novel_circ_0000115	novel_144	109640826
novel_circ_0000115	novel_144	109625773
novel_circ_0000115	novel_144	109633704
novel_circ_0000115	novel_144	109640375
novel_circ_0000115	novel_144	109629331
novel_circ_0000115	novel_144	109642539
novel_circ_0000115	novel_144	109624590
novel_circ_0000115	novel_144	109637838
novel_circ_0000115	novel_144	109628143
novel_circ_0000115	novel_144	109630676
novel_circ_0000115	novel_144	109634554
novel_circ_0000115	novel_144	109630027
novel_circ_0000115	novel_144	109625822
novel_circ_0000115	novel_144	109646248
novel_circ_0000115	novel_144	109624199
novel_circ_0000115	novel_144	109625663
novel_circ_0000115	novel_144	109625707
novel_circ_0000115	novel_144	109635155
novel_circ_0000115	novel_144	109629131
novel_circ_0000115	novel_144	109632773
novel_circ_0000115	novel_144	109634949
novel_circ_0000115	novel_144	109625000
novel_circ_0000115	novel_144	109627369
novel_circ_0000115	novel_144	109627422
novel_circ_0000115	novel_144	109635923
novel_circ_0000115	novel_144	109635202
novel_circ_0000115	novel_144	109630593
novel_circ_0000115	novel_144	109626478
novel_circ_0000115	novel_144	109643901
novel_circ_0000115	novel_144	109625582
novel_circ_0000115	novel_144	109633274
novel_circ_0000115	novel_144	109637982
novel_circ_0000115	novel_144	109632176
novel_circ_0000115	novel_144	109632856
novel_circ_0000115	novel_144	109633896
novel_circ_0000115	novel_144	109638465
novel_circ_0000115	novel_144	109639718
novel_circ_0000115	novel_144	109637388
novel_circ_0000115	novel_144	109634642
novel_circ_0000115	novel_144	109642201
novel_circ_0000115	novel_144	109629115
novel_circ_0000115	novel_144	109629302
novel_circ_0000115	novel_144	109629878
novel_circ_0000115	novel_144	109627008
novel_circ_0000115	novel_144	109631472
novel_circ_0000115	novel_144	109629553
novel_circ_0000115	novel_144	109639785
novel_circ_0000115	novel_144	109625590
novel_circ_0000115	novel_144	109629333
novel_circ_0000115	novel_144	109632801
novel_circ_0000115	novel_144	109631283
novel_circ_0000115	novel_144	109643524
novel_circ_0000115	novel_144	109628034
novel_circ_0000115	novel_144	109632046
novel_circ_0000115	novel_144	109633732
novel_circ_0000115	novel_144	109631305
novel_circ_0000115	novel_144	109625384
novel_circ_0000115	novel_144	109630324
novel_circ_0000115	novel_144	109640621
novel_circ_0000115	novel_144	109638203
novel_circ_0000115	novel_144	109629789
novel_circ_0000115	novel_144	109628747
novel_circ_0000115	novel_144	109637327
novel_circ_0000115	novel_144	109640472
novel_circ_0000115	novel_144	109632714
novel_circ_0000115	novel_144	109629531
novel_circ_0000115	novel_144	109625114
novel_circ_0000115	novel_144	109625040
novel_circ_0000115	novel_144	109630835
novel_circ_0000115	novel_144	109625341
novel_circ_0000115	novel_144	109641908
novel_circ_0000115	novel_144	109632190
novel_circ_0000115	novel_144	109640356
novel_circ_0000115	novel_144	109642257
novel_circ_0000115	novel_144	109635888
novel_circ_0000115	novel_144	109626371
novel_circ_0000115	novel_144	109634435
novel_circ_0000115	novel_144	109633496
novel_circ_0000115	novel_144	109640419
novel_circ_0000115	novel_144	109627567
novel_circ_0000115	novel_144	109625069
novel_circ_0000115	novel_144	109639545
novel_circ_0000115	novel_144	109630268
novel_circ_0000115	novel_144	109639395
novel_circ_0000115	novel_144	109647376
novel_circ_0000115	novel_144	109629798
novel_circ_0000115	novel_144	109639592
novel_circ_0000115	novel_144	109638948
novel_circ_0000115	novel_144	109640685
novel_circ_0000115	novel_144	109646094
novel_circ_0000115	novel_144	109634505
novel_circ_0000115	novel_144	109637966
novel_circ_0000115	novel_144	109633498
novel_circ_0000115	novel_144	109637089
novel_circ_0000115	novel_144	109638173
novel_circ_0000115	novel_144	109632566
novel_circ_0000115	novel_144	109631598
novel_circ_0000115	novel_144	109629504
novel_circ_0000115	novel_144	109633638
novel_circ_0000115	novel_144	109645919
novel_circ_0000115	novel_144	109644473
novel_circ_0000115	novel_144	109630978
novel_circ_0000115	novel_144	109636387
novel_circ_0000115	novel_144	109635145
novel_circ_0000115	novel_144	109630311
novel_circ_0000115	novel_144	109629609
novel_circ_0000115	novel_144	109639717
novel_circ_0000115	novel_144	109645005
novel_circ_0000115	novel_144	109634144
novel_circ_0000115	novel_144	109637151
novel_circ_0000115	novel_144	109632077
novel_circ_0000115	novel_144	109644197
novel_circ_0000115	novel_144	109623736
novel_circ_0000115	novel_144	109630350
novel_circ_0000115	novel_144	109635858
novel_circ_0000115	novel_144	109636535
novel_circ_0000115	novel_144	109645105
novel_circ_0000115	novel_144	109631310
novel_circ_0000115	novel_144	109642276
novel_circ_0000115	novel_144	109629763
novel_circ_0000115	novel_144	109644569
novel_circ_0000115	novel_144	109635581
novel_circ_0000115	novel_144	109628089
novel_circ_0000115	novel_144	109631656
novel_circ_0000115	novel_144	109629214
novel_circ_0000115	novel_144	109631557
novel_circ_0000115	novel_144	109639221
novel_circ_0000115	novel_144	109627557
novel_circ_0000115	novel_144	109624963
novel_circ_0000115	novel_144	109638462
novel_circ_0000115	novel_144	109646432
novel_circ_0000115	novel_144	109639223
novel_circ_0000115	novel_144	109629978
novel_circ_0000115	novel_144	109637788
novel_circ_0000115	novel_144	109647026
novel_circ_0000115	novel_144	109638034
novel_circ_0000115	novel_144	109625021
novel_circ_0000115	novel_144	109626341
novel_circ_0000115	novel_144	109636075
novel_circ_0000115	novel_144	109639916
novel_circ_0000115	novel_144	109635374
novel_circ_0000115	novel_144	109644972
novel_circ_0000115	novel_144	109629035
novel_circ_0000115	novel_144	109627210
novel_circ_0000115	novel_144	109632143
novel_circ_0000115	novel_144	109631404
novel_circ_0000115	novel_144	109626453
novel_circ_0000115	novel_144	109633865
novel_circ_0000115	novel_144	109629344
novel_circ_0000115	novel_144	109631445
novel_circ_0000115	novel_144	109630560
novel_circ_0000115	novel_144	109634630
novel_circ_0004128	novel_144	109629382
novel_circ_0004128	novel_144	109637353
novel_circ_0004128	novel_144	109644013
novel_circ_0004128	novel_144	109631468
novel_circ_0004128	novel_144	109626283
novel_circ_0004128	novel_144	109625133
novel_circ_0004128	novel_144	109626484
novel_circ_0004128	novel_144	109625060
novel_circ_0004128	novel_144	109634365
novel_circ_0004128	novel_144	109628154
novel_circ_0004128	novel_144	109641186
novel_circ_0004128	novel_144	109645650
novel_circ_0004128	novel_144	109639671
novel_circ_0004128	novel_144	109634061
novel_circ_0004128	novel_144	109625638
novel_circ_0004128	novel_144	109626576
novel_circ_0004128	novel_144	109624716
novel_circ_0004128	novel_144	109638446
novel_circ_0004128	novel_144	109639807
novel_circ_0004128	novel_144	109635782
novel_circ_0004128	novel_144	109642241
novel_circ_0004128	novel_144	109635646
novel_circ_0004128	novel_144	109632779
novel_circ_0004128	novel_144	109643192
novel_circ_0004128	novel_144	109636542
novel_circ_0004128	novel_144	109646212
novel_circ_0004128	novel_144	109634506
novel_circ_0004128	novel_144	109642934
novel_circ_0004128	novel_144	109636986
novel_circ_0004128	novel_144	109640557
novel_circ_0004128	novel_144	109628179
novel_circ_0004128	novel_144	109628962
novel_circ_0004128	novel_144	109645251
novel_circ_0004128	novel_144	109641463
novel_circ_0004128	novel_144	109640437
novel_circ_0004128	novel_144	109625534
novel_circ_0004128	novel_144	109633216
novel_circ_0004128	novel_144	109646675
novel_circ_0004128	novel_144	109627878
novel_circ_0004128	novel_144	109627109
novel_circ_0004128	novel_144	109642222
novel_circ_0004128	novel_144	109626522
novel_circ_0004128	novel_144	109629445
novel_circ_0004128	novel_144	109638322
novel_circ_0004128	novel_144	109630955
novel_circ_0004128	novel_144	109628428
novel_circ_0004128	novel_144	109628432
novel_circ_0004128	novel_144	109646327
novel_circ_0004128	novel_144	109634460
novel_circ_0004128	novel_144	109624868
novel_circ_0004128	novel_144	109640487
novel_circ_0004128	novel_144	109639467
novel_circ_0004128	novel_144	109642536
novel_circ_0004128	novel_144	109643918
novel_circ_0004128	novel_144	109640224
novel_circ_0004128	novel_144	109638035
novel_circ_0004128	novel_144	109624165
novel_circ_0004128	novel_144	109624795
novel_circ_0004128	novel_144	109640361
novel_circ_0004128	novel_144	109625037
novel_circ_0004128	novel_144	109634833
novel_circ_0004128	novel_144	109627737
novel_circ_0004128	novel_144	109626506
novel_circ_0004128	novel_144	109633411
novel_circ_0004128	novel_144	109635208
novel_circ_0004128	novel_144	109644219
novel_circ_0004128	novel_144	109626535
novel_circ_0004128	novel_144	109640930
novel_circ_0004128	novel_144	109640183
novel_circ_0004128	novel_144	109625149
novel_circ_0004128	novel_144	109636150
novel_circ_0004128	novel_144	109645584
novel_circ_0004128	novel_144	109633355
novel_circ_0004128	novel_144	109626946
novel_circ_0004128	novel_144	109630514
novel_circ_0004128	novel_144	109635138
novel_circ_0004128	novel_144	109628055
novel_circ_0004128	novel_144	109647561
novel_circ_0004128	novel_144	109643320
novel_circ_0004128	novel_144	109639524
novel_circ_0004128	novel_144	109626006
novel_circ_0004128	novel_144	109636821
novel_circ_0004128	novel_144	109645946
novel_circ_0004128	novel_144	109638414
novel_circ_0004128	novel_144	109624047
novel_circ_0004128	novel_144	109642836
novel_circ_0004128	novel_144	109627970
novel_circ_0004128	novel_144	109644404
novel_circ_0004128	novel_144	109637972
novel_circ_0004128	novel_144	109634315
novel_circ_0004128	novel_144	109626462
novel_circ_0004128	novel_144	109628127
novel_circ_0004128	novel_144	109626742
novel_circ_0004128	novel_144	109626465
novel_circ_0004128	novel_144	109634561
novel_circ_0004128	novel_144	109627449
novel_circ_0004128	novel_144	109626664
novel_circ_0004128	novel_144	109629653
novel_circ_0004128	novel_144	109646285
novel_circ_0004128	novel_144	109643322
novel_circ_0004128	novel_144	109646793
novel_circ_0004128	novel_144	109635367
novel_circ_0004128	novel_144	109647155
novel_circ_0004128	novel_144	109637244
novel_circ_0004128	novel_144	109638949
novel_circ_0004128	novel_144	109639577
novel_circ_0004128	novel_144	109626606
novel_circ_0004128	novel_144	109633803
novel_circ_0004128	novel_144	109636537
novel_circ_0004128	novel_144	109639740
novel_circ_0004128	novel_144	109624481
novel_circ_0004128	novel_144	109645724
novel_circ_0004128	novel_144	109637642
novel_circ_0004128	novel_144	109646035
novel_circ_0004128	novel_144	109637736
novel_circ_0004128	novel_144	109634039
novel_circ_0004128	novel_144	109627767
novel_circ_0004128	novel_144	109629852
novel_circ_0004128	novel_144	109644422
novel_circ_0004128	novel_144	109624196
novel_circ_0004128	novel_144	109641551
novel_circ_0004128	novel_144	109643383
novel_circ_0004128	novel_144	109632916
novel_circ_0004128	novel_144	109644311
novel_circ_0004128	novel_144	109639771
novel_circ_0004128	novel_144	109634558
novel_circ_0004128	novel_144	109632327
novel_circ_0004128	novel_144	109625378
novel_circ_0004128	novel_144	109643935
novel_circ_0004128	novel_144	109632111
novel_circ_0004128	novel_144	109644185
novel_circ_0004128	novel_144	109624459
novel_circ_0004128	novel_144	109637070
novel_circ_0004128	novel_144	109636366
novel_circ_0004128	novel_144	109639459
novel_circ_0004128	novel_144	109640788
novel_circ_0004128	novel_144	109638127
novel_circ_0004128	novel_144	109637114
novel_circ_0004128	novel_144	109628267
novel_circ_0004128	novel_144	109639041
novel_circ_0004128	novel_144	109641480
novel_circ_0004128	novel_144	109637179
novel_circ_0004128	novel_144	109642390
novel_circ_0004128	novel_144	109628558
novel_circ_0004128	novel_144	109634312
novel_circ_0004128	novel_144	109645072
novel_circ_0004128	novel_144	109644039
novel_circ_0004128	novel_144	109634328
novel_circ_0004128	novel_144	109644431
novel_circ_0004128	novel_144	109627454
novel_circ_0004128	novel_144	109625846
novel_circ_0004128	novel_144	109631327
novel_circ_0004128	novel_144	109646467
novel_circ_0004128	novel_144	109636893
novel_circ_0004128	novel_144	109630121
novel_circ_0004128	novel_144	109644187
novel_circ_0004128	novel_144	109644941
novel_circ_0004128	novel_144	109630536
novel_circ_0004128	novel_144	109632870
novel_circ_0004128	novel_144	109642405
novel_circ_0004128	novel_144	109625625
novel_circ_0004128	novel_144	109628434
novel_circ_0004128	novel_144	109628552
novel_circ_0004128	novel_144	109636023
novel_circ_0004128	novel_144	109626952
novel_circ_0004128	novel_144	109626585
novel_circ_0004128	novel_144	109637335
novel_circ_0004128	novel_144	109633063
novel_circ_0004128	novel_144	109633928
novel_circ_0004128	novel_144	109647252
novel_circ_0004128	novel_144	109645613
novel_circ_0004128	novel_144	109624673
novel_circ_0004128	novel_144	109636142
novel_circ_0004128	novel_144	109633403
novel_circ_0004128	novel_144	109625743
novel_circ_0004128	novel_144	109640826
novel_circ_0004128	novel_144	109625773
novel_circ_0004128	novel_144	109633704
novel_circ_0004128	novel_144	109640375
novel_circ_0004128	novel_144	109629331
novel_circ_0004128	novel_144	109642539
novel_circ_0004128	novel_144	109624590
novel_circ_0004128	novel_144	109637838
novel_circ_0004128	novel_144	109628143
novel_circ_0004128	novel_144	109630676
novel_circ_0004128	novel_144	109634554
novel_circ_0004128	novel_144	109630027
novel_circ_0004128	novel_144	109625822
novel_circ_0004128	novel_144	109646248
novel_circ_0004128	novel_144	109624199
novel_circ_0004128	novel_144	109625663
novel_circ_0004128	novel_144	109625707
[truncated: 25,671 more rows]

## Sheet: H8_VS_H0
circ	miRNA	gene
novel_circ_0004162	novel_42	109624652
novel_circ_0004162	novel_42	109637271
novel_circ_0004162	novel_42	109629449
novel_circ_0004162	novel_42	109646686
novel_circ_0004162	novel_42	109633332
novel_circ_0004162	novel_42	109640848
novel_circ_0004162	novel_42	109632412
novel_circ_0004162	novel_42	109637429
novel_circ_0004162	novel_42	109639378
novel_circ_0004162	novel_42	109645525
novel_circ_0004162	novel_42	109640738
novel_circ_0004162	novel_42	109627903
novel_circ_0005065	novel_42	109624652
novel_circ_0005065	novel_42	109637271
novel_circ_0005065	novel_42	109629449
novel_circ_0005065	novel_42	109646686
novel_circ_0005065	novel_42	109633332
novel_circ_0005065	novel_42	109640848
novel_circ_0005065	novel_42	109632412
novel_circ_0005065	novel_42	109637429
novel_circ_0005065	novel_42	109639378
novel_circ_0005065	novel_42	109645525
novel_circ_0005065	novel_42	109640738
novel_circ_0005065	novel_42	109627903
novel_circ_0004513	pol-miR-144-5p	109642511
novel_circ_0004513	pol-miR-144-5p	109630251
novel_circ_0004513	pol-miR-144-5p	109625686
novel_circ_0004513	pol-miR-144-5p	109643747
novel_circ_0004513	pol-miR-144-5p	109633872
novel_circ_0004513	pol-miR-144-5p	109640956
novel_circ_0004513	pol-miR-144-5p	109636930
novel_circ_0004513	pol-miR-144-5p	109624298
novel_circ_0004513	pol-miR-144-5p	109634236
novel_circ_0005065	pol-miR-144-5p	109642511
novel_circ_0005065	pol-miR-144-5p	109630251
novel_circ_0005065	pol-miR-144-5p	109625686
novel_circ_0005065	pol-miR-144-5p	109643747
novel_circ_0005065	pol-miR-144-5p	109633872
novel_circ_0005065	pol-miR-144-5p	109640956
novel_circ_0005065	pol-miR-144-5p	109636930
novel_circ_0005065	pol-miR-144-5p	109624298
novel_circ_0005065	pol-miR-144-5p	109634236
novel_circ_0002746	pol-miR-144-5p	109642511
novel_circ_0002746	pol-miR-144-5p	109630251
novel_circ_0002746	pol-miR-144-5p	109625686
novel_circ_0002746	pol-miR-144-5p	109643747
novel_circ_0002746	pol-miR-144-5p	109633872
novel_circ_0002746	pol-miR-144-5p	109640956
novel_circ_0002746	pol-miR-144-5p	109636930
novel_circ_0002746	pol-miR-144-5p	109624298
novel_circ_0002746	pol-miR-144-5p	109634236
novel_circ_0003434	pol-miR-144-5p	109642511
novel_circ_0003434	pol-miR-144-5p	109630251
novel_circ_0003434	pol-miR-144-5p	109625686
novel_circ_0003434	pol-miR-144-5p	109643747
novel_circ_0003434	pol-miR-144-5p	109633872
novel_circ_0003434	pol-miR-144-5p	109640956
novel_circ_0003434	pol-miR-144-5p	109636930
novel_circ_0003434	pol-miR-144-5p	109624298
novel_circ_0003434	pol-miR-144-5p	109634236
novel_circ_0004346	pol-miR-144-5p	109642511
novel_circ_0004346	pol-miR-144-5p	109630251
novel_circ_0004346	pol-miR-144-5p	109625686
novel_circ_0004346	pol-miR-144-5p	109643747
novel_circ_0004346	pol-miR-144-5p	109633872
novel_circ_0004346	pol-miR-144-5p	109640956
novel_circ_0004346	pol-miR-144-5p	109636930
novel_circ_0004346	pol-miR-144-5p	109624298
novel_circ_0004346	pol-miR-144-5p	109634236
novel_circ_0003296	pol-miR-144-5p	109642511
novel_circ_0003296	pol-miR-144-5p	109630251
novel_circ_0003296	pol-miR-144-5p	109625686
novel_circ_0003296	pol-miR-144-5p	109643747
novel_circ_0003296	pol-miR-144-5p	109633872
novel_circ_0003296	pol-miR-144-5p	109640956
novel_circ_0003296	pol-miR-144-5p	109636930
novel_circ_0003296	pol-miR-144-5p	109624298
novel_circ_0003296	pol-miR-144-5p	109634236
novel_circ_0003296	pol-miR-122-5p	109637788
novel_circ_0003296	pol-miR-122-5p	109640192
novel_circ_0003296	pol-miR-122-5p	109632627
novel_circ_0003296	pol-miR-122-5p	109624627
novel_circ_0003296	pol-miR-122-5p	109630762
novel_circ_0003296	pol-miR-122-5p	109630917
novel_circ_0003296	pol-miR-122-5p	109632689
novel_circ_0003296	pol-miR-122-5p	109625184
novel_circ_0003296	pol-miR-122-5p	109638345
novel_circ_0003296	pol-miR-122-5p	109647111
novel_circ_0003296	pol-miR-122-5p	109634949
novel_circ_0003296	pol-miR-122-5p	109625468
novel_circ_0003296	pol-miR-122-5p	109627566
novel_circ_0003296	pol-miR-122-5p	109630323
novel_circ_0003296	pol-miR-122-5p	109626899
novel_circ_0003296	pol-miR-122-5p	109625407
novel_circ_0003296	pol-miR-122-5p	109639555
novel_circ_0003296	pol-miR-122-5p	109636451
novel_circ_0003296	pol-miR-122-5p	109627252
novel_circ_0003296	pol-miR-122-5p	109625145
novel_circ_0003296	pol-miR-122-5p	109643399
novel_circ_0003296	pol-miR-122-5p	109637269
novel_circ_0003296	pol-miR-122-5p	109630433
novel_circ_0003296	pol-miR-122-5p	109631420
novel_circ_0003136	pol-miR-122-5p	109637788
novel_circ_0003136	pol-miR-122-5p	109640192
novel_circ_0003136	pol-miR-122-5p	109632627
novel_circ_0003136	pol-miR-122-5p	109624627
novel_circ_0003136	pol-miR-122-5p	109630762
novel_circ_0003136	pol-miR-122-5p	109630917
novel_circ_0003136	pol-miR-122-5p	109632689
novel_circ_0003136	pol-miR-122-5p	109625184
novel_circ_0003136	pol-miR-122-5p	109638345
novel_circ_0003136	pol-miR-122-5p	109647111
novel_circ_0003136	pol-miR-122-5p	109634949
novel_circ_0003136	pol-miR-122-5p	109625468
novel_circ_0003136	pol-miR-122-5p	109627566
novel_circ_0003136	pol-miR-122-5p	109630323
novel_circ_0003136	pol-miR-122-5p	109626899
novel_circ_0003136	pol-miR-122-5p	109625407
novel_circ_0003136	pol-miR-122-5p	109639555
novel_circ_0003136	pol-miR-122-5p	109636451
novel_circ_0003136	pol-miR-122-5p	109627252
novel_circ_0003136	pol-miR-122-5p	109625145
novel_circ_0003136	pol-miR-122-5p	109643399
novel_circ_0003136	pol-miR-122-5p	109637269
novel_circ_0003136	pol-miR-122-5p	109630433
novel_circ_0003136	pol-miR-122-5p	109631420
novel_circ_0002610	pol-miR-122-5p	109637788
novel_circ_0002610	pol-miR-122-5p	109640192
novel_circ_0002610	pol-miR-122-5p	109632627
novel_circ_0002610	pol-miR-122-5p	109624627
novel_circ_0002610	pol-miR-122-5p	109630762
novel_circ_0002610	pol-miR-122-5p	109630917
novel_circ_0002610	pol-miR-122-5p	109632689
novel_circ_0002610	pol-miR-122-5p	109625184
novel_circ_0002610	pol-miR-122-5p	109638345
novel_circ_0002610	pol-miR-122-5p	109647111
novel_circ_0002610	pol-miR-122-5p	109634949
novel_circ_0002610	pol-miR-122-5p	109625468
novel_circ_0002610	pol-miR-122-5p	109627566
novel_circ_0002610	pol-miR-122-5p	109630323
novel_circ_0002610	pol-miR-122-5p	109626899
novel_circ_0002610	pol-miR-122-5p	109625407
novel_circ_0002610	pol-miR-122-5p	109639555
novel_circ_0002610	pol-miR-122-5p	109636451
novel_circ_0002610	pol-miR-122-5p	109627252
novel_circ_0002610	pol-miR-122-5p	109625145
novel_circ_0002610	pol-miR-122-5p	109643399
novel_circ_0002610	pol-miR-122-5p	109637269
novel_circ_0002610	pol-miR-122-5p	109630433
novel_circ_0002610	pol-miR-122-5p	109631420
novel_circ_0002746	pol-miR-122-5p	109637788
novel_circ_0002746	pol-miR-122-5p	109640192
novel_circ_0002746	pol-miR-122-5p	109632627
novel_circ_0002746	pol-miR-122-5p	109624627
novel_circ_0002746	pol-miR-122-5p	109630762
novel_circ_0002746	pol-miR-122-5p	109630917
novel_circ_0002746	pol-miR-122-5p	109632689
novel_circ_0002746	pol-miR-122-5p	109625184
novel_circ_0002746	pol-miR-122-5p	109638345
novel_circ_0002746	pol-miR-122-5p	109647111
novel_circ_0002746	pol-miR-122-5p	109634949
novel_circ_0002746	pol-miR-122-5p	109625468
novel_circ_0002746	pol-miR-122-5p	109627566
novel_circ_0002746	pol-miR-122-5p	109630323
novel_circ_0002746	pol-miR-122-5p	109626899
novel_circ_0002746	pol-miR-122-5p	109625407
novel_circ_0002746	pol-miR-122-5p	109639555
novel_circ_0002746	pol-miR-122-5p	109636451
novel_circ_0002746	pol-miR-122-5p	109627252
novel_circ_0002746	pol-miR-122-5p	109625145
novel_circ_0002746	pol-miR-122-5p	109643399
novel_circ_0002746	pol-miR-122-5p	109637269
novel_circ_0002746	pol-miR-122-5p	109630433
novel_circ_0002746	pol-miR-122-5p	109631420
novel_circ_0002746	novel_54	109623793
novel_circ_0002746	novel_54	109636427
novel_circ_0002746	novel_54	109641898
novel_circ_0002746	novel_54	109631139
novel_circ_0002746	novel_54	109627369
novel_circ_0002746	novel_54	109627252
novel_circ_0002746	novel_54	109630997
novel_circ_0002746	novel_54	109625184
novel_circ_0002746	novel_54	109647155
novel_circ_0002746	novel_54	109633214
novel_circ_0002746	novel_54	109631919
novel_circ_0002746	novel_54	109641334
novel_circ_0002746	novel_54	109644741
novel_circ_0002746	novel_54	109633948
novel_circ_0002746	novel_54	109632940
novel_circ_0002746	novel_54	109633904
novel_circ_0002746	novel_54	109628464
novel_circ_0002746	novel_54	109640171
novel_circ_0002746	novel_54	109639130
novel_circ_0002746	novel_54	109645095
novel_circ_0002746	novel_54	109640050
novel_circ_0002746	novel_54	109637533
novel_circ_0002746	novel_54	109626568
novel_circ_0002746	novel_54	109643031
novel_circ_0002746	novel_54	109639754
novel_circ_0002746	novel_54	109647129
novel_circ_0002746	novel_54	109625041
novel_circ_0002746	novel_54	109632502
novel_circ_0002746	novel_54	109639529
novel_circ_0002746	novel_54	109628113
novel_circ_0002746	novel_54	109642511
novel_circ_0002746	novel_54	109627904
novel_circ_0002746	novel_54	109636572
novel_circ_0002746	novel_54	109636930
novel_circ_0002746	novel_54	109635591
novel_circ_0002746	novel_54	109624606
novel_circ_0002746	novel_54	109628829
novel_circ_0002746	novel_54	109631857
novel_circ_0000921	novel_54	109623793
novel_circ_0000921	novel_54	109636427
novel_circ_0000921	novel_54	109641898
novel_circ_0000921	novel_54	109631139
novel_circ_0000921	novel_54	109627369
novel_circ_0000921	novel_54	109627252
novel_circ_0000921	novel_54	109630997
novel_circ_0000921	novel_54	109625184
novel_circ_0000921	novel_54	109647155
novel_circ_0000921	novel_54	109633214
novel_circ_0000921	novel_54	109631919
novel_circ_0000921	novel_54	109641334
novel_circ_0000921	novel_54	109644741
novel_circ_0000921	novel_54	109633948
novel_circ_0000921	novel_54	109632940
novel_circ_0000921	novel_54	109633904
novel_circ_0000921	novel_54	109628464
novel_circ_0000921	novel_54	109640171
novel_circ_0000921	novel_54	109639130
novel_circ_0000921	novel_54	109645095
novel_circ_0000921	novel_54	109640050
novel_circ_0000921	novel_54	109637533
novel_circ_0000921	novel_54	109626568
novel_circ_0000921	novel_54	109643031
novel_circ_0000921	novel_54	109639754
novel_circ_0000921	novel_54	109647129
novel_circ_0000921	novel_54	109625041
novel_circ_0000921	novel_54	109632502
novel_circ_0000921	novel_54	109639529
novel_circ_0000921	novel_54	109628113
novel_circ_0000921	novel_54	109642511
novel_circ_0000921	novel_54	109627904
novel_circ_0000921	novel_54	109636572
novel_circ_0000921	novel_54	109636930
novel_circ_0000921	novel_54	109635591
novel_circ_0000921	novel_54	109624606
novel_circ_0000921	novel_54	109628829
novel_circ_0000921	novel_54	109631857
novel_circ_0003296	novel_54	109623793
novel_circ_0003296	novel_54	109636427
novel_circ_0003296	novel_54	109641898
novel_circ_0003296	novel_54	109631139
novel_circ_0003296	novel_54	109627369
novel_circ_0003296	novel_54	109627252
novel_circ_0003296	novel_54	109630997
novel_circ_0003296	novel_54	109625184
novel_circ_0003296	novel_54	109647155
novel_circ_0003296	novel_54	109633214
novel_circ_0003296	novel_54	109631919
novel_circ_0003296	novel_54	109641334
novel_circ_0003296	novel_54	109644741
novel_circ_0003296	novel_54	109633948
novel_circ_0003296	novel_54	109632940
novel_circ_0003296	novel_54	109633904
novel_circ_0003296	novel_54	109628464
novel_circ_0003296	novel_54	109640171
novel_circ_0003296	novel_54	109639130
novel_circ_0003296	novel_54	109645095
novel_circ_0003296	novel_54	109640050
novel_circ_0003296	novel_54	109637533
novel_circ_0003296	novel_54	109626568
novel_circ_0003296	novel_54	109643031
novel_circ_0003296	novel_54	109639754
novel_circ_0003296	novel_54	109647129
novel_circ_0003296	novel_54	109625041
novel_circ_0003296	novel_54	109632502
novel_circ_0003296	novel_54	109639529
novel_circ_0003296	novel_54	109628113
novel_circ_0003296	novel_54	109642511
novel_circ_0003296	novel_54	109627904
novel_circ_0003296	novel_54	109636572
novel_circ_0003296	novel_54	109636930
novel_circ_0003296	novel_54	109635591
novel_circ_0003296	novel_54	109624606
novel_circ_0003296	novel_54	109628829
novel_circ_0003296	novel_54	109631857
novel_circ_0004346	novel_54	109623793
novel_circ_0004346	novel_54	109636427
novel_circ_0004346	novel_54	109641898
novel_circ_0004346	novel_54	109631139
novel_circ_0004346	novel_54	109627369
novel_circ_0004346	novel_54	109627252
novel_circ_0004346	novel_54	109630997
novel_circ_0004346	novel_54	109625184
novel_circ_0004346	novel_54	109647155
novel_circ_0004346	novel_54	109633214
novel_circ_0004346	novel_54	109631919
novel_circ_0004346	novel_54	109641334
novel_circ_0004346	novel_54	109644741
novel_circ_0004346	novel_54	109633948
novel_circ_0004346	novel_54	109632940
novel_circ_0004346	novel_54	109633904
novel_circ_0004346	novel_54	109628464
novel_circ_0004346	novel_54	109640171
novel_circ_0004346	novel_54	109639130
novel_circ_0004346	novel_54	109645095
novel_circ_0004346	novel_54	109640050
novel_circ_0004346	novel_54	109637533
novel_circ_0004346	novel_54	109626568
novel_circ_0004346	novel_54	109643031
novel_circ_0004346	novel_54	109639754
novel_circ_0004346	novel_54	109647129
novel_circ_0004346	novel_54	109625041
novel_circ_0004346	novel_54	109632502
novel_circ_0004346	novel_54	109639529
novel_circ_0004346	novel_54	109628113
novel_circ_0004346	novel_54	109642511
novel_circ_0004346	novel_54	109627904
novel_circ_0004346	novel_54	109636572
novel_circ_0004346	novel_54	109636930
novel_circ_0004346	novel_54	109635591
novel_circ_0004346	novel_54	109624606
novel_circ_0004346	novel_54	109628829
novel_circ_0004346	novel_54	109631857
novel_circ_0004162	novel_561	109643747
novel_circ_0004162	novel_561	109643902
novel_circ_0004162	novel_561	109629504
novel_circ_0004162	novel_561	109634739
novel_circ_0004162	novel_561	109627610
novel_circ_0004162	novel_561	109624356
novel_circ_0004162	novel_561	109630967
novel_circ_0004162	novel_561	109646742
novel_circ_0004162	novel_561	109646686
novel_circ_0004162	novel_561	109629131
novel_circ_0004162	novel_561	109633745
novel_circ_0004162	novel_561	109643494
novel_circ_0004162	novel_561	109644261
novel_circ_0004162	novel_561	109632689
novel_circ_0004162	novel_561	109637681
novel_circ_0004162	novel_561	109632849
novel_circ_0004162	novel_561	109626529
novel_circ_0003136	novel_561	109643747
novel_circ_0003136	novel_561	109643902
novel_circ_0003136	novel_561	109629504
novel_circ_0003136	novel_561	109634739
novel_circ_0003136	novel_561	109627610
novel_circ_0003136	novel_561	109624356
novel_circ_0003136	novel_561	109630967
novel_circ_0003136	novel_561	109646742
novel_circ_0003136	novel_561	109646686
novel_circ_0003136	novel_561	109629131
novel_circ_0003136	novel_561	109633745
novel_circ_0003136	novel_561	109643494
novel_circ_0003136	novel_561	109644261
novel_circ_0003136	novel_561	109632689
novel_circ_0003136	novel_561	109637681
novel_circ_0003136	novel_561	109632849
novel_circ_0003136	novel_561	109626529
novel_circ_0002746	novel_561	109643747
novel_circ_0002746	novel_561	109643902
novel_circ_0002746	novel_561	109629504
novel_circ_0002746	novel_561	109634739
novel_circ_0002746	novel_561	109627610
novel_circ_0002746	novel_561	109624356
novel_circ_0002746	novel_561	109630967
novel_circ_0002746	novel_561	109646742
novel_circ_0002746	novel_561	109646686
novel_circ_0002746	novel_561	109629131
novel_circ_0002746	novel_561	109633745
novel_circ_0002746	novel_561	109643494
novel_circ_0002746	novel_561	109644261
novel_circ_0002746	novel_561	109632689
novel_circ_0002746	novel_561	109637681
novel_circ_0002746	novel_561	109632849
novel_circ_0002746	novel_561	109626529
novel_circ_0004513	novel_561	109643747
novel_circ_0004513	novel_561	109643902
novel_circ_0004513	novel_561	109629504
novel_circ_0004513	novel_561	109634739
novel_circ_0004513	novel_561	109627610
novel_circ_0004513	novel_561	109624356
novel_circ_0004513	novel_561	109630967
novel_circ_0004513	novel_561	109646742
novel_circ_0004513	novel_561	109646686
novel_circ_0004513	novel_561	109629131
novel_circ_0004513	novel_561	109633745
novel_circ_0004513	novel_561	109643494
novel_circ_0004513	novel_561	109644261
novel_circ_0004513	novel_561	109632689
novel_circ_0004513	novel_561	109637681
novel_circ_0004513	novel_561	109632849
novel_circ_0004513	novel_561	109626529
novel_circ_0005065	novel_171	109647155
novel_circ_0005065	novel_171	109639395
novel_circ_0005065	novel_171	109646742
novel_circ_0005065	novel_171	109646696
novel_circ_0005065	novel_171	109626899
novel_circ_0005065	novel_171	109631420
novel_circ_0005065	novel_171	109631370
novel_circ_0005065	novel_171	109630669
novel_circ_0005065	novel_171	109635166
novel_circ_0005065	novel_171	109632613
novel_circ_0005065	novel_171	109628681
novel_circ_0005065	novel_171	109646311
novel_circ_0005065	novel_171	109637956
novel_circ_0005065	novel_171	109636908
novel_circ_0005065	novel_171	109648133
novel_circ_0005065	novel_171	109630366
novel_circ_0005065	novel_171	109629016
novel_circ_0005065	novel_171	109643253
novel_circ_0005065	novel_171	109633948
novel_circ_0005065	novel_171	109639321
novel_circ_0005065	novel_171	109639754
novel_circ_0005065	novel_171	109647129
novel_circ_0005065	novel_171	109634496
novel_circ_0005065	novel_171	109640171
novel_circ_0005065	novel_171	109639130
novel_circ_0005065	novel_171	109634146
novel_circ_0005065	novel_171	109631310
novel_circ_0005065	novel_171	109625534
novel_circ_0005065	novel_171	109627566
novel_circ_0005065	novel_171	109641813
novel_circ_0005065	novel_171	109630832
novel_circ_0005065	novel_171	109625128
novel_circ_0005065	novel_171	109631850
novel_circ_0005065	novel_171	109638967
novel_circ_0005065	novel_171	109644261
novel_circ_0005065	novel_171	109633940
novel_circ_0005065	novel_171	109634510
novel_circ_0005065	novel_171	109633793
novel_circ_0005065	novel_171	109642511
novel_circ_0005065	novel_171	109624060
novel_circ_0002746	novel_171	109647155
novel_circ_0002746	novel_171	109639395
novel_circ_0002746	novel_171	109646742
novel_circ_0002746	novel_171	109646696
novel_circ_0002746	novel_171	109626899
novel_circ_0002746	novel_171	109631420
novel_circ_0002746	novel_171	109631370
novel_circ_0002746	novel_171	109630669
novel_circ_0002746	novel_171	109635166
novel_circ_0002746	novel_171	109632613
novel_circ_0002746	novel_171	109628681
novel_circ_0002746	novel_171	109646311
novel_circ_0002746	novel_171	109637956
novel_circ_0002746	novel_171	109636908
novel_circ_0002746	novel_171	109648133
novel_circ_0002746	novel_171	109630366
novel_circ_0002746	novel_171	109629016
novel_circ_0002746	novel_171	109643253
novel_circ_0002746	novel_171	109633948
novel_circ_0002746	novel_171	109639321
novel_circ_0002746	novel_171	109639754
novel_circ_0002746	novel_171	109647129
novel_circ_0002746	novel_171	109634496
novel_circ_0002746	novel_171	109640171
novel_circ_0002746	novel_171	109639130
novel_circ_0002746	novel_171	109634146
novel_circ_0002746	novel_171	109631310
novel_circ_0002746	novel_171	109625534
novel_circ_0002746	novel_171	109627566
novel_circ_0002746	novel_171	109641813
novel_circ_0002746	novel_171	109630832
novel_circ_0002746	novel_171	109625128
novel_circ_0002746	novel_171	109631850
novel_circ_0002746	novel_171	109638967
novel_circ_0002746	novel_171	109644261
novel_circ_0002746	novel_171	109633940
novel_circ_0002746	novel_171	109634510
novel_circ_0002746	novel_171	109633793
novel_circ_0002746	novel_171	109642511
novel_circ_0002746	novel_171	109624060
novel_circ_0004346	novel_171	109647155
novel_circ_0004346	novel_171	109639395
novel_circ_0004346	novel_171	109646742
novel_circ_0004346	novel_171	109646696
novel_circ_0004346	novel_171	109626899
novel_circ_0004346	novel_171	109631420
novel_circ_0004346	novel_171	109631370
novel_circ_0004346	novel_171	109630669
novel_circ_0004346	novel_171	109635166
novel_circ_0004346	novel_171	109632613
novel_circ_0004346	novel_171	109628681
novel_circ_0004346	novel_171	109646311
novel_circ_0004346	novel_171	109637956
novel_circ_0004346	novel_171	109636908
novel_circ_0004346	novel_171	109648133
novel_circ_0004346	novel_171	109630366
novel_circ_0004346	novel_171	109629016
novel_circ_0004346	novel_171	109643253
novel_circ_0004346	novel_171	109633948
novel_circ_0004346	novel_171	109639321
novel_circ_0004346	novel_171	109639754
novel_circ_0004346	novel_171	109647129
novel_circ_0004346	novel_171	109634496
novel_circ_0004346	novel_171	109640171
novel_circ_0004346	novel_171	109639130
novel_circ_0004346	novel_171	109634146
novel_circ_0004346	novel_171	109631310
novel_circ_0004346	novel_171	109625534
novel_circ_0004346	novel_171	109627566
novel_circ_0004346	novel_171	109641813
novel_circ_0004346	novel_171	109630832
novel_circ_0004346	novel_171	109625128
novel_circ_0004346	novel_171	109631850
novel_circ_0004346	novel_171	109638967
novel_circ_0004346	novel_171	109644261
novel_circ_0004346	novel_171	109633940
novel_circ_0004346	novel_171	109634510
novel_circ_0004346	novel_171	109633793
novel_circ_0004346	novel_171	109642511
novel_circ_0004346	novel_171	109624060
novel_circ_0003296	novel_171	109647155
novel_circ_0003296	novel_171	109639395
novel_circ_0003296	novel_171	109646742
novel_circ_0003296	novel_171	109646696
novel_circ_0003296	novel_171	109626899
novel_circ_0003296	novel_171	109631420
novel_circ_0003296	novel_171	109631370
novel_circ_0003296	novel_171	109630669
novel_circ_0003296	novel_171	109635166
novel_circ_0003296	novel_171	109632613
novel_circ_0003296	novel_171	109628681
novel_circ_0003296	novel_171	109646311
novel_circ_0003296	novel_171	109637956
novel_circ_0003296	novel_171	109636908
novel_circ_0003296	novel_171	109648133
novel_circ_0003296	novel_171	109630366
novel_circ_0003296	novel_171	109629016
novel_circ_0003296	novel_171	109643253
novel_circ_0003296	novel_171	109633948
novel_circ_0003296	novel_171	109639321
novel_circ_0003296	novel_171	109639754
novel_circ_0003296	novel_171	109647129
novel_circ_0003296	novel_171	109634496
novel_circ_0003296	novel_171	109640171
novel_circ_0003296	novel_171	109639130
novel_circ_0003296	novel_171	109634146
novel_circ_0003296	novel_171	109631310
novel_circ_0003296	novel_171	109625534
novel_circ_0003296	novel_171	109627566
novel_circ_0003296	novel_171	109641813
novel_circ_0003296	novel_171	109630832
novel_circ_0003296	novel_171	109625128
novel_circ_0003296	novel_171	109631850
novel_circ_0003296	novel_171	109638967
novel_circ_0003296	novel_171	109644261
novel_circ_0003296	novel_171	109633940
novel_circ_0003296	novel_171	109634510
novel_circ_0003296	novel_171	109633793
novel_circ_0003296	novel_171	109642511
novel_circ_0003296	novel_171	109624060
novel_circ_0004162	novel_171	109647155
novel_circ_0004162	novel_171	109639395
novel_circ_0004162	novel_171	109646742
novel_circ_0004162	novel_171	109646696
novel_circ_0004162	novel_171	109626899
novel_circ_0004162	novel_171	109631420
novel_circ_0004162	novel_171	109631370
novel_circ_0004162	novel_171	109630669
novel_circ_0004162	novel_171	109635166
novel_circ_0004162	novel_171	109632613
novel_circ_0004162	novel_171	109628681
novel_circ_0004162	novel_171	109646311
novel_circ_0004162	novel_171	109637956
novel_circ_0004162	novel_171	109636908
novel_circ_0004162	novel_171	109648133
novel_circ_0004162	novel_171	109630366
novel_circ_0004162	novel_171	109629016
novel_circ_0004162	novel_171	109643253
novel_circ_0004162	novel_171	109633948
novel_circ_0004162	novel_171	109639321
novel_circ_0004162	novel_171	109639754
novel_circ_0004162	novel_171	109647129
novel_circ_0004162	novel_171	109634496
novel_circ_0004162	novel_171	109640171
novel_circ_0004162	novel_171	109639130
novel_circ_0004162	novel_171	109634146
novel_circ_0004162	novel_171	109631310
novel_circ_0004162	novel_171	109625534
novel_circ_0004162	novel_171	109627566
novel_circ_0004162	novel_171	109641813
novel_circ_0004162	novel_171	109630832
novel_circ_0004162	novel_171	109625128
novel_circ_0004162	novel_171	109631850
novel_circ_0004162	novel_171	109638967
novel_circ_0004162	novel_171	109644261
novel_circ_0004162	novel_171	109633940
novel_circ_0004162	novel_171	109634510
novel_circ_0004162	novel_171	109633793
novel_circ_0004162	novel_171	109642511
novel_circ_0004162	novel_171	109624060
novel_circ_0005340	novel_272	109645569
novel_circ_0005340	novel_272	109634236
novel_circ_0005340	novel_272	109639754
novel_circ_0005340	novel_272	109640088
novel_circ_0005340	novel_272	109625689
novel_circ_0005340	novel_272	109631139
novel_circ_0005340	novel_272	109626899
novel_circ_0005340	novel_272	109632974
novel_circ_0005340	novel_272	109632311
novel_circ_0005340	novel_272	109642264
novel_circ_0005340	novel_272	109632586
novel_circ_0005340	novel_272	109632171
novel_circ_0005340	novel_272	109632412
novel_circ_0005340	novel_272	109625985
novel_circ_0005340	novel_272	109637472
novel_circ_0005340	novel_272	109628113
novel_circ_0005340	novel_272	109626104
novel_circ_0005065	novel_272	109645569
novel_circ_0005065	novel_272	109634236
novel_circ_0005065	novel_272	109639754
novel_circ_0005065	novel_272	109640088
novel_circ_0005065	novel_272	109625689
novel_circ_0005065	novel_272	109631139
novel_circ_0005065	novel_272	109626899
novel_circ_0005065	novel_272	109632974
novel_circ_0005065	novel_272	109632311
novel_circ_0005065	novel_272	109642264
novel_circ_0005065	novel_272	109632586
novel_circ_0005065	novel_272	109632171
novel_circ_0005065	novel_272	109632412
novel_circ_0005065	novel_272	109625985
novel_circ_0005065	novel_272	109637472
novel_circ_0005065	novel_272	109628113
novel_circ_0005065	novel_272	109626104
novel_circ_0002746	novel_272	109645569
novel_circ_0002746	novel_272	109634236
novel_circ_0002746	novel_272	109639754
novel_circ_0002746	novel_272	109640088
novel_circ_0002746	novel_272	109625689
novel_circ_0002746	novel_272	109631139
novel_circ_0002746	novel_272	109626899
novel_circ_0002746	novel_272	109632974
novel_circ_0002746	novel_272	109632311
novel_circ_0002746	novel_272	109642264
novel_circ_0002746	novel_272	109632586
novel_circ_0002746	novel_272	109632171
novel_circ_0002746	novel_272	109632412
novel_circ_0002746	novel_272	109625985
novel_circ_0002746	novel_272	109637472
novel_circ_0002746	novel_272	109628113
novel_circ_0002746	novel_272	109626104
novel_circ_0004162	novel_272	109645569
novel_circ_0004162	novel_272	109634236
novel_circ_0004162	novel_272	109639754
novel_circ_0004162	novel_272	109640088
novel_circ_0004162	novel_272	109625689
novel_circ_0004162	novel_272	109631139
novel_circ_0004162	novel_272	109626899
novel_circ_0004162	novel_272	109632974
novel_circ_0004162	novel_272	109632311
novel_circ_0004162	novel_272	109642264
novel_circ_0004162	novel_272	109632586
novel_circ_0004162	novel_272	109632171
novel_circ_0004162	novel_272	109632412
novel_circ_0004162	novel_272	109625985
novel_circ_0004162	novel_272	109637472
novel_circ_0004162	novel_272	109628113
novel_circ_0004162	novel_272	109626104
novel_circ_0003296	novel_272	109645569
novel_circ_0003296	novel_272	109634236
novel_circ_0003296	novel_272	109639754
novel_circ_0003296	novel_272	109640088
novel_circ_0003296	novel_272	109625689
novel_circ_0003296	novel_272	109631139
novel_circ_0003296	novel_272	109626899
novel_circ_0003296	novel_272	109632974
novel_circ_0003296	novel_272	109632311
novel_circ_0003296	novel_272	109642264
novel_circ_0003296	novel_272	109632586
novel_circ_0003296	novel_272	109632171
novel_circ_0003296	novel_272	109632412
novel_circ_0003296	novel_272	109625985
novel_circ_0003296	novel_272	109637472
novel_circ_0003296	novel_272	109628113
novel_circ_0003296	novel_272	109626104

## Sheet: H12_VS_H0
circ	miRNA	gene
novel_circ_0005065	novel_171	109626440
novel_circ_0005065	novel_171	109641186
novel_circ_0005065	novel_171	109623658
novel_circ_0005065	novel_171	109640183
novel_circ_0005065	novel_171	109634146
novel_circ_0005065	novel_171	109628702
novel_circ_0005065	novel_171	109631850
novel_circ_0005065	novel_171	109636681
novel_circ_0005065	novel_171	109644261
novel_circ_0005065	novel_171	109632499
novel_circ_0005065	novel_171	109642261
novel_circ_0005065	novel_171	109642209
novel_circ_0005065	novel_171	109631580
novel_circ_0005065	novel_171	109638489
novel_circ_0005065	novel_171	109635264
novel_circ_0005065	novel_171	109630121
novel_circ_0005065	novel_171	109642404
novel_circ_0005065	novel_171	109634827
novel_circ_0005065	novel_171	109624060
novel_circ_0005065	novel_171	109625534
novel_circ_0005065	novel_171	109628444
novel_circ_0005065	novel_171	109633624
novel_circ_0005065	novel_171	109641320
novel_circ_0005065	novel_171	109629001
novel_circ_0005065	novel_171	109641813
novel_circ_0005065	novel_171	109631646
novel_circ_0005065	novel_171	109639130
novel_circ_0005065	novel_171	109633113
novel_circ_0005065	novel_171	109641044
novel_circ_0005065	novel_171	109640918
novel_circ_0005065	novel_171	109624728
novel_circ_0005065	novel_171	109640338
novel_circ_0005065	novel_171	109635746
novel_circ_0005065	novel_171	109636050
novel_circ_0005065	novel_171	109635089
novel_circ_0005065	novel_171	109626427
novel_circ_0005065	novel_171	109636228
novel_circ_0005065	novel_171	109645724
novel_circ_0005065	novel_171	109646311
novel_circ_0005065	novel_171	109638446
novel_circ_0005065	novel_171	109642655
novel_circ_0005065	novel_171	109629186
novel_circ_0005065	novel_171	109639815
novel_circ_0005065	novel_171	109644569
novel_circ_0005065	novel_171	109633940
novel_circ_0005065	novel_171	109625659
novel_circ_0005065	novel_171	109625126
novel_circ_0005065	novel_171	109632613
novel_circ_0005065	novel_171	109627566
novel_circ_0005065	novel_171	109633948
novel_circ_0005065	novel_171	109646742
novel_circ_0005065	novel_171	109625388
novel_circ_0005065	novel_171	109634642
novel_circ_0005065	novel_171	109639395
novel_circ_0005065	novel_171	109630443
novel_circ_0005065	novel_171	109627166
novel_circ_0005065	novel_171	109633810
novel_circ_0005065	novel_171	109644958
novel_circ_0005065	novel_171	109634787
novel_circ_0001856	novel_171	109626440
novel_circ_0001856	novel_171	109641186
novel_circ_0001856	novel_171	109623658
novel_circ_0001856	novel_171	109640183
novel_circ_0001856	novel_171	109634146
novel_circ_0001856	novel_171	109628702
novel_circ_0001856	novel_171	109631850
novel_circ_0001856	novel_171	109636681
novel_circ_0001856	novel_171	109644261
novel_circ_0001856	novel_171	109632499
novel_circ_0001856	novel_171	109642261
novel_circ_0001856	novel_171	109642209
novel_circ_0001856	novel_171	109631580
novel_circ_0001856	novel_171	109638489
novel_circ_0001856	novel_171	109635264
novel_circ_0001856	novel_171	109630121
novel_circ_0001856	novel_171	109642404
novel_circ_0001856	novel_171	109634827
novel_circ_0001856	novel_171	109624060
novel_circ_0001856	novel_171	109625534
novel_circ_0001856	novel_171	109628444
novel_circ_0001856	novel_171	109633624
novel_circ_0001856	novel_171	109641320
novel_circ_0001856	novel_171	109629001
novel_circ_0001856	novel_171	109641813
novel_circ_0001856	novel_171	109631646
novel_circ_0001856	novel_171	109639130
novel_circ_0001856	novel_171	109633113
novel_circ_0001856	novel_171	109641044
novel_circ_0001856	novel_171	109640918
novel_circ_0001856	novel_171	109624728
novel_circ_0001856	novel_171	109640338
novel_circ_0001856	novel_171	109635746
novel_circ_0001856	novel_171	109636050
novel_circ_0001856	novel_171	109635089
novel_circ_0001856	novel_171	109626427
novel_circ_0001856	novel_171	109636228
novel_circ_0001856	novel_171	109645724
novel_circ_0001856	novel_171	109646311
novel_circ_0001856	novel_171	109638446
novel_circ_0001856	novel_171	109642655
novel_circ_0001856	novel_171	109629186
novel_circ_0001856	novel_171	109639815
novel_circ_0001856	novel_171	109644569
novel_circ_0001856	novel_171	109633940
novel_circ_0001856	novel_171	109625659
novel_circ_0001856	novel_171	109625126
novel_circ_0001856	novel_171	109632613
novel_circ_0001856	novel_171	109627566
novel_circ_0001856	novel_171	109633948
novel_circ_0001856	novel_171	109646742
novel_circ_0001856	novel_171	109625388
novel_circ_0001856	novel_171	109634642
novel_circ_0001856	novel_171	109639395
novel_circ_0001856	novel_171	109630443
novel_circ_0001856	novel_171	109627166
novel_circ_0001856	novel_171	109633810
novel_circ_0001856	novel_171	109644958
novel_circ_0001856	novel_171	109634787
novel_circ_0002267	pol-miR-144-3p	109642443
novel_circ_0002267	pol-miR-144-3p	109636650
novel_circ_0002267	pol-miR-144-3p	109630629
novel_circ_0002267	pol-miR-144-3p	109636379
novel_circ_0002267	pol-miR-144-3p	109625956
novel_circ_0002267	pol-miR-144-3p	109625237
novel_circ_0002267	pol-miR-144-3p	109629412
novel_circ_0002267	pol-miR-144-3p	109631833
novel_circ_0002267	pol-miR-144-3p	109628599
novel_circ_0002267	pol-miR-144-3p	109627166
novel_circ_0002267	pol-miR-144-3p	109626354
novel_circ_0002267	pol-miR-144-3p	109628924
novel_circ_0002267	pol-miR-144-3p	109637676
novel_circ_0002267	pol-miR-144-3p	109629131
novel_circ_0002267	pol-miR-144-3p	109636949
novel_circ_0002267	pol-miR-144-3p	109627613
novel_circ_0002267	pol-miR-144-3p	109627566
novel_circ_0002267	pol-miR-144-3p	109627109
novel_circ_0002267	pol-miR-144-3p	109633940
novel_circ_0002267	pol-miR-144-3p	109625659
novel_circ_0002267	pol-miR-144-3p	109626917
novel_circ_0002267	pol-miR-144-3p	109624718
novel_circ_0002267	pol-miR-144-3p	109631767
novel_circ_0002267	pol-miR-144-3p	109629186
novel_circ_0002267	pol-miR-144-3p	109631745
novel_circ_0002267	pol-miR-144-3p	109633624
novel_circ_0002267	pol-miR-144-3p	109634651
novel_circ_0002267	pol-miR-144-3p	109628613
novel_circ_0002267	pol-miR-144-3p	109634845
novel_circ_0002267	pol-miR-144-3p	109630414
novel_circ_0002267	pol-miR-144-3p	109631850
novel_circ_0002267	pol-miR-144-3p	109629380
novel_circ_0002267	pol-miR-144-3p	109642934
novel_circ_0002267	pol-miR-144-3p	109633750
novel_circ_0002267	pol-miR-144-3p	109634034
novel_circ_0002267	pol-miR-144-3p	109636986
novel_circ_0002267	pol-miR-144-3p	109626453
novel_circ_0002267	pol-miR-144-3p	109623648
novel_circ_0002267	pol-miR-144-3p	109628104
novel_circ_0002267	pol-miR-144-3p	109634616
novel_circ_0002267	pol-miR-144-3p	109624750
novel_circ_0002267	pol-miR-144-3p	109643689
novel_circ_0002267	pol-miR-144-3p	109631361
novel_circ_0002267	pol-miR-144-3p	109634106
novel_circ_0002267	novel_154	109636609
novel_circ_0002267	novel_154	109646387
novel_circ_0002267	novel_154	109629818
novel_circ_0002267	novel_154	109629001
novel_circ_0002267	novel_154	109625212
novel_circ_0002267	novel_154	109634106
novel_circ_0002267	novel_154	109634609
novel_circ_0002267	novel_154	109642201
novel_circ_0002267	novel_154	109625689
novel_circ_0002267	novel_154	109632915
novel_circ_0002267	novel_154	109629115
novel_circ_0002267	novel_154	109634616
novel_circ_0002267	novel_154	109624169
novel_circ_0002267	novel_154	109635367
novel_circ_0002267	novel_154	109633113
novel_circ_0002267	novel_154	109643961
novel_circ_0002267	novel_154	109641898
novel_circ_0002267	novel_154	109631850
novel_circ_0002267	novel_154	109628464
novel_circ_0002267	novel_154	109647262
novel_circ_0002267	novel_154	109640088
novel_circ_0002267	novel_154	109647420
novel_circ_0002267	novel_154	109625496
novel_circ_0002267	novel_154	109627544
novel_circ_0002267	novel_154	109630762
novel_circ_0002267	novel_154	109634651
novel_circ_0002267	novel_154	109637499
novel_circ_0002267	novel_154	109634621
novel_circ_0002267	novel_154	109641654
novel_circ_0002267	novel_154	109642261
novel_circ_0002267	novel_154	109629805
novel_circ_0002267	novel_154	109637466
novel_circ_0002267	novel_154	109623725
novel_circ_0002267	novel_154	109632402
novel_circ_0002267	novel_154	109629186
novel_circ_0002267	novel_154	109639815
novel_circ_0002267	novel_154	109629756
novel_circ_0002267	novel_154	109647464
novel_circ_0002267	novel_154	109643026
novel_circ_0002267	novel_154	109636077
novel_circ_0002267	novel_154	109634787
novel_circ_0002267	novel_154	109638186
novel_circ_0002267	novel_154	109629943
novel_circ_0002267	novel_154	109640075
novel_circ_0002267	novel_154	109635089
novel_circ_0002267	novel_154	109634208
novel_circ_0002267	novel_154	109647684
novel_circ_0002267	novel_154	109632568
novel_circ_0002267	novel_154	109634607
novel_circ_0002267	novel_154	109643220
novel_circ_0002267	novel_154	109644837
novel_circ_0002267	novel_154	109630275
novel_circ_0002267	novel_154	109637264
novel_circ_0002267	novel_154	109633572
novel_circ_0002267	novel_51	109626760
novel_circ_0002267	novel_51	109640292
novel_circ_0002267	novel_51	109631580
novel_circ_0002267	novel_51	109641235
novel_circ_0002267	novel_51	109635264
novel_circ_0002267	novel_51	109634691
novel_circ_0002267	novel_51	109642404
novel_circ_0002267	novel_51	109631973
novel_circ_0002267	novel_51	109630243
novel_circ_0002267	novel_51	109641320
novel_circ_0002267	novel_51	109641155
novel_circ_0002267	novel_51	109627383
novel_circ_0002267	novel_51	109640183
novel_circ_0002267	novel_51	109634924
novel_circ_0002267	novel_51	109636681
novel_circ_0002267	novel_51	109625014
novel_circ_0002267	novel_51	109634316
novel_circ_0002267	novel_51	109628464
novel_circ_0002267	novel_51	109628603
novel_circ_0002267	novel_51	109639235
novel_circ_0002267	novel_51	109634616
novel_circ_0002267	novel_51	109631122
novel_circ_0002267	novel_51	109623648
novel_circ_0002267	novel_51	109627453
novel_circ_0002267	novel_51	109630955
novel_circ_0002267	novel_51	109629115
novel_circ_0002267	novel_51	109639052
novel_circ_0002267	novel_51	109638345
novel_circ_0002267	novel_51	109636609
novel_circ_0002267	novel_51	109629818
novel_circ_0002267	novel_51	109631292
novel_circ_0002267	novel_51	109633363
novel_circ_0002267	novel_51	109641940
novel_circ_0002267	novel_51	109638499
novel_circ_0002267	novel_51	109631882
novel_circ_0002267	novel_51	109643220
novel_circ_0002267	novel_51	109645629
novel_circ_0002267	novel_51	109624308
novel_circ_0002267	novel_51	109634607
novel_circ_0002267	novel_51	109632568
novel_circ_0002267	novel_51	109625843
novel_circ_0002267	novel_51	109632334
novel_circ_0002267	novel_51	109629236
novel_circ_0002267	novel_51	109640075
novel_circ_0002267	novel_51	109636379
novel_circ_0002267	novel_51	109628800
novel_circ_0002267	novel_51	109628011
novel_circ_0002267	novel_51	109639957
novel_circ_0002267	novel_51	109638186
novel_circ_0002267	novel_51	109629131
novel_circ_0002267	novel_51	109632974
novel_circ_0002267	novel_51	109636224
novel_circ_0002267	novel_51	109627166
novel_circ_0002267	novel_51	109633810
novel_circ_0002267	novel_51	109646469
novel_circ_0002267	novel_51	109642405
novel_circ_0002267	novel_51	109647051
novel_circ_0002267	novel_51	109644197
novel_circ_0002267	novel_51	109625659
novel_circ_0002267	novel_51	109631767
novel_circ_0002267	novel_51	109647376
novel_circ_0002267	novel_51	109630582
novel_circ_0002267	novel_51	109627252
novel_circ_0002267	novel_51	109641248
novel_circ_0002267	novel_51	109623725
novel_circ_0002267	novel_51	109630508
novel_circ_0002267	novel_51	109631728
novel_circ_0002267	novel_51	109635641
novel_circ_0002267	novel_51	109638726
novel_circ_0002267	novel_51	109640192
novel_circ_0002267	novel_51	109624752
novel_circ_0002267	novel_51	109643401
novel_circ_0002267	novel_51	109639362
novel_circ_0002267	novel_51	109629024
novel_circ_0002267	novel_51	109626440
novel_circ_0002267	novel_51	109627544
novel_circ_0002267	novel_51	109628535
novel_circ_0002267	novel_51	109631179
novel_circ_0002267	novel_51	109624169
novel_circ_0002267	novel_51	109639090
novel_circ_0002267	novel_51	109636986
novel_circ_0002267	novel_51	109625688
novel_circ_0002267	novel_51	109640918
novel_circ_0002267	novel_51	109640750
novel_circ_0002267	novel_51	109625483
novel_circ_0002267	novel_51	109646387
novel_circ_0002267	novel_51	109630642
novel_circ_0002267	novel_51	109641789
novel_circ_0002267	novel_51	109635226
novel_circ_0002267	novel_51	109646004
novel_circ_0002267	novel_51	109640245
novel_circ_0002267	novel_51	109639549
novel_circ_0002267	novel_51	109625537
novel_circ_0002267	novel_51	109634208
novel_circ_0002267	novel_51	109636050
novel_circ_0002267	novel_51	109633459
novel_circ_0002267	novel_51	109626931
novel_circ_0002267	novel_51	109640602
novel_circ_0002267	novel_51	109640798
novel_circ_0002267	novel_51	109640427
novel_circ_0002267	novel_51	109625776
novel_circ_0002267	novel_51	109626354
novel_circ_0002267	novel_51	109638347
novel_circ_0002267	novel_51	109626917
novel_circ_0002267	novel_51	109634144
novel_circ_0002267	novel_51	109625354
novel_circ_0002267	novel_51	109627566
novel_circ_0002267	novel_51	109633948
novel_circ_0002267	novel_51	109632276
novel_circ_0002267	novel_51	109641091
novel_circ_0001856	novel_51	109626760
novel_circ_0001856	novel_51	109640292
novel_circ_0001856	novel_51	109631580
novel_circ_0001856	novel_51	109641235
novel_circ_0001856	novel_51	109635264
novel_circ_0001856	novel_51	109634691
novel_circ_0001856	novel_51	109642404
novel_circ_0001856	novel_51	109631973
novel_circ_0001856	novel_51	109630243
novel_circ_0001856	novel_51	109641320
novel_circ_0001856	novel_51	109641155
novel_circ_0001856	novel_51	109627383
novel_circ_0001856	novel_51	109640183
novel_circ_0001856	novel_51	109634924
novel_circ_0001856	novel_51	109636681
novel_circ_0001856	novel_51	109625014
novel_circ_0001856	novel_51	109634316
novel_circ_0001856	novel_51	109628464
novel_circ_0001856	novel_51	109628603
novel_circ_0001856	novel_51	109639235
novel_circ_0001856	novel_51	109634616
novel_circ_0001856	novel_51	109631122
novel_circ_0001856	novel_51	109623648
novel_circ_0001856	novel_51	109627453
novel_circ_0001856	novel_51	109630955
novel_circ_0001856	novel_51	109629115
novel_circ_0001856	novel_51	109639052
novel_circ_0001856	novel_51	109638345
novel_circ_0001856	novel_51	109636609
novel_circ_0001856	novel_51	109629818
novel_circ_0001856	novel_51	109631292
novel_circ_0001856	novel_51	109633363
novel_circ_0001856	novel_51	109641940
novel_circ_0001856	novel_51	109638499
novel_circ_0001856	novel_51	109631882
novel_circ_0001856	novel_51	109643220
novel_circ_0001856	novel_51	109645629
novel_circ_0001856	novel_51	109624308
novel_circ_0001856	novel_51	109634607
novel_circ_0001856	novel_51	109632568
novel_circ_0001856	novel_51	109625843
novel_circ_0001856	novel_51	109632334
novel_circ_0001856	novel_51	109629236
novel_circ_0001856	novel_51	109640075
novel_circ_0001856	novel_51	109636379
novel_circ_0001856	novel_51	109628800
novel_circ_0001856	novel_51	109628011
novel_circ_0001856	novel_51	109639957
novel_circ_0001856	novel_51	109638186
novel_circ_0001856	novel_51	109629131
novel_circ_0001856	novel_51	109632974
novel_circ_0001856	novel_51	109636224
novel_circ_0001856	novel_51	109627166
novel_circ_0001856	novel_51	109633810
novel_circ_0001856	novel_51	109646469
novel_circ_0001856	novel_51	109642405
novel_circ_0001856	novel_51	109647051
novel_circ_0001856	novel_51	109644197
novel_circ_0001856	novel_51	109625659
novel_circ_0001856	novel_51	109631767
novel_circ_0001856	novel_51	109647376
novel_circ_0001856	novel_51	109630582
novel_circ_0001856	novel_51	109627252
novel_circ_0001856	novel_51	109641248
novel_circ_0001856	novel_51	109623725
novel_circ_0001856	novel_51	109630508
novel_circ_0001856	novel_51	109631728
novel_circ_0001856	novel_51	109635641
novel_circ_0001856	novel_51	109638726
novel_circ_0001856	novel_51	109640192
novel_circ_0001856	novel_51	109624752
novel_circ_0001856	novel_51	109643401
novel_circ_0001856	novel_51	109639362
novel_circ_0001856	novel_51	109629024
novel_circ_0001856	novel_51	109626440
novel_circ_0001856	novel_51	109627544
novel_circ_0001856	novel_51	109628535
novel_circ_0001856	novel_51	109631179
novel_circ_0001856	novel_51	109624169
novel_circ_0001856	novel_51	109639090
novel_circ_0001856	novel_51	109636986
novel_circ_0001856	novel_51	109625688
novel_circ_0001856	novel_51	109640918
novel_circ_0001856	novel_51	109640750
novel_circ_0001856	novel_51	109625483
novel_circ_0001856	novel_51	109646387
novel_circ_0001856	novel_51	109630642
novel_circ_0001856	novel_51	109641789
novel_circ_0001856	novel_51	109635226
novel_circ_0001856	novel_51	109646004
novel_circ_0001856	novel_51	109640245
novel_circ_0001856	novel_51	109639549
novel_circ_0001856	novel_51	109625537
novel_circ_0001856	novel_51	109634208
novel_circ_0001856	novel_51	109636050
novel_circ_0001856	novel_51	109633459
novel_circ_0001856	novel_51	109626931
novel_circ_0001856	novel_51	109640602
novel_circ_0001856	novel_51	109640798
novel_circ_0001856	novel_51	109640427
novel_circ_0001856	novel_51	109625776
novel_circ_0001856	novel_51	109626354
novel_circ_0001856	novel_51	109638347
novel_circ_0001856	novel_51	109626917
novel_circ_0001856	novel_51	109634144
novel_circ_0001856	novel_51	109625354
novel_circ_0001856	novel_51	109627566
novel_circ_0001856	novel_51	109633948
novel_circ_0001856	novel_51	109632276
novel_circ_0001856	novel_51	109641091
novel_circ_0004513	novel_51	109626760
novel_circ_0004513	novel_51	109640292
novel_circ_0004513	novel_51	109631580
novel_circ_0004513	novel_51	109641235
novel_circ_0004513	novel_51	109635264
novel_circ_0004513	novel_51	109634691
novel_circ_0004513	novel_51	109642404
novel_circ_0004513	novel_51	109631973
novel_circ_0004513	novel_51	109630243
novel_circ_0004513	novel_51	109641320
novel_circ_0004513	novel_51	109641155
novel_circ_0004513	novel_51	109627383
novel_circ_0004513	novel_51	109640183
novel_circ_0004513	novel_51	109634924
novel_circ_0004513	novel_51	109636681
novel_circ_0004513	novel_51	109625014
novel_circ_0004513	novel_51	109634316
novel_circ_0004513	novel_51	109628464
novel_circ_0004513	novel_51	109628603
novel_circ_0004513	novel_51	109639235
novel_circ_0004513	novel_51	109634616
novel_circ_0004513	novel_51	109631122
novel_circ_0004513	novel_51	109623648
novel_circ_0004513	novel_51	109627453
novel_circ_0004513	novel_51	109630955
novel_circ_0004513	novel_51	109629115
novel_circ_0004513	novel_51	109639052
novel_circ_0004513	novel_51	109638345
novel_circ_0004513	novel_51	109636609
novel_circ_0004513	novel_51	109629818
novel_circ_0004513	novel_51	109631292
novel_circ_0004513	novel_51	109633363
novel_circ_0004513	novel_51	109641940
novel_circ_0004513	novel_51	109638499
novel_circ_0004513	novel_51	109631882
novel_circ_0004513	novel_51	109643220
novel_circ_0004513	novel_51	109645629
novel_circ_0004513	novel_51	109624308
novel_circ_0004513	novel_51	109634607
novel_circ_0004513	novel_51	109632568
novel_circ_0004513	novel_51	109625843
novel_circ_0004513	novel_51	109632334
novel_circ_0004513	novel_51	109629236
novel_circ_0004513	novel_51	109640075
novel_circ_0004513	novel_51	109636379
novel_circ_0004513	novel_51	109628800
novel_circ_0004513	novel_51	109628011
novel_circ_0004513	novel_51	109639957
novel_circ_0004513	novel_51	109638186
novel_circ_0004513	novel_51	109629131
novel_circ_0004513	novel_51	109632974
novel_circ_0004513	novel_51	109636224
novel_circ_0004513	novel_51	109627166
novel_circ_0004513	novel_51	109633810
novel_circ_0004513	novel_51	109646469
novel_circ_0004513	novel_51	109642405
novel_circ_0004513	novel_51	109647051
novel_circ_0004513	novel_51	109644197
novel_circ_0004513	novel_51	109625659
novel_circ_0004513	novel_51	109631767
novel_circ_0004513	novel_51	109647376
novel_circ_0004513	novel_51	109630582
novel_circ_0004513	novel_51	109627252
novel_circ_0004513	novel_51	109641248
novel_circ_0004513	novel_51	109623725
novel_circ_0004513	novel_51	109630508
novel_circ_0004513	novel_51	109631728
novel_circ_0004513	novel_51	109635641
novel_circ_0004513	novel_51	109638726
novel_circ_0004513	novel_51	109640192
novel_circ_0004513	novel_51	109624752
novel_circ_0004513	novel_51	109643401
novel_circ_0004513	novel_51	109639362
novel_circ_0004513	novel_51	109629024
novel_circ_0004513	novel_51	109626440
novel_circ_0004513	novel_51	109627544
novel_circ_0004513	novel_51	109628535
novel_circ_0004513	novel_51	109631179
novel_circ_0004513	novel_51	109624169
novel_circ_0004513	novel_51	109639090
novel_circ_0004513	novel_51	109636986
novel_circ_0004513	novel_51	109625688
novel_circ_0004513	novel_51	109640918
novel_circ_0004513	novel_51	109640750
novel_circ_0004513	novel_51	109625483
novel_circ_0004513	novel_51	109646387
novel_circ_0004513	novel_51	109630642
novel_circ_0004513	novel_51	109641789
novel_circ_0004513	novel_51	109635226
novel_circ_0004513	novel_51	109646004
novel_circ_0004513	novel_51	109640245
novel_circ_0004513	novel_51	109639549
novel_circ_0004513	novel_51	109625537
novel_circ_0004513	novel_51	109634208
novel_circ_0004513	novel_51	109636050
novel_circ_0004513	novel_51	109633459
novel_circ_0004513	novel_51	109626931
novel_circ_0004513	novel_51	109640602
novel_circ_0004513	novel_51	109640798
novel_circ_0004513	novel_51	109640427
novel_circ_0004513	novel_51	109625776
novel_circ_0004513	novel_51	109626354
novel_circ_0004513	novel_51	109638347
novel_circ_0004513	novel_51	109626917
novel_circ_0004513	novel_51	109634144
novel_circ_0004513	novel_51	109625354
novel_circ_0004513	novel_51	109627566
novel_circ_0004513	novel_51	109633948
novel_circ_0004513	novel_51	109632276
novel_circ_0004513	novel_51	109641091
novel_circ_0003068	novel_51	109626760
novel_circ_0003068	novel_51	109640292
novel_circ_0003068	novel_51	109631580
novel_circ_0003068	novel_51	109641235
novel_circ_0003068	novel_51	109635264
novel_circ_0003068	novel_51	109634691
novel_circ_0003068	novel_51	109642404
novel_circ_0003068	novel_51	109631973
novel_circ_0003068	novel_51	109630243
novel_circ_0003068	novel_51	109641320
novel_circ_0003068	novel_51	109641155
novel_circ_0003068	novel_51	109627383
novel_circ_0003068	novel_51	109640183
novel_circ_0003068	novel_51	109634924
novel_circ_0003068	novel_51	109636681
novel_circ_0003068	novel_51	109625014
novel_circ_0003068	novel_51	109634316
novel_circ_0003068	novel_51	109628464
novel_circ_0003068	novel_51	109628603
novel_circ_0003068	novel_51	109639235
novel_circ_0003068	novel_51	109634616
novel_circ_0003068	novel_51	109631122
novel_circ_0003068	novel_51	109623648
novel_circ_0003068	novel_51	109627453
novel_circ_0003068	novel_51	109630955
novel_circ_0003068	novel_51	109629115
novel_circ_0003068	novel_51	109639052
novel_circ_0003068	novel_51	109638345
novel_circ_0003068	novel_51	109636609
novel_circ_0003068	novel_51	109629818
novel_circ_0003068	novel_51	109631292
novel_circ_0003068	novel_51	109633363
novel_circ_0003068	novel_51	109641940
novel_circ_0003068	novel_51	109638499
novel_circ_0003068	novel_51	109631882
novel_circ_0003068	novel_51	109643220
novel_circ_0003068	novel_51	109645629
novel_circ_0003068	novel_51	109624308
novel_circ_0003068	novel_51	109634607
novel_circ_0003068	novel_51	109632568
novel_circ_0003068	novel_51	109625843
novel_circ_0003068	novel_51	109632334
novel_circ_0003068	novel_51	109629236
novel_circ_0003068	novel_51	109640075
novel_circ_0003068	novel_51	109636379
novel_circ_0003068	novel_51	109628800
novel_circ_0003068	novel_51	109628011
novel_circ_0003068	novel_51	109639957
novel_circ_0003068	novel_51	109638186
novel_circ_0003068	novel_51	109629131
novel_circ_0003068	novel_51	109632974
novel_circ_0003068	novel_51	109636224
novel_circ_0003068	novel_51	109627166
novel_circ_0003068	novel_51	109633810
novel_circ_0003068	novel_51	109646469
novel_circ_0003068	novel_51	109642405
novel_circ_0003068	novel_51	109647051
novel_circ_0003068	novel_51	109644197
novel_circ_0003068	novel_51	109625659
novel_circ_0003068	novel_51	109631767
novel_circ_0003068	novel_51	109647376
novel_circ_0003068	novel_51	109630582
novel_circ_0003068	novel_51	109627252
novel_circ_0003068	novel_51	109641248
novel_circ_0003068	novel_51	109623725
novel_circ_0003068	novel_51	109630508
novel_circ_0003068	novel_51	109631728
novel_circ_0003068	novel_51	109635641
novel_circ_0003068	novel_51	109638726
novel_circ_0003068	novel_51	109640192
novel_circ_0003068	novel_51	109624752
novel_circ_0003068	novel_51	109643401
novel_circ_0003068	novel_51	109639362
novel_circ_0003068	novel_51	109629024
novel_circ_0003068	novel_51	109626440
novel_circ_0003068	novel_51	109627544
novel_circ_0003068	novel_51	109628535
novel_circ_0003068	novel_51	109631179
novel_circ_0003068	novel_51	109624169
novel_circ_0003068	novel_51	109639090
novel_circ_0003068	novel_51	109636986
novel_circ_0003068	novel_51	109625688
novel_circ_0003068	novel_51	109640918
novel_circ_0003068	novel_51	109640750
novel_circ_0003068	novel_51	109625483
novel_circ_0003068	novel_51	109646387
novel_circ_0003068	novel_51	109630642
novel_circ_0003068	novel_51	109641789
novel_circ_0003068	novel_51	109635226
novel_circ_0003068	novel_51	109646004
novel_circ_0003068	novel_51	109640245
novel_circ_0003068	novel_51	109639549
novel_circ_0003068	novel_51	109625537
novel_circ_0003068	novel_51	109634208
novel_circ_0003068	novel_51	109636050
novel_circ_0003068	novel_51	109633459
novel_circ_0003068	novel_51	109626931
novel_circ_0003068	novel_51	109640602
novel_circ_0003068	novel_51	109640798
novel_circ_0003068	novel_51	109640427
novel_circ_0003068	novel_51	109625776
novel_circ_0003068	novel_51	109626354
novel_circ_0003068	novel_51	109638347
novel_circ_0003068	novel_51	109626917
novel_circ_0003068	novel_51	109634144
novel_circ_0003068	novel_51	109625354
novel_circ_0003068	novel_51	109627566
novel_circ_0003068	novel_51	109633948
novel_circ_0003068	novel_51	109632276
novel_circ_0003068	novel_51	109641091
novel_circ_0002267	novel_26	109631850
novel_circ_0002267	novel_26	109623707
novel_circ_0002267	novel_26	109640338
novel_circ_0002267	novel_26	109640233
novel_circ_0002267	novel_26	109634607
novel_circ_0002267	novel_26	109625237
novel_circ_0002267	novel_26	109643220
novel_circ_0002267	novel_26	109645629
novel_circ_0002267	novel_26	109634827
novel_circ_0002267	novel_26	109633725
novel_circ_0002267	novel_26	109642443
novel_circ_0002267	novel_26	109624308
novel_circ_0002267	novel_26	109629365
novel_circ_0002267	novel_26	109627152
novel_circ_0002267	novel_26	109641613
novel_circ_0002267	novel_26	109647376
novel_circ_0002267	novel_26	109624526
novel_circ_0002267	novel_26	109625689
novel_circ_0002267	novel_26	109624718
novel_circ_0002267	novel_26	109631767
novel_circ_0002267	novel_26	109630929
novel_circ_0002267	novel_26	109640918
novel_circ_0002267	novel_26	109636077
novel_circ_0002267	novel_26	109646469
novel_circ_0002267	novel_26	109633353
novel_circ_0002267	novel_26	109626453
novel_circ_0002267	novel_26	109634642
novel_circ_0005065	novel_26	109631850
novel_circ_0005065	novel_26	109623707
novel_circ_0005065	novel_26	109640338
novel_circ_0005065	novel_26	109640233
novel_circ_0005065	novel_26	109634607
novel_circ_0005065	novel_26	109625237
novel_circ_0005065	novel_26	109643220
novel_circ_0005065	novel_26	109645629
novel_circ_0005065	novel_26	109634827
novel_circ_0005065	novel_26	109633725
novel_circ_0005065	novel_26	109642443
novel_circ_0005065	novel_26	109624308
novel_circ_0005065	novel_26	109629365
novel_circ_0005065	novel_26	109627152
novel_circ_0005065	novel_26	109641613
novel_circ_0005065	novel_26	109647376
novel_circ_0005065	novel_26	109624526
novel_circ_0005065	novel_26	109625689
novel_circ_0005065	novel_26	109624718
novel_circ_0005065	novel_26	109631767
novel_circ_0005065	novel_26	109630929
novel_circ_0005065	novel_26	109640918
novel_circ_0005065	novel_26	109636077
novel_circ_0005065	novel_26	109646469
novel_circ_0005065	novel_26	109633353
novel_circ_0005065	novel_26	109626453
novel_circ_0005065	novel_26	109634642
novel_circ_0004513	novel_144	109626354
novel_circ_0004513	novel_144	109634642
novel_circ_0004513	novel_144	109639395
novel_circ_0004513	novel_144	109636509
novel_circ_0004513	novel_144	109633948
novel_circ_0004513	novel_144	109642390
novel_circ_0004513	novel_144	109627109
novel_circ_0004513	novel_144	109628962
novel_circ_0004513	novel_144	109637374
novel_circ_0004513	novel_144	109634144
novel_circ_0004513	novel_144	109644569
novel_circ_0004513	novel_144	109624963
novel_circ_0004513	novel_144	109638446
novel_circ_0004513	novel_144	109639337
novel_circ_0004513	novel_144	109628085
novel_circ_0004513	novel_144	109626427
novel_circ_0004513	novel_144	109627454
novel_circ_0004513	novel_144	109624298
novel_circ_0004513	novel_144	109637966
novel_circ_0004513	novel_144	109630929
novel_circ_0004513	novel_144	109635367
novel_circ_0004513	novel_144	109626453
novel_circ_0004513	novel_144	109644219
novel_circ_0004513	novel_144	109636986
novel_circ_0004513	novel_144	109637788
novel_circ_0004513	novel_144	109624750
novel_circ_0004513	novel_144	109639525
novel_circ_0004513	novel_144	109629001
novel_circ_0004513	novel_144	109634106
novel_circ_0004513	novel_144	109642201
novel_circ_0004513	novel_144	109625534
novel_circ_0004513	novel_144	109644941
novel_circ_0004513	novel_144	109633624
novel_circ_0004513	novel_144	109639223
novel_circ_0004513	novel_144	109641954
novel_circ_0004513	novel_144	109637652
novel_circ_0004513	novel_144	109628702
novel_circ_0004513	novel_144	109627565
novel_circ_0004513	novel_144	109626440
novel_circ_0004513	novel_144	109642934
novel_circ_0004513	novel_144	109626465
novel_circ_0004513	novel_144	109633810
novel_circ_0004513	novel_144	109627166
novel_circ_0004513	novel_144	109645628
novel_circ_0004513	novel_144	109646469
novel_circ_0004513	novel_144	109630978
novel_circ_0004513	novel_144	109638186
novel_circ_0004513	novel_144	109629131
novel_circ_0004513	novel_144	109647376
novel_circ_0004513	novel_144	109638726
novel_circ_0004513	novel_144	109642405
novel_circ_0004513	novel_144	109644197
novel_circ_0004513	novel_144	109632111
novel_circ_0004513	novel_144	109632133
novel_circ_0004513	novel_144	109634069
novel_circ_0004513	novel_144	109624481
novel_circ_0004513	novel_144	109638127
novel_circ_0004513	novel_144	109630275
novel_circ_0004513	novel_144	109645724
novel_circ_0004513	novel_144	109636658
novel_circ_0004513	novel_144	109628011
novel_circ_0004513	novel_144	109628800
novel_circ_0004513	novel_144	109629943
novel_circ_0004513	novel_144	109636379
novel_circ_0004513	novel_144	109645650
novel_circ_0004513	novel_144	109641449
novel_circ_0004513	novel_144	109632568
novel_circ_0004513	novel_144	109629236
novel_circ_0004513	novel_144	109625341
novel_circ_0004513	novel_144	109633411
novel_circ_0004513	novel_144	109624356
novel_circ_0004513	novel_144	109629115
novel_circ_0004513	novel_144	109634034
novel_circ_0004513	novel_144	109630955
novel_circ_0004513	novel_144	109636427
novel_circ_0004513	novel_144	109642404
novel_circ_0004513	novel_144	109634691
novel_circ_0004513	novel_144	109630121
novel_circ_0004513	novel_144	109638084
novel_circ_0004513	novel_144	109624199
novel_circ_0004513	novel_144	109635264
novel_circ_0004513	novel_144	109635604
novel_circ_0004513	novel_144	109624868
novel_circ_0004513	novel_144	109633928
novel_circ_0004513	novel_144	109647262
novel_circ_0004513	novel_144	109629246
novel_circ_0004513	novel_144	109640088
novel_circ_0004513	novel_144	109641186
novel_circ_0004513	novel_144	109640183
novel_circ_0004513	novel_144	109630762
novel_circ_0003068	novel_144	109626354
novel_circ_0003068	novel_144	109634642
novel_circ_0003068	novel_144	109639395
novel_circ_0003068	novel_144	109636509
novel_circ_0003068	novel_144	109633948
novel_circ_0003068	novel_144	109642390
novel_circ_0003068	novel_144	109627109
novel_circ_0003068	novel_144	109628962
novel_circ_0003068	novel_144	109637374
novel_circ_0003068	novel_144	109634144
novel_circ_0003068	novel_144	109644569
novel_circ_0003068	novel_144	109624963
novel_circ_0003068	novel_144	109638446
novel_circ_0003068	novel_144	109639337
novel_circ_0003068	novel_144	109628085
novel_circ_0003068	novel_144	109626427
novel_circ_0003068	novel_144	109627454
novel_circ_0003068	novel_144	109624298
novel_circ_0003068	novel_144	109637966
novel_circ_0003068	novel_144	109630929
novel_circ_0003068	novel_144	109635367
novel_circ_0003068	novel_144	109626453
novel_circ_0003068	novel_144	109644219
novel_circ_0003068	novel_144	109636986
novel_circ_0003068	novel_144	109637788
novel_circ_0003068	novel_144	109624750
novel_circ_0003068	novel_144	109639525
novel_circ_0003068	novel_144	109629001
novel_circ_0003068	novel_144	109634106
novel_circ_0003068	novel_144	109642201
novel_circ_0003068	novel_144	109625534
novel_circ_0003068	novel_144	109644941
novel_circ_0003068	novel_144	109633624
novel_circ_0003068	novel_144	109639223
novel_circ_0003068	novel_144	109641954
novel_circ_0003068	novel_144	109637652
novel_circ_0003068	novel_144	109628702
novel_circ_0003068	novel_144	109627565
novel_circ_0003068	novel_144	109626440
novel_circ_0003068	novel_144	109642934
novel_circ_0003068	novel_144	109626465
novel_circ_0003068	novel_144	109633810
novel_circ_0003068	novel_144	109627166
novel_circ_0003068	novel_144	109645628
novel_circ_0003068	novel_144	109646469
novel_circ_0003068	novel_144	109630978
novel_circ_0003068	novel_144	109638186
novel_circ_0003068	novel_144	109629131
novel_circ_0003068	novel_144	109647376
novel_circ_0003068	novel_144	109638726
novel_circ_0003068	novel_144	109642405
novel_circ_0003068	novel_144	109644197
novel_circ_0003068	novel_144	109632111
novel_circ_0003068	novel_144	109632133
novel_circ_0003068	novel_144	109634069
novel_circ_0003068	novel_144	109624481
novel_circ_0003068	novel_144	109638127
novel_circ_0003068	novel_144	109630275
novel_circ_0003068	novel_144	109645724
novel_circ_0003068	novel_144	109636658
novel_circ_0003068	novel_144	109628011
novel_circ_0003068	novel_144	109628800
novel_circ_0003068	novel_144	109629943
novel_circ_0003068	novel_144	109636379
novel_circ_0003068	novel_144	109645650
novel_circ_0003068	novel_144	109641449
novel_circ_0003068	novel_144	109632568
novel_circ_0003068	novel_144	109629236
novel_circ_0003068	novel_144	109625341
novel_circ_0003068	novel_144	109633411
novel_circ_0003068	novel_144	109624356
novel_circ_0003068	novel_144	109629115
novel_circ_0003068	novel_144	109634034
novel_circ_0003068	novel_144	109630955
novel_circ_0003068	novel_144	109636427
novel_circ_0003068	novel_144	109642404
novel_circ_0003068	novel_144	109634691
novel_circ_0003068	novel_144	109630121
novel_circ_0003068	novel_144	109638084
novel_circ_0003068	novel_144	109624199
novel_circ_0003068	novel_144	109635264
novel_circ_0003068	novel_144	109635604
novel_circ_0003068	novel_144	109624868
novel_circ_0003068	novel_144	109633928
novel_circ_0003068	novel_144	109647262
novel_circ_0003068	novel_144	109629246
novel_circ_0003068	novel_144	109640088
novel_circ_0003068	novel_144	109641186
novel_circ_0003068	novel_144	109640183
novel_circ_0003068	novel_144	109630762
novel_circ_0001856	novel_144	109626354
novel_circ_0001856	novel_144	109634642
novel_circ_0001856	novel_144	109639395
novel_circ_0001856	novel_144	109636509
novel_circ_0001856	novel_144	109633948
novel_circ_0001856	novel_144	109642390
novel_circ_0001856	novel_144	109627109
novel_circ_0001856	novel_144	109628962
novel_circ_0001856	novel_144	109637374
novel_circ_0001856	novel_144	109634144
novel_circ_0001856	novel_144	109644569
novel_circ_0001856	novel_144	109624963
novel_circ_0001856	novel_144	109638446
novel_circ_0001856	novel_144	109639337
novel_circ_0001856	novel_144	109628085
novel_circ_0001856	novel_144	109626427
novel_circ_0001856	novel_144	109627454
novel_circ_0001856	novel_144	109624298
novel_circ_0001856	novel_144	109637966
novel_circ_0001856	novel_144	109630929
novel_circ_0001856	novel_144	109635367
novel_circ_0001856	novel_144	109626453
novel_circ_0001856	novel_144	109644219
novel_circ_0001856	novel_144	109636986
novel_circ_0001856	novel_144	109637788
novel_circ_0001856	novel_144	109624750
novel_circ_0001856	novel_144	109639525
novel_circ_0001856	novel_144	109629001
novel_circ_0001856	novel_144	109634106
novel_circ_0001856	novel_144	109642201
novel_circ_0001856	novel_144	109625534
novel_circ_0001856	novel_144	109644941
novel_circ_0001856	novel_144	109633624
novel_circ_0001856	novel_144	109639223
novel_circ_0001856	novel_144	109641954
novel_circ_0001856	novel_144	109637652
novel_circ_0001856	novel_144	109628702
novel_circ_0001856	novel_144	109627565
novel_circ_0001856	novel_144	109626440
novel_circ_0001856	novel_144	109642934
novel_circ_0001856	novel_144	109626465
novel_circ_0001856	novel_144	109633810
novel_circ_0001856	novel_144	109627166
novel_circ_0001856	novel_144	109645628
novel_circ_0001856	novel_144	109646469
novel_circ_0001856	novel_144	109630978
novel_circ_0001856	novel_144	109638186
novel_circ_0001856	novel_144	109629131
novel_circ_0001856	novel_144	109647376
novel_circ_0001856	novel_144	109638726
novel_circ_0001856	novel_144	109642405
novel_circ_0001856	novel_144	109644197
novel_circ_0001856	novel_144	109632111
novel_circ_0001856	novel_144	109632133
novel_circ_0001856	novel_144	109634069
novel_circ_0001856	novel_144	109624481
novel_circ_0001856	novel_144	109638127
novel_circ_0001856	novel_144	109630275
novel_circ_0001856	novel_144	109645724
novel_circ_0001856	novel_144	109636658
novel_circ_0001856	novel_144	109628011
novel_circ_0001856	novel_144	109628800
novel_circ_0001856	novel_144	109629943
novel_circ_0001856	novel_144	109636379
novel_circ_0001856	novel_144	109645650
novel_circ_0001856	novel_144	109641449
novel_circ_0001856	novel_144	109632568
novel_circ_0001856	novel_144	109629236
novel_circ_0001856	novel_144	109625341
novel_circ_0001856	novel_144	109633411
novel_circ_0001856	novel_144	109624356
novel_circ_0001856	novel_144	109629115
novel_circ_0001856	novel_144	109634034
novel_circ_0001856	novel_144	109630955
novel_circ_0001856	novel_144	109636427
novel_circ_0001856	novel_144	109642404
novel_circ_0001856	novel_144	109634691
novel_circ_0001856	novel_144	109630121
novel_circ_0001856	novel_144	109638084
novel_circ_0001856	novel_144	109624199
novel_circ_0001856	novel_144	109635264
novel_circ_0001856	novel_144	109635604
novel_circ_0001856	novel_144	109624868
novel_circ_0001856	novel_144	109633928
novel_circ_0001856	novel_144	109647262
novel_circ_0001856	novel_144	109629246
novel_circ_0001856	novel_144	109640088
novel_circ_0001856	novel_144	109641186
novel_circ_0001856	novel_144	109640183
novel_circ_0001856	novel_144	109630762
novel_circ_0001599	novel_144	109626354
novel_circ_0001599	novel_144	109634642
novel_circ_0001599	novel_144	109639395
novel_circ_0001599	novel_144	109636509
novel_circ_0001599	novel_144	109633948
novel_circ_0001599	novel_144	109642390
novel_circ_0001599	novel_144	109627109
novel_circ_0001599	novel_144	109628962
novel_circ_0001599	novel_144	109637374
novel_circ_0001599	novel_144	109634144
novel_circ_0001599	novel_144	109644569
novel_circ_0001599	novel_144	109624963
novel_circ_0001599	novel_144	109638446
novel_circ_0001599	novel_144	109639337
novel_circ_0001599	novel_144	109628085
novel_circ_0001599	novel_144	109626427
novel_circ_0001599	novel_144	109627454
novel_circ_0001599	novel_144	109624298
novel_circ_0001599	novel_144	109637966
novel_circ_0001599	novel_144	109630929
novel_circ_0001599	novel_144	109635367
novel_circ_0001599	novel_144	109626453
novel_circ_0001599	novel_144	109644219
novel_circ_0001599	novel_144	109636986
novel_circ_0001599	novel_144	109637788
novel_circ_0001599	novel_144	109624750
novel_circ_0001599	novel_144	109639525
novel_circ_0001599	novel_144	109629001
novel_circ_0001599	novel_144	109634106
novel_circ_0001599	novel_144	109642201
novel_circ_0001599	novel_144	109625534
novel_circ_0001599	novel_144	109644941
novel_circ_0001599	novel_144	109633624
novel_circ_0001599	novel_144	109639223
novel_circ_0001599	novel_144	109641954
novel_circ_0001599	novel_144	109637652
novel_circ_0001599	novel_144	109628702
novel_circ_0001599	novel_144	109627565
novel_circ_0001599	novel_144	109626440
novel_circ_0001599	novel_144	109642934
novel_circ_0001599	novel_144	109626465
novel_circ_0001599	novel_144	109633810
novel_circ_0001599	novel_144	109627166
novel_circ_0001599	novel_144	109645628
novel_circ_0001599	novel_144	109646469
novel_circ_0001599	novel_144	109630978
novel_circ_0001599	novel_144	109638186
novel_circ_0001599	novel_144	109629131
novel_circ_0001599	novel_144	109647376
novel_circ_0001599	novel_144	109638726
novel_circ_0001599	novel_144	109642405
novel_circ_0001599	novel_144	109644197
novel_circ_0001599	novel_144	109632111
novel_circ_0001599	novel_144	109632133
novel_circ_0001599	novel_144	109634069
novel_circ_0001599	novel_144	109624481
novel_circ_0001599	novel_144	109638127
novel_circ_0001599	novel_144	109630275
novel_circ_0001599	novel_144	109645724
novel_circ_0001599	novel_144	109636658
novel_circ_0001599	novel_144	109628011
novel_circ_0001599	novel_144	109628800
novel_circ_0001599	novel_144	109629943
novel_circ_0001599	novel_144	109636379
novel_circ_0001599	novel_144	109645650
novel_circ_0001599	novel_144	109641449
novel_circ_0001599	novel_144	109632568
novel_circ_0001599	novel_144	109629236
novel_circ_0001599	novel_144	109625341
novel_circ_0001599	novel_144	109633411
novel_circ_0001599	novel_144	109624356
novel_circ_0001599	novel_144	109629115
novel_circ_0001599	novel_144	109634034
novel_circ_0001599	novel_144	109630955
novel_circ_0001599	novel_144	109636427
novel_circ_0001599	novel_144	109642404
novel_circ_0001599	novel_144	109634691
novel_circ_0001599	novel_144	109630121
novel_circ_0001599	novel_144	109638084
novel_circ_0001599	novel_144	109624199
novel_circ_0001599	novel_144	109635264
novel_circ_0001599	novel_144	109635604
novel_circ_0001599	novel_144	109624868
novel_circ_0001599	novel_144	109633928
novel_circ_0001599	novel_144	109647262
novel_circ_0001599	novel_144	109629246
novel_circ_0001599	novel_144	109640088
novel_circ_0001599	novel_144	109641186
novel_circ_0001599	novel_144	109640183
novel_circ_0001599	novel_144	109630762
novel_circ_0002267	novel_144	109626354
novel_circ_0002267	novel_144	109634642
novel_circ_0002267	novel_144	109639395
novel_circ_0002267	novel_144	109636509
novel_circ_0002267	novel_144	109633948
novel_circ_0002267	novel_144	109642390
novel_circ_0002267	novel_144	109627109
novel_circ_0002267	novel_144	109628962
novel_circ_0002267	novel_144	109637374
novel_circ_0002267	novel_144	109634144
novel_circ_0002267	novel_144	109644569
novel_circ_0002267	novel_144	109624963
novel_circ_0002267	novel_144	109638446
novel_circ_0002267	novel_144	109639337
novel_circ_0002267	novel_144	109628085
novel_circ_0002267	novel_144	109626427
novel_circ_0002267	novel_144	109627454
novel_circ_0002267	novel_144	109624298
novel_circ_0002267	novel_144	109637966
novel_circ_0002267	novel_144	109630929
novel_circ_0002267	novel_144	109635367
novel_circ_0002267	novel_144	109626453
novel_circ_0002267	novel_144	109644219
novel_circ_0002267	novel_144	109636986
novel_circ_0002267	novel_144	109637788
novel_circ_0002267	novel_144	109624750
novel_circ_0002267	novel_144	109639525
novel_circ_0002267	novel_144	109629001
novel_circ_0002267	novel_144	109634106
novel_circ_0002267	novel_144	109642201
novel_circ_0002267	novel_144	109625534
novel_circ_0002267	novel_144	109644941
novel_circ_0002267	novel_144	109633624
novel_circ_0002267	novel_144	109639223
novel_circ_0002267	novel_144	109641954
novel_circ_0002267	novel_144	109637652
novel_circ_0002267	novel_144	109628702
novel_circ_0002267	novel_144	109627565
novel_circ_0002267	novel_144	109626440
novel_circ_0002267	novel_144	109642934
novel_circ_0002267	novel_144	109626465
novel_circ_0002267	novel_144	109633810
novel_circ_0002267	novel_144	109627166
novel_circ_0002267	novel_144	109645628
novel_circ_0002267	novel_144	109646469
novel_circ_0002267	novel_144	109630978
novel_circ_0002267	novel_144	109638186
novel_circ_0002267	novel_144	109629131
novel_circ_0002267	novel_144	109647376
novel_circ_0002267	novel_144	109638726
novel_circ_0002267	novel_144	109642405
novel_circ_0002267	novel_144	109644197
novel_circ_0002267	novel_144	109632111
novel_circ_0002267	novel_144	109632133
novel_circ_0002267	novel_144	109634069
novel_circ_0002267	novel_144	109624481
novel_circ_0002267	novel_144	109638127
novel_circ_0002267	novel_144	109630275
novel_circ_0002267	novel_144	109645724
novel_circ_0002267	novel_144	109636658
novel_circ_0002267	novel_144	109628011
novel_circ_0002267	novel_144	109628800
novel_circ_0002267	novel_144	109629943
novel_circ_0002267	novel_144	109636379
novel_circ_0002267	novel_144	109645650
novel_circ_0002267	novel_144	109641449
novel_circ_0002267	novel_144	109632568
novel_circ_0002267	novel_144	109629236
novel_circ_0002267	novel_144	109625341
novel_circ_0002267	novel_144	109633411
novel_circ_0002267	novel_144	109624356
novel_circ_0002267	novel_144	109629115
novel_circ_0002267	novel_144	109634034
novel_circ_0002267	novel_144	109630955
novel_circ_0002267	novel_144	109636427
novel_circ_0002267	novel_144	109642404
novel_circ_0002267	novel_144	109634691
novel_circ_0002267	novel_144	109630121
novel_circ_0002267	novel_144	109638084
novel_circ_0002267	novel_144	109624199
novel_circ_0002267	novel_144	109635264
novel_circ_0002267	novel_144	109635604
novel_circ_0002267	novel_144	109624868
novel_circ_0002267	novel_144	109633928
novel_circ_0002267	novel_144	109647262
novel_circ_0002267	novel_144	109629246
novel_circ_0002267	novel_144	109640088
novel_circ_0002267	novel_144	109641186
novel_circ_0002267	novel_144	109640183
novel_circ_0002267	novel_144	109630762
